# Supplementary material for: Functional surface expression of immunoglobulin cleavage systems in a candidate Mycoplasma vaccine chassis
Source: Commun Biol. 2024 Jun 28;7:779. doi: 10.1038/s42003-024-06497-8 (PMC11213901; doi:10.1038/s42003-024-06497-8)
Supplement: Supplementary file 3 — Supplementary Data 1 [file 42003_2024_6497_MOESM3_ESM.xlsx]

## Sheet: BPairs_woOrphans
Genus	Species	Symbol	Strain	AssemblyStatus	NCBI_GenomeID
Mesomycoplasma	hyopneumoniae	Mhyop	JTS	complete, single contig	GCF_000008205.1
Mesomycoplasma	hyopneumoniae	Mhyop	Ue273	complete, single contig	CP142079
Mesomycoplasma	hyopneumoniae	Mhyop	168L	complete, single contig	GCF_000400855.1
Mesomycoplasma	hyorhinis	Mhyor	ATCC17981TS	multiContig	GCF_000383515.1
Mesomycoplasma	hyorhinis	Mhyor	IVB16/OD_0575	complete, single contig	CP143988
Mesomycoplasma	hyorhinis	Mhyor	J5820	complete, single contig	GCA_007924005.1
Mesomycoplasma	ovipneumoniae	Movi	ATCC29419TS	multiContig	GCF_001951355.1
Mesomycoplasma	ovipneumoniae	Movi	14KM848	chromosome, single contig	CP142078
Metamycoplasma	alkalescens	Malk	NCTC10135TS	complete, single contig	GCF_900476125.1
Metamycoplasma	arthritidis	Marth	NCTC10162TS	complete, single contig	GCF_900660715.1
Metamycoplasma	auris	Maur	ATCC51348TS	multiContig	GCF_003253435.1
Metamycoplasma	hominis	Mho	ATCC23114TS	complete, single contig	GCF_000085865.1
Mycoplasma	capricolum subsp capricolum	Mcc	ATCC27343TS	complete, single contig	GCF_000012765.1
Mycoplasma	capricolum subsp capripneumoniae	Mccp	ILRI181	complete, single contig	GCF_000953235.1
Mycoplasma	feriruminatoris	Mferi	G5847TS	complete, single contig	GCF_000327395.2
Mycoplasma	feriruminatoris	Mferi	IVB14/OD_0535	complete, single contig	LR739236.1
Mycoplasma	leachii	Ml	PG50TS	complete, single contig	GCF_000183365.1
Mycoplasma	mycoides subsp capri	Mmc	GM12tetMlacZ	complete, single contig	GCF_000023165.1
Mycoplasma	mycoides subsp mycoides	Mmm	Afade	complete, single contig	CP143997
Mycoplasma	putrefaciens	Mput	NCTC10155TS	complete, single contig	GCF_900476175.1
Mycoplasma	yeatsii	Mye	GM274B	complete, single contig	GCF_000875755.1
Mycoplasmoides	gallisepticum	Mga	NCTC10115TS	complete, single contig	GCF_900476085.1
Mycoplasmoides	gallisepticum	Mga	RHigh	complete, single contig	GCF_000025365.1
Mycoplasmoides	gallisepticum	Mga	VA94799417P	complete, single contig	GCF_000286675.1
Mycoplasmoides	synoviae	Msy	NCTC10124TS	complete, single contig	GCF_900475235.1
Mycoplasmoides	synoviae	Msy	860797NS	complete, single contig	GCF_002009055.1
Mycoplasmopsis	agalactiae	Maga	PG2TS	complete, single contig	GCF_000063605.1
Mycoplasmopsis	agalactiae	Maga	5632	complete, single contig	GCF_000089865.1
Mycoplasmopsis	bovigenitalium	Mbg	NCTC10122TS	complete, single contig	GCF_900660525.1
Mycoplasmopsis	bovis	Mbov	PG45TS	complete, single contig	GCF_000183385.1
Mycoplasmopsis	pulmonis	Mpul	NCTC10139TS	complete, single contig	GCF_900660575.1
Ureaplasma	parvum	Upa	serovar3_ATCC27815TS	complete, single contig	GCF_000019345.1
