# Supplementary material for: Functional surface expression of immunoglobulin cleavage systems in a candidate Mycoplasma vaccine chassis
Source: Commun Biol. 2024 Jun 28;7:779. doi: 10.1038/s42003-024-06497-8 (PMC11213901; doi:10.1038/s42003-024-06497-8)
Supplement: Supplementary file 4 — Supplementary Data 2 [file 42003_2024_6497_MOESM4_ESM.xlsx]

## Sheet: Normalised Leading Proteins
Entry no.	Group sibling id	Group Prob	Protein AC	Protein ID	Description	Protein Prob	Percent Coverage	Protein length	Num indistinguish. prots	Indistinguish. Prots	Num of Prot in Group	Group Prot AC	Num Pept in Group	Num Pept in Prot	Num Pept Unique to Prot	Pept sequence	Pept sequence unique	Modifications	Tot num PSM	Tot num PSM unique pepts	dNSAF Mferi_M1	dNSAF Mferi_M2	dNSAF Mferi_M3
1	a	1	LR739236.1_prot_VZR99292.1_1		[gene=dnaA] [locus_tag=MF5583_00001] [protein=Chromosomal replication initiator protein DnaA] [protein_id=VZR99292.1] [location=1..1353] [gbkey=CDS]	1	54	450	1		1	LR739236.1_prot_VZR99292.1_1	24	24	24	AEVTSEAINFISNYYSDDVRK+EIEQFKNEISQNDVLIIDDVQFLSYK+EILNHTLAQIGEEFGGR+EILNHTLAQIGEEFGGRDHTTVINAER+FNMGLSIAIQK+GFNDYIVVVK+IESMLKK+KAVDILQK+KIESMLKK+KINENTFENFVIGSSNEQAFIAVQTVSK+KTVDILK+NEISQNDVLIIDDVQFLSYK+NPGVTYNPLFIYGESGMGK+QLEKTEIINK+QLFFSSDKSPELLNGFDNR+SPELLNGFDNR+SQFGLLAIK+TEIINKDHSDIINK+TEIINKDHSDIINKK+THKEIEQFKNEISQNDVLIIDDVQFLSYK+TNEIFFTIFNNFIENDK+TNEIFFTIFNNFIENDKQLFFSSDK+TNEIFFTIFNNFIENDKQL…	AEVTSEAINFISNYYSDDVRK+EIEQFKNEISQNDVLIIDDVQFLSYK+EILNHTLAQIGEEFGGR+EILNHTLAQIGEEFGGRDHTTVINAER+FNMGLSIAIQK+GFNDYIVVVK+IESMLKK+KAVDILQK+KIESMLKK+KINENTFENFVIGSSNEQAFIAVQTVSK+KTVDILK+NEISQNDVLIIDDVQFLSYK+NPGVTYNPLFIYGESGMGK+QLEKTEIINK+QLFFSSDKSPELLNGFDNR+SPELLNGFDNR+SQFGLLAIK+TEIINKDHSDIINK+TEIINKDHSDIINKK+THKEIEQFKNEISQNDVLIIDDVQFLSYK+TNEIFFTIFNNFIENDK+TNEIFFTIFNNFIENDKQLFFSSDK+TNEIFFTIFNNFIENDKQL…	IESM[Oxidation]LKK;KIESM[Oxidation]LKK;NPGVTYNPLFIYGESGM[Oxidation]GK	122	122	0.000558669413915087	0.00054384865764449	0.000431469623192205
2	a	1	LR739236.1_prot_VZR99293.1_2		[gene=dnaN] [locus_tag=MF5583_00002] [protein=Beta sliding clamp] [protein_id=VZR99293.1] [location=1500..2627] [gbkey=CDS]	1	65.6	375	1		1	LR739236.1_prot_VZR99293.1_2	23	23	23	AAKVIDPK+EKGIEFNLNPK+FDLVADDGLPAIVNIK+GIEFNLNPK+KTIYQVFVSMNENNK+KTIYQVFVSMNENNKK+LILTGLNLK+LINSTKPIVINNAYDEQLK+LINSTKPIVINNAYDEQLKQVILPTFLSN+LNNNQAIFSTTDSFR+NVNPSLAGIYLNVFSDQINIIATSGILSFK+QVILPTFLSN+SILNNQNSDLEVR+SILNNQNSDLEVRQEGK+TDNSDFSVGVLNSEDYPLIGFR+TFISEVGKYEEDFDDFVIEGNK+TFISEVGKYEEDFDDFVIEGNKNLSISFNTR+TIYQVFVSMNENNKK+TLDEDKIELK+VLEIENDNNETIDITIPFK+VLSRFDLVADDGLPAIVNIK+VNEDKIEFK+YEEDFDDFVIEG…	AAKVIDPK+EKGIEFNLNPK+FDLVADDGLPAIVNIK+GIEFNLNPK+KTIYQVFVSMNENNK+KTIYQVFVSMNENNKK+LILTGLNLK+LINSTKPIVINNAYDEQLK+LINSTKPIVINNAYDEQLKQVILPTFLSN+LNNNQAIFSTTDSFR+NVNPSLAGIYLNVFSDQINIIATSGILSFK+QVILPTFLSN+SILNNQNSDLEVR+SILNNQNSDLEVRQEGK+TDNSDFSVGVLNSEDYPLIGFR+TFISEVGKYEEDFDDFVIEGNK+TFISEVGKYEEDFDDFVIEGNKNLSISFNTR+TIYQVFVSMNENNKK+TLDEDKIELK+VLEIENDNNETIDITIPFK+VLSRFDLVADDGLPAIVNIK+VNEDKIEFK+YEEDFDDFVIEG…		191	191	0.000893871062264139	0.000910630310474495	0.00108121211458753
3	a	1	LR739236.1_prot_VZR99294.1_3		[gene=rnmV] [locus_tag=MF5583_00003] [protein=Ribonuclease M5] [protein_id=VZR99294.1] [location=2670..3212] [gbkey=CDS]	1	15	180	1		1	LR739236.1_prot_VZR99294.1_3	3	3	3	IGIAEASDQAIKK+KIGIAEASDQAIKK+VLNAFISKDDINK	IGIAEASDQAIKK+KIGIAEASDQAIKK+VLNAFISKDDINK		24	24	0.000186223137971696	0.00037942929603104	0.000190354245525973
4	a	1	LR739236.1_prot_VZR99295.1_4		[gene=rsmA] [locus_tag=MF5583_00004] [protein=Ribosomal RNA small subunit methyltransferase A] [protein_id=VZR99295.1] [location=3202..4002] [gbkey=CDS]	1	15.8	266	1		1	LR739236.1_prot_VZR99295.1_4	3	3	3	ICSNKNENNYNNLSIACQFYSQR+NENNYNNLSIACQFYSQR+NVSLISNTPYYITSEILFK	ICSNKNENNYNNLSIACQFYSQR+NENNYNNLSIACQFYSQR+NVSLISNTPYYITSEILFK	IC[Carbamidomethyl]SNKNENNYNNLSIAC[Carbamidomethyl]QFYSQR;NENNYNNLSIAC[Carbamidomethyl]QFYSQR	12	12	8.40104381827198e-05	8.55855554957232e-05	8.58740957260028e-05
5	a	1	LR739236.1_prot_VZR99296.1_5		[gene=smc_1] [locus_tag=MF5583_00005] [protein=Chromosome partition protein Smc] [protein_id=VZR99296.1] [location=4054..5151] [gbkey=CDS]	1	45.2	365	1		1	LR739236.1_prot_VZR99296.1_5	18	18	18	AIIKEVTDLAK+AIIKEVTDLAKEFEEK+AMIKDFNNQEVSLDDLGQSAIK+DFNNQEVSLDDLGQSAIK+ETDRNSTDSLVNKIDEIK+EVDYFVGK+EVYDEALEIVEEIKK+IYNNKIPIFER+LKEVYDEALEIVEEIKK+LKEVYDEALEIVEEIKKETDR+NLDEVNKEIENLKR+NSTDSLVNKIDEIK+NVEEIKKEVDYFVGK+RSLTNLSELPNLIGTTGNELNSVNSSITK+SKTPLKDIEK+SLTNLSELPNLIGTTGNELNSVNSSITK+TPLKDIEK+VKEVIEEGKKVTK	AIIKEVTDLAK+AIIKEVTDLAKEFEEK+AMIKDFNNQEVSLDDLGQSAIK+DFNNQEVSLDDLGQSAIK+ETDRNSTDSLVNKIDEIK+EVDYFVGK+EVYDEALEIVEEIKK+IYNNKIPIFER+LKEVYDEALEIVEEIKK+LKEVYDEALEIVEEIKKETDR+NLDEVNKEIENLKR+NSTDSLVNKIDEIK+NVEEIKKEVDYFVGK+RSLTNLSELPNLIGTTGNELNSVNSSITK+SKTPLKDIEK+SLTNLSELPNLIGTTGNELNSVNSSITK+TPLKDIEK+VKEVIEEGKKVTK	AM[Oxidation]IKDFNNQEVSLDDLGQSAIK	117	117	0.000627546464945714	0.000654905360272753	0.000531948850510938
6	a	1	LR739236.1_prot_VZR99298.1_6		[gene=gyrB] [locus_tag=MF5583_00006] [protein=DNA gyrase subunit B] [protein_id=VZR99298.1] [location=5493..7397] [gbkey=CDS]	1	62.6	634	1		1	LR739236.1_prot_VZR99298.1_6	39	39	39	AILDKNVNAQK+DNEVIVQDNGR+DNTHYHQLFSEGGTK+DNTHYHQLFSEGGTKESALEQLGHTELQGTK+DSSIAELYLVEGDSAGGSAK+EAVNIIIGNAFEEFLLK+EAVNIIIGNAFEEFLLKSPEDAK+EGMMCILSVR+ESALEQLGHTELQGTK+ETVIFDYEIIK+FKPDPEIFKETVIFDYEIIK+FSWDDIKEGMMCILSVR+GIPVGINSDTNK+GIPVGINSDTNKSALSLVFTQLHAGGK+GIPVGINSDTNKSALSLVFTQLHAGGKFDSETYK+GLGEMDPLQLWETTMDPQQR+IAYAYTDAQLDELK+IAYAYTDAQLDELKNNEFNNLK+INPNIFYVDSK+ISGGLHGVGASVVNALSLFVEVDVYR+ITLTDERIEK+…	AILDKNVNAQK+DNEVIVQDNGR+DNTHYHQLFSEGGTK+DNTHYHQLFSEGGTKESALEQLGHTELQGTK+DSSIAELYLVEGDSAGGSAK+EAVNIIIGNAFEEFLLK+EAVNIIIGNAFEEFLLKSPEDAK+EGMMCILSVR+ESALEQLGHTELQGTK+ETVIFDYEIIK+FKPDPEIFKETVIFDYEIIK+FSWDDIKEGMMCILSVR+GIPVGINSDTNK+GIPVGINSDTNKSALSLVFTQLHAGGK+GIPVGINSDTNKSALSLVFTQLHAGGKFDSETYK+GLGEMDPLQLWETTMDPQQR+IAYAYTDAQLDELK+IAYAYTDAQLDELKNNEFNNLK+INPNIFYVDSK+ISGGLHGVGASVVNALSLFVEVDVYR+ITLTDERIEK+…	EGMMC[Carbamidomethyl]ILSVR;FSWDDIKEGMMC[Carbamidomethyl]ILSVR;LADC[Carbamidomethyl]ETKDSSIAELYLVEGDSAGGSAK;SPSKFSWDDIKEGMMC[Carbamidomethyl]ILSVR;TM[Oxidation]LQISLEDATLANEVFSDLMGEDPELR;TMLQISLEDATLANEVFSDLM[Oxidation]GEDPELRK;TM[Oxidation]LQISLEDATLANEVFSDLMGEDPELRK;TRPGM[Oxidation]YIGSTSK;YM[Oxidation]KPLVANGHIYIAQPPLYK	416	416	0.00109266573068566	0.00140939430938974	0.00121598532236623
7	a	1	LR739236.1_prot_VZR99300.1_7		[gene=gyrA] [locus_tag=MF5583_00007] [protein=DNA gyrase subunit A] [protein_id=VZR99300.1] [location=7412..9916] [gbkey=CDS]	1	69.5	834	1		1	LR739236.1_prot_VZR99300.1_7	65	65	65	AKDWVLFFTNSGK+AKIDFEENKK+AKIDFEENKKHDR+ALKLEDNDVVVGAISSFK+ALPDLKDGLKPVHR+DANPDVVLSK+DFLEYAMSVIVSR+DIDMDTVPFIDNYDASER+DKITLEMTNIK+DKITLEMTNIKER+DKTIEGIFDIR+DKTIEGIFDIRDESNYEGIR+DWVLFFTNSGK+EKFNYLTFVTQK+ENDQLVSVFATTGSDTVFIANESGK+EPAYLTGYLPNLLVNGTMGIAVGMATSIPPHNLK+ESIVNPQSR+ETDLIMIISSDGNLIK+EVVSAINAYIDNNDISIDEILNDHILGPDFPTGALMTNGSK+FNYLTFVTQK+GLPIVNFLNDLTNEDK+GLPIVNFLNDLTNEDKITAILPLR+GLPIVNFLNDLTNED…	AKDWVLFFTNSGK+AKIDFEENKK+AKIDFEENKKHDR+ALKLEDNDVVVGAISSFK+ALPDLKDGLKPVHR+DANPDVVLSK+DFLEYAMSVIVSR+DIDMDTVPFIDNYDASER+DKITLEMTNIK+DKITLEMTNIKER+DKTIEGIFDIR+DKTIEGIFDIRDESNYEGIR+DWVLFFTNSGK+EKFNYLTFVTQK+ENDQLVSVFATTGSDTVFIANESGK+EPAYLTGYLPNLLVNGTMGIAVGMATSIPPHNLK+ESIVNPQSR+ETDLIMIISSDGNLIK+EVVSAINAYIDNNDISIDEILNDHILGPDFPTGALMTNGSK+FNYLTFVTQK+GLPIVNFLNDLTNEDK+GLPIVNFLNDLTNEDKITAILPLR+GLPIVNFLNDLTNED…	DKITLEM[Oxidation]TNIKER;EVVSAINAYIDNNDISIDEILNDHILGPDFPTGALM[Oxidation]TNGSK;GVSVNSEPSDPIDIATM[Oxidation]GK;IELTNKYNFDEEQNKAILDM[Oxidation]R;IIYAM[Oxidation]NDLGITSDKPHKK;KDFLEYAM[Oxidation]SVIVSR;MAQDFSYRYPLIDGHGNFGSIDGDGAAAM[Oxidation]R;M[Oxidation]AQDFSYRYPLIDGHGNFGSIDGDGAAAMR;M[Oxidation]NNENNNNDSLNENQDHYHGK;n[Acetyl]MNNENNNNDSLNENQDHYHGK;n[Acetyl]M[Oxidation]NNENNNNDSLNENQDHYHGK;YPLIDGHGNFG…	819	819	0.00188232740180023	0.00184255233684138	0.00183506970507053
8	a	1	LR739236.1_prot_VZR99302.1_8		[locus_tag=MF5583_00008] [protein=hypothetical protein] [protein_id=VZR99302.1] [location=complement(9985..10962)] [gbkey=CDS]	1	27.4	325	1		1	LR739236.1_prot_VZR99302.1_8	4	4	4	APAAVGIPFDK+MGILFNTSILTWALALVGVLLFASLSSLVSEK+TIQAVSTLFNTLPFVLTIVAMVVFSK+YAMVGENPNAIDAAGISVTK	APAAVGIPFDK+MGILFNTSILTWALALVGVLLFASLSSLVSEK+TIQAVSTLFNTLPFVLTIVAMVVFSK+YAMVGENPNAIDAAGISVTK	M[Oxidation]GILFNTSILTWALALVGVLLFASLSSLVSEK	17	17	0.000171898281204642	8.75606067763938e-05	3.51423222509489e-05
9	a	1	LR739236.1_prot_VZR99304.1_9		[locus_tag=MF5583_00009] [protein=hypothetical protein] [protein_id=VZR99304.1] [location=complement(10963..13530)] [gbkey=CDS]	1	34.2	855	1		1	LR739236.1_prot_VZR99304.1_9	33	33	33	AKQIVNDDKTNYQEQINK+AKQIVNDDKTNYQEQINKAPK+DNLDLNLNK+DYKQQVNDKYENYITQNQVTNK+EIAYVTTRVEEQELISDYKNK+ESEIGILTYK+FDSHNHIIEIK+FINQDKTTLNVNGLK+HLELIDMNHSQDDVNK+HLELIDMNHSQDDVNKAVVLLNDLK+IDDIFTTNIISVYDAPEHIK+IFLIFTK+IKQASSNILNK+ISKPHLFWNGR+KFINQDKTTLNVNGLK+KNIKLELK+KTLSDLEQLFNLEK+LDKQISSLNQTSNNINHSEQLEK+LQAILDQYNTYWAEEQQNFSQAK+LQAILDQYNTYWAEEQQNFSQAKK+NIKLELKK+NKYYLYTSK+QISSLNQTSNNINHSEQLEK+QIVNDDKTNYQEQI…	AKQIVNDDKTNYQEQINK+AKQIVNDDKTNYQEQINKAPK+DNLDLNLNK+DYKQQVNDKYENYITQNQVTNK+EIAYVTTRVEEQELISDYKNK+ESEIGILTYK+FDSHNHIIEIK+FINQDKTTLNVNGLK+HLELIDMNHSQDDVNK+HLELIDMNHSQDDVNKAVVLLNDLK+IDDIFTTNIISVYDAPEHIK+IFLIFTK+IKQASSNILNK+ISKPHLFWNGR+KFINQDKTTLNVNGLK+KNIKLELK+KTLSDLEQLFNLEK+LDKQISSLNQTSNNINHSEQLEK+LQAILDQYNTYWAEEQQNFSQAK+LQAILDQYNTYWAEEQQNFSQAKK+NIKLELKK+NKYYLYTSK+QISSLNQTSNNINHSEQLEK+QIVNDDKTNYQEQI…	SKISLTC[Carbamidomethyl]FK	285	285	0.000607675502855007	0.000652352123000735	0.000627835055418999
10	a	1	LR739236.1_prot_VZR99306.1_10		[gene=xylG] [locus_tag=MF5583_00010] [protein=Xylose import ATP-binding protein XylG] [protein_id=VZR99306.1] [location=complement(13520..15289)] [gbkey=CDS]	1	58.4	589	1		1	LR739236.1_prot_VZR99306.1_10	36	36	36	ADILVFDEPTAVLTPQQIQSLLQIMK+DHNLLVVVQPTR+DTNHKVYGLETFNVK+EEIGALMTGQTLEQIK+EEIGALMTGQTLEQIKK+EEVISNPIK+EEVISNPIKANK+EIKKDHNLLVVVQPTR+EKQIDYAIEMQNITK+GDIHALVGENGAGK+GLDVGAIENVHSHILSEK+GLDVGAIENVHSHILSEKEK+IIDLDVSTVTGNEIAEAMVGR+IIDLDVSTVTGNEIAEAMVGRK+INIVNSSIK+KADILVFDEPTAVLTPQQIQSLLQIMK+KDHNLLVVVQPTR+KDTNHKVYGLETFNVK+KEEIGALMTGQTLEQIK+KEEIGALMTGQTLEQIKK+KGDIHALVGENGAGK+KIIDLDVSTVTGNEIAEAMVGR+KPFSSLG…	ADILVFDEPTAVLTPQQIQSLLQIMK+DHNLLVVVQPTR+DTNHKVYGLETFNVK+EEIGALMTGQTLEQIK+EEIGALMTGQTLEQIKK+EEVISNPIK+EEVISNPIKANK+EIKKDHNLLVVVQPTR+EKQIDYAIEMQNITK+GDIHALVGENGAGK+GLDVGAIENVHSHILSEK+GLDVGAIENVHSHILSEKEK+IIDLDVSTVTGNEIAEAMVGR+IIDLDVSTVTGNEIAEAMVGRK+INIVNSSIK+KADILVFDEPTAVLTPQQIQSLLQIMK+KDHNLLVVVQPTR+KDTNHKVYGLETFNVK+KEEIGALMTGQTLEQIK+KEEIGALMTGQTLEQIKK+KGDIHALVGENGAGK+KIIDLDVSTVTGNEIAEAMVGR+KPFSSLG…	KADILVFDEPTAVLTPQQIQSLLQIM[Oxidation]K;KEEIGALM[Oxidation]TGQTLEQIKK;STLM[Oxidation]SILFGLYQPTSGTIK	374	374	0.00132790692611396	0.00111123180925899	0.00115376002806065
11	a	1	LR739236.1_prot_VZR99308.1_11		[locus_tag=MF5583_00011] [protein=hypothetical protein] [protein_id=VZR99308.1] [location=complement(15301..16950)] [gbkey=CDS]	1	69.9	549	1		1	LR739236.1_prot_VZR99308.1_11	30	30	30	ADAFLLAGFGHLGAVDYAADR+ALDESGKEFEEYLTK+DKTFNESSWEGVIK+DNVISVLFNSELAGFNAGWDAILWANLPK+DVSESAWFSK+EALSASNKNDGSMPLQGSTTGNK+EALSASNKNDGSMPLQGSTTGNKYISIGMFGGITNK+KADAFLLAGFGHLGAVDYAADR+KNIVSASVYALNR+LQPVYYANLGK+LQPVYYANLGKK+NAVDNYMWGLLAAMHVYNK+NAVDNYMWGLLAAMHVYNKK+NDGSMPLQGSTTGNK+NIQDGEWDNLKFESNGIAGIK+NQADIIFPVAGPQINDVLEATGHKPFVIGVDTDQVTSVGSSK+NYWEMLIQSTKK+SGIVDALIK+SNSNNYVETPDHTIDAFR+THSFINEDYEYAK+TLVG…	ADAFLLAGFGHLGAVDYAADR+ALDESGKEFEEYLTK+DKTFNESSWEGVIK+DNVISVLFNSELAGFNAGWDAILWANLPK+DVSESAWFSK+EALSASNKNDGSMPLQGSTTGNK+EALSASNKNDGSMPLQGSTTGNKYISIGMFGGITNK+KADAFLLAGFGHLGAVDYAADR+KNIVSASVYALNR+LQPVYYANLGK+LQPVYYANLGKK+NAVDNYMWGLLAAMHVYNK+NAVDNYMWGLLAAMHVYNKK+NDGSMPLQGSTTGNK+NIQDGEWDNLKFESNGIAGIK+NQADIIFPVAGPQINDVLEATGHKPFVIGVDTDQVTSVGSSK+NYWEMLIQSTKK+SGIVDALIK+SNSNNYVETPDHTIDAFR+THSFINEDYEYAK+TLVG…	EALSASNKNDGSM[Oxidation]PLQGSTTGNK;NDGSM[Oxidation]PLQGSTTGNK	285	285	0.000875146987189389	0.00102632514500199	0.00104018713402171
12	a	1	LR739236.1_prot_VZR99310.1_12		[gene=metG] [locus_tag=MF5583_00012] [protein=Methionine--tRNA ligase] [protein_id=VZR99310.1] [location=complement(17122..18651)] [gbkey=CDS]	1	68.6	509	1		1	LR739236.1_prot_VZR99310.1_12	32	32	32	AKEANLTPLQYLEPK+APWNLEK+APWNLEKENK+APWNLEKENKIDELK+DGNFSVELFIESFNAHLANNVGNLISR+EANLTPLQYLEPK+ENKIDELKTVLATLQR+EQGYETFFLTGSDEHGQK+EQGYETFFLTGSDEHGQKIENK+FHSIYWPVMLEALGLK+FWQNDDCEILQLAGK+FYIANDLPTEKDGNFSVELFIESFNAHLANNVGNLISR+FYITTPIYYPSGNLHLGHAYTTTLADILNR+GQYEGIYCVSCEEFLTSEQIDENGLCK+IFTILLK+IFTILLKK+ISEAIKNVLELSNACNK+ISNTKPQLVNEDTYFLK+KFWQNDDCEILQLAGK+KFYITTPIYYPSGNLHLGHAYTTTLADILNR+NVLELSNACNK+NV…	AKEANLTPLQYLEPK+APWNLEK+APWNLEKENK+APWNLEKENKIDELK+DGNFSVELFIESFNAHLANNVGNLISR+EANLTPLQYLEPK+ENKIDELKTVLATLQR+EQGYETFFLTGSDEHGQK+EQGYETFFLTGSDEHGQKIENK+FHSIYWPVMLEALGLK+FWQNDDCEILQLAGK+FYIANDLPTEKDGNFSVELFIESFNAHLANNVGNLISR+FYITTPIYYPSGNLHLGHAYTTTLADILNR+GQYEGIYCVSCEEFLTSEQIDENGLCK+IFTILLK+IFTILLKK+ISEAIKNVLELSNACNK+ISNTKPQLVNEDTYFLK+KFWQNDDCEILQLAGK+KFYITTPIYYPSGNLHLGHAYTTTLADILNR+NVLELSNACNK+NV…	FWQNDDC[Carbamidomethyl]EILQLAGK;GQYEGIYC[Carbamidomethyl]VSC[Carbamidomethyl]EEFLTSEQIDENGLC[Carbamidomethyl]K;ISEAIKNVLELSNAC[Carbamidomethyl]NK;KFWQNDDC[Carbamidomethyl]EILQLAGK;NVLELSNAC[Carbamidomethyl]NK;NVLELSNAC[Carbamidomethyl]NKYIEVK	256	256	0.000987824111048287	0.000916892012019998	0.000942421804961595
13	a	1	LR739236.1_prot_VZR99312.1_13		[locus_tag=MF5583_00013] [protein=hypothetical protein] [protein_id=VZR99312.1] [location=18846..20510] [gbkey=CDS]	1	38.1	554	1		1	LR739236.1_prot_VZR99312.1_13	14	14	14	DSINNISLIINK+ELLQSGNVINFEELENGNSSLFYDESIK+ISLANENNVVFVNEK+KPEEPKQPDTPKNPETPK+LLGLYPSLVAYMLMYSQDHNNYR+NEPDSHRPKPFIFQGFR+NLLVDINDNEHKIYR+NNNNGYWSIIGLAGNMSIYPFHSIITK+NTNITNKNNKENYIK+RVDFNNNDKNVLSVNLLPASLK+RVDFNNNDKNVLSVNLLPASLKEIVGK+SDQTLSFQTPNR+TKNEPDSHRPKPFIFQGFR+VDFNNNDKNVLSVNLLPASLK	DSINNISLIINK+ELLQSGNVINFEELENGNSSLFYDESIK+ISLANENNVVFVNEK+KPEEPKQPDTPKNPETPK+LLGLYPSLVAYMLMYSQDHNNYR+NEPDSHRPKPFIFQGFR+NLLVDINDNEHKIYR+NNNNGYWSIIGLAGNMSIYPFHSIITK+NTNITNKNNKENYIK+RVDFNNNDKNVLSVNLLPASLK+RVDFNNNDKNVLSVNLLPASLKEIVGK+SDQTLSFQTPNR+TKNEPDSHRPKPFIFQGFR+VDFNNNDKNVLSVNLLPASLK		137	137	0.000463877130687617	0.000462301037582945	0.000474167615209102
14	a	1	LR739236.1_prot_VZR99314.1_14		[locus_tag=MF5583_00014] [protein=hypothetical protein] [protein_id=VZR99314.1] [location=20537..22078] [gbkey=CDS]	1	42.9	513	1		1	LR739236.1_prot_VZR99314.1_14	18	18	18	DNNSNDLDFSDVNSLPK+EPNSNDMPADQPHRDNNSNDLDFSDVNSLPK+ITEAGFDDINGVLNIK+ITNNEENRSNEPEITK+KVNNKETYLKPK+LGIDIDKDDDYLDLGVQSTGDLWESLILK+LSGLYPSILAYMLLYADDSNK+LSGLYPSILAYMLLYADDSNKYK+NNPFSVLLSQK+SDESNNKTPDNQDKPNGNNSNQPDTKPNEPK+SDESNNKTPDNQDKPNGNNSNQPDTKPNEPKEPNSNDMPADQPHR+SIDNILISLK+SILGLKPK+TEIPNSSTPENKPNQPNDK+TEIPNSSTPENKPNQPNDKSDESNNK+TEIPNSSTPENKPNQPNDKSDESNNKTPDNQDKPNGNNSNQPDTKPNEPK+YITFEELFNNNK+YKITE…	DNNSNDLDFSDVNSLPK+EPNSNDMPADQPHRDNNSNDLDFSDVNSLPK+ITEAGFDDINGVLNIK+ITNNEENRSNEPEITK+KVNNKETYLKPK+LGIDIDKDDDYLDLGVQSTGDLWESLILK+LSGLYPSILAYMLLYADDSNK+LSGLYPSILAYMLLYADDSNKYK+NNPFSVLLSQK+SDESNNKTPDNQDKPNGNNSNQPDTKPNEPK+SDESNNKTPDNQDKPNGNNSNQPDTKPNEPKEPNSNDMPADQPHR+SIDNILISLK+SILGLKPK+TEIPNSSTPENKPNQPNDK+TEIPNSSTPENKPNQPNDKSDESNNK+TEIPNSSTPENKPNQPNDKSDESNNKTPDNQDKPNGNNSNQPDTKPNEPK+YITFEELFNNNK+YKITE…		107	107	0.000413829195492657	0.000399399258980042	0.000367350298383457
15	a	1	LR739236.1_prot_VZR99318.1_16		[gene=ybbH] [locus_tag=MF5583_00016] [protein=putative HTH-type transcriptional regulator YbbH] [protein_id=VZR99318.1] [location=complement(23112..23909)] [gbkey=CDS]	1	49.4	265	1		1	LR739236.1_prot_VZR99318.1_16	9	9	9	FYNDYFEILLNSIK+IAESLNNKVK+IDDKNKFYNDYFEILLNSIK+IKDFIQTDCSQDYK+KIAESLNNKVK+LNDISNSIIIDNELIPISSR+NQPINEVVNLINK+QSSMINLFDKYLYFQTDESELWSINSIK+TYLNIIKPDDLVILITISGENEYIK	FYNDYFEILLNSIK+IAESLNNKVK+IDDKNKFYNDYFEILLNSIK+IKDFIQTDCSQDYK+KIAESLNNKVK+LNDISNSIIIDNELIPISSR+NQPINEVVNLINK+QSSMINLFDKYLYFQTDESELWSINSIK+TYLNIIKPDDLVILITISGENEYIK	IKDFIQTDC[Carbamidomethyl]SQDYK	23	23	0.000147573052732287	0.000214771299640211	0.000129297223376133
16	a	1	LR739236.1_prot_VZR99324.1_19		[gene=mtlA_1] [locus_tag=MF5583_00019] [protein=PTS system mannitol-specific EIICB component] [protein_id=VZR99324.1] [location=complement(25114..26673)] [gbkey=CDS]	1	6.4	519	1		1	LR739236.1_prot_VZR99324.1_19	2	2	2	APSAHVYPVEQFIGK+ITDEGIEFSNITTNQEVK	APSAHVYPVEQFIGK+ITDEGIEFSNITTNQEVK		12	12	6.45860594121488e-05	3.28984938755237e-05	3.3009406738608e-05
17	a	1	LR739236.1_prot_VZR99326.1_20		[gene=rpsR] [locus_tag=MF5583_00020] [protein=30S ribosomal protein S18] [protein_id=VZR99326.1] [location=complement(27049..27276)] [gbkey=CDS]	1	41.3	75	1		1	LR739236.1_prot_VZR99326.1_20	7	7	7	DVELLKK+FISPNGQILPR+KFISPNGQILPR+KKVNFFQK+KVNFFQK+YIDYKDVELLK+YIDYKDVELLKK	DVELLKK+FISPNGQILPR+KFISPNGQILPR+KKVNFFQK+KVNFFQK+YIDYKDVELLK+YIDYKDVELLKK		76	76	0.00186223137971696	0.0018971464801552	0.00197968415347012
18	a	1	LR739236.1_prot_VZR99328.1_21		[gene=ssbA] [locus_tag=MF5583_00021] [protein=Single-stranded DNA-binding protein A] [protein_id=VZR99328.1] [location=complement(27295..27732)] [gbkey=CDS]	1	25.5	145	1		1	LR739236.1_prot_VZR99328.1_21	2	2	2	NNQTPDGRYETIVNVLAER+TNYIPCSAFDKTAENMVK	NNQTPDGRYETIVNVLAER+TNYIPCSAFDKTAENMVK	TNYIPC[Carbamidomethyl]SAFDKTAENMVK	33	33	0.000385289250975922	0.000510266984317605	0.000393836370053737
19	a	1	LR739236.1_prot_VZR99331.1_22		[gene=rpsF] [locus_tag=MF5583_00022] [protein=30S ribosomal protein S6] [protein_id=VZR99331.1] [location=complement(27745..28158)] [gbkey=CDS]	1	90.5	137	1		1	LR739236.1_prot_VZR99331.1_22	19	19	19	ELVTKLDAILAEGGQILEASDLGLLDFTYEINHK+ELVTKLDAILAEGGQILEASDLGLLDFTYEINHKK+GYYHVVIVEATTQAVK+GYYHVVIVEATTQAVKEFER+KGYYHVVIVEATTQAVK+KGYYHVVIVEATTQAVKEFER+KKGYYHVVIVEATTQAVK+KKGYYHVVIVEATTQAVKEFER+KYEVMYILDQDVK+KYEVMYILDQDVKDTK+LDAILAEGGQILEASDLGLLDFTYEINHK+LDAILAEGGQILEASDLGLLDFTYEINHKK+NFRKPFIKR+TDMTKYEEEQREK+TLVLNTQNIQNYEQSVVLSK+TLVLNTQNIQNYEQSVVLSKTDMTKYEEEQR+VAKIDKNVVR+YEVMYILDQDVK+YEVMYILDQDVKDTK	ELVTKLDAILAEGGQILEASDLGLLDFTYEINHK+ELVTKLDAILAEGGQILEASDLGLLDFTYEINHKK+GYYHVVIVEATTQAVK+GYYHVVIVEATTQAVKEFER+KGYYHVVIVEATTQAVK+KGYYHVVIVEATTQAVKEFER+KKGYYHVVIVEATTQAVK+KKGYYHVVIVEATTQAVKEFER+KYEVMYILDQDVK+KYEVMYILDQDVKDTK+LDAILAEGGQILEASDLGLLDFTYEINHK+LDAILAEGGQILEASDLGLLDFTYEINHKK+NFRKPFIKR+TDMTKYEEEQREK+TLVLNTQNIQNYEQSVVLSK+TLVLNTQNIQNYEQSVVLSKTDMTKYEEEQR+VAKIDKNVVR+YEVMYILDQDVK+YEVMYILDQDVKDTK	KYEVM[Oxidation]YILDQDVK;KYEVM[Oxidation]YILDQDVKDTK;TDM[Oxidation]TKYEEEQREK;YEVM[Oxidation]YILDQDVKDTK	995	995	0.012641424694429	0.0144986303994343	0.0140056262401592
20	a	1	LR739236.1_prot_VZR99333.1_23		[gene=cspG] [locus_tag=MF5583_00023] [protein=Cold shock-like protein CspG] [protein_id=VZR99333.1] [location=complement(28364..28573)] [gbkey=CDS]	1	89.9	69	1		1	LR739236.1_prot_VZR99333.1_23	7	7	7	GFGFITNDSDNKDVFVYFANININGYK+GLEAFNVTITNK+TIKGLEAFNVTITNK+TLEQGQKVTYELNK+TLEQGQKVTYELNKTIK+VTYELNK+WFNDEKGFGFITNDSDNKDVFVYFANININGYK	GFGFITNDSDNKDVFVYFANININGYK+GLEAFNVTITNK+TIKGLEAFNVTITNK+TLEQGQKVTYELNK+TLEQGQKVTYELNKTIK+VTYELNK+WFNDEKGFGFITNDSDNKDVFVYFANININGYK		56	56	0.00153836505280966	0.0016496925914393	0.00140696616258328
21	a	1	LR739236.1_prot_VZR99335.1_24		[gene=azoR1] [locus_tag=MF5583_00024] [protein=FMN-dependent NADH-azoreductase 1] [protein_id=VZR99335.1] [location=28746..29345] [gbkey=CDS]	1	83.4	199	1		1	LR739236.1_prot_VZR99335.1_24	15	15	15	AQILGVQGAPLGWYPWGQHTQYVEGAMR+DEVGTSILTSETFSTFYQQEVTKK+FLGIEFNK+FNPDDEIIIVDLNKDEVGTSILTSETFSTFYQQEVTK+FNPDDEIIIVDLNKDEVGTSILTSETFSTFYQQEVTKK+GDAIGLITNLK+KFNPDDEIIIVDLNKDEVGTSILTSETFSTFYQQEVTKK+KGDAIGLITNLK+LVIACPMYNFSTPVTLK+SFIDHVSVANETFSYK+SVDKLVIACPMYNFSTPVTLK+TTVQADEVSNSVALTNR+VAPLLQLTPEQR+VAPLLQLTPEQRVETIIDEVIQAAK+VETIIDEVIQAAK	AQILGVQGAPLGWYPWGQHTQYVEGAMR+DEVGTSILTSETFSTFYQQEVTKK+FLGIEFNK+FNPDDEIIIVDLNKDEVGTSILTSETFSTFYQQEVTK+FNPDDEIIIVDLNKDEVGTSILTSETFSTFYQQEVTKK+GDAIGLITNLK+KFNPDDEIIIVDLNKDEVGTSILTSETFSTFYQQEVTKK+KGDAIGLITNLK+LVIACPMYNFSTPVTLK+SFIDHVSVANETFSYK+SVDKLVIACPMYNFSTPVTLK+TTVQADEVSNSVALTNR+VAPLLQLTPEQR+VAPLLQLTPEQRVETIIDEVIQAAK+VETIIDEVIQAAK	AQILGVQGAPLGWYPWGQHTQYVEGAM[Oxidation]R;LVIAC[Carbamidomethyl]PMYNFSTPVTLK;LVIAC[Carbamidomethyl]PM[Oxidation]YNFSTPVTLK;SVDKLVIAC[Carbamidomethyl]PMYNFSTPVTLK;SVDKLVIAC[Carbamidomethyl]PM[Oxidation]YNFSTPVTLK	372	372	0.00362152534648473	0.00317462199945568	0.0037879538305671
22	a	1	LR739236.1_prot_VZR99337.1_25		[gene=bceA] [locus_tag=MF5583_00025] [protein=Bacitracin export ATP-binding protein BceA] [protein_id=VZR99337.1] [location=complement(29387..30421)] [gbkey=CDS]	1	80.2	344	1		1	LR739236.1_prot_VZR99337.1_25	35	35	35	ASQGDVFVLGSNLSLLK+DILNKGHIITTQNYKPDLNK+EFIIIPNDQK+EFIIIPNDQKFEPGIK+ENAEVGENLSNK+ENAEVGENLSNKK+EQMHKYPHQMSGGQQQR+GHIITTQNYKPDLNK+GHIITTQNYKPDLNKHIIELK+GIDIKLDK+IANTVIHIK+IESNDQIDDSQREFIIIPNDQK+IESNDQIDDSQREFIIIPNDQKFEPGIK+KNTDVSINIEQIQPISK+KVLEILVK+LDKSDFIVILGPSGSGK+NGIIDNLEHNPHPADPQTIEWA+NGMSIEEIFETIGMK+NPDILFADEPTGALDEEMGR+NPDILFADEPTGALDEEMGRK+NTDVSINIEQIQPISK+RRTVGFVFQQYNLLTNLTAK+RTVGFVFQQYNLL…	ASQGDVFVLGSNLSLLK+DILNKGHIITTQNYKPDLNK+EFIIIPNDQK+EFIIIPNDQKFEPGIK+ENAEVGENLSNK+ENAEVGENLSNKK+EQMHKYPHQMSGGQQQR+GHIITTQNYKPDLNK+GHIITTQNYKPDLNKHIIELK+GIDIKLDK+IANTVIHIK+IESNDQIDDSQREFIIIPNDQK+IESNDQIDDSQREFIIIPNDQKFEPGIK+KNTDVSINIEQIQPISK+KVLEILVK+LDKSDFIVILGPSGSGK+NGIIDNLEHNPHPADPQTIEWA+NGMSIEEIFETIGMK+NPDILFADEPTGALDEEMGR+NPDILFADEPTGALDEEMGRK+NTDVSINIEQIQPISK+RRTVGFVFQQYNLLTNLTAK+RTVGFVFQQYNLL…	EQMHKYPHQM[Oxidation]SGGQQQR;EQM[Oxidation]HKYPHQMSGGQQQR;EQM[Oxidation]HKYPHQM[Oxidation]SGGQQQR;NGM[Oxidation]SIEEIFETIGMK;NPDILFADEPTGALDEEM[Oxidation]GR;NPDILFADEPTGALDEEM[Oxidation]GRK	542	542	0.00297199135890875	0.00302771342327094	0.00292171632667773
23	a	1	LR739236.1_prot_VZR99339.1_26		[gene=hslO] [locus_tag=MF5583_00026] [protein=33 kDa chaperonin] [protein_id=VZR99339.1] [location=complement(30469..31335)] [gbkey=CDS]	1	62.2	288	1		1	LR739236.1_prot_VZR99339.1_26	15	15	15	DIIKDNKPVEVVCDFCNKK+DNKPVEVVCDFCNK+DNKPVEVVCDFCNKK+EITDLQQSNVLANMVFAK+EPYVSNVEIEYGNIDYDFMK+FDDNLQIKK+FICCSALIGMQFK+LGNTSYVKDVLVK+NVNITDFNNKDLDQITK+STNYYAVVK+VLFTLNLLNQDDLKDIIKDNKPVEVVCDFCNKK+VSIVDLSETIK+VSIVDLSETIKEITDLQQSNVLANMVFAK+VVGMLVEMLPDHTNLDLEYISEK+YNIQIPDVLTLLN	DIIKDNKPVEVVCDFCNKK+DNKPVEVVCDFCNK+DNKPVEVVCDFCNKK+EITDLQQSNVLANMVFAK+EPYVSNVEIEYGNIDYDFMK+FDDNLQIKK+FICCSALIGMQFK+LGNTSYVKDVLVK+NVNITDFNNKDLDQITK+STNYYAVVK+VLFTLNLLNQDDLKDIIKDNKPVEVVCDFCNKK+VSIVDLSETIK+VSIVDLSETIKEITDLQQSNVLANMVFAK+VVGMLVEMLPDHTNLDLEYISEK+YNIQIPDVLTLLN	DIIKDNKPVEVVC[Carbamidomethyl]DFC[Carbamidomethyl]NKK;DNKPVEVVC[Carbamidomethyl]DFC[Carbamidomethyl]NK;DNKPVEVVC[Carbamidomethyl]DFC[Carbamidomethyl]NKK;EPYVSNVEIEYGNIDYDFM[Oxidation]K;FIC[Carbamidomethyl]C[Carbamidomethyl]SALIGMQFK;VLFTLNLLNQDDLKDIIKDNKPVEVVC[Carbamidomethyl]DFC[Carbamidomethyl]NKK;VVGM[Oxidation]LVEM[Oxidation]LPDHTNLDLEYISEK	115	115	0.000814726228626168	0.000671906045054966	0.000773314122449265
24	a	1	LR739236.1_prot_VZR99343.1_28		[locus_tag=MF5583_00028] [protein=hypothetical protein] [protein_id=VZR99343.1] [location=complement(34732..37890)] [gbkey=CDS]	1	41.3	1052	1		1	LR739236.1_prot_VZR99343.1_28	34	34	33	AGEQLKPIIDK+AGEQLKPIIDKIK+AINKSDKLEKLEQIK+ALADGFDSHDNSSDVGSDSVR+DFASQTDVDKLPEALDK+DITKEDNPILPILR+DLFDKNTFTK+DLQIQYQNNNK+DLQIQYQNNNKLENIK+ETENLNEDYLNQK+ETFNYLGK+FIEEPTKLKDQFPEYLEK+FLNGFAPSLASLGISFLQSTVLQHR+FLNGFAPSLASLGISFLQSTVLQHRDDPNFEK+GKLPEISNGTWK+GSIGYAIGSLFGGLNTTDPNYNLSIENKNDATGILNVFNYVLDQK+IKDLFDKNTFTK+KDLQIQYQNNNKLENIK+KHEDEIATQYYDKDAWETK+KTLLNEFNNNFIWQPNNNK+LASVITNNKDFASQTDVDKLPEALDK+NDIS…	AGEQLKPIIDK+AGEQLKPIIDKIK+AINKSDKLEKLEQIK+ALADGFDSHDNSSDVGSDSVR+DFASQTDVDKLPEALDK+DITKEDNPILPILR+DLFDKNTFTK+DLQIQYQNNNK+DLQIQYQNNNKLENIK+ETFNYLGK+FIEEPTKLKDQFPEYLEK+FLNGFAPSLASLGISFLQSTVLQHR+FLNGFAPSLASLGISFLQSTVLQHRDDPNFEK+GKLPEISNGTWK+GSIGYAIGSLFGGLNTTDPNYNLSIENKNDATGILNVFNYVLDQK+IKDLFDKNTFTK+KDLQIQYQNNNKLENIK+KHEDEIATQYYDKDAWETK+KTLLNEFNNNFIWQPNNNK+LASVITNNKDFASQTDVDKLPEALDK+NDISGFNLLDSLYEGNII…		184	177	0.000339874928617543	0.000373297834022933	0.000276420250296887
25	a	1	LR739236.1_prot_VZR99345.1_29		[locus_tag=MF5583_00029] [protein=hypothetical protein] [protein_id=VZR99345.1] [location=38035..43419] [gbkey=CDS]	1	38.5	1794	1		1	LR739236.1_prot_VZR99345.1_29	43	43	43	AKPQKGDPLFIPIFDFVNK+DAWAIKK+DQEKFDFAINDALFNTMADLLSK+DSELSQQAGKDENNAHKFFYEFLFGK+DSLHINNVFYDHFSVANK+DTFNFWNGHEEIDNTYK+DTFSYSPHYYYNTIFSNSSEPLIITSSVSLISEQR+DVSGNINYYEDPNSYTLSNQNSSVLPELIYK+DVYLNDKFK+DYIATNENAYTLTFNSSVPTSEFQK+ELPEIFKNNSFVDILAMNADPFANIGEK+ESYLKDYIATNENAYTLTFNSSVPTSEFQK+FDTTYQITVGSK+GDPLFIPIFDFVNK+GFVSNSNIYSQDVK+GILRPLQVTYSDDGNETDIKDVIQYSETQELR+IGVSDLYK+IGVSDLYKNLLDWASYQIGISNGK+INSDQNNNA…	AKPQKGDPLFIPIFDFVNK+DAWAIKK+DQEKFDFAINDALFNTMADLLSK+DSELSQQAGKDENNAHKFFYEFLFGK+DSLHINNVFYDHFSVANK+DTFNFWNGHEEIDNTYK+DTFSYSPHYYYNTIFSNSSEPLIITSSVSLISEQR+DVSGNINYYEDPNSYTLSNQNSSVLPELIYK+DVYLNDKFK+DYIATNENAYTLTFNSSVPTSEFQK+ELPEIFKNNSFVDILAMNADPFANIGEK+ESYLKDYIATNENAYTLTFNSSVPTSEFQK+FDTTYQITVGSK+GDPLFIPIFDFVNK+GFVSNSNIYSQDVK+GILRPLQVTYSDDGNETDIKDVIQYSETQELR+IGVSDLYK+IGVSDLYKNLLDWASYQIGISNGK+INSDQNNNA…		284	284	0.000283383036043885	0.000333111004040628	0.000280119959971331
26	a	1	LR739236.1_prot_VZR99347.1_30		[gene=fldH] [locus_tag=MF5583_00030] [protein=Phenyllactate dehydrogenase] [protein_id=VZR99347.1] [location=43663..44649] [gbkey=CDS]	1	71.6	328	1		1	LR739236.1_prot_VZR99347.1_30	23	23	23	AFGCEVLGYDIKPNDSLSDVIK+DKAILINTSR+ELLELYPR+GQIQDEQAILDAIK+KLDSIEDPIIK+KLDSIEDPIIKELLELYPR+KSAYWAYQSVNK+LAAVGLDVWNTEKDYLFK+LAAVGLDVWNTEKDYLFKK+LDSIEDPIIK+LDSIEDPIIKELLELYPR+LKELNVEYVFTR+NKYNYELTLVQGTLTLDR+NKYNYELTLVQGTLTLDRIDLVK+SAYWAYQSVNK+TVGFDHIDIPAGHELGFK+VASYSPTAIAELAFSLAHSLSR+VASYSPTAIAELAFSLAHSLSRK+VIFFGVR+VLITPHIGSYTDEAASNMIEYSLDNLNEYLTTNDCK+YNYELTLVQGTLTLDR+YNYELTLVQGTLTLDRIDLVK+YVDLDYLLA…	AFGCEVLGYDIKPNDSLSDVIK+DKAILINTSR+ELLELYPR+GQIQDEQAILDAIK+KLDSIEDPIIK+KLDSIEDPIIKELLELYPR+KSAYWAYQSVNK+LAAVGLDVWNTEKDYLFK+LAAVGLDVWNTEKDYLFKK+LDSIEDPIIK+LDSIEDPIIKELLELYPR+LKELNVEYVFTR+NKYNYELTLVQGTLTLDR+NKYNYELTLVQGTLTLDRIDLVK+SAYWAYQSVNK+TVGFDHIDIPAGHELGFK+VASYSPTAIAELAFSLAHSLSR+VASYSPTAIAELAFSLAHSLSRK+VIFFGVR+VLITPHIGSYTDEAASNMIEYSLDNLNEYLTTNDCK+YNYELTLVQGTLTLDR+YNYELTLVQGTLTLDRIDLVK+YVDLDYLLA…	AFGC[Carbamidomethyl]EVLGYDIKPNDSLSDVIK;VLITPHIGSYTDEAASNMIEYSLDNLNEYLTTNDC[Carbamidomethyl]K;VLITPHIGSYTDEAASNM[Oxidation]IEYSLDNLNEYLTTNDC[Carbamidomethyl]K	171	171	0.000936793224552737	0.00114522866789856	0.000870522464295608
27	a	1	LR739236.1_prot_VZR99349.1_31		[locus_tag=MF5583_00031] [protein=hypothetical protein] [protein_id=VZR99349.1] [location=44668..45789] [gbkey=CDS]	1	6.4	373	1		1	LR739236.1_prot_VZR99349.1_31	2	2	2	LGALAAPITWIAIGITLASSNFK+LGALAAPITWIAIGITLASSNFKK	LGALAAPITWIAIGITLASSNFK+LGALAAPITWIAIGITLASSNFKK		5	5	1.49777322765439e-05	3.05171015574563e-05	3.06199858754916e-05
28	a	1	LR739236.1_prot_VZR99353.1_33		[locus_tag=MF5583_00033] [protein=hypothetical protein] [protein_id=VZR99353.1] [location=47063..48334] [gbkey=CDS]	1	17	423	1		1	LR739236.1_prot_VZR99353.1_33	5	5	5	EEDGIIVIPINALKD+GGWPENLDSNSSNCHELPK+KNQFILTGSSTLKR+NSSNKELAIINPK+VFHYEDYLNNK	EEDGIIVIPINALKD+GGWPENLDSNSSNCHELPK+KNQFILTGSSTLKR+NSSNKELAIINPK+VFHYEDYLNNK	GGWPENLDSNSSNC[Carbamidomethyl]HELPK	12	12	2.64146294995313e-05	9.41845770289815e-05	4.05009033033985e-05
29	a	1	LR739236.1_prot_VZR99355.1_34		[gene=ftsH_1] [locus_tag=MF5583_00034] [protein=ATP-dependent zinc metalloprotease FtsH] [protein_id=VZR99355.1] [location=complement(48387..50330)] [gbkey=CDS]	1	78.8	647	1		1	LR739236.1_prot_VZR99355.1_34	58	58	58	AAEEIKFGK+AAEEIKFGKDK+AAPAIIFIDEIDAVGR+AAPAIIFIDEIDAVGRK+AMTMHDKEIVSYHESGHALIGLK+AVAGEANVSFFSIAGSEFEEMFVGVGASR+DETLFSSK+DKVTTGAHDDFDKATAIAR+EGKTVIGINEIDEAIDRVVGGPAKK+EIVSYHESGHALIGLK+FGKDKVTTGAHDDFDKATAIAR+FLTMADEAYGK+FLTMADEAYGKTEGSYSEK+FSDVAGIEEEKSELVELVDYLK+FSDVAGIEEEKSELVELVDYLKQPAK+FTVNTNSFAINSYSEAFK+GGGAGAGANGLFGMGK+GNAGGYTIMTPK+GNAGGYTIMTPKDETLFSSK+GTTQNLTIEQLNNLFTQGK+GVLMEGPPGTGK+IAERTPGF…	AAEEIKFGK+AAEEIKFGKDK+AAPAIIFIDEIDAVGR+AAPAIIFIDEIDAVGRK+AMTMHDKEIVSYHESGHALIGLK+AVAGEANVSFFSIAGSEFEEMFVGVGASR+DETLFSSK+DKVTTGAHDDFDKATAIAR+EGKTVIGINEIDEAIDRVVGGPAKK+EIVSYHESGHALIGLK+FGKDKVTTGAHDDFDKATAIAR+FLTMADEAYGK+FLTMADEAYGKTEGSYSEK+FSDVAGIEEEKSELVELVDYLK+FSDVAGIEEEKSELVELVDYLKQPAK+FTVNTNSFAINSYSEAFK+GGGAGAGANGLFGMGK+GNAGGYTIMTPK+GNAGGYTIMTPKDETLFSSK+GTTQNLTIEQLNNLFTQGK+GVLMEGPPGTGK+IAERTPGF…	AMTM[Oxidation]HDKEIVSYHESGHALIGLK;AM[Oxidation]TMHDKEIVSYHESGHALIGLK;AVAGEANVSFFSIAGSEFEEM[Oxidation]FVGVGASR;FLTM[Oxidation]ADEAYGKTEGSYSEK;GGGAGAGANGLFGM[Oxidation]GK;GNAGGYTIM[Oxidation]TPK;GNAGGYTIM[Oxidation]TPKDETLFSSK;GVLM[Oxidation]EGPPGTGK;NSAIGTGTNEQTLNQLLVELDGFETNSGIIVM[Oxidation]AATNR;NSAIGTGTNEQTLNQLLVELDGFETNSGIIVM[Oxidation]AATNRVDVLDPALLRPGR;TPGFSGAQLENVLNEAAILM[Oxidation]VR;VISE…	852	852	0.00249544761393292	0.00255982824911204	0.00240075833615447
30	a	1	LR739236.1_prot_VZR99357.1_35		[locus_tag=MF5583_00035] [protein=hypothetical protein] [protein_id=VZR99357.1] [location=50562..51404] [gbkey=CDS]	1	11.1	280	1		1	LR739236.1_prot_VZR99357.1_35	3	3	3	KVPCICNQAIIK+QSNVIEQLVSFCQNHNHVR+VPCICNQAIIK	KVPCICNQAIIK+QSNVIEQLVSFCQNHNHVR+VPCICNQAIIK	KVPC[Carbamidomethyl]IC[Carbamidomethyl]NQAIIK;QSNVIEQLVSFC[Carbamidomethyl]QNHNHVR;VPC[Carbamidomethyl]IC[Carbamidomethyl]NQAIIK	23	23	0.000119714874410376	0.000101632847151171	0.000244741172819108
31	a	1	LR739236.1_prot_VZR99359.1_36		[gene=tilS] [locus_tag=MF5583_00036] [protein=tRNA(Ile)-lysidine synthase] [protein_id=VZR99359.1] [location=complement(51388..52593)] [gbkey=CDS]	1	33.2	401	1		1	LR739236.1_prot_VZR99359.1_36	10	10	10	ATLNENSFTK+DLFLLDDDCIKR+IIDPNNLVVCHVNYNFR+INLNDHSLIKDYNK+IVDNYLNENIIDNELILNK+KIVDNYLNENIIDNELILNKDLFLLDDDCIKR+LVNKENLLLNR+SEILNYLHTNK+TVSTYKDLVVYRPLLDVK+YLIAVSGGPDSVFLLCNVIK	ATLNENSFTK+DLFLLDDDCIKR+IIDPNNLVVCHVNYNFR+INLNDHSLIKDYNK+IVDNYLNENIIDNELILNK+KIVDNYLNENIIDNELILNKDLFLLDDDCIKR+LVNKENLLLNR+SEILNYLHTNK+TVSTYKDLVVYRPLLDVK+YLIAVSGGPDSVFLLCNVIK	DLFLLDDDC[Carbamidomethyl]IKR;IIDPNNLVVC[Carbamidomethyl]HVNYNFR;KIVDNYLNENIIDNELILNKDLFLLDDDC[Carbamidomethyl]IKR;YLIAVSGGPDSVFLLC[Carbamidomethyl]NVIK	49	49	0.000222910489342678	0.000269669200421063	0.000199373523992291
32	a	1	LR739236.1_prot_VZR99361.1_37		[locus_tag=MF5583_00037] [protein=hypothetical protein] [protein_id=VZR99361.1] [location=complement(52596..53423)] [gbkey=CDS]	1	63.6	275	1		1	LR739236.1_prot_VZR99361.1_37	13	13	13	FDEINNAIIATDALIDINEVDK+HSANFSLLYVVQVIFNR+IGLISMNK+ISDSAWVFIVVSHFAENNLTFQAISQLKK+ITKFDEINNAIIATDALIDINEVDKLVR+MNLIGIPPVIINQQEDLDYFTK+TVALISYDNSVNHAVTELAEK+VAQLTFTSPATITR+VILNNIELITNSTISK+VYLNQQEEQIK+VYLNQQEEQIKNTSLDK+VYLNQQEEQIKNTSLDKNK+VYLNQQEEQIKNTSLDKNKK	FDEINNAIIATDALIDINEVDK+HSANFSLLYVVQVIFNR+IGLISMNK+ISDSAWVFIVVSHFAENNLTFQAISQLKK+ITKFDEINNAIIATDALIDINEVDKLVR+MNLIGIPPVIINQQEDLDYFTK+TVALISYDNSVNHAVTELAEK+VAQLTFTSPATITR+VILNNIELITNSTISK+VYLNQQEEQIK+VYLNQQEEQIKNTSLDK+VYLNQQEEQIKNTSLDKNK+VYLNQQEEQIKNTSLDKNKK		114	114	0.000792294805188668	0.000807149593375121	0.00074757303697473
33	a	1	LR739236.1_prot_VZR99363.1_38		[gene=yfiC] [locus_tag=MF5583_00038] [protein=tRNA1(Val) (adenine(37)-N6)-methyltransferase] [protein_id=VZR99363.1] [location=complement(53475..54197)] [gbkey=CDS]	1	35.8	240	1		1	LR739236.1_prot_VZR99363.1_38	8	8	8	ICDFGTNNAVIPLILSK+ITGVEIQAQAVEIAK+ITGVEIQAQAVEIAKENIK+KICDFGTNNAVIPLILSK+LHNQEFDLVVCNPPFFK+LKEASIEIANAR+LNNLEDQIEIIHADIK+LNNLEDQIEIIHADIKEFSK	ICDFGTNNAVIPLILSK+ITGVEIQAQAVEIAK+ITGVEIQAQAVEIAKENIK+KICDFGTNNAVIPLILSK+LHNQEFDLVVCNPPFFK+LKEASIEIANAR+LNNLEDQIEIIHADIK+LNNLEDQIEIIHADIKEFSK	IC[Carbamidomethyl]DFGTNNAVIPLILSK;KIC[Carbamidomethyl]DFGTNNAVIPLILSK;LHNQEFDLVVC[Carbamidomethyl]NPPFFK	51	51	0.000395724168189853	0.0004742866200388	0.000333119929670453
34	a	1	LR739236.1_prot_VZR99365.1_39		[locus_tag=MF5583_00039] [protein=hypothetical protein] [protein_id=VZR99365.1] [location=complement(54197..54937)] [gbkey=CDS]	1	53.3	246	1		1	LR739236.1_prot_VZR99365.1_39	10	10	10	CQLINIDNEINLDDKLNR+CQLINIDNEINLDDKLNRFEELLLSK+DEILLFNK+FLEEPPINTYGILLTNNYSEIINTIWSR+FLPITSIVIDNYLIR+FTNLISPTLEILDDLK+KLIDNNNLFSNIILNCK+LIDNNNLFSNIILNCK+NEQISLDVVDQIIYYAFSK+NKDEILLFNK	CQLINIDNEINLDDKLNR+CQLINIDNEINLDDKLNRFEELLLSK+DEILLFNK+FLEEPPINTYGILLTNNYSEIINTIWSR+FLPITSIVIDNYLIR+FTNLISPTLEILDDLK+KLIDNNNLFSNIILNCK+LIDNNNLFSNIILNCK+NEQISLDVVDQIIYYAFSK+NKDEILLFNK	C[Carbamidomethyl]QLINIDNEINLDDKLNR;C[Carbamidomethyl]QLINIDNEINLDDKLNRFEELLLSK;KLIDNNNLFSNIILNC[Carbamidomethyl]K;LIDNNNLFSNIILNC[Carbamidomethyl]K	44	44	0.000386072359209613	0.000370174922957112	0.000255353256193378
35	a	1	LR739236.1_prot_VZR99367.1_40		[gene=tmk] [locus_tag=MF5583_00040] [protein=Thymidylate kinase] [protein_id=VZR99367.1] [location=complement(54915..55556)] [gbkey=CDS]	1	70.4	213	1		1	LR739236.1_prot_VZR99367.1_40	14	14	14	DCLPDLTLFFDVSFSEAEKR+DIDQVYNQAIK+EPGGEMIAEQIR+FIDSTSAYQGSAR+IKVIDANKDIDQVYNQAIK+LNYQVLVTREPGGEMIAEQIR+NIGVNLVNQVQQIVLK+NIIVISDRFIDSTSAYQGSAR+NQNMDAWTEALLFIASR+NRLDKEQSDFK+QIILDNKNQNMDAWTEALLFIASR+VIDANKDIDQVYNQAIK+VIKPALQK+VYQGYLELVK	DCLPDLTLFFDVSFSEAEKR+DIDQVYNQAIK+EPGGEMIAEQIR+FIDSTSAYQGSAR+IKVIDANKDIDQVYNQAIK+LNYQVLVTREPGGEMIAEQIR+NIGVNLVNQVQQIVLK+NIIVISDRFIDSTSAYQGSAR+NQNMDAWTEALLFIASR+NRLDKEQSDFK+QIILDNKNQNMDAWTEALLFIASR+VIDANKDIDQVYNQAIK+VIKPALQK+VYQGYLELVK	DC[Carbamidomethyl]LPDLTLFFDVSFSEAEKR;EPGGEM[Oxidation]IAEQIR;NQNM[Oxidation]DAWTEALLFIASR;QIILDNKNQNM[Oxidation]DAWTEALLFIASR	122	122	0.00110160166124102	0.00120241678319696	0.000938365999071698
36	a	1	LR739236.1_prot_VZR99369.1_41		[gene=recR] [locus_tag=MF5583_00041] [protein=Recombination protein RecR] [protein_id=VZR99369.1] [location=complement(55559..56149)] [gbkey=CDS]	1	49.5	196	1		1	LR739236.1_prot_VZR99369.1_41	9	9	9	ANQLISICK+DKLNEFVNQLNK+GIPMGASLDYMDEFTLQSAFINR+GVYHILNGEINLNK+LLVDLLLNK+LLVDLLLNKDKLNEFVNQLNK+NITFDKLNISSIFK+NITFDKLNISSIFKR+NQNTICIVATILDAK	ANQLISICK+DKLNEFVNQLNK+GIPMGASLDYMDEFTLQSAFINR+GVYHILNGEINLNK+LLVDLLLNK+LLVDLLLNKDKLNEFVNQLNK+NITFDKLNISSIFK+NITFDKLNISSIFKR+NQNTICIVATILDAK	ANQLISIC[Carbamidomethyl]K;NQNTIC[Carbamidomethyl]IVATILDAK	44	44	0.000427553122894199	0.000435569344933591	0.000407901954698514
37	a	1	LR739236.1_prot_VZR99371.1_42		[gene=dnaX] [locus_tag=MF5583_00042] [protein=DNA polymerase III subunit tau] [protein_id=VZR99371.1] [location=complement(56151..58157)] [gbkey=CDS]	1	59.1	668	1		1	LR739236.1_prot_VZR99371.1_42	31	31	31	AANISFNYLLLSLLK+ANDQGMNWDVFALGLIEILK+AQINNIEQQLEDLFENHEDK+AQINNIEQQLEDLFENHEDKLINTDQASK+DAINILEQLMLATDNLITIDNLK+DFNSVAGHNNIK+DFNSVAGHNNIKEILEK+EFQIPEEFEVVKPK+EKYLTIDNEVDEDLINK+INHALLFSGQR+IPQTILSR+KPYLIFAIDK+LANENQSIDIIEIDAASNNGVDEIR+LANENQSIDIIEIDAASNNGVDEIREIK+LEYIASQENYQIEK+MLLNDDLISILIETK+NRLEYIASQENYQIEK+NSEFLNILEVEEVK+NSVSTLPLNSK+QAFNALLK+QSLNNDTNFIISYFQK+SIFLIATKQEQLQVIK+SKFNIHVSQAIDSK+TIN…	AANISFNYLLLSLLK+ANDQGMNWDVFALGLIEILK+AQINNIEQQLEDLFENHEDK+AQINNIEQQLEDLFENHEDKLINTDQASK+DAINILEQLMLATDNLITIDNLK+DFNSVAGHNNIK+DFNSVAGHNNIKEILEK+EFQIPEEFEVVKPK+EKYLTIDNEVDEDLINK+INHALLFSGQR+IPQTILSR+KPYLIFAIDK+LANENQSIDIIEIDAASNNGVDEIR+LANENQSIDIIEIDAASNNGVDEIREIK+LEYIASQENYQIEK+MLLNDDLISILIETK+NRLEYIASQENYQIEK+NSEFLNILEVEEVK+NSVSTLPLNSK+QAFNALLK+QSLNNDTNFIISYFQK+SIFLIATKQEQLQVIK+SKFNIHVSQAIDSK+TIN…	ANDQGM[Oxidation]NWDVFALGLIEILK;TSFDEPENTLTNEFDFQQEQSEPTEIC[Carbamidomethyl]STLSELK	368	368	0.00105377763702546	0.000962773438282354	0.00110280079369089
38	a	1	LR739236.1_prot_VZR99373.1_43		[gene=tadA] [locus_tag=MF5583_00043] [protein=tRNA-specific adenosine deaminase] [protein_id=VZR99373.1] [location=complement(58245..58688)] [gbkey=CDS]	1	42.9	147	1		1	LR739236.1_prot_VZR99373.1_43	5	5	5	ALTYNDIPVCSCIIDK+ALTYNDIPVCSCIIDKNNNIVSLDINTR+DISQHAEINVINK+FGISNNYSINDQTLNLIQIK+NKDISQHAEINVINK	ALTYNDIPVCSCIIDK+ALTYNDIPVCSCIIDKNNNIVSLDINTR+DISQHAEINVINK+FGISNNYSINDQTLNLIQIK+NKDISQHAEINVINK	ALTYNDIPVC[Carbamidomethyl]SC[Carbamidomethyl]IIDK;ALTYNDIPVC[Carbamidomethyl]SC[Carbamidomethyl]IIDKNNNIVSLDINTR	21	21	0.000342042498315359	0.000271020925736457	0.000194239026046911
39	a	1	LR739236.1_prot_VZR99375.1_44		[gene=guaC] [locus_tag=MF5583_00044] [protein=GMP reductase] [protein_id=VZR99375.1] [location=complement(58832..59794)] [gbkey=CDS]	1	68.8	320	1		1	LR739236.1_prot_VZR99375.1_44	24	24	24	EKMKNDVFIIAGNVATPK+EKNLITSISLGVKPDEYK+EMTEDLQSSISYAGGKDLQAIK+EMTEDLQSSISYAGGKDLQAIKR+ESPGKEVIVDNCIYK+ESPGKEVIVDNCIYKEYYGSASEYNK+EVIVDNCIYK+EVIVDNCIYKEYYGSASEYNK+FNVDQIK+GSIFDTLK+GSIFDTLKEMTEDLQSSISYAGGK+GSIFDTLKEMTEDLQSSISYAGGKDLQAIK+HTFKLPVVPANMATIINEELAEQLAK+IRGSIFDTLKEMTEDLQSSISYAGGK+LPVVPANMATIINEELAEQLAK+LVDQMVEQNLIPDYITIDIAHGHALSVK+MGASFCMIGSLFAAHK+MKNDVFIIAGNVATPK+MKTFDYDDVQLIPEMCVVSSR+NDV…	EKMKNDVFIIAGNVATPK+EKNLITSISLGVKPDEYK+EMTEDLQSSISYAGGKDLQAIK+EMTEDLQSSISYAGGKDLQAIKR+ESPGKEVIVDNCIYK+ESPGKEVIVDNCIYKEYYGSASEYNK+EVIVDNCIYK+EVIVDNCIYKEYYGSASEYNK+FNVDQIK+GSIFDTLK+GSIFDTLKEMTEDLQSSISYAGGK+GSIFDTLKEMTEDLQSSISYAGGKDLQAIK+HTFKLPVVPANMATIINEELAEQLAK+IRGSIFDTLKEMTEDLQSSISYAGGK+LPVVPANMATIINEELAEQLAK+LVDQMVEQNLIPDYITIDIAHGHALSVK+MGASFCMIGSLFAAHK+MKNDVFIIAGNVATPK+MKTFDYDDVQLIPEMCVVSSR+NDV…	ESPGKEVIVDNC[Carbamidomethyl]IYK;ESPGKEVIVDNC[Carbamidomethyl]IYKEYYGSASEYNK;EVIVDNC[Carbamidomethyl]IYK;EVIVDNC[Carbamidomethyl]IYKEYYGSASEYNK;HTFKLPVVPANM[Oxidation]ATIINEELAEQLAK;LPVVPANM[Oxidation]ATIINEELAEQLAK;LVDQM[Oxidation]VEQNLIPDYITIDIAHGHALSVK;MGASFC[Carbamidomethyl]MIGSLFAAHK;M[Oxidation]GASFC[Carbamidomethyl]MIGSLFAAHK;M[Oxidation]KNDVFIIAGNVATPK;MKTFDYDDVQLIPEMC[Carbamidomethyl]VVS…	298	298	0.00176330033766949	0.00160071734263095	0.00190949102543242
40	a	1	LR739236.1_prot_VZR99383.1_48		[gene=bcp] [locus_tag=MF5583_00048] [protein=Peroxiredoxin Bcp] [protein_id=VZR99383.1] [location=complement(63296..63745)] [gbkey=CDS]	1	100	149	1		1	LR739236.1_prot_VZR99383.1_48	18	18	18	AKTSLCTLEVIEYQK+DLVNEFNLTSETITLDDQPFVK+DLVNEFNLTSETITLDDQPFVKYER+ELGFNVVGVSQDEPTK+ELGFNVVGVSQDEPTKNDEFCCEQNLSFLLLSDLNK+GLVIFFYPK+HLDEFKELGFNVVGVSQDEPTK+HLDEFKELGFNVVGVSQDEPTKNDEFCCEQNLSFLLLSDLNK+MRNYQLTDHK+MRNYQLTDHKNNLVELNSLVGQK+NNLVELNSLVGQK+NVDHIEHVCDLLEYLK+NVDHIEHVCDLLEYLKK+NVDHIEHVCDLLEYLKKND+NYQLTDHKNNLVELNSLVGQK+STFILDNQLNLLK+STFILDNQLNLLKEFR+TSLCTLEVIEYQK	AKTSLCTLEVIEYQK+DLVNEFNLTSETITLDDQPFVK+DLVNEFNLTSETITLDDQPFVKYER+ELGFNVVGVSQDEPTK+ELGFNVVGVSQDEPTKNDEFCCEQNLSFLLLSDLNK+GLVIFFYPK+HLDEFKELGFNVVGVSQDEPTK+HLDEFKELGFNVVGVSQDEPTKNDEFCCEQNLSFLLLSDLNK+MRNYQLTDHK+MRNYQLTDHKNNLVELNSLVGQK+NNLVELNSLVGQK+NVDHIEHVCDLLEYLK+NVDHIEHVCDLLEYLKK+NVDHIEHVCDLLEYLKKND+NYQLTDHKNNLVELNSLVGQK+STFILDNQLNLLK+STFILDNQLNLLKEFR+TSLCTLEVIEYQK	AKTSLC[Carbamidomethyl]TLEVIEYQK;ELGFNVVGVSQDEPTKNDEFC[Carbamidomethyl]C[Carbamidomethyl]EQNLSFLLLSDLNK;HLDEFKELGFNVVGVSQDEPTKNDEFC[Carbamidomethyl]C[Carbamidomethyl]EQNLSFLLLSDLNK;M[Oxidation]RNYQLTDHK;M[Oxidation]RNYQLTDHKNNLVELNSLVGQK;n[Acetyl]M[Oxidation]RNYQLTDHKNNLVELNSLVGQK;NVDHIEHVC[Carbamidomethyl]DLLEYLK;NVDHIEHVC[Carbamidomethyl]DLLEYLKK;NVDHIEHVC[Carbamidomethyl]DLLEYLKKND;TSLC[Carbam…	186	186	0.00224967549227552	0.00198627416714236	0.0028361505038098
41	a	1	LR739236.1_prot_VZR99385.1_49		[gene=ptsG_1] [locus_tag=MF5583_00049] [protein=PTS system glucose-specific EIICBA component] [protein_id=VZR99385.1] [location=63852..65594] [gbkey=CDS]	1	13.1	580	1		1	LR739236.1_prot_VZR99385.1_49	5	5	5	DNVLGLISK+INNILNEK+MNVDQNTINQISEAFK+NNSQNIIGDQNIWNFINSIPLNSIQK+TPIFQWFSYNLNINAGR	DNVLGLISK+INNILNEK+MNVDQNTINQISEAFK+NNSQNIIGDQNIWNFINSIPLNSIQK+TPIFQWFSYNLNINAGR		24	24	7.70578501951844e-05	9.81282662149241e-05	5.90754555080606e-05
42	a	1	LR739236.1_prot_VZR99391.1_52		[gene=ald] [locus_tag=MF5583_00052] [protein=Alanine dehydrogenase] [protein_id=VZR99391.1] [location=66766..67884] [gbkey=CDS]	1	69.4	372	1		1	LR739236.1_prot_VZR99391.1_52	17	17	17	ALPLLRPMSEVAGR+ANFTIIGGGVAGSSALR+AVKESDVVISTVLIPGK+DALGILTSGTPGTPK+ESDVVISTVLIPGK+HNVIHYSVPNIPGAVPR+ITTNVEEVWKQEMIVK+LGVQTVNGK+NNHEVLVESGAGLGSGFSDLEYQK+NTEKDALGILTSGTPGTPK+NVADSLNMMYTEIDK+TMKPNSVIIDVAIDQGGSVETVDHISSHADPTFIR+TSTIALTNATLTYVVEIASK+VGITPMGVVELVR+VIAIAYETVQTIDK+VKEPLKSEYK+YFYENQIIFTYFHLAGLK	ALPLLRPMSEVAGR+ANFTIIGGGVAGSSALR+AVKESDVVISTVLIPGK+DALGILTSGTPGTPK+ESDVVISTVLIPGK+HNVIHYSVPNIPGAVPR+ITTNVEEVWKQEMIVK+LGVQTVNGK+NNHEVLVESGAGLGSGFSDLEYQK+NTEKDALGILTSGTPGTPK+NVADSLNMMYTEIDK+TMKPNSVIIDVAIDQGGSVETVDHISSHADPTFIR+TSTIALTNATLTYVVEIASK+VGITPMGVVELVR+VIAIAYETVQTIDK+VKEPLKSEYK+YFYENQIIFTYFHLAGLK		126	126	0.000600719799908695	0.000703780145864025	0.00061404595330959
43	a	1	LR739236.1_prot_VZR99393.1_53		[locus_tag=MF5583_00053] [protein=hypothetical protein] [protein_id=VZR99393.1] [location=68254..69081] [gbkey=CDS]	1	21.1	275	1		1	LR739236.1_prot_VZR99393.1_53	4	4	4	FLLNYVNIGTIGFLFLAGPLLGK+LPFNVSR+LTKLPFNVSR+VLMDVLIIVPGVIMFLVNPISWDIK	FLLNYVNIGTIGFLFLAGPLLGK+LPFNVSR+LTKLPFNVSR+VLMDVLIIVPGVIMFLVNPISWDIK		18	18	0.000162522011320753	0.000103480717099374	0.000103829588468713
44	a	1	LR739236.1_prot_VZR99395.1_54		[gene=serS] [locus_tag=MF5583_00054] [protein=Serine--tRNA ligase] [protein_id=VZR99395.1] [location=69163..70431] [gbkey=CDS]	1	67.8	422	1		1	LR739236.1_prot_VZR99395.1_54	32	32	32	AEVVSLNEQIIK+AEVVSLNEQIIKLDEELR+AVADVLLK+AVADVLLKR+DAEDVLNMFDLPYR+DIYFGKSDEDNVEIR+DIYFGKSDEDNVEIRK+EIFCPLIVNR+EISSCSNCTDFQAR+FSEDMYQVGDQYLIPTSEVPLTNLHANEILSYDVLPLK+HDPLLVHSTPHWEIATK+IEQSEQAKAEVVSLNEQIIK+IVHPDESMNELELLVK+KIEQSEQAKAEVVSLNEQIIK+LDINYIEQNLDEVIKR+LHQFNKVELVK+LIAAILENYWDGEK+LIAAILENYWDGEKLVLPTVLRPYFDNK+LIAAILENYWDGEKLVLPTVLRPYFDNKEFLK+LSYIPNLPHKDIYFGK+LSYIPNLPHKDIYFGKSDEDNVEIR+LSYIPNLP…	AEVVSLNEQIIK+AEVVSLNEQIIKLDEELR+AVADVLLK+AVADVLLKR+DAEDVLNMFDLPYR+DIYFGKSDEDNVEIR+DIYFGKSDEDNVEIRK+EIFCPLIVNR+EISSCSNCTDFQAR+FSEDMYQVGDQYLIPTSEVPLTNLHANEILSYDVLPLK+HDPLLVHSTPHWEIATK+IEQSEQAKAEVVSLNEQIIK+IVHPDESMNELELLVK+KIEQSEQAKAEVVSLNEQIIK+LDINYIEQNLDEVIKR+LHQFNKVELVK+LIAAILENYWDGEK+LIAAILENYWDGEKLVLPTVLRPYFDNK+LIAAILENYWDGEKLVLPTVLRPYFDNKEFLK+LSYIPNLPHKDIYFGK+LSYIPNLPHKDIYFGKSDEDNVEIR+LSYIPNLP…	EIFC[Carbamidomethyl]PLIVNR;EISSC[Carbamidomethyl]SNC[Carbamidomethyl]TDFQAR;FSEDM[Oxidation]YQVGDQYLIPTSEVPLTNLHANEILSYDVLPLK;M[Oxidation]LDINYIEQNLDEVIKR;SAM[Oxidation]LGTGQLPK;VVELC[Carbamidomethyl]SGDIGFSSTK;YGYKEIFC[Carbamidomethyl]PLIVNR;YTSFTQC[Carbamidomethyl]FR	360	360	0.00153567895768128	0.00153749785832483	0.00175919800367605
45	a	1	LR739236.1_prot_VZR99397.1_55		[locus_tag=MF5583_00055] [protein=hypothetical protein] [protein_id=VZR99397.1] [location=70531..70845] [gbkey=CDS]	1	23.1	104	1		1	LR739236.1_prot_VZR99397.1_55	2	2	2	FSGLEKEQVNEFSK+IAELVKADPK	FSGLEKEQVNEFSK+IAELVKADPK		14	14	0.000214872851505803	0.000218901516940984	0.000329459271102646
46	a	1	LR739236.1_prot_VZR99399.1_56		[gene=dus] [locus_tag=MF5583_00056] [protein=putative tRNA-dihydrouridine synthase] [protein_id=VZR99399.1] [location=70847..71821] [gbkey=CDS]	1	71	324	1		1	LR739236.1_prot_VZR99399.1_56	20	20	20	ACQGNPWIFDQINHYLQTGK+AGASAIAVHAR+ANKIETIKDVEDIIK+DVEDIIK+ELEKPSFEEWK+IEHPMSMQIFGNNVEEFIK+IETIKDVEDIIK+IETIKDVEDIIKEYKED+KHLTWYLDVLNNKPLTK+KMLDETGCDAVMVSR+KTLDMLNVNK+LGWDKNSVNAVEVAK+NSVNAVEVAK+NVVLNTSKPVTAK+QAVNIPVIGNGDVVDAK+QHGASLVYAEMVSVAGMVHDNKK+SQSGSALLKTPELIYEIVKNVVLNTSKPVTAK+TLDMLNVNKIEHPMSMQIFGNNVEEFIK+TPELIYEIVK+WIEENVDCDIIDLNLGCPAPK	ACQGNPWIFDQINHYLQTGK+AGASAIAVHAR+ANKIETIKDVEDIIK+DVEDIIK+ELEKPSFEEWK+IEHPMSMQIFGNNVEEFIK+IETIKDVEDIIK+IETIKDVEDIIKEYKED+KHLTWYLDVLNNKPLTK+KMLDETGCDAVMVSR+KTLDMLNVNK+LGWDKNSVNAVEVAK+NSVNAVEVAK+NVVLNTSKPVTAK+QAVNIPVIGNGDVVDAK+QHGASLVYAEMVSVAGMVHDNKK+SQSGSALLKTPELIYEIVKNVVLNTSKPVTAK+TLDMLNVNKIEHPMSMQIFGNNVEEFIK+TPELIYEIVK+WIEENVDCDIIDLNLGCPAPK	AC[Carbamidomethyl]QGNPWIFDQINHYLQTGK;IEHPM[Oxidation]SMQIFGNNVEEFIK;KMLDETGC[Carbamidomethyl]DAVMVSR;QHGASLVYAEM[Oxidation]VSVAGMVHDNKK;QHGASLVYAEMVSVAGM[Oxidation]VHDNKK;TLDMLNVNKIEHPMSM[Oxidation]QIFGNNVEEFIK;TLDM[Oxidation]LNVNKIEHPMSMQIFGNNVEEFIK;WIEENVDC[Carbamidomethyl]DIIDLNLGC[Carbamidomethyl]PAPK	185	185	0.000948358573004005	0.00115936729342818	0.00112802515867243
47	a	1	LR739236.1_prot_VZR99401.1_57		[gene=lysS] [locus_tag=MF5583_00057] [protein=Lysine--tRNA ligase] [protein_id=VZR99401.1] [location=71824..73326] [gbkey=CDS]	1	80.8	500	1		1	LR739236.1_prot_VZR99401.1_57	45	45	45	AAFVNIDDQDSSIQLYVR+ALRPLPDK+ALRPLPDKHAGIQDIEEK+ALRPLPDKHAGIQDIEEKYR+AQIEEESKGNDEANDMDIDFIEALEHAMPPTAGIGIGIDR+CKEVVLLSK+DVLLFPQMKPR+DVLLFPQMKPRE+DYSKEDLLNLNQEQVVVAGR+EDLLNLNQEQVVVAGR+EYANAFSELNDPIDQYER+FELFIIGR+FKAQIEEESK+FKAQIEEESKGNDEANDMDIDFIEALEHAMPPTAGIGIGIDR+FTDRFELFIIGR+GGATAKPFITHYNVLDTDVYLR+GNDEANDMDIDFIEALEHAMPPTAGIGIGIDR+GYMEVETPILHSLR+HAGIQDIEEK+HKSLVEQNKDPYK+HNPEFTSIELYVAYEDMFFLMDLTEE…	AAFVNIDDQDSSIQLYVR+ALRPLPDK+ALRPLPDKHAGIQDIEEK+ALRPLPDKHAGIQDIEEKYR+AQIEEESKGNDEANDMDIDFIEALEHAMPPTAGIGIGIDR+CKEVVLLSK+DVLLFPQMKPR+DVLLFPQMKPRE+DYSKEDLLNLNQEQVVVAGR+EDLLNLNQEQVVVAGR+EYANAFSELNDPIDQYER+FELFIIGR+FKAQIEEESK+FKAQIEEESKGNDEANDMDIDFIEALEHAMPPTAGIGIGIDR+FTDRFELFIIGR+GGATAKPFITHYNVLDTDVYLR+GNDEANDMDIDFIEALEHAMPPTAGIGIGIDR+GYMEVETPILHSLR+HAGIQDIEEK+HKSLVEQNKDPYK+HNPEFTSIELYVAYEDMFFLMDLTEE…	AQIEEESKGNDEANDM[Oxidation]DIDFIEALEHAMPPTAGIGIGIDR;C[Carbamidomethyl]KEVVLLSK;GNDEANDM[Oxidation]DIDFIEALEHAMPPTAGIGIGIDR;GYM[Oxidation]EVETPILHSLR;HNPEFTSIELYVAYEDMFFLM[Oxidation]DLTEEIFR;LVM[Oxidation]LLTNSESIKDVLLFPQMKPR;LVMLLTNSESIKDVLLFPQM[Oxidation]KPR;LVM[Oxidation]LLTNSESIKDVLLFPQMKPRE;LVMLLTNSESIKDVLLFPQM[Oxidation]KPRE;QVTGVDFWQEM[Oxidation]TVQQALELAK;TLQNFLDNKGYM[Oxidation]EVETPILHSLR…	561	561	0.00225702443221695	0.00207168395632948	0.00202156208748583
48	a	1	LR739236.1_prot_VZR99403.1_58		[gene=trxA] [locus_tag=MF5583_00058] [protein=Thioredoxin] [protein_id=VZR99403.1] [location=complement(73411..73719)] [gbkey=CDS]	1	91.2	102	1		1	LR739236.1_prot_VZR99403.1_58	11	11	11	EQFDNEIKEGK+HIGFATPDQLK+HIGFATPDQLKK+ILDVDVDLNRQVAEEFR+IMSIPTLITFDNGNQVNK+IMSIPTLITFDNGNQVNKHIGFATPDQLKK+ITSKEQFDNEIK+ITSKEQFDNEIKEGK+KVDGVKILDVDVDLNRQVAEEFR+MLAPILHDFAK+VLVDFNATWCGPCK	EQFDNEIKEGK+HIGFATPDQLK+HIGFATPDQLKK+ILDVDVDLNRQVAEEFR+IMSIPTLITFDNGNQVNK+IMSIPTLITFDNGNQVNKHIGFATPDQLKK+ITSKEQFDNEIK+ITSKEQFDNEIKEGK+KVDGVKILDVDVDLNRQVAEEFR+MLAPILHDFAK+VLVDFNATWCGPCK	IM[Oxidation]SIPTLITFDNGNQVNK;VLVDFNATWC[Carbamidomethyl]GPC[Carbamidomethyl]K	217	217	0.00405309182644279	0.00396168823797115	0.00403103108172649
49	a	1	LR739236.1_prot_VZR99405.1_59		[gene=ycsE_1] [locus_tag=MF5583_00059] [protein=5-amino-6-(5-phospho-D-ribitylamino)uracil phosphatase YcsE] [protein_id=VZR99405.1] [location=complement(73731..74573)] [gbkey=CDS]	1	73.2	280	1		1	LR739236.1_prot_VZR99405.1_59	19	19	19	ASLLQIDKFK+ATPEENLNEYK+ATPEENLNEYKYLMNNYSDSYK+ATPEENLNEYKYLMNNYSDSYKVDSYNNR+EIADDITDYTNDKDGVAR+GCGVAQVMK+GIIVASNGAQIYDYK+GIIVASNGAQIYDYKTDR+GVDKGCGVAQVMK+LIFDQTLPKEFIK+LYNQGIYLVPITAR+MIFYSPNCCYVFAEGK+NIIIFSDLDGTLLHDDYIFSPK+QKASLLQIDKFK+TDRLIFDQTLPK+TTHSYGFGDGPNDFSLLK+YHNKFFAK+YISVDSPDQIDEPITHFYIVTNSK+YLMNNYSDSYKVDSYNNR	ASLLQIDKFK+ATPEENLNEYK+ATPEENLNEYKYLMNNYSDSYK+ATPEENLNEYKYLMNNYSDSYKVDSYNNR+EIADDITDYTNDKDGVAR+GCGVAQVMK+GIIVASNGAQIYDYK+GIIVASNGAQIYDYKTDR+GVDKGCGVAQVMK+LIFDQTLPKEFIK+LYNQGIYLVPITAR+MIFYSPNCCYVFAEGK+NIIIFSDLDGTLLHDDYIFSPK+QKASLLQIDKFK+TDRLIFDQTLPK+TTHSYGFGDGPNDFSLLK+YHNKFFAK+YISVDSPDQIDEPITHFYIVTNSK+YLMNNYSDSYKVDSYNNR	GC[Carbamidomethyl]GVAQVMK;GC[Carbamidomethyl]GVAQVM[Oxidation]K;GVDKGC[Carbamidomethyl]GVAQVMK;GVDKGC[Carbamidomethyl]GVAQVM[Oxidation]K;MIFYSPNC[Carbamidomethyl]C[Carbamidomethyl]YVFAEGK	210	210	0.00131686361851413	0.00146351299897687	0.00146844703691465
50	a	1	LR739236.1_prot_VZR99409.1_61		[gene=phnE] [locus_tag=MF5583_00066] [protein=Phosphate-import permease protein PhnE] [protein_id=VZR99409.1] [location=complement(82277..85009)] [gbkey=CDS]	1	29.8	910	1		1	LR739236.1_prot_VZR99409.1_61	26	26	26	AQVENTIKIETEK+AVLPQISTNLLSISLYTLETNIR+ENKESLFVK+EQTMNYQQANAFNSYVK+EVATLGVVGAGTLGK+GFLAIFR+IANECLIVR+IANTTDIKELEVLK+ISLDNLDDKHISK+ISLDNLDDKHISKK+IVHPVIAKPILCLTTLIR+KEQTMNYQQANAFNSYVK+KLLVNNINNQSK+LELDTQLVDLKNEIK+LLVNNINNQSK+LNQLLEDQK+LSNVQFYINYILTK+SKISLDNLDDKHISK+SKISLDNLDDKHISKK+STLDSSEFNK+TNYLNSKLELDTQLVDLKNEIK+TQIDSNKLNQLLEDQK+TQIDSNKLNQLLEDQKAK+VFTTMQATGANK+VLGILNINWESLYYANPLSSTSK+YGIFSQTQNEI…	AQVENTIKIETEK+AVLPQISTNLLSISLYTLETNIR+ENKESLFVK+EQTMNYQQANAFNSYVK+EVATLGVVGAGTLGK+GFLAIFR+IANECLIVR+IANTTDIKELEVLK+ISLDNLDDKHISK+ISLDNLDDKHISKK+IVHPVIAKPILCLTTLIR+KEQTMNYQQANAFNSYVK+KLLVNNINNQSK+LELDTQLVDLKNEIK+LLVNNINNQSK+LNQLLEDQK+LSNVQFYINYILTK+SKISLDNLDDKHISK+SKISLDNLDDKHISKK+STLDSSEFNK+TNYLNSKLELDTQLVDLKNEIK+TQIDSNKLNQLLEDQK+TQIDSNKLNQLLEDQKAK+VFTTMQATGANK+VLGILNINWESLYYANPLSSTSK+YGIFSQTQNEI…	EQTM[Oxidation]NYQQANAFNSYVK;IANEC[Carbamidomethyl]LIVR;IVHPVIAKPILC[Carbamidomethyl]LTTLIR;VFTTM[Oxidation]QATGANK	166	166	0.000319239665094335	0.000394022730493772	0.000320046149071141
51	a	1	LR739236.1_prot_VZR99412.1_62		[gene=glnQ] [locus_tag=MF5583_00067] [protein=Glutamine transport ATP-binding protein GlnQ] [protein_id=VZR99412.1] [location=complement(85013..85765)] [gbkey=CDS]	1	69.2	250	1		1	LR739236.1_prot_VZR99412.1_62	19	19	19	DGITVIINIHHVDLAK+DGITVIINIHHVDLAKK+EDKLIALNSLNK+IGLMSQEYNNIPNK+IGLMSQEYNNIPNKTVIQNVLNAR+ILFNNVNK+ILFNNVNKVWPNGK+INDISSGEIIIDFDKTK+INDISSGEIIIDFDKTKEHYEVTK+MILFNNVNK+MILFNNVNKVWPNGK+NINLEINSGELVAVIGLSGAGK+QKIGLMSQEYNNIPNK+REDKLIALNSLNK+TLAQQPFLIIADEPVSALDPILANQVMK+TLAQQPFLIIADEPVSALDPILANQVMKDFK+VIGLNNGEIVFDDVPSK+VIGLNNGEIVFDDVPSKLDADAMK+VIGLNNGEIVFDDVPSKLDADAMKR	DGITVIINIHHVDLAK+DGITVIINIHHVDLAKK+EDKLIALNSLNK+IGLMSQEYNNIPNK+IGLMSQEYNNIPNKTVIQNVLNAR+ILFNNVNK+ILFNNVNKVWPNGK+INDISSGEIIIDFDKTK+INDISSGEIIIDFDKTKEHYEVTK+MILFNNVNK+MILFNNVNKVWPNGK+NINLEINSGELVAVIGLSGAGK+QKIGLMSQEYNNIPNK+REDKLIALNSLNK+TLAQQPFLIIADEPVSALDPILANQVMK+TLAQQPFLIIADEPVSALDPILANQVMKDFK+VIGLNNGEIVFDDVPSK+VIGLNNGEIVFDDVPSKLDADAMK+VIGLNNGEIVFDDVPSKLDADAMKR	IGLM[Oxidation]SQEYNNIPNK;n[Acetyl]MILFNNVNK;TLAQQPFLIIADEPVSALDPILANQVM[Oxidation]K;TLAQQPFLIIADEPVSALDPILANQVM[Oxidation]KDFK;VIGLNNGEIVFDDVPSKLDADAM[Oxidation]KR	246	246	0.00176539534797167	0.0019350894097583	0.00187308577597557
52	a	1	LR739236.1_prot_VZR99414.1_63		[locus_tag=MF5583_00068] [protein=hypothetical protein] [protein_id=VZR99414.1] [location=complement(85779..87146)] [gbkey=CDS]	1	71.9	455	1		1	LR739236.1_prot_VZR99414.1_63	40	40	40	AAEAAKPTDDKEGYSK+AAEAAKPTDDKEGYSKK+AIAEISNEVAFNLVK+ALSFTDSATAIGDK+ALSFTDSATAIGDKGAKPESSPYAITFGFSDIR+EIDQEISKSNVNIESIKK+EIFENSMVIGASQSIYNDGISYSK+EKEIFENSMVIGASQSIYNDGISYSK+GAKPESSPYAITFGFSDIR+GKNYYQAIESLFTNGNVNGNAK+GKNYYQAIESLFTNGNVNGNAKK+KLIQNPK+KYQDLLKK+LGVLLTAGR+NFVGLNEQEITNMLTEK+NFVGLNEQEITNMLTEKDTNR+NFVGLNEQEITNMLTEKDTNRR+NKEKEIFENSMVIGASQSIYNDGISYSK+NYYQAIESLFTNGNVNGNAK+NYYQAIESLFTNGNVNGNAKK…	AAEAAKPTDDKEGYSK+AAEAAKPTDDKEGYSKK+AIAEISNEVAFNLVK+ALSFTDSATAIGDK+ALSFTDSATAIGDKGAKPESSPYAITFGFSDIR+EIDQEISKSNVNIESIKK+EIFENSMVIGASQSIYNDGISYSK+EKEIFENSMVIGASQSIYNDGISYSK+GAKPESSPYAITFGFSDIR+GKNYYQAIESLFTNGNVNGNAK+GKNYYQAIESLFTNGNVNGNAKK+KLIQNPK+KYQDLLKK+LGVLLTAGR+NFVGLNEQEITNMLTEK+NFVGLNEQEITNMLTEKDTNR+NFVGLNEQEITNMLTEKDTNRR+NKEKEIFENSMVIGASQSIYNDGISYSK+NYYQAIESLFTNGNVNGNAK+NYYQAIESLFTNGNVNGNAKK…	EIFENSM[Oxidation]VIGASQSIYNDGISYSK;EKEIFENSM[Oxidation]VIGASQSIYNDGISYSK;NFVGLNEQEITNM[Oxidation]LTEK;NFVGLNEQEITNM[Oxidation]LTEKDTNR;NFVGLNEQEITNM[Oxidation]LTEKDTNRR;NKEKEIFENSM[Oxidation]VIGASQSIYNDGISYSK	847	847	0.00370809149455728	0.0035524589034994	0.00327576646696345
53	a	1	LR739236.1_prot_VZR99416.1_64		[gene=asnS] [locus_tag=MF5583_00069] [protein=Asparagine--tRNA ligase] [protein_id=VZR99416.1] [location=complement(87441..88805)] [gbkey=CDS]	1	77.5	454	1		1	LR739236.1_prot_VZR99416.1_64	41	41	41	APTFVTDYPK+APTFVTDYPKEIK+ASLTVSGQLHAEAFAQAFK+ASLTVSGQLHAEAFAQAFKK+CNEVNIDIDQLEWYNNLR+DNILLIQDMVK+DVIPFPR+EDADYEKDFFGK+EDADYEKDFFGKK+ELEFCNEHLENGLIDK+ELEFCNEHLENGLIDKLNNVR+FELQADSIELIDQAIEDYPLQK+FELQADSIELIDQAIEDYPLQKK+FEVSDIEFGLDLGTEHER+FVSFMILNDGTTFTDLQVVYK+HAAEFWMIEPEVAFADLKDNILLIQDMVK+KASLTVSGQLHAEAFAQAFKK+LIMYITGASNIR+LIMYITGASNIRDVIPFPR+MEIKQIFEQHSELIDQEVEIIGR+NFVYVHSPIITSNDAEGAGEAFLVTTR+NFV…	APTFVTDYPK+APTFVTDYPKEIK+ASLTVSGQLHAEAFAQAFK+ASLTVSGQLHAEAFAQAFKK+CNEVNIDIDQLEWYNNLR+DNILLIQDMVK+DVIPFPR+EDADYEKDFFGK+EDADYEKDFFGKK+ELEFCNEHLENGLIDK+ELEFCNEHLENGLIDKLNNVR+FELQADSIELIDQAIEDYPLQK+FELQADSIELIDQAIEDYPLQKK+FEVSDIEFGLDLGTEHER+FVSFMILNDGTTFTDLQVVYK+HAAEFWMIEPEVAFADLKDNILLIQDMVK+KASLTVSGQLHAEAFAQAFKK+LIMYITGASNIR+LIMYITGASNIRDVIPFPR+MEIKQIFEQHSELIDQEVEIIGR+NFVYVHSPIITSNDAEGAGEAFLVTTR+NFV…	C[Carbamidomethyl]NEVNIDIDQLEWYNNLR;ELEFC[Carbamidomethyl]NEHLENGLIDK;ELEFC[Carbamidomethyl]NEHLENGLIDKLNNVR;FVSFM[Oxidation]ILNDGTTFTDLQVVYK;LIM[Oxidation]YITGASNIRDVIPFPR;RC[Carbamidomethyl]NEVNIDIDQLEWYNNLR;RELEFC[Carbamidomethyl]NEHLENGLIDK;RELEFC[Carbamidomethyl]NEHLENGLIDKLNNVR;YIC[Carbamidomethyl]EQVNKAPTFVTDYPK;YIC[Carbamidomethyl]EQVNKAPTFVTDYPKEIK	1171	1171	0.00478683704874381	0.00512730998050755	0.00469177094148819
54	a	1	LR739236.1_prot_VZR99418.1_65		[gene=ycsE_2] [locus_tag=MF5583_00070] [protein=5-amino-6-(5-phospho-D-ribitylamino)uracil phosphatase YcsE] [protein_id=VZR99418.1] [location=complement(88814..89653)] [gbkey=CDS]	1	69.5	279	1		1	LR739236.1_prot_VZR99418.1_65	18	18	18	ADLFDIGK+ADLFDIGKHVDLAVLANGALISK+AEKLDNYLTSMR+AIDKNIHVTIATGQPYK+AKYITDTNINGGVGQFIEK+HVDLAVLANGALISK+IDNAIVNK+ISNFEPVYVNK+ISNFEPVYVNKIDNAIVNK+KLTELNICTVVFTATPADIYWNNIPFEVESMIK+LANDIDKPILQK+LDNYLTSMR+LIVTDLDGTVLHHGK+LTELNICTVVFTATPADIYWNNIPFEVESMIK+LTELNICTVVFTATPADIYWNNIPFEVESMIKR+NHIETIPIYEFTNITATK+TICSVDGNFDFIDPVQIMIFVPQEK+YITDTNINGGVGQFIEK	ADLFDIGK+ADLFDIGKHVDLAVLANGALISK+AEKLDNYLTSMR+AIDKNIHVTIATGQPYK+AKYITDTNINGGVGQFIEK+HVDLAVLANGALISK+IDNAIVNK+ISNFEPVYVNK+ISNFEPVYVNKIDNAIVNK+KLTELNICTVVFTATPADIYWNNIPFEVESMIK+LANDIDKPILQK+LDNYLTSMR+LIVTDLDGTVLHHGK+LTELNICTVVFTATPADIYWNNIPFEVESMIK+LTELNICTVVFTATPADIYWNNIPFEVESMIKR+NHIETIPIYEFTNITATK+TICSVDGNFDFIDPVQIMIFVPQEK+YITDTNINGGVGQFIEK	KLTELNIC[Carbamidomethyl]TVVFTATPADIYWNNIPFEVESMIK;LTELNIC[Carbamidomethyl]TVVFTATPADIYWNNIPFEVESMIK;LTELNIC[Carbamidomethyl]TVVFTATPADIYWNNIPFEVESMIKR;TIC[Carbamidomethyl]SVDGNFDFIDPVQIMIFVPQEK;TIC[Carbamidomethyl]SVDGNFDFIDPVQIM[Oxidation]IFVPQEK	180	180	0.00120143959981739	0.00120356604655007	0.00124856010506283
55	a	1	LR739236.1_prot_VZR99420.1_66		[gene=menH_1] [locus_tag=MF5583_00071] [protein=2-succinyl-6-hydroxy-2, 4-cyclohexadiene-1-carboxylate synthase] [protein_id=VZR99420.1] [location=complement(89664..90794)] [gbkey=CDS]	1	35.4	376	1		1	LR739236.1_prot_VZR99420.1_66	10	10	10	DITLSDWNNMNLFNKYEK+DLIAAIDYLNKTEK+FIVSDSTYASISSLLHQLQK+IILNNFNEK+IILNNFNEKNEISTFFYKD+INDNLIPIKFK+IPILFIHSIEDK+IPILFIHSIEDKITSHNDSIR+IQAIGLVGMSMGAFVINYLTLTK+YDIHIIK	DITLSDWNNMNLFNKYEK+DLIAAIDYLNKTEK+FIVSDSTYASISSLLHQLQK+IILNNFNEK+IILNNFNEKNEISTFFYKD+INDNLIPIKFK+IPILFIHSIEDK+IPILFIHSIEDKITSHNDSIR+IQAIGLVGMSMGAFVINYLTLTK+YDIHIIK		42	42	0.000208015207308809	0.000272462526405268	0.000151878387387744
56	a	1	LR739236.1_prot_VZR99422.1_67		[gene=tsaD] [locus_tag=MF5583_00072] [protein=tRNA N6-adenosine threonylcarbamoyltransferase] [protein_id=VZR99422.1] [location=complement(90815..91777)] [gbkey=CDS]	1	41.6	320	1		1	LR739236.1_prot_VZR99422.1_67	12	12	12	DAYLLPILKDDNSYDFSYSGLK+DHQMFGGVVPELAAR+GNKDAYLLPILK+GNKDAYLLPILKDDNSYDFSYSGLK+ILTNVISSQIK+ILTNVISSQIKDHQMFGGVVPELAAR+NEQINLEDFAASFQHTATDIVK+NEQINLEDFAASFQHTATDIVKR+SPGLIGSLIVGK+TACINLIHNLNQK+TLTVAGGVSANSEIRK+VLGLAYPGGPVLDKLAPK	DAYLLPILKDDNSYDFSYSGLK+DHQMFGGVVPELAAR+GNKDAYLLPILK+GNKDAYLLPILKDDNSYDFSYSGLK+ILTNVISSQIK+ILTNVISSQIKDHQMFGGVVPELAAR+NEQINLEDFAASFQHTATDIVK+NEQINLEDFAASFQHTATDIVKR+SPGLIGSLIVGK+TACINLIHNLNQK+TLTVAGGVSANSEIRK+VLGLAYPGGPVLDKLAPK	ILTNVISSQIKDHQM[Oxidation]FGGVVPELAAR;TAC[Carbamidomethyl]INLIHNLNQK	82	82	0.000523752575545394	0.00049800095104074	0.000428297052433439
57	a	1	LR739236.1_prot_VZR99424.1_68		[locus_tag=MF5583_00073] [protein=hypothetical protein] [protein_id=VZR99424.1] [location=complement(91879..92103)] [gbkey=CDS]	1	64.9	74	1		1	LR739236.1_prot_VZR99424.1_68	8	8	8	AEKQQATVYHVTPYDGK+EAIAYANELTK+EAIAYANELTKK+GVGNSRPTK+LFDTQKEAIAYANELTK+LFDTQKEAIAYANELTKK+QQATVYHVTPYDGK+QQATVYHVTPYDGKWQVK	AEKQQATVYHVTPYDGK+EAIAYANELTK+EAIAYANELTKK+GVGNSRPTK+LFDTQKEAIAYANELTK+LFDTQKEAIAYANELTKK+QQATVYHVTPYDGK+QQATVYHVTPYDGKWQVK		85	85	0.0021138842688679	0.00215351762612212	0.00223794856226482
58	a	1	LR739236.1_prot_VZR99426.1_69		[gene=mnmE] [locus_tag=MF5583_00074] [protein=tRNA modification GTPase MnmE] [protein_id=VZR99426.1] [location=92302..93660] [gbkey=CDS]	1	51.1	452	1		1	LR739236.1_prot_VZR99426.1_69	14	14	14	AIIELKDNLLDIISR+DIVEGQINLENVSLNLIDTAGIR+DNLLDIISR+IDLIQAEGINNLIHAK+IGVANMSGSNNK+IQVSIDYPDYDDVEGSSIEDLTK+ISKNDELILIGLNQITLVEQIK+KTSDVVENLGIIK+MLVNDTIVAPATNISTQAIALIR+NIVFTSAINHDIDQLVSR+NKTYILIVNK+SKNLINEADLVLFVVNNENINDLDNQEIFELLK+SSILNALINEDK+SSILNALINEDKAIVTDIPGTTR	AIIELKDNLLDIISR+DIVEGQINLENVSLNLIDTAGIR+DNLLDIISR+IDLIQAEGINNLIHAK+IGVANMSGSNNK+IQVSIDYPDYDDVEGSSIEDLTK+ISKNDELILIGLNQITLVEQIK+KTSDVVENLGIIK+MLVNDTIVAPATNISTQAIALIR+NIVFTSAINHDIDQLVSR+NKTYILIVNK+SKNLINEADLVLFVVNNENINDLDNQEIFELLK+SSILNALINEDK+SSILNALINEDKAIVTDIPGTTR	IGVANM[Oxidation]SGSNNK	64	64	0.00024719885571464	0.000277016963916467	0.000277950889484828
59	a	1	LR739236.1_prot_VZR99428.1_70		[gene=rpsT] [locus_tag=MF5583_00075] [protein=30S ribosomal protein S20] [protein_id=VZR99428.1] [location=complement(93710..93955)] [gbkey=CDS]	1	29.6	81	1		1	LR739236.1_prot_VZR99428.1_70	5	5	5	AELVNHAVSLVDK+AELVNHAVSLVDKGLKK+SNDDANKAELVNHAVSLVDK+SNDDANKAELVNHAVSLVDKGLK+SNDDANKAELVNHAVSLVDKGLKK	AELVNHAVSLVDK+AELVNHAVSLVDKGLKK+SNDDANKAELVNHAVSLVDK+SNDDANKAELVNHAVSLVDKGLK+SNDDANKAELVNHAVSLVDKGLKK		140	140	0.00310371896619493	0.00337270485360924	0.00331357390360027
60	a	1	LR739236.1_prot_VZR99430.1_71		[gene=whiA] [locus_tag=MF5583_00076] [protein=Putative sporulation transcription regulator WhiA] [protein_id=VZR99430.1] [location=complement(94094..95023)] [gbkey=CDS]	1	29.8	309	1		1	LR739236.1_prot_VZR99430.1_71	7	7	7	AYIAGIFTAIGSVNSPK+FPDYSYNELVEEMNNLGYEITK+KAQVLANLR+LIDASSSVMEFENER+QTNQFHLLSK+SGISNLFK+VNNFDISNQTK	AYIAGIFTAIGSVNSPK+FPDYSYNELVEEMNNLGYEITK+KAQVLANLR+LIDASSSVMEFENER+QTNQFHLLSK+SGISNLFK+VNNFDISNQTK		25	25	0.000144639330463453	0.00016577008079026	0.000147847957690076
61	a	1	LR739236.1_prot_VZR99432.1_72		[gene=lgt_1] [locus_tag=MF5583_00077] [protein=Prolipoprotein diacylglyceryl transferase] [protein_id=VZR99432.1] [location=complement(95035..96480)] [gbkey=CDS]	1	32.2	481	1		1	LR739236.1_prot_VZR99432.1_72	13	13	13	IADSLPSNYSDATIDQVFGTFLQNHSRPLWLPDIILK+IDNLFSFVQFFK+INSSNKNFIVR+INSSNKNFIVRK+KPGWLYEVDYFK+KWQTNQVLLDLNNK+KWQTNQVLLDLNNKNNYPITR+SDAVEEFKLK+SNDNLFISNNK+VIKIDNLFSFVQFFK+VSLLVYGDAIIPNILLGQVVGR+WGNFFNHEVLGHPVAK+WQTNQVLLDLNNKNNYPITR	IADSLPSNYSDATIDQVFGTFLQNHSRPLWLPDIILK+IDNLFSFVQFFK+INSSNKNFIVR+INSSNKNFIVRK+KPGWLYEVDYFK+KWQTNQVLLDLNNK+KWQTNQVLLDLNNKNNYPITR+SDAVEEFKLK+SNDNLFISNNK+VIKIDNLFSFVQFFK+VSLLVYGDAIIPNILLGQVVGR+WGNFFNHEVLGHPVAK+WQTNQVLLDLNNKNNYPITR		75	75	0.000290368718251085	0.00029581286073106	0.000296810154146528
62	a	1	LR739236.1_prot_VZR99434.1_73		[gene=trxB] [locus_tag=MF5583_00078] [protein=Thioredoxin reductase] [protein_id=VZR99434.1] [location=complement(96489..97421)] [gbkey=CDS]	1	79.4	310	1		1	LR739236.1_prot_VZR99434.1_73	24	24	24	AQPNVEFLLK+AYSVILATGTQENK+EIHGTDKVESLTITTPNGEK+EIHGTDKVESLTITTPNGEKELVVSAIFPYIGSTPLIDSVK+ELVVSAIFPYIGSTPLIDSVK+GVSYCAVCDGAFYK+GYIPTNDK+GYIPTNDKMETQIK+HLCIENEKGYIPTNDK+HLCIENEKGYIPTNDKMETQIK+KAYSVILATGTQENK+LGIKGEDELYGK+LIKTDLIENYPGFETIQGPELASK+LKAQPNVEFLLK+MKNLTNEIYDVIIVGSGPAGLTSAIYTAR+NADNIFEVTLTNNEVK+NADNIFEVTLTNNEVKK+NKPVAVVGGGYSAVQEAMYLSQLVDK+NKPVAVVGGGYSAVQEAMYLSQLVDKVYLIVR+NKPVAVVGGGYSAVQEA…	AQPNVEFLLK+AYSVILATGTQENK+EIHGTDKVESLTITTPNGEK+EIHGTDKVESLTITTPNGEKELVVSAIFPYIGSTPLIDSVK+ELVVSAIFPYIGSTPLIDSVK+GVSYCAVCDGAFYK+GYIPTNDK+GYIPTNDKMETQIK+HLCIENEKGYIPTNDK+HLCIENEKGYIPTNDKMETQIK+KAYSVILATGTQENK+LGIKGEDELYGK+LIKTDLIENYPGFETIQGPELASK+LKAQPNVEFLLK+MKNLTNEIYDVIIVGSGPAGLTSAIYTAR+NADNIFEVTLTNNEVK+NADNIFEVTLTNNEVKK+NKPVAVVGGGYSAVQEAMYLSQLVDK+NKPVAVVGGGYSAVQEAMYLSQLVDKVYLIVR+NKPVAVVGGGYSAVQEA…	GVSYC[Carbamidomethyl]AVC[Carbamidomethyl]DGAFYK;GYIPTNDKM[Oxidation]ETQIK;HLC[Carbamidomethyl]IENEKGYIPTNDK;HLC[Carbamidomethyl]IENEKGYIPTNDKMETQIK;n[Acetyl]M[Oxidation]KNLTNEIYDVIIVGSGPAGLTSAIYTAR;NKPVAVVGGGYSAVQEAM[Oxidation]YLSQLVDKVYLIVR;QIAIAC[Carbamidomethyl]GDGAIAGQMAVEYVQEVK;QIAIAC[Carbamidomethyl]GDGAIAGQM[Oxidation]AVEYVQEVK	324	324	0.00191028896370965	0.00214805940172411	0.00186055923852806
63	a	1	LR739236.1_prot_VZR99436.1_74		[gene=lgt_2] [locus_tag=MF5583_00079] [protein=Prolipoprotein diacylglyceryl transferase] [protein_id=VZR99436.1] [location=complement(97405..98985)] [gbkey=CDS]	1	6.8	526	1		1	LR739236.1_prot_VZR99436.1_74	4	4	4	IDEYNNLK+NKDLFINNK+NKDLFINNKNNYYQK+SNYKHQLDLINKK	IDEYNNLK+NKDLFINNK+NKDLFINNKNNYYQK+SNYKHQLDLINKK		11	11	4.24843660771929e-05	5.41011353656425e-05	2.17134120371832e-05
64	a	1	LR739236.1_prot_VZR99438.1_75		[gene=hprK] [locus_tag=MF5583_00080] [protein=HPr kinase/phosphorylase] [protein_id=VZR99438.1] [location=complement(98996..99937)] [gbkey=CDS]	1	76	313	1		1	LR739236.1_prot_VZR99438.1_75	24	24	24	AGLELADYLKPFK+AGLELADYLKPFKDQSEWR+DLTDNLKFEIISGEDKLDTEIK+EQNIDNSDRLGNDWGK+FEIISGEDKLDTEIK+FTIKDLTDNLK+FTIKDLTDNLKFEIISGEDKLDTEIK+GIGIFDIVK+HNHLFVGDDR+HNHLFVGDDRIILTNK+ILNVEIEHIQIPVSAGR+IQDIYDIYFSPSTEVHAALMNIFGTGVLIK+KYTQLMTCGIPVLIITNK+LDFPLLR+SDEPITVQLVQK+SGIGKSELCLELIK+SKQFEDVFDVIHK+SKQFEDVFDVIHKR+SLVNIIESAVAQFK+SLVNIIESAVAQFKINK+SNGYQAIMNESPVELVIELVEYK+SNGYQAIMNESPVELVIELVEYKEQNIDNSDR+SNGYQAIMN…	AGLELADYLKPFK+AGLELADYLKPFKDQSEWR+DLTDNLKFEIISGEDKLDTEIK+EQNIDNSDRLGNDWGK+FEIISGEDKLDTEIK+FTIKDLTDNLK+FTIKDLTDNLKFEIISGEDKLDTEIK+GIGIFDIVK+HNHLFVGDDR+HNHLFVGDDRIILTNK+ILNVEIEHIQIPVSAGR+IQDIYDIYFSPSTEVHAALMNIFGTGVLIK+KYTQLMTCGIPVLIITNK+LDFPLLR+SDEPITVQLVQK+SGIGKSELCLELIK+SKQFEDVFDVIHK+SKQFEDVFDVIHKR+SLVNIIESAVAQFK+SLVNIIESAVAQFKINK+SNGYQAIMNESPVELVIELVEYK+SNGYQAIMNESPVELVIELVEYKEQNIDNSDR+SNGYQAIMN…	IQDIYDIYFSPSTEVHAALM[Oxidation]NIFGTGVLIK;KYTQLMTC[Carbamidomethyl]GIPVLIITNK;KYTQLM[Oxidation]TC[Carbamidomethyl]GIPVLIITNK;SGIGKSELC[Carbamidomethyl]LELIK;SNGYQAIM[Oxidation]NESPVELVIELVEYK;SNGYQAIM[Oxidation]NESPVELVIELVEYKEQNIDNSDR;YTQLMTC[Carbamidomethyl]GIPVLIITNK;YTQLM[Oxidation]TC[Carbamidomethyl]GIPVLIITNK	214	214	0.0012315715514422	0.00140013046937971	0.00124064747882743
65	a	1	LR739236.1_prot_VZR99442.1_77		[gene=fpgS] [locus_tag=MF5583_00082] [protein=Folylpolyglutamate synthase] [protein_id=VZR99442.1] [location=complement(100711..101826)] [gbkey=CDS]	1	32.6	371	1		1	LR739236.1_prot_VZR99442.1_77	11	11	11	ALNKEFIVLYASINTK+GSTSFYLSK+INEQLINK+INIAKPNTK+ISVDQELFPINQRPNR+MISVDQELFPINQRPNR+NVELIYTDLYDDQIIYQK+TYPNHIIIDGAHNVDGIK+TYPNHIIIDGAHNVDGIKK+VLEYLNIFDTDIFKLEPPLGR+YKDKINEQLINK	ALNKEFIVLYASINTK+GSTSFYLSK+INEQLINK+INIAKPNTK+ISVDQELFPINQRPNR+MISVDQELFPINQRPNR+NVELIYTDLYDDQIIYQK+TYPNHIIIDGAHNVDGIK+TYPNHIIIDGAHNVDGIKK+VLEYLNIFDTDIFKLEPPLGR+YKDKINEQLINK	M[Oxidation]ISVDQELFPINQRPNR	53	53	0.000255994071066212	0.000337497756577475	0.000215495372293554
66	a	1	LR739236.1_prot_VZR99446.1_79		[gene=uvrB] [locus_tag=MF5583_00084] [protein=UvrABC system protein B] [protein_id=VZR99446.1] [location=complement(104668..106665)] [gbkey=CDS]	1	47.5	665	1		1	LR739236.1_prot_VZR99446.1_79	22	22	22	AIMYADTISQAMNEAIK+AIMYADTISQAMNEAIKETNR+AITESILSEQTKK+APGQRPYCLLDYFHDDFLTIIDESHITLPQIR+DTIIELENEKNSN+EGLDLPEVSLVCILDADK+EGLDLPEVSLVCILDADKQGFLR+EMFPENRVEYFVSNFDFFQPEAYIPSK+HQVLLGATGTGK+IKKNELLTWLVR+KHQVLLGATGTGK+LPSALDNRPLDFNEFNSLIK+NDIENQLGSFSAK+NNVVQQIIRPTGLLDPQIEVR+QVIYTSATPGDYELELVK+STTNQIDDIINEIHLR+TKYDLESLEEFGFCSGIENYSSHLDFR+VEYFVSNFDFFQPEAYIPSK+VEYFVSNFDFFQPEAYIPSKDLYIDKDSR+VQTIQQTIDNLR+YK…	AIMYADTISQAMNEAIK+AIMYADTISQAMNEAIKETNR+AITESILSEQTKK+APGQRPYCLLDYFHDDFLTIIDESHITLPQIR+DTIIELENEKNSN+EGLDLPEVSLVCILDADK+EGLDLPEVSLVCILDADKQGFLR+EMFPENRVEYFVSNFDFFQPEAYIPSK+HQVLLGATGTGK+IKKNELLTWLVR+KHQVLLGATGTGK+LPSALDNRPLDFNEFNSLIK+NDIENQLGSFSAK+NNVVQQIIRPTGLLDPQIEVR+QVIYTSATPGDYELELVK+STTNQIDDIINEIHLR+TKYDLESLEEFGFCSGIENYSSHLDFR+VEYFVSNFDFFQPEAYIPSK+VEYFVSNFDFFQPEAYIPSKDLYIDKDSR+VQTIQQTIDNLR+YK…	AIM[Oxidation]YADTISQAMNEAIK;APGQRPYC[Carbamidomethyl]LLDYFHDDFLTIIDESHITLPQIR;EGLDLPEVSLVC[Carbamidomethyl]ILDADK;EGLDLPEVSLVC[Carbamidomethyl]ILDADKQGFLR;TKYDLESLEEFGFC[Carbamidomethyl]SGIENYSSHLDFR	126	126	0.000327640708912607	0.000359459333082038	0.000386433430767013
67	a	1	LR739236.1_prot_VZR99453.1_82		[gene=fruA] [locus_tag=MF5583_00087] [protein=PTS system fructose-specific EIIABC component] [protein_id=VZR99453.1] [location=complement(110773..112830)] [gbkey=CDS]	1	31.8	685	1		1	LR739236.1_prot_VZR99453.1_82	15	15	15	ANWLMGSFFISEGAIPFMVTDPK+DAIYNGKELISNFENHPK+ELFNQNTSFFK+ENQESTAIGNNVAIPHALNSVVLKPTICFMSLK+GDFGTVNQVSGWFAAAGK+KTVFLNAIK+LLDDNVLEQLK+NDDSNIGELSLKK+NVKNDDSNIGELSLKK+QIDNFDQLIELFSDDDMKK+TKTQIIDFLASK+TPIKWNSNDNQLVDLIFMIATNDSDTNDHMDAIAGLSSK+TRENQESTAIGNNVAIPHALNSVVLKPTICFMSLK+VIDTSTKDAIYNGK+WNSNDNQLVDLIFMIATNDSDTNDHMDAIAGLSSK	ANWLMGSFFISEGAIPFMVTDPK+DAIYNGKELISNFENHPK+ELFNQNTSFFK+ENQESTAIGNNVAIPHALNSVVLKPTICFMSLK+GDFGTVNQVSGWFAAAGK+KTVFLNAIK+LLDDNVLEQLK+NDDSNIGELSLKK+NVKNDDSNIGELSLKK+QIDNFDQLIELFSDDDMKK+TKTQIIDFLASK+TPIKWNSNDNQLVDLIFMIATNDSDTNDHMDAIAGLSSK+TRENQESTAIGNNVAIPHALNSVVLKPTICFMSLK+VIDTSTKDAIYNGK+WNSNDNQLVDLIFMIATNDSDTNDHMDAIAGLSSK	ENQESTAIGNNVAIPHALNSVVLKPTIC[Carbamidomethyl]FMSLK;TRENQESTAIGNNVAIPHALNSVVLKPTIC[Carbamidomethyl]FMSLK;WNSNDNQLVDLIFM[Oxidation]IATNDSDTNDHMDAIAGLSSK	71	71	0.000171270915214844	0.000216025438616212	0.000200080374859417
68	a	1	LR739236.1_prot_VZR99455.1_83		[gene=srlR] [locus_tag=MF5583_00088] [protein=Glucitol operon repressor] [protein_id=VZR99455.1] [location=complement(112897..113595)] [gbkey=CDS]	1	29.7	232	1		1	LR739236.1_prot_VZR99455.1_83	5	5	5	IIEKEEIISVDKLSTSLNIPLTSLR+IVTNSFLNVQELAQNDHK+IVTNSFLNVQELAQNDHKDIYLIGGK+LSTSLNIPLTSLR+YDPVTSSILGYQAINDLK	IIEKEEIISVDKLSTSLNIPLTSLR+IVTNSFLNVQELAQNDHK+IVTNSFLNVQELAQNDHKDIYLIGGK+LSTSLNIPLTSLR+YDPVTSSILGYQAINDLK		24	24	0.000168564047301966	0.000196256532429848	0.000221532958155227
69	a	1	LR739236.1_prot_VZR99457.1_84		[locus_tag=MF5583_00089] [protein=hypothetical protein] [protein_id=VZR99457.1] [location=113744..114724] [gbkey=CDS]	1	19.6	326	1		1	LR739236.1_prot_VZR99457.1_84	4	4	4	NSFFNQIINQTR+TDEDNLIFNNLINR+TLLNIDTKPIFIDLTNYK+YLQVPSYVLNSLYTSANWNR	NSFFNQIINQTR+TDEDNLIFNNLINR+TLLNIDTKPIFIDLTNYK+YLQVPSYVLNSLYTSANWNR		5	5	1.71370985863524e-05	5.23752095748368e-05	1.75172618582184e-05
70	a	1	LR739236.1_prot_VZR99463.1_87		[gene=tlyA] [locus_tag=MF5583_00092] [protein=Hemolysin A] [protein_id=VZR99463.1] [location=complement(115994..116803)] [gbkey=CDS]	1	50.6	269	1		1	LR739236.1_prot_VZR99463.1_87	9	9	9	ILIPLKDIVELNTTGVFLIKPQFESQPNQIK+KQNIEYLAYIIK+KQNIEYLAYIIKK+LVYAVDVGTNQLHSLLLNNLK+NAQKQDFLENIDFVCCDVSFISVEK+QNIEYLAYIIKK+VCLDIGASTGGFTQCCLENNAR+VISYANSNNFDVINLDYSPILGNK+VISYANSNNFDVINLDYSPILGNKK	ILIPLKDIVELNTTGVFLIKPQFESQPNQIK+KQNIEYLAYIIK+KQNIEYLAYIIKK+LVYAVDVGTNQLHSLLLNNLK+NAQKQDFLENIDFVCCDVSFISVEK+QNIEYLAYIIKK+VCLDIGASTGGFTQCCLENNAR+VISYANSNNFDVINLDYSPILGNK+VISYANSNNFDVINLDYSPILGNKK	NAQKQDFLENIDFVC[Carbamidomethyl]C[Carbamidomethyl]DVSFISVEK;VC[Carbamidomethyl]LDIGASTGGFTQC[Carbamidomethyl]C[Carbamidomethyl]LENNAR	55	55	0.000290757315792238	0.000444313116170177	0.000424581960280981
71	a	1	LR739236.1_prot_VZR99465.1_88		[gene=xseB] [locus_tag=MF5583_00093] [protein=Exodeoxyribonuclease 7 small subunit] [protein_id=VZR99465.1] [location=complement(116805..117020)] [gbkey=CDS]	1	74.6	71	1		1	LR739236.1_prot_VZR99465.1_88	8	8	8	KLSSNDISIEDAMQIFEQNIK+KLSSNDISIEDAMQIFEQNIKK+LSSNDISIEDAMQIFEQNIK+LSSNDISIEDAMQIFEQNIKK+NYDQLISEIKEDTK+NYDQLISEIKEDTKK+SNQNKNYDQLISEIKEDTKK+VIEDDELEEFKD	KLSSNDISIEDAMQIFEQNIK+KLSSNDISIEDAMQIFEQNIKK+LSSNDISIEDAMQIFEQNIK+LSSNDISIEDAMQIFEQNIKK+NYDQLISEIKEDTK+NYDQLISEIKEDTKK+SNQNKNYDQLISEIKEDTKK+VIEDDELEEFKD	KLSSNDISIEDAM[Oxidation]QIFEQNIK;KLSSNDISIEDAM[Oxidation]QIFEQNIKK;LSSNDISIEDAM[Oxidation]QIFEQNIKK	96	96	0.00228188915542782	0.0028056391607929	0.00257380388316809
72	a	1	LR739236.1_prot_VZR99467.1_89		[gene=xseA] [locus_tag=MF5583_00094] [protein=Exodeoxyribonuclease 7 large subunit] [protein_id=VZR99467.1] [location=complement(117004..118419)] [gbkey=CDS]	1	68.6	471	1		1	LR739236.1_prot_VZR99467.1_89	24	24	24	AATPTAAAELVSK+DQNAAINCMMWK+GGGSYEDLWAFNELDLLQAIK+GGGSYEDLWAFNELDLLQAIKDSK+GLINSIIR+IIDINDKSINSYLNTNR+IINSHLNNQYLQLNQLSSHNPNLIQTK+INGLIDNLDDKK+INGLIDNLDDKKHFVFQSIK+INGLIDNLDDKKHFVFQSIKK+IPIISAVGHEPDVTLSDYVADIR+ISDYLKDQITDFNFMVSTFK+ITYYIPTGR+LKDKLTSVK+NIDEIKNQLK+NVGIITADSGAAIKDIITTIK+NVGIITADSGAAIKDIITTIKR+QLEQAGWFDPSLKKPLPEFIK+RLPLINIYLFAAQVQGNQASSDIANK+SLENKVELLNPLKPLENGFSIITNLNDQK+TSNLLILNRLEK+V…	AATPTAAAELVSK+DQNAAINCMMWK+GGGSYEDLWAFNELDLLQAIK+GGGSYEDLWAFNELDLLQAIKDSK+GLINSIIR+IIDINDKSINSYLNTNR+IINSHLNNQYLQLNQLSSHNPNLIQTK+INGLIDNLDDKK+INGLIDNLDDKKHFVFQSIK+INGLIDNLDDKKHFVFQSIKK+IPIISAVGHEPDVTLSDYVADIR+ISDYLKDQITDFNFMVSTFK+ITYYIPTGR+LKDKLTSVK+NIDEIKNQLK+NVGIITADSGAAIKDIITTIK+NVGIITADSGAAIKDIITTIKR+QLEQAGWFDPSLKKPLPEFIK+RLPLINIYLFAAQVQGNQASSDIANK+SLENKVELLNPLKPLENGFSIITNLNDQK+TSNLLILNRLEK+V…	DQNAAINC[Carbamidomethyl]MMWK	154	154	0.000557483279278324	0.00061627051266188	0.000678970557290095
73	a	1	LR739236.1_prot_VZR99469.1_90		[gene=nusB] [locus_tag=MF5583_00095] [protein=Transcription antitermination protein NusB] [protein_id=VZR99469.1] [location=complement(118419..118817)] [gbkey=CDS]	1	47.7	132	1		1	LR739236.1_prot_VZR99469.1_90	4	4	4	ETQISLFK+ETQISLFKK+FVNAVLDKFNK+YQLINASIDYIHQDILDDVQEFNNEQLSLLTNQIADKQVELIK	ETQISLFK+ETQISLFKK+FVNAVLDKFNK+YQLINASIDYIHQDILDDVQEFNNEQLSLLTNQIADKQVELIK		19	19	0.000211617202240563	0.000215584827290363	0.000389360956757672
74	a	1	LR739236.1_prot_VZR99471.1_91		[locus_tag=MF5583_00096] [protein=hypothetical protein] [protein_id=VZR99471.1] [location=complement(118829..119962)] [gbkey=CDS]	1	76.7	377	1		1	LR739236.1_prot_VZR99471.1_91	28	28	28	AWTQLGASSMIFYKK+DDLYTRLEK+DDVDKLDKELK+ENLKETEFFNNVIK+ENLKETEFFNNVIKELSLYLANAVK+ESEKLEVELLPEIDSGNK+ESEKLEVELLPEIDSGNKVIDNQTLYLDLFEKPENLK+ETEFFNNVIK+INFLDVFNNFEFDANEPNK+INFLDVFNNFEFDANEPNKTDK+INFLDVFNNFEFDANEPNKTDKK+KDDVDKLDKELK+KPLSEISTLLNDR+KVEPTAVNVLGYEEIKK+LKALATTNFTK+NKKDDLYTRLEK+NNQAFISR+SSSTTSGGAAGTETTSSGAAGNGTNTQNNTNGK+SSSTTSGGAAGTETTSSGAAGNGTNTQNNTNGKYAIER+TELKEILENPR+TIFLVFK+TNNRPNNNKENLK…	AWTQLGASSMIFYKK+DDLYTRLEK+DDVDKLDKELK+ENLKETEFFNNVIK+ENLKETEFFNNVIKELSLYLANAVK+ESEKLEVELLPEIDSGNK+ESEKLEVELLPEIDSGNKVIDNQTLYLDLFEKPENLK+ETEFFNNVIK+INFLDVFNNFEFDANEPNK+INFLDVFNNFEFDANEPNKTDK+INFLDVFNNFEFDANEPNKTDKK+KDDVDKLDKELK+KPLSEISTLLNDR+KVEPTAVNVLGYEEIKK+LKALATTNFTK+NKKDDLYTRLEK+NNQAFISR+SSSTTSGGAAGTETTSSGAAGNGTNTQNNTNGK+SSSTTSGGAAGTETTSSGAAGNGTNTQNNTNGKYAIER+TELKEILENPR+TIFLVFK+TNNRPNNNKENLK…		320	320	0.00174862044673688	0.00147947232139424	0.00157534548021495
75	a	1	LR739236.1_prot_VZR99473.1_92		[gene=nfo] [locus_tag=MF5583_00097] [protein=putative endonuclease 4] [protein_id=VZR99473.1] [location=complement(119980..120849)] [gbkey=CDS]	1	83	289	1		1	LR739236.1_prot_VZR99473.1_92	28	28	28	ALDIVSYHQTNVK+ANTFMIFTGPPQSTLR+CEEIKIPTLVLHPGSYTTGNYK+CEEIKIPTLVLHPGSYTTGNYKDSLNQVIK+DKVLLGCHVSMNK+DLVVHAPYIINIANSVDENKWK+FSVDFLIQEVKR+GTEVCSKLEDFK+GTEVCSKLEDFKYILDNVK+HANIGYGYIGFDNLVNVVFDK+HANIGYGYIGFDNLVNVVFDKDFSNISK+HLYIDQMHELMNSYK+HLYIDQMHELMNSYKIDAK+IGVCLDTCHLHDAGYDLSK+IGVCLDTCHLHDAGYDLSKWEDFK+IGVCLDTCHLHDAGYDLSKWEDFKNQIK+ILETPFIDK+ILETPFIDKNAPYK+ILETPFIDKNAPYKIEIEDLLNK+IPTLVLHPGSYTTGNYK+IPT…	ALDIVSYHQTNVK+ANTFMIFTGPPQSTLR+CEEIKIPTLVLHPGSYTTGNYK+CEEIKIPTLVLHPGSYTTGNYKDSLNQVIK+DKVLLGCHVSMNK+DLVVHAPYIINIANSVDENKWK+FSVDFLIQEVKR+GTEVCSKLEDFK+GTEVCSKLEDFKYILDNVK+HANIGYGYIGFDNLVNVVFDK+HANIGYGYIGFDNLVNVVFDKDFSNISK+HLYIDQMHELMNSYK+HLYIDQMHELMNSYKIDAK+IGVCLDTCHLHDAGYDLSK+IGVCLDTCHLHDAGYDLSKWEDFK+IGVCLDTCHLHDAGYDLSKWEDFKNQIK+ILETPFIDK+ILETPFIDKNAPYK+ILETPFIDKNAPYKIEIEDLLNK+IPTLVLHPGSYTTGNYK+IPT…	ANTFM[Oxidation]IFTGPPQSTLR;C[Carbamidomethyl]EEIKIPTLVLHPGSYTTGNYK;C[Carbamidomethyl]EEIKIPTLVLHPGSYTTGNYKDSLNQVIK;DKVLLGC[Carbamidomethyl]HVSMNK;GTEVC[Carbamidomethyl]SKLEDFK;GTEVC[Carbamidomethyl]SKLEDFKYILDNVK;IGVC[Carbamidomethyl]LDTC[Carbamidomethyl]HLHDAGYDLSK;IGVC[Carbamidomethyl]LDTC[Carbamidomethyl]HLHDAGYDLSKWEDFK;IGVC[Carbamidomethyl]LDTC[Carbamidomethyl]HLHDAGYDLSKWEDFKNQIK;MDKVLLGC[…	291	291	0.00160448309186686	0.00206782401816224	0.00203527549714622
76	a	1	LR739236.1_prot_VZR99475.1_93		[gene=ribF_1] [locus_tag=MF5583_00098] [protein=Riboflavin biosynthesis protein RibF] [protein_id=VZR99475.1] [location=complement(120842..121594)] [gbkey=CDS]	1	43.6	250	1		1	LR739236.1_prot_VZR99475.1_93	7	7	7	ALLNNDKNECLKR+DNQKIESLDQLK+DQLEIFK+IAGFNYTFSGIVTHCNHLGR+IDHLLNFFSNTIIEDDLLDINQAK+NINIDQLVNKYQFSK+TIGFPTANILTNTSLVIK	ALLNNDKNECLKR+DNQKIESLDQLK+DQLEIFK+IAGFNYTFSGIVTHCNHLGR+IDHLLNFFSNTIIEDDLLDINQAK+NINIDQLVNKYQFSK+TIGFPTANILTNTSLVIK	ALLNNDKNEC[Carbamidomethyl]LKR;IAGFNYTFSGIVTHC[Carbamidomethyl]NHLGR	27	27	0.000178774212452828	0.000182126062094899	0.000251267604094284
77	a	1	LR739236.1_prot_VZR99477.1_94		[locus_tag=MF5583_00100] [protein=putative CtpA-like serine protease] [protein_id=VZR99477.1] [location=complement(121800..123941)] [gbkey=CDS]	1	4.9	713	1		1	LR739236.1_prot_VZR99477.1_94	4	4	4	LNKNDKDQILTALK+NDKDQILTALK+NLNLDKLNKNDKDQILTALK+NPDIQINWDDLVVDK	LNKNDKDQILTALK+NDKDQILTALK+NLNLDKLNKNDKDQILTALK+NPDIQINWDDLVVDK		36	36	0.000109696659113762	8.7806218576608e-05	8.81022454748543e-05
78	a	1	LR739236.1_prot_VZR99479.1_95		[locus_tag=MF5583_00101] [protein=hypothetical protein] [protein_id=VZR99479.1] [location=124256..125638] [gbkey=CDS]	1	43.9	460	1		1	LR739236.1_prot_VZR99479.1_95	14	14	12	AQKYDGVIDIYLVADNCTDNRK+DNNLSDKYDCFCFFDADNLVDENWVYEVNK+GGNFALQHGLR+KTYNIGVEK+KTYSTTPIAR+KVQSEQNQIPLNAK+SFAIVIPAHNESGVVGQLIDSLK+SIFTYPLFMLTYIPVSFVALFKK+TGYTENACFYDEQPIDFK+TNWWDFNSLSHDIEFTQWLLMNNVK+TTLNHPAYINGTGFSFTR+TTLNHPAYINGTGFSFTRK+VQSEQNQIPLNAK+YDGVIDIYLVADNCTDNRK	AQKYDGVIDIYLVADNCTDNRK+DNNLSDKYDCFCFFDADNLVDENWVYEVNK+KTYNIGVEK+KTYSTTPIAR+KVQSEQNQIPLNAK+SFAIVIPAHNESGVVGQLIDSLK+SIFTYPLFMLTYIPVSFVALFKK+TNWWDFNSLSHDIEFTQWLLMNNVK+TTLNHPAYINGTGFSFTR+TTLNHPAYINGTGFSFTRK+VQSEQNQIPLNAK+YDGVIDIYLVADNCTDNRK	AQKYDGVIDIYLVADNC[Carbamidomethyl]TDNRK;DNNLSDKYDC[Carbamidomethyl]FC[Carbamidomethyl]FFDADNLVDENWVYEVNK;TGYTENAC[Carbamidomethyl]FYDEQPIDFK;TNWWDFNSLSHDIEFTQWLLM[Oxidation]NNVK;YDGVIDIYLVADNC[Carbamidomethyl]TDNRK	127	119	0.000532684790012059	0.00050306849078306	0.000518744877170936
79	a	1	LR739236.1_prot_VZR99481.1_96		[gene=epsJ] [locus_tag=MF5583_00102] [protein=putative glycosyltransferase EpsJ] [protein_id=VZR99481.1] [location=complement(125754..126674)] [gbkey=CDS]	1	26.1	306	1		1	LR739236.1_prot_VZR99481.1_96	6	6	6	ALLDELNKLNLGHLFLAR+IALPGYIK+KLCTIIIPCYNMQNFLADCLDSIYQNIDCEK+KNSVIVNPK+LCTIIIPCYNMQNFLADCLDSIYQNIDCEK+TFLPMIIPCSTIFK	ALLDELNKLNLGHLFLAR+IALPGYIK+KLCTIIIPCYNMQNFLADCLDSIYQNIDCEK+KNSVIVNPK+LCTIIIPCYNMQNFLADCLDSIYQNIDCEK+TFLPMIIPCSTIFK	KLC[Carbamidomethyl]TIIIPC[Carbamidomethyl]YNMQNFLADC[Carbamidomethyl]LDSIYQNIDC[Carbamidomethyl]EK;LC[Carbamidomethyl]TIIIPC[Carbamidomethyl]YNMQNFLADC[Carbamidomethyl]LDSIYQNIDC[Carbamidomethyl]EK;LC[Carbamidomethyl]TIIIPC[Carbamidomethyl]YNM[Oxidation]QNFLADC[Carbamidomethyl]LDSIYQNIDC[Carbamidomethyl]EK;TFLPMIIPC[Carbamidomethyl]STIFK	21	21	0.000146057363115055	0.000130196327069474	0.000111973085603514
80	a	1	LR739236.1_prot_VZR99483.1_97		[gene=gtaB_1] [locus_tag=MF5583_00103] [protein=UTP--glucose-1-phosphate uridylyltransferase] [protein_id=VZR99483.1] [location=complement(126913..127800)] [gbkey=CDS]	1	41.7	295	1		1	LR739236.1_prot_VZR99483.1_97	9	9	9	EAVDSGVKEILIVLNDK+EAVDSGVKEILIVLNDKK+FDADIHYIMQDEQLGLGHAISLCK+GFVDNEPFAVLLGDDLFK+KYGICQPETSQDNVCK+LGYLEAFVDFALDREDTKNELIK+TKFDADIHYIMQDEQLGLGHAISLCK+VCSVIEKPEEQEAPSNIAIAGR+YGICQPETSQDNVCK	EAVDSGVKEILIVLNDK+EAVDSGVKEILIVLNDKK+FDADIHYIMQDEQLGLGHAISLCK+GFVDNEPFAVLLGDDLFK+KYGICQPETSQDNVCK+LGYLEAFVDFALDREDTKNELIK+TKFDADIHYIMQDEQLGLGHAISLCK+VCSVIEKPEEQEAPSNIAIAGR+YGICQPETSQDNVCK	FDADIHYIMQDEQLGLGHAISLC[Carbamidomethyl]K;KYGIC[Carbamidomethyl]QPETSQDNVC[Carbamidomethyl]K;TKFDADIHYIMQDEQLGLGHAISLC[Carbamidomethyl]K;VC[Carbamidomethyl]SVIEKPEEQEAPSNIAIAGR;YGIC[Carbamidomethyl]QPETSQDNVC[Carbamidomethyl]K	91	91	0.000606014279501111	0.000540204421467921	0.000600099824878491
81	a	1	LR739236.1_prot_VZR99485.1_98		[locus_tag=MF5583_00104] [protein=hypothetical protein] [protein_id=VZR99485.1] [location=complement(127980..128423)] [gbkey=CDS]	1	24.5	147	1		1	LR739236.1_prot_VZR99485.1_98	3	3	3	IKEHQLELK+MIFLEEQINQLESK+QLLNNQITNNQNK	IKEHQLELK+MIFLEEQINQLESK+QLLNNQITNNQNK		8	8	0.00011401416610512	0.000116151825315624	7.76956104187645e-05
82	a	1	LR739236.1_prot_VZR99489.1_100		[gene=yheS] [locus_tag=MF5583_00106] [protein=putative ABC transporter ATP-binding protein YheS] [protein_id=VZR99489.1] [location=129312..130850] [gbkey=CDS]	1	35.9	512	1		1	LR739236.1_prot_VZR99489.1_100	14	14	14	ALELQDYLTSHNFDTIDK+ALELQDYLTSHNFDTIDKTIGNLVSGLGINPNNMK+IGYLDQHQEVDPNITSEEYLK+IGYLDQHQEVDPNITSEEYLKDAFK+INKGEHVALIGPNGAGK+ITPDHGTIEWHPK+LASLSLEPASLLILDEPTNHIDVLAK+RPNSAIVLK+SELMLNPMSDLSGGEQTK+SLIVLENITHQNGEK+STLLNIIAQK+TIGNLVSGLGINPNNMK+TISNQLKPISGWCK+YKRPNSAIVLK	ALELQDYLTSHNFDTIDK+ALELQDYLTSHNFDTIDKTIGNLVSGLGINPNNMK+IGYLDQHQEVDPNITSEEYLK+IGYLDQHQEVDPNITSEEYLKDAFK+INKGEHVALIGPNGAGK+ITPDHGTIEWHPK+LASLSLEPASLLILDEPTNHIDVLAK+RPNSAIVLK+SELMLNPMSDLSGGEQTK+SLIVLENITHQNGEK+STLLNIIAQK+TIGNLVSGLGINPNNMK+TISNQLKPISGWCK+YKRPNSAIVLK	SELM[Oxidation]LNPMSDLSGGEQTK;n[Acetyl]SLIVLENITHQNGEK;TIGNLVSGLGINPNNM[Oxidation]K;TISNQLKPISGWC[Carbamidomethyl]K	167	167	0.000621956183460155	0.000544688540200809	0.000680367713501036
83	a	1	LR739236.1_prot_VZR99491.1_101		[gene=dtd3] [locus_tag=MF5583_00107] [protein=D-aminoacyl-tRNA deacylase] [protein_id=VZR99491.1] [location=complement(130878..131675)] [gbkey=CDS]	1	48.3	265	1		1	LR739236.1_prot_VZR99491.1_101	11	11	11	EQIIGFKK+GPLEWAEK+KVSDSIIAENTK+LIVETNSPYLPPAPYK+LIVETNSPYLPPAPYKK+MNISGLYDTHCHLNDSR+TAVFQANLDPNVFAVVGIHPSQIHLYADQAFESIEQLANSNK+VSDSIIAENTK+VSDSIIAENTKNNAER+VVGIGEIGLDFFETNKYEK+VVGIGEIGLDFFETNKYEKEQIIGFKK	EQIIGFKK+GPLEWAEK+KVSDSIIAENTK+LIVETNSPYLPPAPYK+LIVETNSPYLPPAPYKK+MNISGLYDTHCHLNDSR+TAVFQANLDPNVFAVVGIHPSQIHLYADQAFESIEQLANSNK+VSDSIIAENTK+VSDSIIAENTKNNAER+VVGIGEIGLDFFETNKYEK+VVGIGEIGLDFFETNKYEKEQIIGFKK	MNISGLYDTHC[Carbamidomethyl]HLNDSR	133	133	0.000780028993013517	0.00107385649820106	0.00099127871255035
84	a	1	LR739236.1_prot_VZR99493.1_102		[gene=tdcB] [locus_tag=MF5583_00108] [protein=L-threonine dehydratase catabolic TdcB] [protein_id=VZR99493.1] [location=131865..133091] [gbkey=CDS]	1	78.9	408	1		1	LR739236.1_prot_VZR99493.1_102	27	27	27	ALNKPVMIESKPSIADGIAVK+ALNKPVMIESKPSIADGIAVKK+DIMYLELNEIHTTFIIDLSNPDQQQQIIDK+EILNVINIINSCGAK+EKENLTLIHAFDDIEIIK+ENLTLIHAFDDIEIIK+FVTEGSGAVTAAALMFDK+FVTEGSGAVTAAALMFDKLNIK+FVTEGSGAVTAAALMFDKLNIKNQNK+GQATIAYEIDQQIK+HGIIAASAGNHAQGVAYAATNLGLK+IIHYTPLHYADK+IIHYTPLHYADKLSALTGNNVYLK+IIHYTPLHYADKLSALTGNNVYLKLENLQK+KHGIIAASAGNHAQGVAYAATNLGLK+KVSDLTFSILNQYVDDVVVVSEEEIAEAMLFLMENCK+LSALTGNNVYLK+LSALTGNNVYLKLE…	ALNKPVMIESKPSIADGIAVK+ALNKPVMIESKPSIADGIAVKK+DIMYLELNEIHTTFIIDLSNPDQQQQIIDK+EILNVINIINSCGAK+EKENLTLIHAFDDIEIIK+ENLTLIHAFDDIEIIK+FVTEGSGAVTAAALMFDK+FVTEGSGAVTAAALMFDKLNIK+FVTEGSGAVTAAALMFDKLNIKNQNK+GQATIAYEIDQQIK+HGIIAASAGNHAQGVAYAATNLGLK+IIHYTPLHYADK+IIHYTPLHYADKLSALTGNNVYLK+IIHYTPLHYADKLSALTGNNVYLKLENLQK+KHGIIAASAGNHAQGVAYAATNLGLK+KVSDLTFSILNQYVDDVVVVSEEEIAEAMLFLMENCK+LSALTGNNVYLK+LSALTGNNVYLKLE…	ALNKPVM[Oxidation]IESKPSIADGIAVK;EILNVINIINSC[Carbamidomethyl]GAK;FVTEGSGAVTAAALM[Oxidation]FDK;FVTEGSGAVTAAALM[Oxidation]FDKLNIK;KVSDLTFSILNQYVDDVVVVSEEEIAEAMLFLMENC[Carbamidomethyl]K;LVLSVNIPSDNKEILNVINIINSC[Carbamidomethyl]GAK;M[Oxidation]IGVEAANVNSYQQAK;NIDYC[Carbamidomethyl]LVPIGGGGLMSGISAYLK;NIDYC[Carbamidomethyl]LVPIGGGGLM[Oxidation]SGISAYLK;RLVLSVNIPSDNKEILNVINIINSC[Carbamidomethyl]GAK;ST…	696	696	0.00347799095917726	0.00295731657200663	0.00321922621110101
85	a	1	LR739236.1_prot_VZR99495.1_103		[locus_tag=MF5583_00109] [protein=hypothetical protein] [protein_id=VZR99495.1] [location=133309..134889] [gbkey=CDS]	1	6.1	526	1		1	LR739236.1_prot_VZR99495.1_103	4	4	4	HLLVPSHHNPDESK+HLLVPSHHNPDESKTTK+HLLVPSHHNPDESKTTKK+LQEVINQENHIITK	HLLVPSHHNPDESK+HLLVPSHHNPDESKTTK+HLLVPSHHNPDESKTTKK+LQEVINQENHIITK		20	20	7.43476406350876e-05	8.65618165850281e-05	5.42835300929581e-05
86	a	1	LR739236.1_prot_VZR99497.1_104		[locus_tag=MF5583_00110] [protein=hypothetical protein] [protein_id=VZR99497.1] [location=134904..135776] [gbkey=CDS]	1	17.2	290	1		1	LR739236.1_prot_VZR99497.1_104	5	5	5	DVIDFVK+EADLLKDVIDFVK+EADLLKDVIDFVKQDLKPK+MILSLYVWSQIK+NLDNVLHLQSTADSLVDYK	DVIDFVK+EADLLKDVIDFVK+EADLLKDVIDFVKQDLKPK+MILSLYVWSQIK+NLDNVLHLQSTADSLVDYK	M[Oxidation]ILSLYVWSQIK	11	11	3.85289250975922e-05	5.88769597289544e-05	0.000118150911016121
87	a	1	LR739236.1_prot_VZR99505.1_108		[gene=kbaY] [locus_tag=MF5583_00114] [protein=D-tagatose-1,6-bisphosphate aldolase subunit KbaY] [protein_id=VZR99505.1] [location=138861..139706] [gbkey=CDS]	1	39.1	281	1		1	LR739236.1_prot_VZR99505.1_108	8	8	8	KNHYAVPAFNFDNLEIMK+NAINTPLVLHGSSGLCENDLK+NAINTPLVLHGSSGLCENDLKK+NVEVESEIGHVGGKEDDMDSNINR+SKNVEVESEIGHVGGKEDDMDSNINR+SPVILMITESSAK+VDALAIAIGTSHGVFK+YTTVDDAIKFNELTK	KNHYAVPAFNFDNLEIMK+NAINTPLVLHGSSGLCENDLK+NAINTPLVLHGSSGLCENDLKK+NVEVESEIGHVGGKEDDMDSNINR+SKNVEVESEIGHVGGKEDDMDSNINR+SPVILMITESSAK+VDALAIAIGTSHGVFK+YTTVDDAIKFNELTK	NAINTPLVLHGSSGLC[Carbamidomethyl]ENDLK;NAINTPLVLHGSSGLC[Carbamidomethyl]ENDLKK;SKNVEVESEIGHVGGKEDDM[Oxidation]DSNINR	74	74	0.000457273897510569	0.000546864287873918	0.000487740415582564
88	a	1	LR739236.1_prot_VZR99507.1_109		[gene=nagB_1] [locus_tag=MF5583_00115] [protein=Glucosamine-6-phosphate deaminase 1] [protein_id=VZR99507.1] [location=139783..140550] [gbkey=CDS]	1	79.2	255	1		1	LR739236.1_prot_VZR99507.1_109	15	15	15	DCTFILDKTAASLLDKK+DNLFDHLDIDPK+IGFATGVSPIDCYK+IIIFDKVEDLQK+KAIMVSYGQHK+KMIEEQPNEQITASFLQLHK+LTDETILDMVNKK+MIEEQPNEQITASFLQLHK+NINILDCQTSDPEKECK+NINILDCQTSDPEKECKR+NVTTFNLDEFVNISK+NVTTFNLDEFVNISKDHK+SVNGIDFQYISLGINGHMAYNEPNTSFNTDTHVVK+YAMTMGIQTLLNWTKK+YCAELFIDQVVKNPSAK	DCTFILDKTAASLLDKK+DNLFDHLDIDPK+IGFATGVSPIDCYK+IIIFDKVEDLQK+KAIMVSYGQHK+KMIEEQPNEQITASFLQLHK+LTDETILDMVNKK+MIEEQPNEQITASFLQLHK+NINILDCQTSDPEKECK+NINILDCQTSDPEKECKR+NVTTFNLDEFVNISK+NVTTFNLDEFVNISKDHK+SVNGIDFQYISLGINGHMAYNEPNTSFNTDTHVVK+YAMTMGIQTLLNWTKK+YCAELFIDQVVKNPSAK	DC[Carbamidomethyl]TFILDKTAASLLDKK;IGFATGVSPIDC[Carbamidomethyl]YK;M[Oxidation]IEEQPNEQITASFLQLHK;NINILDC[Carbamidomethyl]QTSDPEKEC[Carbamidomethyl]K;NINILDC[Carbamidomethyl]QTSDPEKEC[Carbamidomethyl]KR;YC[Carbamidomethyl]AELFIDQVVKNPSAK	114	114	0.000942069992092107	0.00082581670312638	0.000761416982103892
89	a	1	LR739236.1_prot_VZR99509.1_110		[gene=nagE] [locus_tag=MF5583_00116] [protein=PTS system N-acetylglucosamine-specific EIICBA component] [protein_id=VZR99509.1] [location=140554..142236] [gbkey=CDS]	1	19.5	560	1		1	LR739236.1_prot_VZR99509.1_110	7	7	7	DNRGEAALVGGIVWFGMTALLK+ENIEIVDSCSTR+ENIEIVDSCSTRLR+FGALIQDPLANGGQNISEIQK+NNYQIIIGTDVEHVADKVK+RGDQMVPATQLLYFLK+TLMFPIAVLPIAALLAR	DNRGEAALVGGIVWFGMTALLK+ENIEIVDSCSTR+ENIEIVDSCSTRLR+FGALIQDPLANGGQNISEIQK+NNYQIIIGTDVEHVADKVK+RGDQMVPATQLLYFLK+TLMFPIAVLPIAALLAR	ENIEIVDSC[Carbamidomethyl]STR;ENIEIVDSC[Carbamidomethyl]STRLR	28	28	0.000119714874410376	6.09797082907028e-05	0.000101975488674628
90	a	1	LR739236.1_prot_VZR99511.1_111		[gene=gltX] [locus_tag=MF5583_00117] [protein=Glutamate--tRNA ligase] [protein_id=VZR99511.1] [location=142384..143835] [gbkey=CDS]	1	74.9	483	1		1	LR739236.1_prot_VZR99511.1_111	32	32	32	CFCTSEELEQDYEAQTSK+CLSLSQEQIQK+DLFMPIR+DLGDFVILK+DNKEFSIR+ELEFASQINDHLDLFFNK+EQINNLTNWNIENIK+FGHLTLIVDNTGKK+FKVPQNTTWTINDIVR+GEEHISNTPR+GKDLFMPIR+KLDDDKYLEFVK+LDDDKYLEFVK+NLKDNKEFSIR+NQGYLPQAIFNYIALLGWSPSSEQEILSK+NQGYLPQAIFNYIALLGWSPSSEQEILSKEELIK+NVDGAIESQFENLNWLGIYADESIFNPGDQK+QLALQLVEQNK+QVVEVFKEQINNLTNWNIENIK+SDQWLNHLLLLYK+SDQWLNHLLLLYKK+SEHGPSLADVIFLLGK+SFIDKTRFDISNK+SGNALFFIEQYK+SNGVATYNFAV…	CFCTSEELEQDYEAQTSK+CLSLSQEQIQK+DLFMPIR+DLGDFVILK+DNKEFSIR+ELEFASQINDHLDLFFNK+EQINNLTNWNIENIK+FGHLTLIVDNTGKK+FKVPQNTTWTINDIVR+GEEHISNTPR+GKDLFMPIR+KLDDDKYLEFVK+LDDDKYLEFVK+NLKDNKEFSIR+NQGYLPQAIFNYIALLGWSPSSEQEILSK+NQGYLPQAIFNYIALLGWSPSSEQEILSKEELIK+NVDGAIESQFENLNWLGIYADESIFNPGDQK+QLALQLVEQNK+QVVEVFKEQINNLTNWNIENIK+SDQWLNHLLLLYK+SDQWLNHLLLLYKK+SEHGPSLADVIFLLGK+SFIDKTRFDISNK+SGNALFFIEQYK+SNGVATYNFAV…	C[Carbamidomethyl]FC[Carbamidomethyl]TSEELEQDYEAQTSK;C[Carbamidomethyl]LSLSQEQIQK;SNGVATYNFAVVIDDYDM[Oxidation]QITHVLR;SPSTFDM[Oxidation]VK	250	250	0.00106413221698112	0.000978032036353301	0.000886743379779377
91	a	1	LR739236.1_prot_VZR99513.1_112		[locus_tag=MF5583_00118] [protein=hypothetical protein] [protein_id=VZR99513.1] [location=143838..145052] [gbkey=CDS]	1	58.2	404	1		1	LR739236.1_prot_VZR99513.1_112	18	18	18	DDNLVDKTTLIK+DNKDENIYLYDSNNHQVHELSFYSK+DNVHGDIYFDDPIYFELINTYEMQR+DSISCGVDYAMLDFK+HHINPQDIVDIINGTYK+IAGLLHDIGHGAFSHTFEK+IINLLVSSQIDADRFDYLKR+KLFTIRDDNLVDKTTLIK+KLNDLNLDPK+KTIYAIESYLLGR+LFTIRDDNLVDKTTLIK+NCSSESDEILK+NCSSESDEILKDLSNR+NHEQYTVEIILNKK+NKIINLLVSSQIDADR+RVLQLAGTQLAYPSATHTR+TLSVYNPVIKDNKDENIYLYDSNNHQVHELSFYSK+VIDLFNQNYQFK	DDNLVDKTTLIK+DNKDENIYLYDSNNHQVHELSFYSK+DNVHGDIYFDDPIYFELINTYEMQR+DSISCGVDYAMLDFK+HHINPQDIVDIINGTYK+IAGLLHDIGHGAFSHTFEK+IINLLVSSQIDADRFDYLKR+KLFTIRDDNLVDKTTLIK+KLNDLNLDPK+KTIYAIESYLLGR+LFTIRDDNLVDKTTLIK+NCSSESDEILK+NCSSESDEILKDLSNR+NHEQYTVEIILNKK+NKIINLLVSSQIDADR+RVLQLAGTQLAYPSATHTR+TLSVYNPVIKDNKDENIYLYDSNNHQVHELSFYSK+VIDLFNQNYQFK	DSISC[Carbamidomethyl]GVDYAMLDFK;NC[Carbamidomethyl]SSESDEILK;NC[Carbamidomethyl]SSESDEILKDLSNR	67	67	0.000262740565950165	0.000366280756069568	0.000310974757542431
92	a	1	LR739236.1_prot_VZR99515.1_113		[gene=rpoE] [locus_tag=MF5583_00119] [protein=DNA-directed RNA polymerase subunit delta] [protein_id=VZR99515.1] [location=145078..145515] [gbkey=CDS]	1	81.4	145	1		1	LR739236.1_prot_VZR99515.1_113	8	8	8	DEISVIADLYGDMVLDNR+ELDDFDEDFDDTDQTYIDDEDEYNR+FALTTDNLWALSSNSSVENIK+FALTTDNLWALSSNSSVENIKK+HKYDDSDEELTIDDEMLLDEDYDNDDFTR+KDEISVIADLYGDMVLDNR+NLDLVYSYLQSTK+TPSSLNEIWK	DEISVIADLYGDMVLDNR+ELDDFDEDFDDTDQTYIDDEDEYNR+FALTTDNLWALSSNSSVENIK+FALTTDNLWALSSNSSVENIKK+HKYDDSDEELTIDDEMLLDEDYDNDDFTR+KDEISVIADLYGDMVLDNR+NLDLVYSYLQSTK+TPSSLNEIWK	HKYDDSDEELTIDDEM[Oxidation]LLDEDYDNDDFTR	175	175	0.00269702475683145	0.00188406271132654	0.0022448673093063
93	a	1	LR739236.1_prot_VZR99517.1_114		[gene=pyrG] [locus_tag=MF5583_00120] [protein=CTP synthase] [protein_id=VZR99517.1] [location=145606..147204] [gbkey=CDS]	1	64.1	532	1		1	LR739236.1_prot_VZR99517.1_114	31	31	31	ADVIISEIGGTVGDIESQPFIEAIR+AKFIFVTGGVVSGLGK+AMASLGIQPDVIVCR+ANEIDLSLWK+ANEIDLSLWKK+DGGETDLDLGHYER+DLLGWSDADSTEFNK+DLLGWSDADSTEFNKNTTHPIFDYIK+EKVSLFCNVPTK+ENDIPYLGICLGMQIATISIAR+FDPYLNVDPGTMSPYQHGEVFVTK+FFVASQFHPEFTSRPNKPTPLFK+FIFVTGGVVSGLGK+GIDRDNIGGTLR+GIEGMMLASR+GITASSIGALLK+HRYEFNNIYKK+IDSSTQEIEISFVGK+KIDSSTQEIEISFVGK+NIIDAIDQDSIYR+NIIDAIDQDSIYRVPLALAK+NLVEVVEMPSLK+NSQGILVPGGFGK+NSQGILVPGGFGKR+…	ADVIISEIGGTVGDIESQPFIEAIR+AKFIFVTGGVVSGLGK+AMASLGIQPDVIVCR+ANEIDLSLWK+ANEIDLSLWKK+DGGETDLDLGHYER+DLLGWSDADSTEFNK+DLLGWSDADSTEFNKNTTHPIFDYIK+EKVSLFCNVPTK+ENDIPYLGICLGMQIATISIAR+FDPYLNVDPGTMSPYQHGEVFVTK+FFVASQFHPEFTSRPNKPTPLFK+FIFVTGGVVSGLGK+GIDRDNIGGTLR+GIEGMMLASR+GITASSIGALLK+HRYEFNNIYKK+IDSSTQEIEISFVGK+KIDSSTQEIEISFVGK+NIIDAIDQDSIYR+NIIDAIDQDSIYRVPLALAK+NLVEVVEMPSLK+NSQGILVPGGFGK+NSQGILVPGGFGKR+…	AMASLGIQPDVIVC[Carbamidomethyl]R;AM[Oxidation]ASLGIQPDVIVC[Carbamidomethyl]R;EKVSLFC[Carbamidomethyl]NVPTK;ENDIPYLGIC[Carbamidomethyl]LGMQIATISIAR;FDPYLNVDPGTM[Oxidation]SPYQHGEVFVTK;GIEGMM[Oxidation]LASR;GIEGM[Oxidation]MLASR;NLVEVVEM[Oxidation]PSLK;VSLFC[Carbamidomethyl]NVPTK	289	289	0.00102912786773832	0.00100563027707475	0.00104122341067778
94	a	1	LR739236.1_prot_VZR99519.1_115		[locus_tag=MF5583_00121] [protein=hypothetical protein] [protein_id=VZR99519.1] [location=147495..148460] [gbkey=CDS]	1	19.9	321	1		1	LR739236.1_prot_VZR99519.1_115	6	6	2	FNNGGKPLNWTTSNVK+GSGIFGNNDKKPK+IEKKPEVIIHPSPTSPK+KIEKKPEVIIHPSPTSPK+KPEVIIHPSPTSPK+LVSPIIKPKPLANSTSK	FNNGGKPLNWTTSNVK+GSGIFGNNDKKPK		47	8	0.000198405960081993	9.62504222241623e-05	0.000226823984154781
95	a	1	LR739236.1_prot_VZR99521.1_116		[locus_tag=MF5583_00122] [protein=hypothetical protein] [protein_id=VZR99521.1] [location=148574..149539] [gbkey=CDS]	1	41.1	321	1		1	LR739236.1_prot_VZR99521.1_116	8	8	4	GSGIFGNNDKKPNWNGLEEVNDPIEK+IEKKPEVIIHPSPTSPK+KIEKKPEVIIHPSPTSPK+KLSTPAIVGIVVGTQAVLTSLGFGIPYIIKR+KPEVIIHPSPTSPK+KVSGQLPTEIQSLYGAFANR+LVSPIIKPKPLANSTSK+VTDMSYVFSNNHLFDADISK	GSGIFGNNDKKPNWNGLEEVNDPIEK+KLSTPAIVGIVVGTQAVLTSLGFGIPYIIKR+KVSGQLPTEIQSLYGAFANR+VTDMSYVFSNNHLFDADISK		47	8	0.000132270640054662	0.000240626055560406	7.56079947182603e-05
96	a	1	LR739236.1_prot_VZR99523.1_117		[gene=fba] [locus_tag=MF5583_00123] [protein=Fructose-bisphosphate aldolase] [protein_id=VZR99523.1] [location=149694..150587] [gbkey=CDS]	1	80.5	297	1		1	LR739236.1_prot_VZR99523.1_117	28	28	28	AILEAAEASHTPVIIATSEGAIK+AISMGISK+AISMGISKINVNTELQLAFRDATRK+CILAGYSSVMFDGSHFPYEENLK+CILAGYSSVMFDGSHFPYEENLKMTK+INVNTELQLAFR+INVNTELQLAFRDATRK+KAISMGISK+KAISMGISKINVNTELQLAFRDATR+KCILAGYSSVMFDGSHFPYEENLK+KLLKPGYEALK+KLLKPGYEALKTTFLELTSWFGCQGK+KYVEEEKDLDDAK+KYVEEEKDLDDAKK+LLKPGYEALK+LLKPGYEALKTTFLELTSWFGCQGK+MPMVLHGGSGIPQEQVK+MPMVLHGGSGIPQEQVKK+NKYAIGHFNINNLEWTK+PKLYHKKLVNAK+TGISMLAAGIGNIHGK+TGISMLA…	AILEAAEASHTPVIIATSEGAIK+AISMGISK+AISMGISKINVNTELQLAFRDATRK+CILAGYSSVMFDGSHFPYEENLK+CILAGYSSVMFDGSHFPYEENLKMTK+INVNTELQLAFR+INVNTELQLAFRDATRK+KAISMGISK+KAISMGISKINVNTELQLAFRDATR+KCILAGYSSVMFDGSHFPYEENLK+KLLKPGYEALK+KLLKPGYEALKTTFLELTSWFGCQGK+KYVEEEKDLDDAK+KYVEEEKDLDDAKK+LLKPGYEALK+LLKPGYEALKTTFLELTSWFGCQGK+MPMVLHGGSGIPQEQVK+MPMVLHGGSGIPQEQVKK+NKYAIGHFNINNLEWTK+PKLYHKKLVNAK+TGISMLAAGIGNIHGK+TGISMLA…	C[Carbamidomethyl]ILAGYSSVMFDGSHFPYEENLK;C[Carbamidomethyl]ILAGYSSVM[Oxidation]FDGSHFPYEENLK;C[Carbamidomethyl]ILAGYSSVMFDGSHFPYEENLKMTK;KAISM[Oxidation]GISK;KC[Carbamidomethyl]ILAGYSSVMFDGSHFPYEENLK;KC[Carbamidomethyl]ILAGYSSVM[Oxidation]FDGSHFPYEENLK;KLLKPGYEALKTTFLELTSWFGC[Carbamidomethyl]QGK;LLKPGYEALKTTFLELTSWFGC[Carbamidomethyl]QGK;MPM[Oxidation]VLHGGSGIPQEQVK;M[Oxidation]PMVLHGGSGIPQEQVK;M…	769	769	0.00479665658411943	0.004809937035545	0.00505688551245767
97	a	1	LR739236.1_prot_VZR99527.1_119		[gene=yihN_2] [locus_tag=MF5583_00125] [protein=Inner membrane protein YihN] [protein_id=VZR99527.1] [location=152407..153858] [gbkey=CDS]	1	8.1	483	1		1	LR739236.1_prot_VZR99527.1_119	2	2	2	NQNTEHLPEELKEK+VQNDSYAAAVNIVSVIAFTPDAFFK	NQNTEHLPEELKEK+VQNDSYAAAVNIVSVIAFTPDAFFK		10	10	3.46999635972104e-05	5.89175925514037e-05	2.36464901274501e-05
98	a	1	LR739236.1_prot_VZR99529.1_120		[gene=glpQ] [locus_tag=MF5583_00126] [protein=Glycerophosphodiester phosphodiesterase] [protein_id=VZR99529.1] [location=153991..154695] [gbkey=CDS]	1	52.1	234	1		1	LR739236.1_prot_VZR99529.1_120	15	15	15	AVEFDIR+DLINGYISDYPDLYPK+FDFLHPPITLLK+FDFLHPPITLLKK+GVEIIVSSFSPVVLK+IPYFVENPLATPILFEVFMDR+KFDFLHPPITLLK+KFDFLHPPITLLKK+KLNIPLNVWTFK+KLNIPLNVWTFKK+KQVNCELFKK+LNIPLNVWTFK+LNIPLNVWTFKK+MINVEIKPDHYTEEELDIIFNSIKK+MYKDLINGYISDYPDLYPK	AVEFDIR+DLINGYISDYPDLYPK+FDFLHPPITLLK+FDFLHPPITLLKK+GVEIIVSSFSPVVLK+IPYFVENPLATPILFEVFMDR+KFDFLHPPITLLK+KFDFLHPPITLLKK+KLNIPLNVWTFK+KLNIPLNVWTFKK+KQVNCELFKK+LNIPLNVWTFK+LNIPLNVWTFKK+MINVEIKPDHYTEEELDIIFNSIKK+MYKDLINGYISDYPDLYPK	IPYFVENPLATPILFEVFM[Oxidation]DR;KQVNC[Carbamidomethyl]ELFKK	106	106	0.000931115689858478	0.000851283676992717	0.00078094049446553
99	a	1	LR739236.1_prot_VZR99531.1_121		[gene=rpmE] [locus_tag=MF5583_00127] [protein=50S ribosomal protein L31] [protein_id=VZR99531.1] [location=154861..155139] [gbkey=CDS]	1	68.5	92	1		1	LR739236.1_prot_VZR99531.1_121	9	9	9	FICTTCSSEWVCGTSK+FICTTCSSEWVCGTSKGEEVR+FICTTCSSEWVCGTSKGEEVRVDVCSNCHPYYTGAQTYTNVAGR+GEEVRVDVCSNCHPYYTGAQTYTNVAGR+PKIDIQPK+PKIDIQPKYFDQAK+VDVCSNCHPYYTGAQTYTNVAGR+VDVCSNCHPYYTGAQTYTNVAGRVEQFK+YFDQAKFICTTCSSEWVCGTSK	FICTTCSSEWVCGTSK+FICTTCSSEWVCGTSKGEEVR+FICTTCSSEWVCGTSKGEEVRVDVCSNCHPYYTGAQTYTNVAGR+GEEVRVDVCSNCHPYYTGAQTYTNVAGR+PKIDIQPK+PKIDIQPKYFDQAK+VDVCSNCHPYYTGAQTYTNVAGR+VDVCSNCHPYYTGAQTYTNVAGRVEQFK+YFDQAKFICTTCSSEWVCGTSK	FIC[Carbamidomethyl]TTC[Carbamidomethyl]SSEWVC[Carbamidomethyl]GTSK;FIC[Carbamidomethyl]TTC[Carbamidomethyl]SSEWVC[Carbamidomethyl]GTSKGEEVR;FIC[Carbamidomethyl]TTC[Carbamidomethyl]SSEWVC[Carbamidomethyl]GTSKGEEVRVDVC[Carbamidomethyl]SNC[Carbamidomethyl]HPYYTGAQTYTNVAGR;GEEVRVDVC[Carbamidomethyl]SNC[Carbamidomethyl]HPYYTGAQTYTNVAGR;VDVC[Carbamidomethyl]SNC[Carbamidomethyl]HPYYTGAQTYTNVAGR;VDVC[Ca…	465	465	0.00892656563538236	0.00921765735466711	0.01049017418279
100	a	1	LR739236.1_prot_VZR99533.1_122		[locus_tag=MF5583_00128] [protein=hypothetical protein] [protein_id=VZR99533.1] [location=155221..157119] [gbkey=CDS]	1	18.7	632	1		1	LR739236.1_prot_VZR99533.1_122	8	8	8	ELLQLLETIKR+ELSTTDIFDILLK+HLSEKELLQLLETIKR+IQENHPFMTFIFLNDSISDVYNLDK+ISPDINNSSDLLLEVK+NIYFVNNKLELK+QAVEQMSTSVDKYNIK+QTTQALGGEINFLIHQYHER	ELLQLLETIKR+ELSTTDIFDILLK+HLSEKELLQLLETIKR+IQENHPFMTFIFLNDSISDVYNLDK+ISPDINNSSDLLLEVK+NIYFVNNKLELK+QAVEQMSTSVDKYNIK+QTTQALGGEINFLIHQYHER		38	38	0.000114916176912913	0.000162097958747438	6.32506195576809e-05
101	a	1	LR739236.1_prot_VZR99535.1_123		[gene=nrnA] [locus_tag=MF5583_00129] [protein=putative bifunctional oligoribonuclease and PAP phosphatase NrnA] [protein_id=VZR99535.1] [location=157129..158076] [gbkey=CDS]	1	76.5	315	1		1	LR739236.1_prot_VZR99535.1_123	20	20	20	ANDFLYVSDLK+DYAIDKIANK+FLYDKTNAVTFYVASR+HKQPDWDAQGSAIGLANIINDNFK+INQYQNIIIAK+ISDDDSFLIDESNLSDEFIK+KANDFLYVSDLK+KANDFLYVSDLKLR+LASGAEINSLDQINDLINDLEQLIKGE+LLLDKINQYQNIIIAK+LTDSGIAYIVLLDDDLKDWNLEYEEIK+QPDWDAQGSAIGLANIINDNFK+SKLLLDKINQYQNIIIAK+SRDYAIDKIANK+SSLIITVDTATK+SSLIITVDTATKK+TAAHNLYLGLLTDSNR+VDFDRFDLCK+VDFDRFDLCKDSFK+VDHHINVENYCNNDLIDDTSIANTQVVSLWAIENNLFISK	ANDFLYVSDLK+DYAIDKIANK+FLYDKTNAVTFYVASR+HKQPDWDAQGSAIGLANIINDNFK+INQYQNIIIAK+ISDDDSFLIDESNLSDEFIK+KANDFLYVSDLK+KANDFLYVSDLKLR+LASGAEINSLDQINDLINDLEQLIKGE+LLLDKINQYQNIIIAK+LTDSGIAYIVLLDDDLKDWNLEYEEIK+QPDWDAQGSAIGLANIINDNFK+SKLLLDKINQYQNIIIAK+SRDYAIDKIANK+SSLIITVDTATK+SSLIITVDTATKK+TAAHNLYLGLLTDSNR+VDFDRFDLCK+VDFDRFDLCKDSFK+VDHHINVENYCNNDLIDDTSIANTQVVSLWAIENNLFISK	VDFDRFDLC[Carbamidomethyl]K;VDFDRFDLC[Carbamidomethyl]KDSFK;VDHHINVENYC[Carbamidomethyl]NNDLIDDTSIANTQVVSLWAIENNLFISK	146	146	0.000798099162735838	0.000975675332651245	0.000852061860925784
102	a	1	LR739236.1_prot_VZR99537.1_124		[gene=tdk] [locus_tag=MF5583_00130] [protein=Thymidine kinase] [protein_id=VZR99537.1] [location=158081..158710] [gbkey=CDS]	1	73.2	209	1		1	LR739236.1_prot_VZR99537.1_124	16	16	16	ENQIQQVDVIGIDEVQFFDENVVDVIEELADQGIIVIVNGLDKDFR+IVNGKPALWDSPLILVDGK+IVNGKPALWDSPLILVDGKESYEAR+KMGWIELITGCMFAGK+KVLAFKPSIDNR+LDSYLVK+MGWIELITGCMFAGK+MTDLDINEIEAYNTK+MTDLDINEIEAYNTKK+NVDKLLVK+SSDEIKQIVNK+TDLDINEIEAYNTK+TDLDINEIEAYNTKK+VLAFKPSIDNR+YSVENITSHSGSK+YSVENITSHSGSKLDSYLVK	ENQIQQVDVIGIDEVQFFDENVVDVIEELADQGIIVIVNGLDKDFR+IVNGKPALWDSPLILVDGK+IVNGKPALWDSPLILVDGKESYEAR+KMGWIELITGCMFAGK+KVLAFKPSIDNR+LDSYLVK+MGWIELITGCMFAGK+MTDLDINEIEAYNTK+MTDLDINEIEAYNTKK+NVDKLLVK+SSDEIKQIVNK+TDLDINEIEAYNTK+TDLDINEIEAYNTKK+VLAFKPSIDNR+YSVENITSHSGSK+YSVENITSHSGSKLDSYLVK	KMGWIELITGC[Carbamidomethyl]MFAGK;MGWIELITGC[Carbamidomethyl]MFAGK;M[Oxidation]TDLDINEIEAYNTK	135	135	0.00114941554059085	0.00125266131225559	0.00125688449198968
103	a	1	LR739236.1_prot_VZR99539.1_125		[gene=prfA] [locus_tag=MF5583_00131] [protein=Peptide chain release factor 1] [protein_id=VZR99539.1] [location=158713..159807] [gbkey=CDS]	1	63.5	364	1		1	LR739236.1_prot_VZR99539.1_125	27	27	27	AKVYEAEVEKQQAQADATR+AKVYEAEVEKQQAQADATRK+ASLEEVVEKFVEYK+DLEDENTLK+DLEDENTLKDIK+DLEDENTLKDIKK+DPNDDKNVIVEIR+DQELIELAK+GAAGGDEANIFAGDLLR+HILENEKDQELIELAK+HILENEKDQELIELAKIELDENYSK+HILENEKDQELIELAKIELDENYSKTESLQK+IELDENYSK+IELDENYSKTESLQK+INILEASLGEAGGYSQVVFMIK+IQTSTATVAVLPEMSEVEIDIKPGDLR+ITHIPTGIVVTSQDGR+LDQVMEGNIDEFIIALINEEQR+LVQIQKDLEDENTLK+LVQIQKDLEDENTLKDIK+LVQIQKDLEDENTLKDIKK+SQHDNKDVAMTMLR+VG…	AKVYEAEVEKQQAQADATR+AKVYEAEVEKQQAQADATRK+ASLEEVVEKFVEYK+DLEDENTLK+DLEDENTLKDIK+DLEDENTLKDIKK+DPNDDKNVIVEIR+DQELIELAK+GAAGGDEANIFAGDLLR+HILENEKDQELIELAK+HILENEKDQELIELAKIELDENYSK+HILENEKDQELIELAKIELDENYSKTESLQK+IELDENYSK+IELDENYSKTESLQK+INILEASLGEAGGYSQVVFMIK+IQTSTATVAVLPEMSEVEIDIKPGDLR+ITHIPTGIVVTSQDGR+LDQVMEGNIDEFIIALINEEQR+LVQIQKDLEDENTLK+LVQIQKDLEDENTLKDIK+LVQIQKDLEDENTLKDIKK+SQHDNKDVAMTMLR+VG…	INILEASLGEAGGYSQVVFM[Oxidation]IK;IQTSTATVAVLPEM[Oxidation]SEVEIDIKPGDLR;LDQVM[Oxidation]EGNIDEFIIALINEEQR;SQHDNKDVAM[Oxidation]TMLR;SQHDNKDVAMTM[Oxidation]LR	380	380	0.00185711535944301	0.00204829276566207	0.00200813270005422
104	a	1	LR739236.1_prot_VZR99541.1_126		[gene=prmC] [locus_tag=MF5583_00132] [protein=Release factor glutamine methyltransferase] [protein_id=VZR99541.1] [location=159800..160648] [gbkey=CDS]	1	11.7	282	1		1	LR739236.1_prot_VZR99541.1_126	2	2	2	DSIEQLLVNNCLK+KFNLTNTSCLSGNFIDVLIK	DSIEQLLVNNCLK+KFNLTNTSCLSGNFIDVLIK	DSIEQLLVNNC[Carbamidomethyl]LK;KFNLTNTSC[Carbamidomethyl]LSGNFIDVLIK	5	5	1.98109721246485e-05	2.01824093633532e-05	6.07513549550978e-05
105	a	1	LR739236.1_prot_VZR99545.1_128		[gene=tsaC] [locus_tag=MF5583_00134] [protein=Threonylcarbamoyl-AMP synthase] [protein_id=VZR99545.1] [location=162139..162639] [gbkey=CDS]	1	73.5	166	1		1	LR739236.1_prot_VZR99545.1_128	6	6	6	EVDLINFNQNIEVFFDNELNNKPSK+IINTVGPIISTSVNLHNNK+IYSSILKK+KIINTVGPIISTSVNLHNNK+NADITKPLIVLISSLDQLDNLDITDLSDKDHLLNDEPTTVIFK+NNQIIILPTDTIYGLSAVYSLENQIR	EVDLINFNQNIEVFFDNELNNKPSK+IINTVGPIISTSVNLHNNK+IYSSILKK+KIINTVGPIISTSVNLHNNK+NADITKPLIVLISSLDQLDNLDITDLSDKDHLLNDEPTTVIFK+NNQIIILPTDTIYGLSAVYSLENQIR		90	90	0.00107695308706523	0.000857144494046023	0.00113524519922116
106	a	1	LR739236.1_prot_VZR99547.1_129		[locus_tag=MF5583_00135] [protein=hypothetical protein] [protein_id=VZR99547.1] [location=162754..163668] [gbkey=CDS]	1	73.4	304	1		1	LR739236.1_prot_VZR99547.1_129	25	25	25	DELFHSSK+DNKHFLQEMHTIIK+DNKHFLQEMHTIIKK+EDGALPIYSLLK+ESNPMMVDELIK+EYTYFMQWDPNKEAK+FVIPLLNR+GISLIEFYFVPNIK+GVVTKYENISDFIYTFSNVENDEVLIR+HFLQEMHTIIKK+IKEYTYFMQWDPNK+IKEYTYFMQWDPNKEAK+LDLDTNQADFEFVKDELFHSSK+MNSHSLVFNYR+NEIDVLELLDAIVPK+NGVLAVSGFIK+NNSLFYIR+NNSLFYIREDGALPIYSLLK+NSHSLVFNYR+QSTTNLEASKFVIPLLNR+RLDLDTNQADFEFVKDELFHSSK+SKESNPMMVDELIK+TFEEWMVNNNFDSAYIPVTIVNER+TVLNTILLTNTFTK+YENISDFIYTFSNVEND…	DELFHSSK+DNKHFLQEMHTIIK+DNKHFLQEMHTIIKK+EDGALPIYSLLK+ESNPMMVDELIK+EYTYFMQWDPNKEAK+FVIPLLNR+GISLIEFYFVPNIK+GVVTKYENISDFIYTFSNVENDEVLIR+HFLQEMHTIIKK+IKEYTYFMQWDPNK+IKEYTYFMQWDPNKEAK+LDLDTNQADFEFVKDELFHSSK+MNSHSLVFNYR+NEIDVLELLDAIVPK+NGVLAVSGFIK+NNSLFYIR+NNSLFYIREDGALPIYSLLK+NSHSLVFNYR+QSTTNLEASKFVIPLLNR+RLDLDTNQADFEFVKDELFHSSK+SKESNPMMVDELIK+TFEEWMVNNNFDSAYIPVTIVNER+TVLNTILLTNTFTK+YENISDFIYTFSNVEND…	SKESNPM[Oxidation]MVDELIK	277	277	0.00178259648518959	0.00172240930435143	0.00165307634272555
107	a	1	LR739236.1_prot_VZR99549.1_130		[locus_tag=MF5583_00136] [protein=hypothetical protein] [protein_id=VZR99549.1] [location=163772..164929] [gbkey=CDS]	1	60	385	1		1	LR739236.1_prot_VZR99549.1_130	18	18	18	EIINLDKWDIK+ESIEGLQQIFNQQQEAFGTFHTHQDVLQQIK+FNQDLNSWNTSK+GSNNIILNISNKK+IDNVTNLEEMFVGAEK+INSFNESFKDLESK+KADKESIEGLQQIFNQQQEAFGTFHTHQDVLQQIK+KGSNNIILNISNKK+LANTHLVEDSNSTNK+LANTHLVEDSNSTNKNVVSFR+NATHLTADKIPNFK+NATHLTADKIPNFKVPTTYTGPPSANVPK+QFNQDLSSWNTINVTNMQGVFYDAINFNKPLNSWK+SVLKDEVK+TIYSSLDPNEVIQIGYK+TIYSSLDPNEVIQIGYKK+VPTTYTGPPSANVPK+WNVSNVKDMVQTFAGAEK	EIINLDKWDIK+ESIEGLQQIFNQQQEAFGTFHTHQDVLQQIK+FNQDLNSWNTSK+GSNNIILNISNKK+IDNVTNLEEMFVGAEK+INSFNESFKDLESK+KADKESIEGLQQIFNQQQEAFGTFHTHQDVLQQIK+KGSNNIILNISNKK+LANTHLVEDSNSTNK+LANTHLVEDSNSTNKNVVSFR+NATHLTADKIPNFK+NATHLTADKIPNFKVPTTYTGPPSANVPK+QFNQDLSSWNTINVTNMQGVFYDAINFNKPLNSWK+SVLKDEVK+TIYSSLDPNEVIQIGYK+TIYSSLDPNEVIQIGYKK+VPTTYTGPPSANVPK+WNVSNVKDMVQTFAGAEK		143	143	0.000711033799528292	0.000709582060109996	0.000682308724222968
108	a	1	LR739236.1_prot_VZR99553.1_132		[gene=ywiE] [locus_tag=MF5583_00138] [protein=putative cardiolipin synthase YwiE] [protein_id=VZR99553.1] [location=165702..167231] [gbkey=CDS]	1	27.5	509	1		1	LR739236.1_prot_VZR99553.1_132	8	8	8	DQLVQIVSSGPNHEEPIHLSIFTNLINSAQKR+HLENELEQIDQILVTK+IGYIGGINIGDEYVNLDNK+ILIPGLTDKAFLLDQTK+ITGNAVSEIQR+IYSINNVFNHNK+SSIKDQLDLNNVYPIK+YGCQIVSYAPVRFPFIK	DQLVQIVSSGPNHEEPIHLSIFTNLINSAQKR+HLENELEQIDQILVTK+IGYIGGINIGDEYVNLDNK+ILIPGLTDKAFLLDQTK+ITGNAVSEIQR+IYSINNVFNHNK+SSIKDQLDLNNVYPIK+YGCQIVSYAPVRFPFIK	YGC[Carbamidomethyl]QIVSYAPVRFPFIK	33	33	9.87824111048287e-05	0.000145360928734878	0.000123412379221161
109	a	1	LR739236.1_prot_VZR99555.1_133		[gene=rpsL] [locus_tag=MF5583_00139] [protein=30S ribosomal protein S12] [protein_id=VZR99555.1] [location=167364..167783] [gbkey=CDS]	1	46	139	1		1	LR739236.1_prot_VZR99555.1_133	7	7	7	GINTLIKK+GTLDTQGVAK+GTLDTQGVAKR+LTNGMEVNAYIPGEGHNLQEHSVVLIR+PTINQLVK+VKDLPGVR+VRLTNGMEVNAYIPGEGHNLQEHSVVLIR	GINTLIKK+GTLDTQGVAK+GTLDTQGVAKR+LTNGMEVNAYIPGEGHNLQEHSVVLIR+PTINQLVK+VKDLPGVR+VRLTNGMEVNAYIPGEGHNLQEHSVVLIR	LTNGM[Oxidation]EVNAYIPGEGHNLQEHSVVLIR	415	415	0.00450150894665394	0.00757493738479234	0.00484787071339528
110	a	1	LR739236.1_prot_VZR99557.1_134		[gene=rpsG] [locus_tag=MF5583_00140] [protein=30S ribosomal protein S7] [protein_id=VZR99557.1] [location=167869..168336] [gbkey=CDS]	1	61.3	155	1		1	LR739236.1_prot_VZR99557.1_134	15	15	15	AIENIKPHLELK+DVLADPIYNSK+EKTNKEPIEVFNK+EPIEVFNK+GIAQSIIYDAFNIIK+GIAQSIIYDAFNIIKEK+IGGANYQVPVEVSAER+LANEIIDASNNIGGSVK+LANEIIDASNNIGGSVKK+RDVLADPIYNSK+RGIAQSIIYDAFNIIK+RGIAQSIIYDAFNIIKEK+RIGGANYQVPVEVSAER+TNKEPIEVFNK+WLINYAR	AIENIKPHLELK+DVLADPIYNSK+EKTNKEPIEVFNK+EPIEVFNK+GIAQSIIYDAFNIIK+GIAQSIIYDAFNIIKEK+IGGANYQVPVEVSAER+LANEIIDASNNIGGSVK+LANEIIDASNNIGGSVKK+RDVLADPIYNSK+RGIAQSIIYDAFNIIK+RGIAQSIIYDAFNIIKEK+RIGGANYQVPVEVSAER+TNKEPIEVFNK+WLINYAR		262	262	0.00342410285947956	0.00301095505882696	0.00313163436187891
111	a	1	LR739236.1_prot_VZR99559.1_135		[gene=fusA] [locus_tag=MF5583_00141] [protein=Elongation factor G] [protein_id=VZR99559.1] [location=168362..170431] [gbkey=CDS]	1	84.9	689	1		1	LR739236.1_prot_VZR99559.1_135	65	65	65	AAPIQLPIGAEENFTGIIDLVEMK+AHLVEVAVEYDEELLMK+AIADEIIKK+AREYSLLNTR+AREYSLLNTRNIGIMAHIDAGKTTTTER+ATIVDGSMHEVDSNEMAYK+AYEFDGKPEENYK+AYEFDGKPEENYKEIEIPANLLDQAK+DKGFEWVDK+DKGFEWVDKITGGR+EFNVATNVGAPQVSYR+EIEIPANLLDQAK+ETIKLPGR+ETIKLPGRAEGK+EYSLLNTR+EYSLLNTRNIGIMAHIDAGKTTTTER+FLDGQEISIPELK+FNIIDTPGHVDFTVEVER+GFEWVDK+GFEWVDKITGGR+GILPTGEEVER+GILPTGEEVERHADDQEPFSALAFK+GITITSAATTAFWK+GITITSAATTAFWKDTR+GNYTMI…	AAPIQLPIGAEENFTGIIDLVEMK+AHLVEVAVEYDEELLMK+AIADEIIKK+AREYSLLNTR+AREYSLLNTRNIGIMAHIDAGKTTTTER+ATIVDGSMHEVDSNEMAYK+AYEFDGKPEENYK+AYEFDGKPEENYKEIEIPANLLDQAK+DKGFEWVDK+DKGFEWVDKITGGR+EFNVATNVGAPQVSYR+EIEIPANLLDQAK+ETIKLPGR+ETIKLPGRAEGK+EYSLLNTR+EYSLLNTRNIGIMAHIDAGKTTTTER+FLDGQEISIPELK+FNIIDTPGHVDFTVEVER+GFEWVDK+GFEWVDKITGGR+GILPTGEEVER+GILPTGEEVERHADDQEPFSALAFK+GITITSAATTAFWK+GITITSAATTAFWKDTR+GNYTMI…	AAPIQLPIGAEENFTGIIDLVEM[Oxidation]K;AHLVEVAVEYDEELLM[Oxidation]K;ATIVDGSMHEVDSNEM[Oxidation]AYK;ATIVDGSM[Oxidation]HEVDSNEMAYK;ATIVDGSM[Oxidation]HEVDSNEM[Oxidation]AYK;GNYTM[Oxidation]IFSHYAEAPK;IAASM[Oxidation]ALK;IGETHEGASQMDWM[Oxidation]AQEQER;IGETHEGASQM[Oxidation]DWMAQEQER;IGETHEGASQM[Oxidation]DWM[Oxidation]AQEQER;ILQM[Oxidation]HANNR;ILQM[Oxidation]HANNRTEIEEVYSGDIAAAVGLK;KMNPVVLEPIMNVEVT…	1887	1887	0.00498667183683278	0.00560883509445013	0.00491495214500299
112	a	1	LR739236.1_prot_VZR99562.1_136		[gene=tuf] [locus_tag=MF5583_00142] [protein=Elongation factor Tu] [protein_id=VZR99562.1] [location=170562..171749] [gbkey=CDS]	1	98	395	1		1	LR739236.1_prot_VZR99562.1_136	56	56	56	ASVYALTQEEGGR+ASVYALTQEEGGRHKPFFNK+CDMVEDDEMIDLVEMEIR+DADKTFLMPVEDVFTITGR+DLLTEYDFDGEGAPVIR+DYANIDNAPEER+DYANIDNAPEERER+EEPTKTVVTGLEMFR+EEPTKTVVTGLEMFRK+EGGRTIGAGTVISIVK+EHILLSR+EHILLSRQVGVPK+ERGITINTAHVEYK+FSIREGGRTIGAGTVISIVK+GITINTAHVEYK+GITINTAHVEYKTANR+GITINTAHVEYKTANRHYAHVDCPGHADYVK+GQVLAKPGTIKPHTVLK+GQVLAKPGTIKPHTVLKASVYALTQEEGGR+GQVLAKPGTIKPHTVLKASVYALTQEEGGRHKPFFNK+GSALGALNGDPK+GSALGALNG…	ASVYALTQEEGGR+ASVYALTQEEGGRHKPFFNK+CDMVEDDEMIDLVEMEIR+DADKTFLMPVEDVFTITGR+DLLTEYDFDGEGAPVIR+DYANIDNAPEER+DYANIDNAPEERER+EEPTKTVVTGLEMFR+EEPTKTVVTGLEMFRK+EGGRTIGAGTVISIVK+EHILLSR+EHILLSRQVGVPK+ERGITINTAHVEYK+FSIREGGRTIGAGTVISIVK+GITINTAHVEYK+GITINTAHVEYKTANR+GITINTAHVEYKTANRHYAHVDCPGHADYVK+GQVLAKPGTIKPHTVLK+GQVLAKPGTIKPHTVLKASVYALTQEEGGR+GQVLAKPGTIKPHTVLKASVYALTQEEGGRHKPFFNK+GSALGALNGDPK+GSALGALNG…	C[Carbamidomethyl]DMVEDDEMIDLVEMEIR;C[Carbamidomethyl]DMVEDDEMIDLVEM[Oxidation]EIR;C[Carbamidomethyl]DMVEDDEM[Oxidation]IDLVEMEIR;C[Carbamidomethyl]DMVEDDEM[Oxidation]IDLVEM[Oxidation]EIR;C[Carbamidomethyl]DM[Oxidation]VEDDEMIDLVEMEIR;C[Carbamidomethyl]DM[Oxidation]VEDDEMIDLVEM[Oxidation]EIR;C[Carbamidomethyl]DM[Oxidation]VEDDEM[Oxidation]IDLVEMEIR;DADKTFLM[Oxidation]PVEDVFTITGR;EEPTKTVVTGLEM[Oxi…	3639	3639	0.017820847127418	0.0169878660767315	0.0173487413643925
113	a	1	LR739236.1_prot_VZR99564.1_137		[gene=glcB_1] [locus_tag=MF5583_00143] [protein=PTS system glucoside-specific EIICBA component] [protein_id=VZR99564.1] [location=171888..173762] [gbkey=CDS]	1	59.1	624	1		1	LR739236.1_prot_VZR99564.1_137	31	31	31	ADIYKGEILELLER+AIAAFFNGMSNK+AIAAFFNGMSNKEALQAQGQEK+AKESNLHEFFSK+EEMKSDETINTIVNLLGGLDNLDDVDACMTR+ELTGAVGVLNK+ESNLHEFFSK+FKELTGAVGVLNK+FKPAIPGFTNDEPTTTSEEK+FKPAIPGFTNDEPTTTSEEKQETQQVK+FKVGQMITSSGSLVGAGLGMAFAIPK+FLAPFLYGTSER+GEILELLER+GTSLQIVYGPK+GVEELQFLNYILGR+HSLFFSSQEGVMSIR+IIGPLGLGQIK+IWLSWITALGSVK+KEEMKSDETINTIVNLLGGLDNLDDVDACMTR+KFKPAIPGFTNDEPTTTSEEKQETQQVK+LKFLAPFLYGTSER+LLLPFGLHHMITIPMNYSQLG…	ADIYKGEILELLER+AIAAFFNGMSNK+AIAAFFNGMSNKEALQAQGQEK+AKESNLHEFFSK+EEMKSDETINTIVNLLGGLDNLDDVDACMTR+ELTGAVGVLNK+ESNLHEFFSK+FKELTGAVGVLNK+FKPAIPGFTNDEPTTTSEEK+FKPAIPGFTNDEPTTTSEEKQETQQVK+FKVGQMITSSGSLVGAGLGMAFAIPK+FLAPFLYGTSER+GEILELLER+GTSLQIVYGPK+GVEELQFLNYILGR+HSLFFSSQEGVMSIR+IIGPLGLGQIK+IWLSWITALGSVK+KEEMKSDETINTIVNLLGGLDNLDDVDACMTR+KFKPAIPGFTNDEPTTTSEEKQETQQVK+LKFLAPFLYGTSER+LLLPFGLHHMITIPMNYSQLG…	EEMKSDETINTIVNLLGGLDNLDDVDAC[Carbamidomethyl]MTR;EEMKSDETINTIVNLLGGLDNLDDVDAC[Carbamidomethyl]M[Oxidation]TR;EEM[Oxidation]KSDETINTIVNLLGGLDNLDDVDAC[Carbamidomethyl]MTR;KEEMKSDETINTIVNLLGGLDNLDDVDAC[Carbamidomethyl]MTR;LLLPFGLHHMITIPM[Oxidation]NYSQLGGNVDFTSATQFTNTNAENAK;LLLPFGLHHM[Oxidation]ITIPMNYSQLGGNVDFTSATQFTNTNAENAK;LLLPFGLHHM[Oxidation]ITIPM[Oxidation]NYSQLGGNVDFTSATQFTNTNAENAK;SDETINTIVN…	365	365	0.00117284764780251	0.00107626579162651	0.00106159098466408
114	a	1	LR739236.1_prot_VZR99567.1_138		[gene=yicI] [locus_tag=MF5583_00144] [protein=Alpha-xylosidase] [protein_id=VZR99567.1] [location=173746..176010] [gbkey=CDS]	1	63.5	754	1		1	LR739236.1_prot_VZR99567.1_138	38	38	38	AKDFKQYFMYLYVK+ATFQIQLFESNIINLK+AYNWYKDQIK+AYNWYKDQIKK+CCYEAGEEFFGTGR+DFKQYFMYLYVK+DIKDQTIVVDIYGK+DQTIVVDIYGK+ELNYPLDVITLDPK+ELVSSYTLLTNR+EPWRFDK+EPWRFDKNTLDNSIK+FDKNTLDNSIK+FDNGSYNFKDIK+FVKPDYGDGLPEDAILYNGYK+GLPILRPMVLENQNNK+KNGLEMCFWINPYIQNDGLENSK+LIDDQYYIGENILICPILK+LIFNVNPFVLK+LYYHNYEELFEAISK+NGLEMCFWINPYIQNDGLENSK+NGVESVIWNTDNSCVTNNDLAYNGLPLLYSTNNWGFLVNTSSK+NVVVSRPGYIGTQK+PKPNNISSEMLEYSFPIK+…	AKDFKQYFMYLYVK+ATFQIQLFESNIINLK+AYNWYKDQIK+AYNWYKDQIKK+CCYEAGEEFFGTGR+DFKQYFMYLYVK+DIKDQTIVVDIYGK+DQTIVVDIYGK+ELNYPLDVITLDPK+ELVSSYTLLTNR+EPWRFDK+EPWRFDKNTLDNSIK+FDKNTLDNSIK+FDNGSYNFKDIK+FVKPDYGDGLPEDAILYNGYK+GLPILRPMVLENQNNK+KNGLEMCFWINPYIQNDGLENSK+LIDDQYYIGENILICPILK+LIFNVNPFVLK+LYYHNYEELFEAISK+NGLEMCFWINPYIQNDGLENSK+NGVESVIWNTDNSCVTNNDLAYNGLPLLYSTNNWGFLVNTSSK+NVVVSRPGYIGTQK+PKPNNISSEMLEYSFPIK+…	C[Carbamidomethyl]C[Carbamidomethyl]YEAGEEFFGTGR;DFKQYFM[Oxidation]YLYVK;GLPILRPM[Oxidation]VLENQNNK;KNGLEMC[Carbamidomethyl]FWINPYIQNDGLENSK;LIDDQYYIGENILIC[Carbamidomethyl]PILK;NGLEMC[Carbamidomethyl]FWINPYIQNDGLENSK;NGVESVIWNTDNSC[Carbamidomethyl]VTNNDLAYNGLPLLYSTNNWGFLVNTSSK;n[Acetyl]PKPNNISSEMLEYSFPIK;PKPNNISSEM[Oxidation]LEYSFPIK;SC[Carbamidomethyl]NFEYNTDAFGDFKK	411	411	0.00103731721416594	0.00100392764666038	0.00104518113591184
115	a	1	LR739236.1_prot_VZR99569.1_139		[gene=pepA_1] [locus_tag=MF5583_00145] [protein=Cytosol aminopeptidase] [protein_id=VZR99569.1] [location=176169..177524] [gbkey=CDS]	1	83.4	451	1		1	LR739236.1_prot_VZR99569.1_139	44	44	33	AKVNIVGIGMFTDNR+ASEIEGLK+ASEIEGLKVTVLGK+ASEIEGLKVTVLGKK+DAIEAIYESIAFETFDK+DAIEAIYESIAFETFDKVSYK+DAIEAIYESIAFETFDKVSYKK+DTKPNEVVYNLLTSEDVK+DTKPNEVVYNLLTSEDVKELEHK+DTKPNEVVYNLLTSEDVKELEHKEAIK+EAGSSTAAAFLNAFAEEKPFVHFDIAGTADK+EAIKMEFVNFAR+EATELGMNLFLGVNAGSPYQPQAVVLEYVGDANEPK+EATELGMNLFLGVNAGSPYQPQAVVLEYVGDANEPKK+EKQATEVWEASTLTGAMVIALGSYATGVFTNCDK+EKQATEVWEASTLTGAMVIALGSYATGVFTNCDKR+FDMSGAAIMLSTVMALAK…	AKVNIVGIGMFTDNR+DAIEAIYESIAFETFDK+DAIEAIYESIAFETFDKVSYK+DAIEAIYESIAFETFDKVSYKK+DTKPNEVVYNLLTSEDVK+DTKPNEVVYNLLTSEDVKELEHK+DTKPNEVVYNLLTSEDVKELEHKEAIK+EAGSSTAAAFLNAFAEEKPFVHFDIAGTADK+EATELGMNLFLGVNAGSPYQPQAVVLEYVGDANEPK+EATELGMNLFLGVNAGSPYQPQAVVLEYVGDANEPKK+EKQATEVWEASTLTGAMVIALGSYATGVFTNCDK+EKQATEVWEASTLTGAMVIALGSYATGVFTNCDKR+FNDKQEELTLVCLTEVNDKPYVVDADLSTSFISEDKK+GITFDSGGYNLKPSSAMEGMK+GREAGSSTAAA…	EATELGM[Oxidation]NLFLGVNAGSPYQPQAVVLEYVGDANEPK;EKQATEVWEASTLTGAMVIALGSYATGVFTNC[Carbamidomethyl]DK;EKQATEVWEASTLTGAMVIALGSYATGVFTNC[Carbamidomethyl]DKR;FDMSGAAIMLSTVM[Oxidation]ALAK;FDM[Oxidation]SGAAIMLSTVMALAK;FDMSGAAIM[Oxidation]LSTVMALAK;FNDKQEELTLVC[Carbamidomethyl]LTEVNDKPYVVDADLSTSFISEDKK;GITFDSGGYNLKPSSAMEGM[Oxidation]K;GITFDSGGYNLKPSSAM[Oxidation]EGMK;GITFDSGGYNLKPSSAM[Oxidation]EGM[Oxi…	689	549	0.00264185818076812	0.00264463848246497	0.0028623482078536
116	a	1	LR739236.1_prot_VZR99571.1_140		[gene=pdp] [locus_tag=MF5583_00146] [protein=Pyrimidine-nucleoside phosphorylase] [protein_id=VZR99571.1] [location=complement(177633..178949)] [gbkey=CDS]	1	89	438	1		1	LR739236.1_prot_VZR99571.1_140	60	60	60	ADKHSTGGVGDKTSLVYGPLVASYGIK+AEEIGLILIEMGAGR+AEEIGLILIEMGAGRFKK+AMGNAIEVK+ANMSIIAQSDNIVPADK+ANMSIIAQSDNIVPADKK+ANMSIIAQSDNIVPADKKIYALR+AYIESGDRYDLSK+AYIESGDRYDLSKVEGFK+AYIESGDRYDLSKVEGFKADK+DFNELLATLVGITLLQANLFTDLETAK+DFVIAQGGDWSVLENYDK+DFVIAQGGDWSVLENYDKHFTCK+DVTGTIDSMPLIVASIMSK+DVTGTIDSMPLIVASIMSKK+EAAHYLKDFVIAQGGDWSVLENYDK+EAAHYLKDFVIAQGGDWSVLENYDKHFTCK+EAWETLNGNGPK+EAWETLNGNGPKDFNELLATLVGITLLQ…	ADKHSTGGVGDKTSLVYGPLVASYGIK+AEEIGLILIEMGAGR+AEEIGLILIEMGAGRFKK+AMGNAIEVK+ANMSIIAQSDNIVPADK+ANMSIIAQSDNIVPADKK+ANMSIIAQSDNIVPADKKIYALR+AYIESGDRYDLSK+AYIESGDRYDLSKVEGFK+AYIESGDRYDLSKVEGFKADK+DFNELLATLVGITLLQANLFTDLETAK+DFVIAQGGDWSVLENYDK+DFVIAQGGDWSVLENYDKHFTCK+DVTGTIDSMPLIVASIMSK+DVTGTIDSMPLIVASIMSKK+EAAHYLKDFVIAQGGDWSVLENYDK+EAAHYLKDFVIAQGGDWSVLENYDKHFTCK+EAWETLNGNGPK+EAWETLNGNGPKDFNELLATLVGITLLQ…	AEEIGLILIEM[Oxidation]GAGR;AM[Oxidation]GNAIEVK;ANM[Oxidation]SIIAQSDNIVPADK;ANM[Oxidation]SIIAQSDNIVPADKK;DFVIAQGGDWSVLENYDKHFTC[Carbamidomethyl]K;DVTGTIDSMPLIVASIM[Oxidation]SK;DVTGTIDSM[Oxidation]PLIVASIMSK;EAAHYLKDFVIAQGGDWSVLENYDKHFTC[Carbamidomethyl]K;GEITDYQMASFC[Carbamidomethyl]MATYFTDMTAK;GEITDYQMASFC[Carbamidomethyl]MATYFTDM[Oxidation]TAK;GEITDYQMASFC[Carbamidomethyl]M[Oxidation]ATYFTDM…	1810	1810	0.00781882079292119	0.00732870284114748	0.00825302996013294
117	a	1	LR739236.1_prot_VZR99574.1_141		[gene=pgcA] [locus_tag=MF5583_00147] [protein=Phosphoglucomutase] [protein_id=VZR99574.1] [location=179119..180801] [gbkey=CDS]	1	83.2	560	1		1	LR739236.1_prot_VZR99574.1_141	43	43	43	ADDNELNAAFNLELK+AENKAEMIYK+ALNCIGGVVITASHNPAEYNGYK+DGIQASITAAEACWYYK+DKDGIQASITAAEACWYYK+ELLNKADDNELNAAFNLELK+EPLNGLNFVFAYEESYGYVIDDSTR+FAQLVANILTSFNIK+FGMAIKHNNEFVRLNGNQTGAILIDWK+FNVYTIK+FNVYTIKK+IASETYNSVVVK+IEDYINGLYNMPSEDLIK+IENILDWTFEPNNNLLEIVDQTIIDK+IIYSAVNGTGSLYTPIVLK+IPLQYAK+IYDPYGCQLMPNDTDVIAEEMNK+IYFVIVDSSLQK+IYLEDKSWIAIRPSGTEPK+KFAQLVANILTSFNIK+KVTIAYAK+KYDADIIILNDPDADR+KYDADIIILNDPDAD…	ADDNELNAAFNLELK+AENKAEMIYK+ALNCIGGVVITASHNPAEYNGYK+DGIQASITAAEACWYYK+DKDGIQASITAAEACWYYK+ELLNKADDNELNAAFNLELK+EPLNGLNFVFAYEESYGYVIDDSTR+FAQLVANILTSFNIK+FGMAIKHNNEFVRLNGNQTGAILIDWK+FNVYTIK+FNVYTIKK+IASETYNSVVVK+IEDYINGLYNMPSEDLIK+IENILDWTFEPNNNLLEIVDQTIIDK+IIYSAVNGTGSLYTPIVLK+IPLQYAK+IYDPYGCQLMPNDTDVIAEEMNK+IYFVIVDSSLQK+IYLEDKSWIAIRPSGTEPK+KFAQLVANILTSFNIK+KVTIAYAK+KYDADIIILNDPDADR+KYDADIIILNDPDAD…	AENKAEM[Oxidation]IYK;ALNC[Carbamidomethyl]IGGVVITASHNPAEYNGYK;DGIQASITAAEAC[Carbamidomethyl]WYYK;DKDGIQASITAAEAC[Carbamidomethyl]WYYK;FGM[Oxidation]AIKHNNEFVRLNGNQTGAILIDWK;IEDYINGLYNM[Oxidation]PSEDLIK;IYDPYGC[Carbamidomethyl]QLMPNDTDVIAEEMNK;IYDPYGC[Carbamidomethyl]QLMPNDTDVIAEEM[Oxidation]NK;IYDPYGC[Carbamidomethyl]QLM[Oxidation]PNDTDVIAEEMNK;KYDADIIILNDPDADRFGM[Oxidation]AIK;VIKIEDYINGLYNM[O…	436	436	0.00157624584640328	0.00137204343654081	0.00145824948804719
118	a	1	LR739236.1_prot_VZR99576.1_142		[gene=deoC1] [locus_tag=MF5583_00148] [protein=Deoxyribose-phosphate aldolase 1] [protein_id=VZR99576.1] [location=180810..181478] [gbkey=CDS]	1	73.4	222	1		1	LR739236.1_prot_VZR99576.1_142	13	13	13	AIIETCLLTK+AIIETCLLTKDEIIK+ANIDFVK+ITNVIGFPLGANK+ITNVIGFPLGANKTETK+LGTSGSVEIMLK+LGTSGSVEIMLKQENK+NKDYQLVLDDMIQVK+QAILDGADEIDMVINISALK+SGANIDDVKLMFEVVK+TYSDAINMINAGASR+YIDHTLLKPDATK+YIDHTLLKPDATKQEIINLCNQAIEYDFMSVCINPCWTSFCK	AIIETCLLTK+AIIETCLLTKDEIIK+ANIDFVK+ITNVIGFPLGANK+ITNVIGFPLGANKTETK+LGTSGSVEIMLK+LGTSGSVEIMLKQENK+NKDYQLVLDDMIQVK+QAILDGADEIDMVINISALK+SGANIDDVKLMFEVVK+TYSDAINMINAGASR+YIDHTLLKPDATK+YIDHTLLKPDATKQEIINLCNQAIEYDFMSVCINPCWTSFCK	AIIETC[Carbamidomethyl]LLTK;AIIETC[Carbamidomethyl]LLTKDEIIK;YIDHTLLKPDATKQEIINLC[Carbamidomethyl]NQAIEYDFMSVC[Carbamidomethyl]INPC[Carbamidomethyl]WTSFC[Carbamidomethyl]K	113	113	0.00088078511202829	0.000974210354674291	0.00102894186770796
119	a	1	LR739236.1_prot_VZR99578.1_143		[locus_tag=MF5583_00149] [protein=hypothetical protein] [protein_id=VZR99578.1] [location=complement(181541..182539)] [gbkey=CDS]	1	24.1	332	1		1	LR739236.1_prot_VZR99578.1_143	8	8	8	ALILHSVCNKPDEKPLNTR+IKPLISQVYPDVFK+IKPLISQVYPDVFKEYSTIR+TGQNKFNIELNEK+TKTGQNKFNIELNEK+VLISNAADIKDWPR+VLNEDLNK+VLNEDLNKFNLK	ALILHSVCNKPDEKPLNTR+IKPLISQVYPDVFK+IKPLISQVYPDVFKEYSTIR+TGQNKFNIELNEK+TKTGQNKFNIELNEK+VLISNAADIKDWPR+VLNEDLNK+VLNEDLNKFNLK	ALILHSVC[Carbamidomethyl]NKPDEKPLNTR	79	79	0.000387030015664066	0.000462858026784853	0.000498819860263845
120	a	1	LR739236.1_prot_VZR99582.1_145		[gene=gpmI] [locus_tag=MF5583_00151] [protein=2,3-bisphosphoglycerate-independent phosphoglycerate mutase] [protein_id=VZR99582.1] [location=complement(183428..185023)] [gbkey=CDS]	1	82.1	531	1		1	LR739236.1_prot_VZR99582.1_145	48	48	48	AAINYGLVNIK+AAINYGLVNIKFDLITDGRDTKPK+AFSDTEFIGDK+AFSDTEFIGDKIR+AIQISSILTNK+AIQISSILTNKNYIAWSDK+ANDAIIMTNFRPDR+DDEMIIPAFNK+DDEMIIPAFNKNDLNGNLK+DEFDLIVLNFANCDMVGHTGNNK+DLLDIIK+DVNSFDDILDYIKHEYDNDRDDEMIIPAFNK+DVNSFDDILDYIKHEYDNDRDDEMIIPAFNKNDLNGNLK+EIIDTFEYVK+FDLITDGRDTKPK+HEYDNDRDDEMIIPAFNK+HEYDNDRDDEMIIPAFNKNDLNGNLK+HNGIMVITADHGNAEIMIDKDGQVNK+HNGIMVITADHGNAEIMIDKDGQVNKK+HTTSLVPIIITDK+HTTSLVPIIITDK…	AAINYGLVNIK+AAINYGLVNIKFDLITDGRDTKPK+AFSDTEFIGDK+AFSDTEFIGDKIR+AIQISSILTNK+AIQISSILTNKNYIAWSDK+ANDAIIMTNFRPDR+DDEMIIPAFNK+DDEMIIPAFNKNDLNGNLK+DEFDLIVLNFANCDMVGHTGNNK+DLLDIIK+DVNSFDDILDYIKHEYDNDRDDEMIIPAFNK+DVNSFDDILDYIKHEYDNDRDDEMIIPAFNKNDLNGNLK+EIIDTFEYVK+FDLITDGRDTKPK+HEYDNDRDDEMIIPAFNK+HEYDNDRDDEMIIPAFNKNDLNGNLK+HNGIMVITADHGNAEIMIDKDGQVNK+HNGIMVITADHGNAEIMIDKDGQVNKK+HTTSLVPIIITDK+HTTSLVPIIITDK…	ANDAIIM[Oxidation]TNFRPDR;DEFDLIVLNFANC[Carbamidomethyl]DMVGHTGNNK;HNGIMVITADHGNAEIM[Oxidation]IDKDGQVNKK;HNGIM[Oxidation]VITADHGNAEIMIDKDGQVNKK;IAPTILDLMNIQIPEDMELESM[Oxidation]IDHN;IAPTILDLMNIQIPEDM[Oxidation]ELESMIDHN;IAPTILDLMNIQIPEDM[Oxidation]ELESM[Oxidation]IDHN;IAPTILDLM[Oxidation]NIQIPEDMELESMIDHN;KDEFDLIVLNFANC[Carbamidomethyl]DMVGHTGNNK;LLEEVKKDEFDLIVLNFANC[Carbamidomethyl]DMVGHTGNNK;L…	663	663	0.00244089084799059	0.00211151331407104	0.00251654765271625
121	a	1	LR739236.1_prot_VZR99584.1_146		[gene=ywtE] [locus_tag=MF5583_00152] [protein=5-amino-6-(5-phospho-D-ribitylamino)uracil phosphatase YwtE] [protein_id=VZR99584.1] [location=complement(185026..185862)] [gbkey=CDS]	1	77.3	278	1		1	LR739236.1_prot_VZR99584.1_146	19	19	19	DHGLLVEHQLIAGYNAACIYDLSQNQILLSNVIESEQAK+DVKDNFDFK+IANIYIDKTAEQGAVEEFIK+IANIYIDKTAEQGAVEEFIKHYILGE+IWGYVDDLKTVITNK+KVFDLVTSDEYK+KVFDLVTSDEYKNSDIK+LLGFDANKEFYDILINK+LLGFDANKEFYDILINKLEFNVATNDQK+LNSLKDHGLLVEHQLIAGYNAACIYDLSQNQILLSNVIESEQAK+NIAAIGDGMNDWEMINHVGYK+NSDIKIWGYVDDLKTVITNK+QNIEPLK+QNIEPLKK+TAEQGAVEEFIKHYILGE+VAIKNSVDEIKK+VVFVTGRPVLAK+WTNNPNDYHFETAFFDGQILEYK+WTNNPNDYHFETAFFDGQILEYKDVK	DHGLLVEHQLIAGYNAACIYDLSQNQILLSNVIESEQAK+DVKDNFDFK+IANIYIDKTAEQGAVEEFIK+IANIYIDKTAEQGAVEEFIKHYILGE+IWGYVDDLKTVITNK+KVFDLVTSDEYK+KVFDLVTSDEYKNSDIK+LLGFDANKEFYDILINK+LLGFDANKEFYDILINKLEFNVATNDQK+LNSLKDHGLLVEHQLIAGYNAACIYDLSQNQILLSNVIESEQAK+NIAAIGDGMNDWEMINHVGYK+NSDIKIWGYVDDLKTVITNK+QNIEPLK+QNIEPLKK+TAEQGAVEEFIKHYILGE+VAIKNSVDEIKK+VVFVTGRPVLAK+WTNNPNDYHFETAFFDGQILEYK+WTNNPNDYHFETAFFDGQILEYKDVK	DHGLLVEHQLIAGYNAAC[Carbamidomethyl]IYDLSQNQILLSNVIESEQAK;LNSLKDHGLLVEHQLIAGYNAAC[Carbamidomethyl]IYDLSQNQILLSNVIESEQAK;NIAAIGDGMNDWEM[Oxidation]INHVGYK	110	110	0.000622976684581572	0.000859857757192644	0.000760047527100108
122	a	1	LR739236.1_prot_VZR99586.1_147		[gene=tpiA] [locus_tag=MF5583_00153] [protein=Triosephosphate isomerase] [protein_id=VZR99586.1] [location=complement(185855..186601)] [gbkey=CDS]	1	86.3	248	1		1	LR739236.1_prot_VZR99586.1_147	23	23	23	AIIAYEPIWAIGTGK+ALLENNITPIICCGESLLTK+ALLENNITPIICCGESLLTKEENK+ALLENNITPIICCGESLLTKEENKTIEFVNNQINIAFK+DIKKEEAIKAIIAYEPIWAIGTGK+EENKTIEFVNNQINIAFK+EIGVEYVIIGHSER+EIGVEYVIIGHSERR+EMFKETDLDINK+EMFKETDLDINKK+GAYTGEISIPMLK+GAYTGEISIPMLKEIGVEYVIIGHSER+IAAQNVHFEPK+INNSNIIAGLAVPYVMLQTGIK+INNSNIIAGLAVPYVMLQTGIKLAK+INNSNIIAGLAVPYVMLQTGIKLAKNIKIAAQNVHFEPK+MNLANIYDQNTADQIVIQYGGSVKPSNIQEYLK+MPNIDGALVGGASLLANDY…	AIIAYEPIWAIGTGK+ALLENNITPIICCGESLLTK+ALLENNITPIICCGESLLTKEENK+ALLENNITPIICCGESLLTKEENKTIEFVNNQINIAFK+DIKKEEAIKAIIAYEPIWAIGTGK+EENKTIEFVNNQINIAFK+EIGVEYVIIGHSER+EIGVEYVIIGHSERR+EMFKETDLDINK+EMFKETDLDINKK+GAYTGEISIPMLK+GAYTGEISIPMLKEIGVEYVIIGHSER+IAAQNVHFEPK+INNSNIIAGLAVPYVMLQTGIK+INNSNIIAGLAVPYVMLQTGIKLAK+INNSNIIAGLAVPYVMLQTGIKLAKNIKIAAQNVHFEPK+MNLANIYDQNTADQIVIQYGGSVKPSNIQEYLK+MPNIDGALVGGASLLANDY…	ALLENNITPIIC[Carbamidomethyl]C[Carbamidomethyl]GESLLTK;ALLENNITPIIC[Carbamidomethyl]C[Carbamidomethyl]GESLLTKEENK;ALLENNITPIIC[Carbamidomethyl]C[Carbamidomethyl]GESLLTKEENKTIEFVNNQINIAFK;EM[Oxidation]FKETDLDINKK;GAYTGEISIPM[Oxidation]LK;INNSNIIAGLAVPYVM[Oxidation]LQTGIK;M[Oxidation]NLANIYDQNTADQIVIQYGGSVKPSNIQEYLK;M[Oxidation]PNIDGALVGGASLLANDYLGLVNYNE	336	336	0.00236533421214049	0.00302931454089298	0.00227964560166185
123	a	1	LR739236.1_prot_VZR99588.1_148		[gene=nagB_2] [locus_tag=MF5583_00154] [protein=Glucosamine-6-phosphate deaminase 1] [protein_id=VZR99588.1] [location=complement(186699..187433)] [gbkey=CDS]	1	61.1	244	1		1	LR739236.1_prot_VZR99588.1_148	14	14	14	ADAIYHLIEDK+ADAIYHLIEDKVTPNWPCSILQNHNDVTIIIDKNAASK+ILLLATGINK+ILLLATGINKADAIYHLIEDK+KILLLATGINK+KILLLATGINKADAIYHLIEDK+NITAFNLDEYKDIDPNNYQSYHYFMDHQLFNFIDINK+NKPNSVLGLATGSTPIK+NKPNSVLGLATGSTPIKTYQQLIK+NNCYIPNASFYNNPQQYDELIK+NNCYIPNASFYNNPQQYDELIKK+VIILENEDQVAMTSAK+VTPNWPCSILQNHNDVTIIIDK+VTPNWPCSILQNHNDVTIIIDKNAASK	ADAIYHLIEDK+ADAIYHLIEDKVTPNWPCSILQNHNDVTIIIDKNAASK+ILLLATGINK+ILLLATGINKADAIYHLIEDK+KILLLATGINK+KILLLATGINKADAIYHLIEDK+NITAFNLDEYKDIDPNNYQSYHYFMDHQLFNFIDINK+NKPNSVLGLATGSTPIK+NKPNSVLGLATGSTPIKTYQQLIK+NNCYIPNASFYNNPQQYDELIK+NNCYIPNASFYNNPQQYDELIKK+VIILENEDQVAMTSAK+VTPNWPCSILQNHNDVTIIIDK+VTPNWPCSILQNHNDVTIIIDKNAASK	ADAIYHLIEDKVTPNWPC[Carbamidomethyl]SILQNHNDVTIIIDKNAASK;NNC[Carbamidomethyl]YIPNASFYNNPQQYDELIK;NNC[Carbamidomethyl]YIPNASFYNNPQQYDELIKK;VIILENEDQVAM[Oxidation]TSAK;VTPNWPC[Carbamidomethyl]SILQNHNDVTIIIDK;VTPNWPC[Carbamidomethyl]SILQNHNDVTIIIDKNAASK	121	121	0.000778473773488236	0.00104965071647931	0.000982976841650516
124	a	1	LR739236.1_prot_VZR99590.1_149		[locus_tag=MF5583_00164] [protein=hypothetical protein] [protein_id=VZR99590.1] [location=complement(188571..189713)] [gbkey=CDS]	1	26.1	380	1		1	LR739236.1_prot_VZR99590.1_149	6	6	6	DVPTFSFSK+IDDINKLNK+IQNVSFLTSDNLK+MGITDEVIKNNFNEMKDVPTFSFSK+MTPANCSTLFIHGCNDQITSHTDSFR+TIDLQNLATNHNQDELNLFSLYEDKK	DVPTFSFSK+IDDINKLNK+IQNVSFLTSDNLK+MGITDEVIKNNFNEMKDVPTFSFSK+MTPANCSTLFIHGCNDQITSHTDSFR+TIDLQNLATNHNQDELNLFSLYEDKK	MTPANC[Carbamidomethyl]STLFIHGC[Carbamidomethyl]NDQITSHTDSFR	42	42	0.000191123746865688	0.000239639555388025	0.000195363567776656
125	a	1	LR739236.1_prot_VZR99592.1_150		[locus_tag=MF5583_00165] [protein=hypothetical protein] [protein_id=VZR99592.1] [location=189894..191078] [gbkey=CDS]	1	9.9	394	1		1	LR739236.1_prot_VZR99592.1_150	3	3	3	ENETTKNSDILK+VEESKPSHTISTPSQPNNSSNISPR+WKVEESKPSHTISTPSQPNNSSNISPR	ENETTKNSDILK+VEESKPSHTISTPSQPNNSSNISPR+WKVEESKPSHTISTPSQPNNSSNISPR		12	12	7.08971337455694e-05	7.22263888383959e-05	2.8987956171468e-05
126	a	1	LR739236.1_prot_VZR99594.1_151		[locus_tag=MF5583_00166] [protein=hypothetical protein] [protein_id=VZR99594.1] [location=191259..192548] [gbkey=CDS]	1	45.9	429	1		1	LR739236.1_prot_VZR99594.1_151	8	8	8	GKPETLSEKLNLDNEIPKEEK+IPSYKPNTVLK+LNLDNEIPKEEK+NFQGMFEEANEFNNGDKPLDWGEK+SDDSNSLISSDNNVMPDNETSIIKPNSPVEQPPVNSTPK+SGSQYIIQQIPPTISVIAAELPEQITSLR+SNSSNAAVIAGAVLGSFSLLGIGTGAGYYYR+TEVNKNDFGLDTNLHPMWYVKPQAQPPATSGSASSNSDISAR	GKPETLSEKLNLDNEIPKEEK+IPSYKPNTVLK+LNLDNEIPKEEK+NFQGMFEEANEFNNGDKPLDWGEK+SDDSNSLISSDNNVMPDNETSIIKPNSPVEQPPVNSTPK+SGSQYIIQQIPPTISVIAAELPEQITSLR+SNSSNAAVIAGAVLGSFSLLGIGTGAGYYYR+TEVNKNDFGLDTNLHPMWYVKPQAQPPATSGSASSNSDISAR	SDDSNSLISSDNNVM[Oxidation]PDNETSIIKPNSPVEQPPVNSTPK	77	77	0.000325564926523943	0.000344935723664581	0.000346098628229042
127	a	1	LR739236.1_prot_VZR99596.1_152		[locus_tag=MF5583_00167] [protein=hypothetical protein] [protein_id=VZR99596.1] [location=192749..193693] [gbkey=CDS]	1	24.2	314	1		1	LR739236.1_prot_VZR99596.1_152	5	5	5	FGLEQTKQPK+IDNEVLKENEIPNNDHK+NNKFGLEQTKQPK+SSNTGAIVGSVLGTFTILGAGAGVGYYYR+WSSIEHEKPINNTPLSR	FGLEQTKQPK+IDNEVLKENEIPNNDHK+NNKFGLEQTKQPK+SSNTGAIVGSVLGTFTILGAGAGVGYYYR+WSSIEHEKPINNTPLSR		27	27	0.000142336156411487	0.000181256033135847	0.000163680402203862
128	a	1	LR739236.1_prot_VZR99598.1_153		[gene=yabJ] [locus_tag=MF5583_00168] [protein=2-iminobutanoate/2-iminopropanoate deaminase] [protein_id=VZR99598.1] [location=complement(193817..194218)] [gbkey=CDS]	1	24.8	133	1		1	LR739236.1_prot_VZR99598.1_153	4	4	4	DFSLVNSIYEDFFKDHKPAR+DIKDFSLVNSIYEDFFK+DIKDFSLVNSIYEDFFKDHKPAR+SAFQVAALPK	DFSLVNSIYEDFFKDHKPAR+DIKDFSLVNSIYEDFFK+DIKDFSLVNSIYEDFFKDHKPAR+SAFQVAALPK		24	24	0.000378046971822239	0.000385134999730754	0.000257622287178009
129	a	1	LR739236.1_prot_VZR99600.1_154		[gene=patB] [locus_tag=MF5583_00169] [protein=Cystathionine beta-lyase PatB] [protein_id=VZR99600.1] [location=complement(194228..195421)] [gbkey=CDS]	1	38.5	397	1		1	LR739236.1_prot_VZR99600.1_154	13	13	13	DHNYEIDFIDFENK+DNIKQSYELNNYDNFLNYSIADTNFK+ELDYIDLK+MFILCSPHNPSGVVWTK+NIIDNPLVYKDHNYEIDFIDFENK+NIIDNPLVYKDHNYEIDFIDFENKIK+NKEILDKIK+NNNYVVVSSPNK+QASYSYTCSIEK+QNNLIINLAQDFYTNQTDWFR+SLDAIKTWYK+TPQIITNTIIK+TPQIITNTIIKR	DHNYEIDFIDFENK+DNIKQSYELNNYDNFLNYSIADTNFK+ELDYIDLK+MFILCSPHNPSGVVWTK+NIIDNPLVYKDHNYEIDFIDFENK+NIIDNPLVYKDHNYEIDFIDFENKIK+NKEILDKIK+NNNYVVVSSPNK+QASYSYTCSIEK+QNNLIINLAQDFYTNQTDWFR+SLDAIKTWYK+TPQIITNTIIK+TPQIITNTIIKR	MFILC[Carbamidomethyl]SPHNPSGVVWTK;QASYSYTC[Carbamidomethyl]SIEK	69	69	0.000379951490571973	0.000358402987434861	0.000244535680650494
130	a	1	LR739236.1_prot_VZR99602.1_155		[gene=ycsE_3] [locus_tag=MF5583_00170] [protein=5-amino-6-(5-phospho-D-ribitylamino)uracil phosphatase YcsE] [protein_id=VZR99602.1] [location=195555..196418] [gbkey=CDS]	1	57.1	287	1		1	LR739236.1_prot_VZR99602.1_155	13	13	13	AHAFCYTIDENIAYK+EEIPKEFNIDN+ELNIKPEEILFFGDGENDLEAIK+ENIEINPIGVNK+FIANQLDLLNTSIPFIGQNGGQVFSYEK+FIANQLDLLNTSIPFIGQNGGQVFSYEKDGSVK+GYGLEYVAK+HVLKEEIPKEFNIDN+KIEDLGFSAFSFSYVTNAK+KKIEDLGFSAFSFSYVTNAK+NAADDITSLTADQGGVGEYIFK+NFTDKQVDQIFSLIK+QVDQIFSLIK	AHAFCYTIDENIAYK+EEIPKEFNIDN+ELNIKPEEILFFGDGENDLEAIK+ENIEINPIGVNK+FIANQLDLLNTSIPFIGQNGGQVFSYEK+FIANQLDLLNTSIPFIGQNGGQVFSYEKDGSVK+GYGLEYVAK+HVLKEEIPKEFNIDN+KIEDLGFSAFSFSYVTNAK+KKIEDLGFSAFSFSYVTNAK+NAADDITSLTADQGGVGEYIFK+NFTDKQVDQIFSLIK+QVDQIFSLIK	AHAFC[Carbamidomethyl]YTIDENIAYK	107	107	0.000700769996548541	0.000773401178321109	0.000636725002456216
131	a	1	LR739236.1_prot_VZR99604.1_156		[locus_tag=MF5583_00171] [protein=High affinity transport system protein p37] [protein_id=VZR99604.1] [location=196647..198110] [gbkey=CDS]	1	50.1	487	1		1	LR739236.1_prot_VZR99604.1_156	26	26	26	ALNSLTLTENTYGIYTGYNK+DELTYVYR+DNDVYIANYSYYLNNVWDASAK+DVKFEIKVDDDKK+EKENSGTKLEFDGSK+ENSGTKLEFDGSK+FEIKVDDDKK+FKPTDFVSSIK+FMPLNMDLFETLVK+GAVLIAGKEEQR+GAVLIAGKEEQRK+GLSDKQVELLSK+IDENGKVVSEGELSNK+IIGQWENKNWDEFIK+KDELTYVYR+KGLSDKQVELLSK+KIDENGKVVSEGELSNK+KIIGQWENKNWDEFIK+KQNNSDVTPLIGFDDEGSYNWTR+LEKNDRDNDVYIANYSYYLNNVWDASAK+LQVQAESTQDLVK+NDRDNDVYIANYSYYLNNVWDASAK+QNNSDVTPLIGFDDEGSYNWTR+TIEEIKNDLEKNPAYQ…	ALNSLTLTENTYGIYTGYNK+DELTYVYR+DNDVYIANYSYYLNNVWDASAK+DVKFEIKVDDDKK+EKENSGTKLEFDGSK+ENSGTKLEFDGSK+FEIKVDDDKK+FKPTDFVSSIK+FMPLNMDLFETLVK+GAVLIAGKEEQR+GAVLIAGKEEQRK+GLSDKQVELLSK+IDENGKVVSEGELSNK+IIGQWENKNWDEFIK+KDELTYVYR+KGLSDKQVELLSK+KIDENGKVVSEGELSNK+KIIGQWENKNWDEFIK+KQNNSDVTPLIGFDDEGSYNWTR+LEKNDRDNDVYIANYSYYLNNVWDASAK+LQVQAESTQDLVK+NDRDNDVYIANYSYYLNNVWDASAK+QNNSDVTPLIGFDDEGSYNWTR+TIEEIKNDLEKNPAYQ…	FM[Oxidation]PLNMDLFETLVK;FM[Oxidation]PLNM[Oxidation]DLFETLVK;TLTM[Oxidation]TNPAGYDVVLAR	242	242	0.000906260445570675	0.00101674585486757	0.00089118620081975
132	a	1	LR739236.1_prot_VZR99620.1_164		[locus_tag=MF5583_00179] [protein=hypothetical protein] [protein_id=VZR99620.1] [location=205535..206437] [gbkey=CDS]	1	9.3	300	1		1	LR739236.1_prot_VZR99620.1_164	2	2	2	KIEYQFLNNLTFK+TTIAPFLNPLIVFFR	KIEYQFLNNLTFK+TTIAPFLNPLIVFFR		7	7	1.86223137971696e-05	5.6914394404656e-05	5.71062736577919e-05
133	a	1	LR739236.1_prot_VZR99622.1_165		[locus_tag=MF5583_00180] [protein=hypothetical protein] [protein_id=VZR99622.1] [location=206446..208797] [gbkey=CDS]	1	56.1	783	1		1	LR739236.1_prot_VZR99622.1_165	33	33	32	DHIYMSFLHLDAQR+DYGNNFDIVFPVR+EIYLNDNKDHIYMSFLHLDAQR+EKEIYLNDNK+EKEIYLNDNKDHIYMSFLHLDAQR+ELKYDNFTATVK+IFDFEKENQINILSEINEYFEK+IFDFEKENQINILSEINEYFEKNDHNQELVSFVNK+IGSDKKPISIQNELALFLPDLSMSLFEK+IGVGNYSLLYANDFTK+INELKDEINQLVTK+INELKDEINQLVTKK+ITTPIFMHIGEDYVANDFQPVLMPYDGEVIGAYELTTK+KASYASGLFSEQIIK+KINELKDEINQLVTK+LGYANPNLVYK+LQIEVDYTNIDRDYGNNFDIVFPVR+LTQENLQSVNKDFFR+NDHNQELVSFVNK+NLALDEGYLK+NNIFDELKK+NT…	DHIYMSFLHLDAQR+DYGNNFDIVFPVR+EIYLNDNKDHIYMSFLHLDAQR+EKEIYLNDNKDHIYMSFLHLDAQR+ELKYDNFTATVK+IFDFEKENQINILSEINEYFEK+IFDFEKENQINILSEINEYFEKNDHNQELVSFVNK+IGSDKKPISIQNELALFLPDLSMSLFEK+IGVGNYSLLYANDFTK+INELKDEINQLVTK+INELKDEINQLVTKK+ITTPIFMHIGEDYVANDFQPVLMPYDGEVIGAYELTTK+KASYASGLFSEQIIK+KINELKDEINQLVTK+LGYANPNLVYK+LQIEVDYTNIDRDYGNNFDIVFPVR+LTQENLQSVNKDFFR+NDHNQELVSFVNK+NLALDEGYLK+NNIFDELKK+NTVIGYLGNNASN…	NTVIGYLGNNASNGGWM[Oxidation]SHAHINLYTNRPSYLSENYFSTK	223	222	0.000485179056784494	0.000593635461729954	0.000532408426183756
134	a	1	LR739236.1_prot_VZR99624.1_166		[locus_tag=MF5583_00181] [protein=hypothetical protein] [protein_id=VZR99624.1] [location=209003..211195] [gbkey=CDS]	1	46.6	730	1		1	LR739236.1_prot_VZR99624.1_166	21	21	20	DNSDKNPTEAGVTVWVK+EKEIYLNDNK+EKEIYLNDNKNHIYVSFLHLDAQR+EKNNFTATVK+FEFDKKDPFWK+FKEIIKDKFNLSDSFLNR+FMHIGEDYIANDFQPVVMPYDGEIIAAYELTTNVPFESVGTVLVAK+FTETNTDFTQLNK+FTTPGASGETVEFNNIMK+GTVIGYLGNNASNGGWMSHAHINLYTNRPSYLSENYFSSK+GYANPNLMYKLRDDR+IPVDNLSWSPK+IVGQVYKVDPK+LAVKDNSDKNPTEAGVTVWVK+LDESIKVNTVK+NNIQAPNFATEK+TENEKKEFENYNQINMLSEINQYFTK+TGVEDKKMK+TLNNASLGWSAETAQLGDKR+VKLPLVGHNNFK+VQSYTASISNGK	DNSDKNPTEAGVTVWVK+EKEIYLNDNKNHIYVSFLHLDAQR+EKNNFTATVK+FEFDKKDPFWK+FKEIIKDKFNLSDSFLNR+FMHIGEDYIANDFQPVVMPYDGEIIAAYELTTNVPFESVGTVLVAK+FTETNTDFTQLNK+FTTPGASGETVEFNNIMK+GTVIGYLGNNASNGGWMSHAHINLYTNRPSYLSENYFSSK+GYANPNLMYKLRDDR+IPVDNLSWSPK+IVGQVYKVDPK+LAVKDNSDKNPTEAGVTVWVK+LDESIKVNTVK+NNIQAPNFATEK+TENEKKEFENYNQINMLSEINQYFTK+TGVEDKKMK+TLNNASLGWSAETAQLGDKR+VKLPLVGHNNFK+VQSYTASISNGK	FTTPGASGETVEFNNIM[Oxidation]K;GYANPNLM[Oxidation]YKLRDDR	102	101	0.00024489618144223	0.000314437048222259	0.000226860539188488
135	a	1	LR739236.1_prot_VZR99626.1_167		[gene=msrAB] [locus_tag=MF5583_00182] [protein=Peptide methionine sulfoxide reductase MsrA/MsrB] [protein_id=VZR99626.1] [location=211299..212228] [gbkey=CDS]	1	70.9	309	1		1	LR739236.1_prot_VZR99626.1_167	19	19	19	ELSLDELSLNVLK+ELSLDELSLNVLKYSATERPHTSEFNDEHR+FNAGCGWPSFAAPINSK+GVIDAESGYANGLSEK+IIHPDSLNKQGNDVGTQYR+ITGEVLFASNTK+KELSLDELSLNVLK+LKGVIDAESGYANGLSEK+NPTGYCHINLNVDFNLSEKEKEFVNLIR+NYMTAEDYHQDYLEK+SKTGDNHLGHVFNDGPK+TGDNHLGHVFNDGPK+TGVYYTDINDR+TGVYYTDINDRK+VIELVFIEYKK+VTYDPNQISLEELLVHYFR+YCINGAAIEFIPLEEMDAK+YSATERPHTSEFNDEHR+YSATERPHTSEFNDEHRK	ELSLDELSLNVLK+ELSLDELSLNVLKYSATERPHTSEFNDEHR+FNAGCGWPSFAAPINSK+GVIDAESGYANGLSEK+IIHPDSLNKQGNDVGTQYR+ITGEVLFASNTK+KELSLDELSLNVLK+LKGVIDAESGYANGLSEK+NPTGYCHINLNVDFNLSEKEKEFVNLIR+NYMTAEDYHQDYLEK+SKTGDNHLGHVFNDGPK+TGDNHLGHVFNDGPK+TGVYYTDINDR+TGVYYTDINDRK+VIELVFIEYKK+VTYDPNQISLEELLVHYFR+YCINGAAIEFIPLEEMDAK+YSATERPHTSEFNDEHR+YSATERPHTSEFNDEHRK	FNAGC[Carbamidomethyl]GWPSFAAPINSK;NPTGYC[Carbamidomethyl]HINLNVDFNLSEKEKEFVNLIR;YC[Carbamidomethyl]INGAAIEFIPLEEMDAK;YC[Carbamidomethyl]INGAAIEFIPLEEM[Oxidation]DAK	255	255	0.00195263096125661	0.00138141733991883	0.00133063161921068
136	a	1	LR739236.1_prot_VZR99628.1_168		[locus_tag=MF5583_00183] [protein=hypothetical protein] [protein_id=VZR99628.1] [location=212311..213537] [gbkey=CDS]	1	64.2	408	1		1	LR739236.1_prot_VZR99628.1_168	30	30	30	DDKNKDPENMVQDAPNVLPK+ELESSEIQNLDR+ELESSEIQNLDRWNTK+ENRDDKNKDPENMVQDAPNVLPK+FLTETFSETTNFNQDISK+FLTETFSETTNFNQDISKWDVSNVIDMTQMFAGAK+FSQNLNTWNISNVK+GIEDNMPETNLPK+GIEDNMPETNLPKFEEHTAK+GIFWDAENFDGNISNWNTK+HLPLKVNSLDGSFK+HLPLKVNSLDGSFKELESSEIQNLDR+HLPLKVNSLDGSFKELESSEIQNLDRWNTK+KFSQNLNTWNISNVK+KGIEDNMPETNLPK+KGIEDNMPETNLPKFEEHTAK+LSNESEQNTNLSVDSEHK+LSNESEQNTNLSVDSEHKK+MSYFDKQVTFTPHTVLQDKVETK+NEITQIGYEL…	DDKNKDPENMVQDAPNVLPK+ELESSEIQNLDR+ELESSEIQNLDRWNTK+ENRDDKNKDPENMVQDAPNVLPK+FLTETFSETTNFNQDISK+FLTETFSETTNFNQDISKWDVSNVIDMTQMFAGAK+FSQNLNTWNISNVK+GIEDNMPETNLPK+GIEDNMPETNLPKFEEHTAK+GIFWDAENFDGNISNWNTK+HLPLKVNSLDGSFK+HLPLKVNSLDGSFKELESSEIQNLDR+HLPLKVNSLDGSFKELESSEIQNLDRWNTK+KFSQNLNTWNISNVK+KGIEDNMPETNLPK+KGIEDNMPETNLPKFEEHTAK+LSNESEQNTNLSVDSEHK+LSNESEQNTNLSVDSEHKK+MSYFDKQVTFTPHTVLQDKVETK+NEITQIGYEL…	ENRDDKNKDPENM[Oxidation]VQDAPNVLPK	259	259	0.00130082339024346	0.00119966615656873	0.00109173758463426
137	a	1	LR739236.1_prot_VZR99630.1_169		[locus_tag=MF5583_00184] [protein=hypothetical protein] [protein_id=VZR99630.1] [location=213665..214621] [gbkey=CDS]	1	57.2	318	1		1	LR739236.1_prot_VZR99630.1_169	15	15	15	EGDFLYPNFVEEIQK+EIFDNSTNIILSENNIPQDTASDWNLAMK+FDLLFTYK+FLDLIEKYNNPVLYK+FLSDQLTYAHYYQTCYK+FLSNSNTCYILDDHLSLHR+HNPDLIEFNQNYNGLIEDQISYNLLEGNK+HQTNSSHQTIIISDSK+LKTTIDSIKHQTNSSHQTIIISDSK+LYDLNKDYEVFAYIQR+QYIKEIFDNSTNIILSENNIPQDTASDWNLAMK+TTIDSIKHQTNSSHQTIIISDSK+VSDKHNPDLIEFNQNYNGLIEDQISYNLLEGNK+YNNPVLYK+YNNPVLYKK	EGDFLYPNFVEEIQK+EIFDNSTNIILSENNIPQDTASDWNLAMK+FDLLFTYK+FLDLIEKYNNPVLYK+FLSDQLTYAHYYQTCYK+FLSNSNTCYILDDHLSLHR+HNPDLIEFNQNYNGLIEDQISYNLLEGNK+HQTNSSHQTIIISDSK+LKTTIDSIKHQTNSSHQTIIISDSK+LYDLNKDYEVFAYIQR+QYIKEIFDNSTNIILSENNIPQDTASDWNLAMK+TTIDSIKHQTNSSHQTIIISDSK+VSDKHNPDLIEFNQNYNGLIEDQISYNLLEGNK+YNNPVLYK+YNNPVLYKK	EIFDNSTNIILSENNIPQDTASDWNLAM[Oxidation]K;FLSDQLTYAHYYQTC[Carbamidomethyl]YK;FLSNSNTC[Carbamidomethyl]YILDDHLSLHR	130	130	0.000790569925351538	0.000680109115527335	0.000844023541483088
138	a	1	LR739236.1_prot_VZR99632.1_170		[locus_tag=MF5583_00185] [protein=hypothetical protein] [protein_id=VZR99632.1] [location=214621..215358] [gbkey=CDS]	1	24.1	245	1		1	LR739236.1_prot_VZR99632.1_170	4	4	4	HISLNEQPGNFDLEFIDELKQNLDNDNLDDNK+IIENKQDDSNHILTR+MNNFLITSK+NDKHISLNEQPGNFDLEFIDELKQNLDNDNLDDNK	HISLNEQPGNFDLEFIDELKQNLDNDNLDDNK+IIENKQDDSNHILTR+MNNFLITSK+NDKHISLNEQPGNFDLEFIDELKQNLDNDNLDDNK		8	8	9.12113328840958e-05	4.64607301262498e-05	4.66173662512587e-05
139	a	1	LR739236.1_prot_VZR99634.1_171		[gene=pcrA] [locus_tag=MF5583_00186] [protein=ATP-dependent DNA helicase PcrA] [protein_id=VZR99634.1] [location=215376..217550] [gbkey=CDS]	1	58.8	724	1		1	LR739236.1_prot_VZR99634.1_171	40	40	40	AHELYLDNTNIEEILK+AKEELFLTYVK+DIFILYR+DKFLIIDSDDQKR+EELFLTYVK+EESVDPSEAILSATNQFDK+EESVDPSEAILSATNQFDKNFATIYR+ESNIELSENDKK+FINELDKDLYDFESSFLDDQIHDSNSYTYTPSR+FLTINTNHLTVVGDPDQTIYSWR+GDYSYISQSELKPSK+IGNITIEK+IINFATVNELSIFDLITNENKDLLHTITK+IKNQQDDLDNINALYDQLK+IKNQQDDLDNINALYDQLKR+IKQWKEESVDPSEAILSATNQFDK+IPFQLIGGIK+KIPFQLIGGIK+KVIKDAMAFLK+LIAFLQEEALTSDIDEAEQIDK+LIAFLQEEALTSDIDEAEQIDKVSLLTIHAAK+LYQNTLLE…	AHELYLDNTNIEEILK+AKEELFLTYVK+DIFILYR+DKFLIIDSDDQKR+EELFLTYVK+EESVDPSEAILSATNQFDK+EESVDPSEAILSATNQFDKNFATIYR+ESNIELSENDKK+FINELDKDLYDFESSFLDDQIHDSNSYTYTPSR+FLTINTNHLTVVGDPDQTIYSWR+GDYSYISQSELKPSK+IGNITIEK+IINFATVNELSIFDLITNENKDLLHTITK+IKNQQDDLDNINALYDQLK+IKNQQDDLDNINALYDQLKR+IKQWKEESVDPSEAILSATNQFDK+IPFQLIGGIK+KIPFQLIGGIK+KVIKDAMAFLK+LIAFLQEEALTSDIDEAEQIDK+LIAFLQEEALTSDIDEAEQIDKVSLLTIHAAK+LYQNTLLE…	SPFISTFHAWC[Carbamidomethyl]SK;VLQITNNENKSPFISTFHAWC[Carbamidomethyl]SK	345	345	0.000956837117755121	0.000817554836751964	0.000922850002480891
140	a	1	LR739236.1_prot_VZR99636.1_172		[gene=ptsH] [locus_tag=MF5583_00187] [protein=Phosphocarrier protein HPr] [protein_id=VZR99636.1] [location=217616..217885] [gbkey=CDS]	1	98.9	89	1		1	LR739236.1_prot_VZR99636.1_172	13	13	13	AKFSAIITDK+AKFSAIITDKVGLHARPASVLAK+EASKFSSHITIMAGEK+EASKFSSHITIMAGEKQGNLK+FSAIITDK+FSAIITDKVGLHARPASVLAK+FSSHITIMAGEK+FSSHITIMAGEKQGNLK+SIMNVMAMAIK+SIMNVMAMAIKTGTEVTIQADGNDEEQAIQAIK+TGTEVTIQADGNDEEQAIQAIK+TGTEVTIQADGNDEEQAIQAIKQTMIDTALIQG+VGLHARPASVLAK	AKFSAIITDK+AKFSAIITDKVGLHARPASVLAK+EASKFSSHITIMAGEK+EASKFSSHITIMAGEKQGNLK+FSAIITDK+FSAIITDKVGLHARPASVLAK+FSSHITIMAGEK+FSSHITIMAGEKQGNLK+SIMNVMAMAIK+SIMNVMAMAIKTGTEVTIQADGNDEEQAIQAIK+TGTEVTIQADGNDEEQAIQAIK+TGTEVTIQADGNDEEQAIQAIKQTMIDTALIQG+VGLHARPASVLAK	SIMNVMAM[Oxidation]AIK;SIMNVM[Oxidation]AMAIK;SIM[Oxidation]NVM[Oxidation]AM[Oxidation]AIK	255	255	0.00401739803264782	0.00524379813615931	0.0069939144142689
141	a	1	LR739236.1_prot_VZR99640.1_174		[gene=rluC] [locus_tag=MF5583_00189] [protein=Ribosomal large subunit pseudouridine synthase C] [protein_id=VZR99640.1] [location=218922..219830] [gbkey=CDS]	1	45	302	1		1	LR739236.1_prot_VZR99640.1_174	13	13	13	ADFSLSEKNNYK+FKNLEKPLDYLNNK+FKNLEKPLDYLNNKEFIKNPK+FVVNKNDENQSLFK+ISSTILTNAFK+LDKLTSGLVIYAK+LNDIIEVYDSNKPIIR+NILIVNKPNNLEIHSLYNDCLDNMVK+NLEKPLDYLNNK+NLEKPLDYLNNKEFIK+NLEKPLDYLNNKEFIKNPK+VNDKNYLLK+YTSNTNLDIVYEDKNILIVNKPNNLEIHSLYNDCLDNMVK	ADFSLSEKNNYK+FKNLEKPLDYLNNK+FKNLEKPLDYLNNKEFIKNPK+FVVNKNDENQSLFK+ISSTILTNAFK+LDKLTSGLVIYAK+LNDIIEVYDSNKPIIR+NILIVNKPNNLEIHSLYNDCLDNMVK+NLEKPLDYLNNK+NLEKPLDYLNNKEFIK+NLEKPLDYLNNKEFIKNPK+VNDKNYLLK+YTSNTNLDIVYEDKNILIVNKPNNLEIHSLYNDCLDNMVK	NILIVNKPNNLEIHSLYNDC[Carbamidomethyl]LDNMVK;YTSNTNLDIVYEDKNILIVNKPNNLEIHSLYNDC[Carbamidomethyl]LDNMVK	88	88	0.000499472654824746	0.000584220604816005	0.000567280864150251
142	a	1	LR739236.1_prot_VZR99642.1_175		[locus_tag=MF5583_00190] [protein=hypothetical protein] [protein_id=VZR99642.1] [location=219833..221839] [gbkey=CDS]	1	4.6	668	1		1	LR739236.1_prot_VZR99642.1_175	4	4	4	DWITVNEIYSTAK+ENIKIDQLLLK+ENIKIDQLLLKQEDIFK+KDWITVNEIYSTAK	DWITVNEIYSTAK+ENIKIDQLLLK+ENIKIDQLLLKQEDIFK+KDWITVNEIYSTAK		9	9	1.67266291591343e-05	4.26005946142634e-05	1.70976867238898e-05
143	a	1	LR739236.1_prot_VZR99644.1_176		[gene=ligA] [locus_tag=MF5583_00191] [protein=DNA ligase] [protein_id=VZR99644.1] [location=221843..223849] [gbkey=CDS]	1	47.5	668	1		1	LR739236.1_prot_VZR99644.1_176	25	25	25	AGDVIPEVIEAIKDDK+AGDVIPEVIEAIKDDKFYELEK+EEFKTLIENNAGK+FKPDLYCPNCHSLLEK+FKPDLYCPNCHSLLEKNEDEVDQFCINSNCSMK+GNGIVGEDVTINVK+IIDEQQFFDLLESMKG+INQLKEQLNLWSK+IPDNINLINELK+KTDYLLAGDNVGSK+KTDYLLAGDNVGSKLEK+LEPVSLMGATISAATLNNAEYIK+NEDEVDQFCINSNCSMK+NLDAFLYYYISDDSNNLSQYESILK+QYYVDDNPTVDDTEYDLALK+SFVITGALSRPREEFK+SIPLQISK+SIPLQISKK+SKDQVLLR+SYLNLIDSINQSK+TPMLSLGNVFSFDEFLDFNTQVSK+VGGMVSEK+VGGMVSEKFEK+VSNTLNNE…	AGDVIPEVIEAIKDDK+AGDVIPEVIEAIKDDKFYELEK+EEFKTLIENNAGK+FKPDLYCPNCHSLLEK+FKPDLYCPNCHSLLEKNEDEVDQFCINSNCSMK+GNGIVGEDVTINVK+IIDEQQFFDLLESMKG+INQLKEQLNLWSK+IPDNINLINELK+KTDYLLAGDNVGSK+KTDYLLAGDNVGSKLEK+LEPVSLMGATISAATLNNAEYIK+NEDEVDQFCINSNCSMK+NLDAFLYYYISDDSNNLSQYESILK+QYYVDDNPTVDDTEYDLALK+SFVITGALSRPREEFK+SIPLQISK+SIPLQISKK+SKDQVLLR+SYLNLIDSINQSK+TPMLSLGNVFSFDEFLDFNTQVSK+VGGMVSEK+VGGMVSEKFEK+VSNTLNNE…	FKPDLYC[Carbamidomethyl]PNC[Carbamidomethyl]HSLLEK;FKPDLYC[Carbamidomethyl]PNC[Carbamidomethyl]HSLLEKNEDEVDQFC[Carbamidomethyl]INSNC[Carbamidomethyl]SMK;NEDEVDQFC[Carbamidomethyl]INSNC[Carbamidomethyl]SMK;VGGM[Oxidation]VSEKFEK	187	187	0.000568705391410567	0.000511207135371161	0.000504381758354749
144	a	1	LR739236.1_prot_VZR99646.1_177		[gene=gatC] [locus_tag=MF5583_00192] [protein=Glutamyl-tRNA(Gln) amidotransferase subunit C] [protein_id=VZR99646.1] [location=223851..224144] [gbkey=CDS]	1	86.6	97	1		1	LR739236.1_prot_VZR99646.1_177	6	6	6	ELANDFMFELNETELENLIGVEDK+ELANDFMFELNETELENLIGVEDKLFDDFKK+ITSIDTTGIEPTFYTVDQIHSYLR+ITSIDTTGIEPTFYTVDQIHSYLREDEPITTDCQK+KITSIDTTGIEPTFYTVDQIHSYLREDEPITTDCQK+QILENAPSKHDDYITIAR	ELANDFMFELNETELENLIGVEDK+ELANDFMFELNETELENLIGVEDKLFDDFKK+ITSIDTTGIEPTFYTVDQIHSYLR+ITSIDTTGIEPTFYTVDQIHSYLREDEPITTDCQK+KITSIDTTGIEPTFYTVDQIHSYLREDEPITTDCQK+QILENAPSKHDDYITIAR	ELANDFM[Oxidation]FELNETELENLIGVEDK;ITSIDTTGIEPTFYTVDQIHSYLREDEPITTDC[Carbamidomethyl]QK;KITSIDTTGIEPTFYTVDQIHSYLREDEPITTDC[Carbamidomethyl]QK	70	70	0.00132468005361309	0.00146686583517155	0.00129519383553755
145	a	1	LR739236.1_prot_VZR99648.1_178		[gene=gatA] [locus_tag=MF5583_00193] [protein=Glutamyl-tRNA(Gln) amidotransferase subunit A] [protein_id=VZR99648.1] [location=224144..225601] [gbkey=CDS]	1	82.3	485	1		1	LR739236.1_prot_VZR99648.1_178	36	36	36	ALDFRQDLLEAVLPVYLMIANSESVSTNSCLDGIK+DFASTTADHIDFLK+DFHALFDQVDVLLLPSSLSIAPLIEDINNPNKK+FAIGSLVLK+FAIGSLVLKGENQKK+GLVPFATGTDTGDSIR+GLVPFATGTDTGDSIRKPASYNGIVGFKPTYGVISR+ILENYIPNYSADLVDSLDK+ILENYIPNYSADLVDSLDKNQTILVGK+ITNPWDK+ITNPWDKNR+IVGGSSSGSAYLVAK+KPASYNGIVGFKPTYGVISR+KSIFEIHKDLVDKK+KVDENFDNNNLLCGIPYICK+KVDENFDNNNLLCGIPYICKDNFSTK+NDERDFASTTADHIDFLK+NLKYELDSNAINYLAEIHALK+NMPVGINITTK+NQTILVGK+NVDDMA…	ALDFRQDLLEAVLPVYLMIANSESVSTNSCLDGIK+DFASTTADHIDFLK+DFHALFDQVDVLLLPSSLSIAPLIEDINNPNKK+FAIGSLVLK+FAIGSLVLKGENQKK+GLVPFATGTDTGDSIR+GLVPFATGTDTGDSIRKPASYNGIVGFKPTYGVISR+ILENYIPNYSADLVDSLDK+ILENYIPNYSADLVDSLDKNQTILVGK+ITNPWDK+ITNPWDKNR+IVGGSSSGSAYLVAK+KPASYNGIVGFKPTYGVISR+KSIFEIHKDLVDKK+KVDENFDNNNLLCGIPYICK+KVDENFDNNNLLCGIPYICKDNFSTK+NDERDFASTTADHIDFLK+NLKYELDSNAINYLAEIHALK+NMPVGINITTK+NQTILVGK+NVDDMA…	ALDFRQDLLEAVLPVYLMIANSESVSTNSC[Carbamidomethyl]LDGIK;KVDENFDNNNLLC[Carbamidomethyl]GIPYIC[Carbamidomethyl]K;KVDENFDNNNLLC[Carbamidomethyl]GIPYIC[Carbamidomethyl]KDNFSTK;NVDDMAVLC[Carbamidomethyl]DASYR;QDLLEAVLPVYLMIANSESVSTNSC[Carbamidomethyl]LDGIK;QDLLEAVLPVYLM[Oxidation]IANSESVSTNSC[Carbamidomethyl]LDGIK;QDLLEAVLPVYLMIANSESVSTNSC[Carbamidomethyl]LDGIKYGK;SALDELGMGGTGLLSC[Carbamidomethyl]NGK;SAL…	356	356	0.00138227483855279	0.00126737208158821	0.00150713464498915
146	a	1	LR739236.1_prot_VZR99652.1_180		[gene=ktrA] [locus_tag=MF5583_00195] [protein=Ktr system potassium uptake protein A] [protein_id=VZR99652.1] [location=complement(227073..227801)] [gbkey=CDS]	1	66.5	242	1		1	LR739236.1_prot_VZR99652.1_180	15	15	15	ARKQNFAIIGVSNFTLSVIETLVQKR+DFNIIQIR+ILLPDDYTELKEGDHIVVFAR+IQGMIDEETDSSLLTQDQ+KGIQSYDWVIVGIENELESSLVTVLNLLDLK+KQNFAIIGVSNFTLSVIETLVQK+KQNFAIIGVSNFTLSVIETLVQKR+LNLYLSEFDTVEGIVIDTTNK+NIQQVGLSTNK+NIQQVGLSTNKDFNIIQIR+NPDLFNK+QNFAIIGVSNFTLSVIETLVQK+QNFAIIGVSNFTLSVIETLVQKR+RLNLYLSEFDTVEGIVIDTTNK+VLLALGLTENQIIVPNK	ARKQNFAIIGVSNFTLSVIETLVQKR+DFNIIQIR+ILLPDDYTELKEGDHIVVFAR+IQGMIDEETDSSLLTQDQ+KGIQSYDWVIVGIENELESSLVTVLNLLDLK+KQNFAIIGVSNFTLSVIETLVQK+KQNFAIIGVSNFTLSVIETLVQKR+LNLYLSEFDTVEGIVIDTTNK+NIQQVGLSTNK+NIQQVGLSTNKDFNIIQIR+NPDLFNK+QNFAIIGVSNFTLSVIETLVQK+QNFAIIGVSNFTLSVIETLVQKR+RLNLYLSEFDTVEGIVIDTTNK+VLLALGLTENQIIVPNK		99	99	0.00073873641509433	0.000846660412631246	0.000731526646029566
147	a	1	LR739236.1_prot_VZR99656.1_182		[gene=folD] [locus_tag=MF5583_00197] [protein=Bifunctional protein FolD protein] [protein_id=VZR99656.1] [location=229490..230344] [gbkey=CDS]	1	38.7	284	1		1	LR739236.1_prot_VZR99656.1_182	6	6	6	DVDGFHYINQGK+FDENITSTMLSNQINQLNNDDNVDAILLQLPLPK+HLNEQEFLQAIIPLKDVDGFHYINQGK+ISDIVISATGK+MLEGYDTIYPCTPIGVVNLLK+NAIVIDIGITRDPITNK	DVDGFHYINQGK+FDENITSTMLSNQINQLNNDDNVDAILLQLPLPK+HLNEQEFLQAIIPLKDVDGFHYINQGK+ISDIVISATGK+MLEGYDTIYPCTPIGVVNLLK+NAIVIDIGITRDPITNK	FDENITSTM[Oxidation]LSNQINQLNNDDNVDAILLQLPLPK;MLEGYDTIYPC[Carbamidomethyl]TPIGVVNLLK	41	41	0.000255728957073807	0.000300604195799239	0.000261401956884259
148	a	1	LR739236.1_prot_VZR99658.1_183		[locus_tag=MF5583_00198] [protein=hypothetical protein] [protein_id=VZR99658.1] [location=230348..231127] [gbkey=CDS]	1	35.5	259	1		1	LR739236.1_prot_VZR99658.1_183	5	5	5	DQTNSQILEQNQIDTNQNTINQTNINQNTSDQLSDNHIINTSK+LHTIFNSDPEFKK+LSEEKLHTIFNSDPEFKK+SFNQNEQALLQAK+YQEQQTNNFQTNNQQVVR	DQTNSQILEQNQIDTNQNTINQTNINQNTSDQLSDNHIINTSK+LHTIFNSDPEFKK+LSEEKLHTIFNSDPEFKK+SFNQNEQALLQAK+YQEQQTNNFQTNNQQVVR		55	55	0.000366694209905655	0.000439493393086146	0.0003968775775445
149	a	1	LR739236.1_prot_VZR99660.1_184		[locus_tag=MF5583_00199] [protein=hypothetical protein] [protein_id=VZR99660.1] [location=231237..232478] [gbkey=CDS]	1	68.3	413	1		1	LR739236.1_prot_VZR99660.1_184	29	29	29	DASKFNKPLNGWDVSNVK+EILNIDRWNTK+EIVLANPEEK+EKLPNFIQPYSEDR+EKLPNFIQPYSEDRYVYGS+EVPIHLPLK+EVPIHLPLKVNSLSSAFK+FNKPLNGWDVSNVK+FNQNLSSWDVSNVK+ISGNLFEFKPK+KFNQNLSSWDVSNVK+KPEAGVNYYVLNTLDK+KPEAGVNYYVLNTLDKNTK+LPNFIQPYSEDR+LPNFIQPYSEDRYVYGS+NLTTDEQNTITSIFASQQDAFATFHNYQDVVDQLQVFLADK+NLTTDEQNTITSIFASQQDAFATFHNYQDVVDQLQVFLADKNLK+NMSNMFSGAENFNAPLDNWNVSK+NNNSSNQPNMINDQR+NVVSLKEIFSEAK+NVVSLKEIFSEAKK+RNLTTDEQNTI…	DASKFNKPLNGWDVSNVK+EILNIDRWNTK+EIVLANPEEK+EKLPNFIQPYSEDR+EKLPNFIQPYSEDRYVYGS+EVPIHLPLK+EVPIHLPLKVNSLSSAFK+FNKPLNGWDVSNVK+FNQNLSSWDVSNVK+ISGNLFEFKPK+KFNQNLSSWDVSNVK+KPEAGVNYYVLNTLDK+KPEAGVNYYVLNTLDKNTK+LPNFIQPYSEDR+LPNFIQPYSEDRYVYGS+NLTTDEQNTITSIFASQQDAFATFHNYQDVVDQLQVFLADK+NLTTDEQNTITSIFASQQDAFATFHNYQDVVDQLQVFLADKNLK+NMSNMFSGAENFNAPLDNWNVSK+NNNSSNQPNMINDQR+NVVSLKEIFSEAK+NVVSLKEIFSEAKK+RNLTTDEQNTI…	NMSNM[Oxidation]FSGAENFNAPLDNWNVSK;NM[Oxidation]SNMFSGAENFNAPLDNWNVSK;NM[Oxidation]SNM[Oxidation]FSGAENFNAPLDNWNVSK;NNNSSNQPNM[Oxidation]INDQR;TDNVGTMNGM[Oxidation]FSGATSFK;TDNVGTM[Oxidation]NGMFSGATSFK	459	459	0.00212375539914452	0.00220491600599151	0.00196346025651488
150	a	1	LR739236.1_prot_VZR99662.1_185		[locus_tag=MF5583_00204] [protein=hypothetical protein] [protein_id=VZR99662.1] [location=complement(233148..233975)] [gbkey=CDS]	1	58.2	275	1		1	LR739236.1_prot_VZR99662.1_185	17	17	17	AEEVTVVDNKTEEEANNQVDESANTTTEIEENDANTQVDESASATSK+KKSTTDNELDTTKTEENDSNNQVDK+KSTTDNELDTTKTEENDSNNQVDK+KSTTDNELDTTKTEENDSNNQVDKSTTK+KVETTNKVEENTSVENK+KVETTNKVEENTSVENKAEEVTVVDNK+LLITAGVFNIPFGFIAGGVLLILGATSMYNESAK+STTDNELDTTKTEENDSNNQVDK+STTDNELDTTKTEENDSNNQVDKSTTK+TEEEANNQVDESANTTTEIEENDANTQVDESASATSK+VEDDNNTTYQMANNTSEPMK+VEDDNNTTYQMANNTSEPMKVEEDNK+VEDDNNTTYQMANNTSEPMKVEEDNKVEQTTK+VEDDNNTTYQMANNTSEPM…	AEEVTVVDNKTEEEANNQVDESANTTTEIEENDANTQVDESASATSK+KKSTTDNELDTTKTEENDSNNQVDK+KSTTDNELDTTKTEENDSNNQVDK+KSTTDNELDTTKTEENDSNNQVDKSTTK+KVETTNKVEENTSVENK+KVETTNKVEENTSVENKAEEVTVVDNK+LLITAGVFNIPFGFIAGGVLLILGATSMYNESAK+STTDNELDTTKTEENDSNNQVDK+STTDNELDTTKTEENDSNNQVDKSTTK+TEEEANNQVDESANTTTEIEENDANTQVDESASATSK+VEDDNNTTYQMANNTSEPMK+VEDDNNTTYQMANNTSEPMKVEEDNK+VEDDNNTTYQMANNTSEPMKVEEDNKVEQTTK+VEDDNNTTYQMANNTSEPM…	VEDDNNTTYQMANNTSEPM[Oxidation]KVEEDNKVEQTTK;VEDDNNTTYQM[Oxidation]ANNTSEPMKVEEDNKVEQTTK;VEDDNNTTYQM[Oxidation]ANNTSEPM[Oxidation]KVEEDNKVEQTTK;VEDDNNTTYQMANNTSEPM[Oxidation]KVEEDNKVEQTTKK;VEDDNNTTYQM[Oxidation]ANNTSEPMKVEEDNKVEQTTKK	544	544	0.00434746380283013	0.00287676393536261	0.00396629027950482
151	a	1	LR739236.1_prot_VZR99666.1_187		[gene=dhaK] [locus_tag=MF5583_00206] [protein=PTS-dependent dihydroxyacetone kinase, dihydroxyacetone-binding subunit DhaK] [protein_id=VZR99666.1] [location=235316..236314] [gbkey=CDS]	1	86.1	332	1		1	LR739236.1_prot_VZR99666.1_187	22	22	22	ADTAGLKVF+AELGASLSEVK+DDEIAVMVNGMGATPEMELLVINNHLNDILTK+EKLKPVDQIVDTLTEK+ELLDHKADTAGLK+ELLDHKADTAGLKVF+GVAGTVFVHK+ILSDITINKDDEIAVMVNGMGATPEMELLVINNHLNDILTK+ILSDITINKDDEIAVMVNGMGATPEMELLVINNHLNDILTKK+KLINSPETLVNEMLEGLVK+LDNELKELLDHK+LDNELKELLDHKADTAGLK+LDNELKELLDHKADTAGLKVF+LINSPETLVNEMLEGLVK+LINSPETLVNEMLEGLVKAYSDKLK+LKPVDQIVDTLTEK+NYTGDILNFEMAQDMASMEGIEVDSVVVNDDVAVEDSLYTAGRR+SNFSLEEDEMEIGIGIHGEPG…	ADTAGLKVF+AELGASLSEVK+DDEIAVMVNGMGATPEMELLVINNHLNDILTK+EKLKPVDQIVDTLTEK+ELLDHKADTAGLK+ELLDHKADTAGLKVF+GVAGTVFVHK+ILSDITINKDDEIAVMVNGMGATPEMELLVINNHLNDILTK+ILSDITINKDDEIAVMVNGMGATPEMELLVINNHLNDILTKK+KLINSPETLVNEMLEGLVK+LDNELKELLDHK+LDNELKELLDHKADTAGLK+LDNELKELLDHKADTAGLKVF+LINSPETLVNEMLEGLVK+LINSPETLVNEMLEGLVKAYSDKLK+LKPVDQIVDTLTEK+NYTGDILNFEMAQDMASMEGIEVDSVVVNDDVAVEDSLYTAGRR+SNFSLEEDEMEIGIGIHGEPG…	LINSPETLVNEM[Oxidation]LEGLVK;SNFSLEEDEM[Oxidation]EIGIGIHGEPGVYR;TMGMAISPC[Carbamidomethyl]IVPAAGK;TMGM[Oxidation]AISPC[Carbamidomethyl]IVPAAGK;TM[Oxidation]GMAISPC[Carbamidomethyl]IVPAAGK;VALVSGGGSGHEPTHAGYVGYGM[Oxidation]LDAAVAGAVFTSPTPDQVYEAIK	256	256	0.00158177484662705	0.00125143096130719	0.0015308609504649
152	a	1	LR739236.1_prot_VZR99668.1_188		[gene=rpsJ] [locus_tag=MF5583_00207] [protein=30S ribosomal protein S10] [protein_id=VZR99668.1] [location=236572..236880] [gbkey=CDS]	1	64.7	102	1		1	LR739236.1_prot_VZR99668.1_188	13	13	13	GPIPLPTEK+GYDHAIVDQSITK+IKLKGYDHAIVDQSITK+LKGYDHAIVDQSITK+LLEILNPTAATMDILK+LLEILNPTAATMDILKR+LLEILNPTAATMDILKRVQLPSGVDIEIKL+QVITILR+RLLEILNPTAATMDILK+RLLEILNPTAATMDILKR+RVQLPSGVDIEIKL+VQLPSGVDIEIKL+VRGPIPLPTEK	GPIPLPTEK+GYDHAIVDQSITK+IKLKGYDHAIVDQSITK+LKGYDHAIVDQSITK+LLEILNPTAATMDILK+LLEILNPTAATMDILKR+LLEILNPTAATMDILKRVQLPSGVDIEIKL+QVITILR+RLLEILNPTAATMDILK+RLLEILNPTAATMDILKR+RVQLPSGVDIEIKL+VQLPSGVDIEIKL+VRGPIPLPTEK	LLEILNPTAATM[Oxidation]DILK;LLEILNPTAATM[Oxidation]DILKR;RLLEILNPTAATM[Oxidation]DILK;RLLEILNPTAATM[Oxidation]DILKR	253	253	0.00531283658331014	0.00401748666385807	0.00470286959534757
153	a	1	LR739236.1_prot_VZR99670.1_189		[gene=rplC] [locus_tag=MF5583_00208] [protein=50S ribosomal protein L3] [protein_id=VZR99670.1] [location=236953..237624] [gbkey=CDS]	1	72.2	223	1		1	LR739236.1_prot_VZR99670.1_189	18	18	18	GFAGGIKR+GIGSMGAIINR+GIGSMGAIINRIFK+GIGSMGAIINRIFKSK+GIGSMGAIINRIFKSKK+GKGFAGGIKR+GPMAHGSGYHR+KVEMTQVFTSAGQLVPVTVVEVLPNTVLQVK+MPGHMGNAK+NMQGYELGQVINVSDIFVSGEYVDVTGISK+RTIQNLEIIAIDQPNNIMLIK+RVNLVNKPELGHFK+RVNLVNKPELGHFKK+TIDSDGYVAVQLGTTDKR+TIQNLEIIAIDQPNNIMLIK+VEMTQVFTSAGQLVPVTVVEVLPNTVLQVK+VNLVNKPELGHFK+VNLVNKPELGHFKK	GFAGGIKR+GIGSMGAIINR+GIGSMGAIINRIFK+GIGSMGAIINRIFKSK+GIGSMGAIINRIFKSKK+GKGFAGGIKR+GPMAHGSGYHR+KVEMTQVFTSAGQLVPVTVVEVLPNTVLQVK+MPGHMGNAK+NMQGYELGQVINVSDIFVSGEYVDVTGISK+RTIQNLEIIAIDQPNNIMLIK+RVNLVNKPELGHFK+RVNLVNKPELGHFKK+TIDSDGYVAVQLGTTDKR+TIQNLEIIAIDQPNNIMLIK+VEMTQVFTSAGQLVPVTVVEVLPNTVLQVK+VNLVNKPELGHFK+VNLVNKPELGHFKK	GIGSM[Oxidation]GAIINR;KVEM[Oxidation]TQVFTSAGQLVPVTVVEVLPNTVLQVK;MPGHM[Oxidation]GNAK;NM[Oxidation]QGYELGQVINVSDIFVSGEYVDVTGISK;RTIQNLEIIAIDQPNNIM[Oxidation]LIK;TIQNLEIIAIDQPNNIM[Oxidation]LIK;VEM[Oxidation]TQVFTSAGQLVPVTVVEVLPNTVLQVK	824	824	0.00736541738524823	0.00719724628794304	0.00635083222741363
154	a	1	LR739236.1_prot_VZR99672.1_190		[gene=rplD] [locus_tag=MF5583_00209] [protein=50S ribosomal protein L4] [protein_id=VZR99672.1] [location=237637..238263] [gbkey=CDS]	1	74.5	208	1		1	LR739236.1_prot_VZR99672.1_190	22	22	22	AEVSGGGRKPWK+EIALNDYVWGIEPHQQAIYDTVVSQQAALR+EKEELVVK+ENNLVIVDKFEFAKPSTK+FEFAKPSTK+GGGVTFGPTPDVNYK+GGGVTFGPTPDVNYKK+GNEVKEIALNDYVWGIEPHQQAIYDTVVSQQAALR+IDDQKTLIVTK+KLQVLDIK+KLQVLDIKGNEVK+LLITEEAAIAVEEVYA+LQVLDIK+LQVLDIKGNEVK+MKLQVLDIK+MKLQVLDIKGNEVK+SANNITGVKTISTNQLNVFDLLNATK+TISTNQLNVFDLLNATK+TLIVTKEKEELVVK+TRAEVSGGGRKPWK+VKENNLVIVDK+VKENNLVIVDKFEFAKPSTK	AEVSGGGRKPWK+EIALNDYVWGIEPHQQAIYDTVVSQQAALR+EKEELVVK+ENNLVIVDKFEFAKPSTK+FEFAKPSTK+GGGVTFGPTPDVNYK+GGGVTFGPTPDVNYKK+GNEVKEIALNDYVWGIEPHQQAIYDTVVSQQAALR+IDDQKTLIVTK+KLQVLDIK+KLQVLDIKGNEVK+LLITEEAAIAVEEVYA+LQVLDIK+LQVLDIKGNEVK+MKLQVLDIK+MKLQVLDIKGNEVK+SANNITGVKTISTNQLNVFDLLNATK+TISTNQLNVFDLLNATK+TLIVTKEKEELVVK+TRAEVSGGGRKPWK+VKENNLVIVDK+VKENNLVIVDKFEFAKPSTK		414	414	0.00405572507217202	0.00342033620220288	0.00378878161768042
155	a	1	LR739236.1_prot_VZR99674.1_191		[gene=rplW] [locus_tag=MF5583_00210] [protein=50S ribosomal protein L23] [protein_id=VZR99674.1] [location=238263..238547] [gbkey=CDS]	1	61.7	94	1		1	LR739236.1_prot_VZR99674.1_191	14	14	14	DNVYTFLVDK+DNVYTFLVDKK+EGQKLDVLSDL+HITEVLK+HITEVLKKPVLTEK+KPVLTEK+KTFEEIFEVK+KTFEEIFEVKVESVR+MHITEVLK+MHITEVLKKPVLTEK+SFAGHKDNVYTFLVDK+SFAGHKDNVYTFLVDKK+TFEEIFEVK+TFEEIFEVKVESVR	DNVYTFLVDK+DNVYTFLVDKK+EGQKLDVLSDL+HITEVLK+HITEVLKKPVLTEK+KPVLTEK+KTFEEIFEVK+KTFEEIFEVKVESVR+MHITEVLK+MHITEVLKKPVLTEK+SFAGHKDNVYTFLVDK+SFAGHKDNVYTFLVDKK+TFEEIFEVK+TFEEIFEVKVESVR	M[Oxidation]HITEVLK;M[Oxidation]HITEVLKKPVLTEK;n[Acetyl]MHITEVLKKPVLTEK	345	345	0.00873663870696997	0.00484377824720476	0.00716865988470154
156	a	1	LR739236.1_prot_VZR99676.1_192		[gene=rplB] [locus_tag=MF5583_00211] [protein=50S ribosomal protein L2] [protein_id=VZR99676.1] [location=238602..239450] [gbkey=CDS]	1	64.2	282	1		1	LR739236.1_prot_VZR99676.1_192	27	27	27	DDDGRYVTLR+DIFGTISTIEYDPNR+DIFGTISTIEYDPNRNAFICLINYVDGEK+DIFGTISTIEYDPNRNAFICLINYVDGEKR+GSVMNPNDHPHGGGEGR+GSVMNPNDHPHGGGEGRAPIGR+GSVMNPNDHPHGGGEGRAPIGRK+KSPVTPWGK+KSPVTPWGKK+KVLAECYATIGEVGNEEYNLVNWGK+NAFICLINYVDGEK+NAFICLINYVDGEKR+NIPEGTLVHNVELKPGK+NIPEGTLVHNVELKPGKGGQLAR+NMTTIDYSAVLTTK+NMTTIDYSAVLTTKNTPEK+NTKKTSEKLIVR+RNMTTIDYSAVLTTK+SAGSSVQILGK+SAGSSVQILGKDDDGR+SAGSSVQILGKDDDGRYVTLR+SPVTPWGK+SP…	DDDGRYVTLR+DIFGTISTIEYDPNR+DIFGTISTIEYDPNRNAFICLINYVDGEK+DIFGTISTIEYDPNRNAFICLINYVDGEKR+GSVMNPNDHPHGGGEGR+GSVMNPNDHPHGGGEGRAPIGR+GSVMNPNDHPHGGGEGRAPIGRK+KSPVTPWGK+KSPVTPWGKK+KVLAECYATIGEVGNEEYNLVNWGK+NAFICLINYVDGEK+NAFICLINYVDGEKR+NIPEGTLVHNVELKPGK+NIPEGTLVHNVELKPGKGGQLAR+NMTTIDYSAVLTTK+NMTTIDYSAVLTTKNTPEK+NTKKTSEKLIVR+RNMTTIDYSAVLTTK+SAGSSVQILGK+SAGSSVQILGKDDDGR+SAGSSVQILGKDDDGRYVTLR+SPVTPWGK+SP…	DIFGTISTIEYDPNRNAFIC[Carbamidomethyl]LINYVDGEK;DIFGTISTIEYDPNRNAFIC[Carbamidomethyl]LINYVDGEKR;GSVM[Oxidation]NPNDHPHGGGEGR;GSVM[Oxidation]NPNDHPHGGGEGRAPIGR;KVLAEC[Carbamidomethyl]YATIGEVGNEEYNLVNWGK;NAFIC[Carbamidomethyl]LINYVDGEK;NAFIC[Carbamidomethyl]LINYVDGEKR;NM[Oxidation]TTIDYSAVLTTK;VLAEC[Carbamidomethyl]YATIGEVGNEEYNLVNWGK	603	603	0.00394238345280505	0.00421812355694081	0.00394883807208135
157	a	1	LR739236.1_prot_VZR99678.1_193		[gene=rpsS] [locus_tag=MF5583_00212] [protein=30S ribosomal protein S19] [protein_id=VZR99678.1] [location=239472..239738] [gbkey=CDS]	1	75	88	1		1	LR739236.1_prot_VZR99678.1_193	15	15	15	EFIPVYVTEDMVGNK+EFIPVYVTEDMVGNKLGEFAPTR+EFIPVYVTEDMVGNKLGEFAPTRK+GPFVDESLFK+GPFVDESLFKK+KGPFVDESLFK+KGPFVDESLFKK+KVTAAKDGEVIK+LGEFAPTRK+RSTIFPEFIGK+RSTIFPEFIGKTFGVYNGKEFIPVYVTEDMVGNK+STIFPEFIGK+TFGVYNGKEFIPVYVTEDMVGNK+TFGVYNGKEFIPVYVTEDMVGNKLGEFAPTR+TFGVYNGKEFIPVYVTEDMVGNKLGEFAPTRK	EFIPVYVTEDMVGNK+EFIPVYVTEDMVGNKLGEFAPTR+EFIPVYVTEDMVGNKLGEFAPTRK+GPFVDESLFK+GPFVDESLFKK+KGPFVDESLFK+KGPFVDESLFKK+KVTAAKDGEVIK+LGEFAPTRK+RSTIFPEFIGK+RSTIFPEFIGKTFGVYNGKEFIPVYVTEDMVGNK+STIFPEFIGK+TFGVYNGKEFIPVYVTEDMVGNK+TFGVYNGKEFIPVYVTEDMVGNKLGEFAPTR+TFGVYNGKEFIPVYVTEDMVGNKLGEFAPTRK	EFIPVYVTEDM[Oxidation]VGNK;EFIPVYVTEDM[Oxidation]VGNKLGEFAPTR;EFIPVYVTEDM[Oxidation]VGNKLGEFAPTRK;TFGVYNGKEFIPVYVTEDM[Oxidation]VGNK	279	279	0.00584063478183954	0.00595014123321403	0.00616488181532981
158	a	1	LR739236.1_prot_VZR99680.1_194		[gene=rplV] [locus_tag=MF5583_00213] [protein=50S ribosomal protein L22] [protein_id=VZR99680.1] [location=239761..240096] [gbkey=CDS]	1	70.3	111	1		1	LR739236.1_prot_VZR99680.1_194	9	9	9	AKLSMIR+AVSVAVATLK+DAAEPILK+LLNSAVANAVNNNGMEADK+LLNSAVANAVNNNGMEADKLYVK+NKAVSVAVATLK+NLNKDAAEPILK+TIFVNEGPTLKR+TSHVVIVVSDEK	AKLSMIR+AVSVAVATLK+DAAEPILK+LLNSAVANAVNNNGMEADK+LLNSAVANAVNNNGMEADKLYVK+NKAVSVAVATLK+NLNKDAAEPILK+TIFVNEGPTLKR+TSHVVIVVSDEK	AKLSM[Oxidation]IR;LLNSAVANAVNNNGM[Oxidation]EADK;LLNSAVANAVNNNGM[Oxidation]EADKLYVK	306	306	0.0050330577830188	0.00548634252369206	0.00509326224515441
159	a	1	LR739236.1_prot_VZR99682.1_195		[gene=rpsC] [locus_tag=MF5583_00214] [protein=30S ribosomal protein S3] [protein_id=VZR99682.1] [location=240114..240815] [gbkey=CDS]	1	61.4	233	1		1	LR739236.1_prot_VZR99682.1_195	19	19	19	DAAVSKIDIER+DLTLFIK+LLKDAAVSK+LLKDAAVSKIDIER+MANSPMMAKPR+NIEKIVLAVRK+NNIDYALYEAPTTYGQIGVK+NNIDYALYEAPTTYGQIGVKVWINHGEVFK+NNIDYALYEAPTTYGQIGVKVWINHGEVFKK+NPDADATLVAR+TARPAIVLGQEGK+TARPAIVLGQEGKNIEK+TEGYLEGSVPLSTLR+TEGYLEGSVPLSTLRNNIDYALYEAPTTYGQIGVK+TTKDLTLFIK+TVKNKKLIVNVR+VIEIKNPDADATLVAR+VWINHGEVFKK+WYAEKDQYVK	DAAVSKIDIER+DLTLFIK+LLKDAAVSK+LLKDAAVSKIDIER+MANSPMMAKPR+NIEKIVLAVRK+NNIDYALYEAPTTYGQIGVK+NNIDYALYEAPTTYGQIGVKVWINHGEVFK+NNIDYALYEAPTTYGQIGVKVWINHGEVFKK+NPDADATLVAR+TARPAIVLGQEGK+TARPAIVLGQEGKNIEK+TEGYLEGSVPLSTLR+TEGYLEGSVPLSTLRNNIDYALYEAPTTYGQIGVK+TTKDLTLFIK+TVKNKKLIVNVR+VIEIKNPDADATLVAR+VWINHGEVFKK+WYAEKDQYVK	MANSPMM[Oxidation]AKPR;MANSPM[Oxidation]MAKPR;MANSPM[Oxidation]M[Oxidation]AKPR;M[Oxidation]ANSPMMAKPR;M[Oxidation]ANSPM[Oxidation]MAKPR;M[Oxidation]ANSPM[Oxidation]M[Oxidation]AKPR;M[Oxidation]ANSPMM[Oxidation]AKPR	362	362	0.00290124459586805	0.00285793310959002	0.00303913216032884
160	a	1	LR739236.1_prot_VZR99684.1_196		[gene=rplP] [locus_tag=MF5583_00215] [protein=50S ribosomal protein L16] [protein_id=VZR99684.1] [location=240818..241231] [gbkey=CDS]	1	46	137	1		1	LR739236.1_prot_VZR99684.1_196	8	8	8	DLNFGDFGLMALDGAWIDNHQIEAAR+GNPEKWVAVVK+GNPEKWVAVVKK+GNPEKWVAVVKKGTIMFEIAQVNEQVAR+GTIMFEIAQVNEQVAR+IFPHMAMTK+KGTIMFEIAQVNEQVAR+WVAVVKK	DLNFGDFGLMALDGAWIDNHQIEAAR+GNPEKWVAVVK+GNPEKWVAVVKK+GNPEKWVAVVKKGTIMFEIAQVNEQVAR+GTIMFEIAQVNEQVAR+IFPHMAMTK+KGTIMFEIAQVNEQVAR+WVAVVKK	DLNFGDFGLM[Oxidation]ALDGAWIDNHQIEAAR;GTIM[Oxidation]FEIAQVNEQVAR;IFPHMAM[Oxidation]TK;IFPHM[Oxidation]AMTK;KGTIM[Oxidation]FEIAQVNEQVAR	262	262	0.00362931225098122	0.00369735846862363	0.0035014065600398
161	a	1	LR739236.1_prot_VZR99686.1_197		[gene=rpmC] [locus_tag=MF5583_00216] [protein=50S ribosomal protein L29] [protein_id=VZR99686.1] [location=241231..241647] [gbkey=CDS]	1	73.2	138	1		1	LR739236.1_prot_VZR99686.1_197	12	12	12	ADYNKAVEEAEK+ADYNKAVEEAEKAGK+AMQAAENETVEPDTK+AMQAAENETVEPDTKGETK+FLEEQYGQQNPTELNEADIQK+FQAAVGSLEQTHR+IELVLSEK+IELVLSEKR+IKEIKKEIAR+KFLEEQYGQQNPTELNEADIQK+RAELFALKFQAAVGSLEQTHR+TNESKRAELFALKFQAAVGSLEQTHR	ADYNKAVEEAEK+ADYNKAVEEAEKAGK+AMQAAENETVEPDTK+AMQAAENETVEPDTKGETK+FLEEQYGQQNPTELNEADIQK+FQAAVGSLEQTHR+IELVLSEK+IELVLSEKR+IKEIKKEIAR+KFLEEQYGQQNPTELNEADIQK+RAELFALKFQAAVGSLEQTHR+TNESKRAELFALKFQAAVGSLEQTHR	AM[Oxidation]QAAENETVEPDTK;AM[Oxidation]QAAENETVEPDTKGETK	438	438	0.00591056046605816	0.00511404703346184	0.00695206809747032
162	a	1	LR739236.1_prot_VZR99688.1_198		[gene=rpsQ] [locus_tag=MF5583_00217] [protein=30S ribosomal protein S17] [protein_id=VZR99688.1] [location=241647..241904] [gbkey=CDS]	1	60	85	1		1	LR739236.1_prot_VZR99688.1_198	10	10	10	AHDENQVAQMGDKVEIMETRPLSK+MDKTITVLVETYK+MDKTITVLVETYKNHPIYK+TITVLVETYK+TITVLVETYKNHPIYK+TITVLVETYKNHPIYKK+VEIMETRPLSK+VVSDKMDKTITVLVETYKNHPIYK+YKAHDENQVAQMGDK+YKAHDENQVAQMGDKVEIMETRPLSK	AHDENQVAQMGDKVEIMETRPLSK+MDKTITVLVETYK+MDKTITVLVETYKNHPIYK+TITVLVETYK+TITVLVETYKNHPIYK+TITVLVETYKNHPIYKK+VEIMETRPLSK+VVSDKMDKTITVLVETYKNHPIYK+YKAHDENQVAQMGDK+YKAHDENQVAQMGDKVEIMETRPLSK	AHDENQVAQMGDKVEIM[Oxidation]ETRPLSK;AHDENQVAQM[Oxidation]GDKVEIMETRPLSK;AHDENQVAQM[Oxidation]GDKVEIM[Oxidation]ETRPLSK;YKAHDENQVAQM[Oxidation]GDK;YKAHDENQVAQMGDKVEIM[Oxidation]ETRPLSK;YKAHDENQVAQM[Oxidation]GDKVEIMETRPLSK	415	415	0.0101875010772751	0.00796801521665183	0.00947292304205724
163	a	1	LR739236.1_prot_VZR99690.1_199		[gene=rplN] [locus_tag=MF5583_00218] [protein=50S ribosomal protein L14] [protein_id=VZR99690.1] [location=241920..242288] [gbkey=CDS]	1	60.7	122	1		1	LR739236.1_prot_VZR99690.1_199	11	11	11	ELRREDGTYIK+FSENAAVLIK+FSENAAVLIKEDK+FSENAAVLIKEDKTPR+FSGIGDIIICSVISATPGAVIK+FSGIGDIIICSVISATPGAVIKK+KFSGIGDIIICSVISATPGAVIK+KFSGIGDIIICSVISATPGAVIKK+LKVADNSGAKEVR+NLGGSVRKFSGIGDIIICSVISATPGAVIKK+VIRNLGGSVRKFSGIGDIIICSVISATPGAVIK	ELRREDGTYIK+FSENAAVLIK+FSENAAVLIKEDK+FSENAAVLIKEDKTPR+FSGIGDIIICSVISATPGAVIK+FSGIGDIIICSVISATPGAVIKK+KFSGIGDIIICSVISATPGAVIK+KFSGIGDIIICSVISATPGAVIKK+LKVADNSGAKEVR+NLGGSVRKFSGIGDIIICSVISATPGAVIKK+VIRNLGGSVRKFSGIGDIIICSVISATPGAVIK	FSGIGDIIIC[Carbamidomethyl]SVISATPGAVIK;FSGIGDIIIC[Carbamidomethyl]SVISATPGAVIKK;KFSGIGDIIIC[Carbamidomethyl]SVISATPGAVIK;KFSGIGDIIIC[Carbamidomethyl]SVISATPGAVIKK;NLGGSVRKFSGIGDIIIC[Carbamidomethyl]SVISATPGAVIKK;VIRNLGGSVRKFSGIGDIIIC[Carbamidomethyl]SVISATPGAVIK	306	306	0.00554090156423979	0.00424525400887188	0.00439999157691183
164	a	1	LR739236.1_prot_VZR99692.1_200		[gene=rplX] [locus_tag=MF5583_00219] [protein=50S ribosomal protein L24] [protein_id=VZR99692.1] [location=242302..242628] [gbkey=CDS]	1	76.9	108	1		1	LR739236.1_prot_VZR99692.1_200	18	18	18	DKQWVSVQGITVK+DKQWVSVQGITVKK+GQIGPITSISK+GQIGPITSISKDK+GQIGPITSISKDKQWVSVQGITVK+HVKPTNEDNEGGIK+HVKPTNEDNEGGIKDIPAK+HVKPTNEDNEGGIKDIPAKLHISNVALQDPK+ILKGDVVK+KHVKPTNEDNEGGIK+KHVKPTNEDNEGGIKDIPAK+KHVKPTNEDNEGGIKDIPAKLHISNVALQDPK+LHISNVALQDPK+LHISNVALQDPKHKDQITK+QWVSVQGITVK+VGFEIIDGK+VGFEIIDGKK+VGFEIIDGKKVR	DKQWVSVQGITVK+DKQWVSVQGITVKK+GQIGPITSISK+GQIGPITSISKDK+GQIGPITSISKDKQWVSVQGITVK+HVKPTNEDNEGGIK+HVKPTNEDNEGGIKDIPAK+HVKPTNEDNEGGIKDIPAKLHISNVALQDPK+ILKGDVVK+KHVKPTNEDNEGGIK+KHVKPTNEDNEGGIKDIPAK+KHVKPTNEDNEGGIKDIPAKLHISNVALQDPK+LHISNVALQDPK+LHISNVALQDPKHKDQITK+QWVSVQGITVK+VGFEIIDGK+VGFEIIDGKK+VGFEIIDGKKVR		683	683	0.0170187256646355	0.00669271119388084	0.0120028927039989
165	a	1	LR739236.1_prot_VZR99694.1_201		[gene=rplE] [locus_tag=MF5583_00220] [protein=50S ribosomal protein L5] [protein_id=VZR99694.1] [location=242647..243189] [gbkey=CDS]	1	86.7	180	1		1	LR739236.1_prot_VZR99694.1_201	31	31	31	EAFALLQK+EQIIFPEVDYDK+EQIIFPEVDYDKVIR+GKKMYDFLDKLINVALPR+GMDITIVTSAK+GVSKTSFDGFGNFTTGIK+IGMPFEK+IQKVVINMGVGDATTDPK+KLDAAISELEK+KLDAAISELEKLSGQKPIVTK+KMYDFLDK+KMYDFLDKLINVALPR+LDAAISELEK+LINVALPR+LREGMAIGAK+LRGMDITIVTSAK+LSGQKPIVTK+LSGQKPIVTKAK+MYDFLDKLINVALPR+NQIVPELFK+NQIVPELFKELNYK+SIMQVPK+SIMQVPKIQKVVINMGVGDATTDPK+TNKEAFALLQK+TSFDGFGNFTTGIK+TSFDGFGNFTTGIKEQIIFPEVDYDK+TSFDGFGNFTTGIKEQIIFPEVDYDK…	EAFALLQK+EQIIFPEVDYDK+EQIIFPEVDYDKVIR+GKKMYDFLDKLINVALPR+GMDITIVTSAK+GVSKTSFDGFGNFTTGIK+IGMPFEK+IQKVVINMGVGDATTDPK+KLDAAISELEK+KLDAAISELEKLSGQKPIVTK+KMYDFLDK+KMYDFLDKLINVALPR+LDAAISELEK+LINVALPR+LREGMAIGAK+LRGMDITIVTSAK+LSGQKPIVTK+LSGQKPIVTKAK+MYDFLDKLINVALPR+NQIVPELFK+NQIVPELFKELNYK+SIMQVPK+SIMQVPKIQKVVINMGVGDATTDPK+TNKEAFALLQK+TSFDGFGNFTTGIK+TSFDGFGNFTTGIKEQIIFPEVDYDK+TSFDGFGNFTTGIKEQIIFPEVDYDK…	GM[Oxidation]DITIVTSAK;IGM[Oxidation]PFEK;KM[Oxidation]YDFLDKLINVALPR;LREGM[Oxidation]AIGAK;M[Oxidation]YDFLDKLINVALPR;SIM[Oxidation]QVPK;VVINM[Oxidation]GVGDATTDPK	390	390	0.00391068589740561	0.00417372225634144	0.00418779340157141
166	a	1	LR739236.1_prot_VZR99696.1_202		[gene=rpsZ] [locus_tag=MF5583_00221] [protein=30S ribosomal protein S14 type Z] [protein_id=VZR99696.1] [location=243208..243393] [gbkey=CDS]	1	42.6	61	1		1	LR739236.1_prot_VZR99696.1_202	6	6	6	CNHCGRPHAVLK+CNHCGRPHAVLKK+FAYEGQIPGIK+FAYEGQIPGIKK+KFAYEGQIPGIK+KFAYEGQIPGIKK	CNHCGRPHAVLK+CNHCGRPHAVLKK+FAYEGQIPGIK+FAYEGQIPGIKK+KFAYEGQIPGIK+KFAYEGQIPGIKK	C[Carbamidomethyl]NHC[Carbamidomethyl]GRPHAVLK;C[Carbamidomethyl]NHC[Carbamidomethyl]GRPHAVLKK	119	119	0.00348023569324152	0.0040119982940987	0.00355743999835425
167	a	1	LR739236.1_prot_VZR99698.1_203		[gene=rpsH] [locus_tag=MF5583_00222] [protein=30S ribosomal protein S8] [protein_id=VZR99698.1] [location=243415..243804] [gbkey=CDS]	1	76	129	1		1	LR739236.1_prot_VZR99698.1_203	10	10	10	EEGFISDFTVEGDVKK+ILKEEGFISDFTVEGDVK+ILKEEGFISDFTVEGDVKK+KISKPGLR+LANAGGEVLAFIW+MTTDVIADMLTR+TRVIQGLKK+VKLEIAR+VYAQANEIPQVLNGLGISIVSTSQGIMTGK+VYAQANEIPQVLNGLGISIVSTSQGIMTGKK	EEGFISDFTVEGDVKK+ILKEEGFISDFTVEGDVK+ILKEEGFISDFTVEGDVKK+KISKPGLR+LANAGGEVLAFIW+MTTDVIADMLTR+TRVIQGLKK+VKLEIAR+VYAQANEIPQVLNGLGISIVSTSQGIMTGK+VYAQANEIPQVLNGLGISIVSTSQGIMTGKK	M[Oxidation]TTDVIADMLTR;n[Acetyl]MTTDVIADMLTR;VYAQANEIPQVLNGLGISIVSTSQGIM[Oxidation]TGK;VYAQANEIPQVLNGLGISIVSTSQGIM[Oxidation]TGKK	841	841	0.0116497730498572	0.0146918552998065	0.0105801545769087
168	a	1	LR739236.1_prot_VZR99700.1_204		[gene=rplF] [locus_tag=MF5583_00223] [protein=50S ribosomal protein L6] [protein_id=VZR99700.1] [location=243820..244362] [gbkey=CDS]	1	76.1	180	1		1	LR739236.1_prot_VZR99700.1_204	19	19	19	ELQITGVGYK+IAENNLVTITGSK+IAENNLVTITGSKGTLSK+IEVEENKLITK+IEVEENKLITKR+LLQIPNGVEVK+LLQIPNGVEVKIAENNLVTITGSK+LLQIPNGVEVKIAENNLVTITGSKGTLSK+LNLSLGYSHPVEFEIPNGVLIQAVKPTELLITGIDK+LNLSLGYSHPVEFEIPNGVLIQAVKPTELLITGIDKQLVGQVAANIR+NETIIRK+QFSPLIKIEVEENK+QFSPLIKIEVEENKLITK+QFSPLIKIEVEENKLITKR+QLHGTTNSLLQGMLVGVSEGFK+QLHGTTNSLLQGMLVGVSEGFKK+QLVGQVAANIR+YKNETIIR+YKNETIIRK	ELQITGVGYK+IAENNLVTITGSK+IAENNLVTITGSKGTLSK+IEVEENKLITK+IEVEENKLITKR+LLQIPNGVEVK+LLQIPNGVEVKIAENNLVTITGSK+LLQIPNGVEVKIAENNLVTITGSKGTLSK+LNLSLGYSHPVEFEIPNGVLIQAVKPTELLITGIDK+LNLSLGYSHPVEFEIPNGVLIQAVKPTELLITGIDKQLVGQVAANIR+NETIIRK+QFSPLIKIEVEENK+QFSPLIKIEVEENKLITK+QFSPLIKIEVEENKLITKR+QLHGTTNSLLQGMLVGVSEGFK+QLHGTTNSLLQGMLVGVSEGFKK+QLVGQVAANIR+YKNETIIR+YKNETIIRK	QLHGTTNSLLQGM[Oxidation]LVGVSEGFK;QLHGTTNSLLQGM[Oxidation]LVGVSEGFKK	280	280	0.00310371896619493	0.00275086239622504	0.00295049080565258
169	a	1	LR739236.1_prot_VZR99702.1_205		[gene=rplR] [locus_tag=MF5583_00224] [protein=50S ribosomal protein L18] [protein_id=VZR99702.1] [location=244388..244738] [gbkey=CDS]	1	60.3	116	1		1	LR739236.1_prot_VZR99702.1_205	9	9	9	ALAANINQVVFDR+ALAANINQVVFDRNGYLYHGK+ARENGLKF+GVTLVSASTLK+KALAANINQVVFDR+SNTLAAEKVAEEIAK+SNTLAAEKVAEEIAKK+SNTNFYAQIIDDTK+SNTNFYAQIIDDTKGVTLVSASTLK	ALAANINQVVFDR+ALAANINQVVFDRNGYLYHGK+ARENGLKF+GVTLVSASTLK+KALAANINQVVFDR+SNTLAAEKVAEEIAK+SNTLAAEKVAEEIAKK+SNTNFYAQIIDDTK+SNTNFYAQIIDDTKGVTLVSASTLK		133	133	0.00183012394213563	0.0024532066553731	0.00221532958155227
170	a	1	LR739236.1_prot_VZR99704.1_206		[gene=rpsE] [locus_tag=MF5583_00225] [protein=30S ribosomal protein S5] [protein_id=VZR99704.1] [location=244757..245515] [gbkey=CDS]	1	84.1	252	1		1	LR739236.1_prot_VZR99704.1_206	31	31	31	AIKEAKKNLVSVTLR+AKQVKDEFEEKVVTIR+ANEVPEAIK+ANEVPEAIKK+ASTQVKEPK+ATFEGLSSMQTLK+ATFEGLSSMQTLKR+AVIELAGISDVYAK+AVVVEKQQVNEVK+DEFEEKVVTIR+EAKKNLVSVTLR+FAAVVVVGNK+FAAVVVVGNKK+FAAVVVVGNKKGLVGMGTGK+GLVGMGTGK+ILIKPAKVGTGIIAGGPARAVIELAGISDVYAK+KGLVGMGTGK+KNLVSVTLR+KVENQEVVTEVMTNNESESK+KVENQEVVTEVMTNNESESKAE+MTEEMNVVETSSEMNSNVEK+NLVSVTLR+NTTVPHEVLGTFGAGK+SLGSNNAINMIR+SLGSNNAINMIRATFEGLSSMQTLKR+TEEMNVVETSSE…	AIKEAKKNLVSVTLR+AKQVKDEFEEKVVTIR+ANEVPEAIK+ANEVPEAIKK+ASTQVKEPK+ATFEGLSSMQTLK+ATFEGLSSMQTLKR+AVIELAGISDVYAK+AVVVEKQQVNEVK+DEFEEKVVTIR+EAKKNLVSVTLR+FAAVVVVGNK+FAAVVVVGNKK+FAAVVVVGNKKGLVGMGTGK+GLVGMGTGK+ILIKPAKVGTGIIAGGPARAVIELAGISDVYAK+KGLVGMGTGK+KNLVSVTLR+KVENQEVVTEVMTNNESESK+KVENQEVVTEVMTNNESESKAE+MTEEMNVVETSSEMNSNVEK+NLVSVTLR+NTTVPHEVLGTFGAGK+SLGSNNAINMIR+SLGSNNAINMIRATFEGLSSMQTLKR+TEEMNVVETSSE…	ATFEGLSSM[Oxidation]QTLK;ATFEGLSSM[Oxidation]QTLKR;FAAVVVVGNKKGLVGM[Oxidation]GTGK;GLVGM[Oxidation]GTGK;KGLVGM[Oxidation]GTGK;KVENQEVVTEVM[Oxidation]TNNESESK;KVENQEVVTEVM[Oxidation]TNNESESKAE;MTEEMNVVETSSEM[Oxidation]NSNVEK;MTEEM[Oxidation]NVVETSSEMNSNVEK;M[Oxidation]TEEMNVVETSSEMNSNVEK;n[Acetyl]MTEEMNVVETSSEMNSNVEK;n[Acetyl]M[Oxidation]TEEMNVVETSSEMNSNVEK;MTEEM[Oxidation]NVVETSSEM[Oxidation]NSNV…	700	700	0.00574188008746061	0.00505905728041386	0.00491748467608764
171	a	1	LR739236.1_prot_VZR99706.1_207		[gene=rplO] [locus_tag=MF5583_00226] [protein=50S ribosomal protein L15] [protein_id=VZR99706.1] [location=245533..245970] [gbkey=CDS]	1	62.8	145	1		1	LR739236.1_prot_VZR99706.1_207	11	11	11	AAKDAIEKLGGKVEVI+DAIEKLGGKVEVI+IIKNSSVLVKILANGSLTK+ILANGSLTKK+LGGKVEVI+QYTILNLSDLETLGLEK+QYTILNLSDLETLGLEKVDHESLINSK+SGGGVRPGFEGGQTPLFR+SGGGVRPGFEGGQTPLFRR+VDHESLINSK+VGFTSLNQK	AAKDAIEKLGGKVEVI+DAIEKLGGKVEVI+IIKNSSVLVKILANGSLTK+ILANGSLTKK+LGGKVEVI+QYTILNLSDLETLGLEK+QYTILNLSDLETLGLEKVDHESLINSK+SGGGVRPGFEGGQTPLFR+SGGGVRPGFEGGQTPLFRR+VDHESLINSK+VGFTSLNQK		139	139	0.00173380162939165	0.00184481140484057	0.00185103093925256
172	a	1	LR739236.1_prot_VZR99708.1_208		[gene=secY] [locus_tag=MF5583_00227] [protein=Protein translocase subunit SecY] [protein_id=VZR99708.1] [location=245970..247418] [gbkey=CDS]	1	22.6	482	1		1	LR739236.1_prot_VZR99708.1_208	8	8	8	IPIQQTGSGLTDSNEHTPYLPLK+IQFFQLLSTLGGGSIGR+KIPIQQTGSGLTDSNEHTPYLPLK+LNNAGVIPVIFASAIISTPVTISQIIEAVNPDSGFVAFTR+MVFKKPTNK+MVFKKPTNKGDK+SGTFIPGIKPGK+SGTFIPGIKPGKDTTK	IPIQQTGSGLTDSNEHTPYLPLK+IQFFQLLSTLGGGSIGR+KIPIQQTGSGLTDSNEHTPYLPLK+LNNAGVIPVIFASAIISTPVTISQIIEAVNPDSGFVAFTR+MVFKKPTNK+MVFKKPTNKGDK+SGTFIPGIKPGK+SGTFIPGIKPGKDTTK	M[Oxidation]VFKKPTNK;M[Oxidation]VFKKPTNKGDK	87	87	0.000428854114416145	0.000307007106747107	0.00028434659082718
173	a	1	LR739236.1_prot_VZR99710.1_209		[gene=adk] [locus_tag=MF5583_00228] [protein=Adenylate kinase] [protein_id=VZR99710.1] [location=247549..248190] [gbkey=CDS]	1	66.7	213	1		1	LR739236.1_prot_VZR99710.1_209	18	18	18	ADDLSAEQVFNYIK+ADDLSAEQVFNYIKGELKF+EISLNTSLGLK+FIEIKADDLSAEQVFNYIKGELKF+GTQAEQLVNK+GTQAEQLVNKLDFIQVSTGDLMR+IVDQFLTHSNDK+IVDQFLTHSNDKLIFDGYPR+KEISLNTSLGLK+KPKNDNLCDFDNTK+LQTYTDQTLPLIDYYK+MNIMLLGAPGCGK+NDNLCDFDNTK+NIMLLGAPGCGK+SDDSLDKVKIR+YVPDEIVNK+YVPDEIVNKIVDQFLTHSNDK+YVPDEIVNKIVDQFLTHSNDKLIFDGYPR	ADDLSAEQVFNYIK+ADDLSAEQVFNYIKGELKF+EISLNTSLGLK+FIEIKADDLSAEQVFNYIKGELKF+GTQAEQLVNK+GTQAEQLVNKLDFIQVSTGDLMR+IVDQFLTHSNDK+IVDQFLTHSNDKLIFDGYPR+KEISLNTSLGLK+KPKNDNLCDFDNTK+LQTYTDQTLPLIDYYK+MNIMLLGAPGCGK+NDNLCDFDNTK+NIMLLGAPGCGK+SDDSLDKVKIR+YVPDEIVNK+YVPDEIVNKIVDQFLTHSNDK+YVPDEIVNKIVDQFLTHSNDKLIFDGYPR	KPKNDNLC[Carbamidomethyl]DFDNTK;MNIMLLGAPGC[Carbamidomethyl]GK;MNIM[Oxidation]LLGAPGC[Carbamidomethyl]GK;NDNLC[Carbamidomethyl]DFDNTK;NIMLLGAPGC[Carbamidomethyl]GK	173	173	0.00149503082596995	0.00152306125871615	0.00158181696986372
174	a	1	LR739236.1_prot_VZR99712.1_210		[gene=map] [locus_tag=MF5583_00229] [protein=Methionine aminopeptidase 1] [protein_id=VZR99712.1] [location=248190..248945] [gbkey=CDS]	1	88	251	1		1	LR739236.1_prot_VZR99712.1_210	18	18	18	AFEEFIKQNGCESNFK+ALELAIAELKPGIR+DGCEVLTKEER+DKKNDILISVTEK+DKKNDILISVTEKALELAIAELKPGIR+DRVLLDGDIVSIDAGCMYEK+DYTGHGIGLNLHEDPYIPNYGIANTGIR+IGTIGSIIQTYVESHNFSVPR+LADDKWTVYSADHSMTAHFEHTILITK+LQENMVICIEPMVQMGTYK+NYQGFPK+SMIKPGVNCLDLDK+SMIKPGVNCLDLDKAFEEFIK+SMIKPGVNCLDLDKAFEEFIKQNGCESNFK+TICISINDQLIHGIPR+VLLDGDIVSIDAGCMYEK+WHADSAFTMVCGVAK+WTVYSADHSMTAHFEHTILITK	AFEEFIKQNGCESNFK+ALELAIAELKPGIR+DGCEVLTKEER+DKKNDILISVTEK+DKKNDILISVTEKALELAIAELKPGIR+DRVLLDGDIVSIDAGCMYEK+DYTGHGIGLNLHEDPYIPNYGIANTGIR+IGTIGSIIQTYVESHNFSVPR+LADDKWTVYSADHSMTAHFEHTILITK+LQENMVICIEPMVQMGTYK+NYQGFPK+SMIKPGVNCLDLDK+SMIKPGVNCLDLDKAFEEFIK+SMIKPGVNCLDLDKAFEEFIKQNGCESNFK+TICISINDQLIHGIPR+VLLDGDIVSIDAGCMYEK+WHADSAFTMVCGVAK+WTVYSADHSMTAHFEHTILITK	AFEEFIKQNGC[Carbamidomethyl]ESNFK;DGC[Carbamidomethyl]EVLTKEER;DRVLLDGDIVSIDAGC[Carbamidomethyl]MYEK;LADDKWTVYSADHSM[Oxidation]TAHFEHTILITK;LQENMVIC[Carbamidomethyl]IEPMVQMGTYK;LQENM[Oxidation]VIC[Carbamidomethyl]IEPMVQMGTYK;LQENMVIC[Carbamidomethyl]IEPMVQM[Oxidation]GTYK;SMIKPGVNC[Carbamidomethyl]LDLDK;SMIKPGVNC[Carbamidomethyl]LDLDKAFEEFIK;SM[Oxidation]IKPGVNC[Carbamidomethyl]LDLDKAFEEFIK;SMIKP…	200	200	0.00133546473445837	0.00170062931488016	0.00147884772420577
175	a	1	LR739236.1_prot_VZR99714.1_211		[gene=infA] [locus_tag=MF5583_00230] [protein=Translation initiation factor IF-1] [protein_id=VZR99714.1] [location=248957..249181] [gbkey=CDS]	1	82.4	74	1		1	LR739236.1_prot_VZR99714.1_211	7	7	7	AKETEMEFEGTVVEVLPNAQFK+ETEMEFEGTVVEVLPNAQFK+ILPGDKVTIVISPYDMTR+LENGVVINAHVSGK+MHYIRILPGDKVTIVISPYDMTR+VKLENGVVINAHVSGK+VTIVISPYDMTR	AKETEMEFEGTVVEVLPNAQFK+ETEMEFEGTVVEVLPNAQFK+ILPGDKVTIVISPYDMTR+LENGVVINAHVSGK+MHYIRILPGDKVTIVISPYDMTR+VKLENGVVINAHVSGK+VTIVISPYDMTR	AKETEM[Oxidation]EFEGTVVEVLPNAQFK;ETEM[Oxidation]EFEGTVVEVLPNAQFK;ILPGDKVTIVISPYDM[Oxidation]TR;M[Oxidation]HYIRILPGDKVTIVISPYDMTR	213	213	0.00558669413915087	0.00546070540909537	0.00524760352531061
176	a	1	LR739236.1_prot_VZR99718.1_213		[gene=rpsM] [locus_tag=MF5583_00232] [protein=30S ribosomal protein S13] [protein_id=VZR99718.1] [location=249390..249755] [gbkey=CDS]	1	58.7	121	1		1	LR739236.1_prot_VZR99718.1_213	15	15	15	ARISGVEIPNNKR+DLTEEQIKNISMEISK+EVSLNIK+EVSLNIKR+ISGVEIPNNK+ISGVEIPNNKR+ISGVEIPNNKRVVVSLTYIYGIGLPTAQSVLKTLNISEDIR+NISMEISK+RVVVSLTYIYGIGLPTAQSVLK+TLNISEDIR+TLNISEDIRVKDLTEEQIKNISMEISK+VKDLTEEQIK+VKDLTEEQIKNISMEISK+VKDLTEEQIKNISMEISKYK+VVVSLTYIYGIGLPTAQSVLK	ARISGVEIPNNKR+DLTEEQIKNISMEISK+EVSLNIK+EVSLNIKR+ISGVEIPNNK+ISGVEIPNNKR+ISGVEIPNNKRVVVSLTYIYGIGLPTAQSVLKTLNISEDIR+NISMEISK+RVVVSLTYIYGIGLPTAQSVLK+TLNISEDIR+TLNISEDIRVKDLTEEQIKNISMEISK+VKDLTEEQIK+VKDLTEEQIKNISMEISK+VKDLTEEQIKNISMEISKYK+VVVSLTYIYGIGLPTAQSVLK	DLTEEQIKNISM[Oxidation]EISK;NISM[Oxidation]EISK;VKDLTEEQIKNISM[Oxidation]EISK	364	364	0.00530966798349049	0.00564440275087497	0.00608818950566542
177	a	1	LR739236.1_prot_VZR99720.1_214		[gene=rpsK] [locus_tag=MF5583_00233] [protein=30S ribosomal protein S11] [protein_id=VZR99720.1] [location=249781..250170] [gbkey=CDS]	1	79.8	129	1		1	LR739236.1_prot_VZR99720.1_214	10	10	10	ALQMAGLEITSIK+ALQMAGLEITSIKDTTPIPHNGVRPR+GAMDNGVKTVSVEVKGPGPGR+GAMDNGVKTVSVEVKGPGPGRDAAIR+GIAHIHSTFNNTIVTVSDEK+GIAHIHSTFNNTIVTVSDEKGNVLSWSSAGAIGFK+GNVLSWSSAGAIGFK+KSTPYAAQLISEAAAK+STPYAAQLISEAAAK+TVSVEVKGPGPGR	ALQMAGLEITSIK+ALQMAGLEITSIKDTTPIPHNGVRPR+GAMDNGVKTVSVEVKGPGPGR+GAMDNGVKTVSVEVKGPGPGRDAAIR+GIAHIHSTFNNTIVTVSDEK+GIAHIHSTFNNTIVTVSDEKGNVLSWSSAGAIGFK+GNVLSWSSAGAIGFK+KSTPYAAQLISEAAAK+STPYAAQLISEAAAK+TVSVEVKGPGPGR	ALQM[Oxidation]AGLEITSIK;ALQM[Oxidation]AGLEITSIKDTTPIPHNGVRPR	1027	1027	0.0124726194734531	0.0170301986358118	0.0156267555048066
178	a	1	LR739236.1_prot_VZR99722.1_215		[gene=rpoA] [locus_tag=MF5583_00234] [protein=DNA-directed RNA polymerase subunit alpha] [protein_id=VZR99722.1] [location=250174..251127] [gbkey=CDS]	1	82.3	317	1		1	LR739236.1_prot_VZR99722.1_215	29	29	29	AIDLEKLELEVTTDGSITAIEAISIASR+DKVASLGLAFR+EIKDKVASLGLAFR+EISVLEVIGTNQTDDK+EISVLEVIGTNQTDDKELDR+EISVLEVIGTNQTDDKELDRTVEELDFTQR+ELVTKNEDEIGSIR+FSVSPLER+GFGTTLGNAIR+GFGTTLGNAIRR+IAGATHEFTSIPGIIENVTK+IDTSMYSDDEVVQLR+ILVAHLEFFIDLNR+IRSDIQGPVYAGDLDVPAGVEVLNK+IRSDIQGPVYAGDLDVPAGVEVLNKDLLIATISEGGVLDLVLYAK+KQFVRPEFILLK+LELEVTTDGSITAIEAISIASR+MKQFVRPEFILLK+NEDEIGSIR+NEKNIEPGMITIDSNYSPIIK+NIEPGMITIDSNYSPIIK+…	AIDLEKLELEVTTDGSITAIEAISIASR+DKVASLGLAFR+EIKDKVASLGLAFR+EISVLEVIGTNQTDDK+EISVLEVIGTNQTDDKELDR+EISVLEVIGTNQTDDKELDRTVEELDFTQR+ELVTKNEDEIGSIR+FSVSPLER+GFGTTLGNAIR+GFGTTLGNAIRR+IAGATHEFTSIPGIIENVTK+IDTSMYSDDEVVQLR+ILVAHLEFFIDLNR+IRSDIQGPVYAGDLDVPAGVEVLNK+IRSDIQGPVYAGDLDVPAGVEVLNKDLLIATISEGGVLDLVLYAK+KQFVRPEFILLK+LELEVTTDGSITAIEAISIASR+MKQFVRPEFILLK+NEDEIGSIR+NEKNIEPGMITIDSNYSPIIK+NIEPGMITIDSNYSPIIK+…	IDTSM[Oxidation]YSDDEVVQLR;M[Oxidation]KQFVRPEFILLK;NIEPGM[Oxidation]ITIDSNYSPIIK	490	490	0.00285502981243672	0.0027290182806018	0.0031705691368364
179	a	1	LR739236.1_prot_VZR99724.1_216		[gene=rplQ] [locus_tag=MF5583_00235] [protein=50S ribosomal protein L17] [protein_id=VZR99724.1] [location=251147..251506] [gbkey=CDS]	1	44.5	119	1		1	LR739236.1_prot_VZR99724.1_216	6	6	6	DIDADKKETALQK+GDNAPMVIIK+KGDNAPMVIIK+KGDNAPMVIIKLI+NGGYTSILK+NLTTELIINESLEVTQTR	DIDADKKETALQK+GDNAPMVIIK+KGDNAPMVIIK+KGDNAPMVIIKLI+NGGYTSILK+NLTTELIINESLEVTQTR	GDNAPM[Oxidation]VIIK;KGDNAPM[Oxidation]VIIK	671	671	0.0107508651921475	0.010761124992477	0.0104134969611268
180	a	1	LR739236.1_prot_VZR99727.1_217		[gene=ecfA1] [locus_tag=MF5583_00236] [protein=Energy-coupling factor transporter ATP-binding protein EcfA1] [protein_id=VZR99727.1] [location=251615..252841] [gbkey=CDS]	1	78.4	408	1		1	LR739236.1_prot_VZR99727.1_217	35	35	35	DNLAVFEEFNSKK+EIKEIMVQLR+EPLNLSGGQK+EVINGQGK+FLGIVFQNPDNQFIGSTVEADIAFGLENK+FLGIVFQNPDNQFIGSTVEADIAFGLENKR+GEYVTIIGHNGSGK+IASTQNIDELVEQICK+IASTQNIDELVEQICKK+IFGNVVDEHNIEQAR+IFGNVVDEHNIEQARK+ILIGVLNAQQGEIK+ISQDDLEATINSLNNYFVK+KEPLNLSGGQK+KFLGIVFQNPDNQFIGSTVEADIAFGLENK+KFLGIVFQNPDNQFIGSTVEADIAFGLENKR+KISQDDLEATINSLNNYFVK+KLSDIAIEINHLFFK+KMPDIILDSAKK+LAESLYKK+LNDLNNQYINLIR+LSDIAIEINHLFFK+MPDIILDSAK+M…	DNLAVFEEFNSKK+EIKEIMVQLR+EPLNLSGGQK+EVINGQGK+FLGIVFQNPDNQFIGSTVEADIAFGLENK+FLGIVFQNPDNQFIGSTVEADIAFGLENKR+GEYVTIIGHNGSGK+IASTQNIDELVEQICK+IASTQNIDELVEQICKK+IFGNVVDEHNIEQAR+IFGNVVDEHNIEQARK+ILIGVLNAQQGEIK+ISQDDLEATINSLNNYFVK+KEPLNLSGGQK+KFLGIVFQNPDNQFIGSTVEADIAFGLENK+KFLGIVFQNPDNQFIGSTVEADIAFGLENKR+KISQDDLEATINSLNNYFVK+KLSDIAIEINHLFFK+KMPDIILDSAKK+LAESLYKK+LNDLNNQYINLIR+LSDIAIEINHLFFK+MPDIILDSAK+M…	IASTQNIDELVEQIC[Carbamidomethyl]K;IASTQNIDELVEQIC[Carbamidomethyl]KK;M[Oxidation]PDIILDSAK;VAIASTLALDPDIMIFDEATSM[Oxidation]LDPK;VAIASTLALDPDIM[Oxidation]IFDEATSMLDPK	295	295	0.00136928777920364	0.00146470867953159	0.00125969721303953
181	a	1	LR739236.1_prot_VZR99729.1_218		[gene=ecfA2] [locus_tag=MF5583_00237] [protein=Energy-coupling factor transporter ATP-binding protein EcfA2] [protein_id=VZR99729.1] [location=252829..253740] [gbkey=CDS]	1	73.9	303	1		1	LR739236.1_prot_VZR99729.1_218	22	22	22	ALNNTSLTFKK+DIAFGPVNLGENKHDAYK+DIAFGPVNLGENKHDAYKK+DIILDNVSYTYAK+EIGLVFQFPEYQLFQETIEK+EIGLVFQFPEYQLFQETIEKDIAFGPVNLGENKHDAYK+GEEDFINLFER+GIDLLNKK+IEIDPPKLYQLMYK+IIMVTHNMDQVLR+NKGIDLLNKK+NKVTCVIGTTGSGK+NLENIDFSKDIILDNVSYTYAK+SPFELSGGQK+SPFELSGGQKR+STMIQLTNGLIISETGQTIVGDYSIPANTK+STMIQLTNGLIISETGQTIVGDYSIPANTKK+TNKNLENIDFSKDIILDNVSYTYAK+VALAGIIAMDGNTLVLDEPTGGLDPK+VALAGIIAMDGNTLVLDEPTGGLDPKGEEDFINLFE…	ALNNTSLTFKK+DIAFGPVNLGENKHDAYK+DIAFGPVNLGENKHDAYKK+DIILDNVSYTYAK+EIGLVFQFPEYQLFQETIEK+EIGLVFQFPEYQLFQETIEKDIAFGPVNLGENKHDAYK+GEEDFINLFER+GIDLLNKK+IEIDPPKLYQLMYK+IIMVTHNMDQVLR+NKGIDLLNKK+NKVTCVIGTTGSGK+NLENIDFSKDIILDNVSYTYAK+SPFELSGGQK+SPFELSGGQKR+STMIQLTNGLIISETGQTIVGDYSIPANTK+STMIQLTNGLIISETGQTIVGDYSIPANTKK+TNKNLENIDFSKDIILDNVSYTYAK+VALAGIIAMDGNTLVLDEPTGGLDPK+VALAGIIAMDGNTLVLDEPTGGLDPKGEEDFINLFE…	IEIDPPKLYQLM[Oxidation]YK;NKVTC[Carbamidomethyl]VIGTTGSGK;STM[Oxidation]IQLTNGLIISETGQTIVGDYSIPANTKK;VIAIGTPFEIFSNM[Oxidation]ELLTK;VTC[Carbamidomethyl]VIGTTGSGK	226	226	0.00149347269066409	0.00135242125317994	0.00137582771518773
182	a	1	LR739236.1_prot_VZR99731.1_219		[gene=ecfT] [locus_tag=MF5583_00238] [protein=Energy-coupling factor transporter transmembrane protein EcfT] [protein_id=VZR99731.1] [location=253752..254762] [gbkey=CDS]	1	18.8	336	1		1	LR739236.1_prot_VZR99731.1_219	6	6	6	AEDLAYAMDAR+INQTIHGGIK+SLTSLIIPLLVSSFQK+THPNQIFWNK+TNQAIVGQLDVDAVNK+TNQAIVGQLDVDAVNKINQTIHGGIK	AEDLAYAMDAR+INQTIHGGIK+SLTSLIIPLLVSSFQK+THPNQIFWNK+TNQAIVGQLDVDAVNK+TNQAIVGQLDVDAVNKINQTIHGGIK		55	55	0.000299287186025939	0.000304898541453514	0.00032292238080299
183	a	1	LR739236.1_prot_VZR99735.1_221		[locus_tag=MF5583_00240] [protein=putative ABC transporter permease MG468] [protein_id=VZR99735.1] [location=255621..259769] [gbkey=CDS]	1	33.8	1382	1		1	LR739236.1_prot_VZR99735.1_221	36	36	36	DDQALIQAAYSR+DVLGDQLLVNSLENK+ENDAQEILNYK+ENDAQEILNYKQNK+FQKDVLGDQLLVNSLENK+IADYNPVSLNGQHLENK+IKAYDDVLNDDILSTSK+ISYNSDKDYTLGFNLAPFNK+ISYNSDKDYTLGFNLAPFNKK+IVGVHDGYNIATAWIK+IVGVHDGYNIATAWIKENDAQEILNYK+IYGIQNNHDYIDLYDENKTDLIK+IYGIQNNHDYIDLYDENKTDLIKK+KVLQIFDNQFPIFNYK+KYEQLGTLLNVK+LDPYESLPNSLTTSNNQIQAQQQYINR+LFESEKNSIVINQTIAK+LGFDLFSLSDVTSYYQNYLDNK+NSIVINQTIAK+QYLTNNKVDQLVISK+SDKFLDISASDFINKK+SDQTLLE…	DDQALIQAAYSR+DVLGDQLLVNSLENK+ENDAQEILNYK+ENDAQEILNYKQNK+FQKDVLGDQLLVNSLENK+IADYNPVSLNGQHLENK+IKAYDDVLNDDILSTSK+ISYNSDKDYTLGFNLAPFNK+ISYNSDKDYTLGFNLAPFNKK+IVGVHDGYNIATAWIK+IVGVHDGYNIATAWIKENDAQEILNYK+IYGIQNNHDYIDLYDENKTDLIK+IYGIQNNHDYIDLYDENKTDLIKK+KVLQIFDNQFPIFNYK+KYEQLGTLLNVK+LDPYESLPNSLTTSNNQIQAQQQYINR+LFESEKNSIVINQTIAK+LGFDLFSLSDVTSYYQNYLDNK+NSIVINQTIAK+QYLTNNKVDQLVISK+SDKFLDISASDFINKK+SDQTLLE…		231	231	0.000311270223382501	0.000345934090447981	0.000289250300726876
184	a	1	LR739236.1_prot_VZR99737.1_222		[locus_tag=MF5583_00241] [protein=hypothetical protein] [protein_id=VZR99737.1] [location=259930..260967] [gbkey=CDS]	1	60	345	1		1	LR739236.1_prot_VZR99737.1_222	26	26	26	DLQLKDINKK+DSSNQIILDQISNLTIK+DSSNQIILDQISNLTIKVPK+FNQNLNNWNVEK+FNQNLNNWSTSNITDMSK+IDFVINK+IDFVINKK+IQNLDKWDTSNITDTSEMFK+IQNLDKWDTSNITDTSEMFKDAK+KDSSNQIILDQISNLTIK+KFNQNLNNWNVEK+LQTSESMFEGAFNFNQELNNWK+NINNLNQIFKDYK+NKIDFVINK+NKIDFVINKK+NKVETIYNNDKSEVIQLGYK+NKVETIYNNDKSEVIQLGYKK+NSFSTFHSYNDVFNQIK+TDNKNINNLNQIFK+TDNKNINNLNQIFKDYK+VETIYNNDKSEVIQLGYK+VETIYNNDKSEVIQLGYKK+VTEATGFKENINLDK+VTEATGFKENINLDK…	DLQLKDINKK+DSSNQIILDQISNLTIK+DSSNQIILDQISNLTIKVPK+FNQNLNNWNVEK+FNQNLNNWSTSNITDMSK+IDFVINK+IDFVINKK+IQNLDKWDTSNITDTSEMFK+IQNLDKWDTSNITDTSEMFKDAK+KDSSNQIILDQISNLTIK+KFNQNLNNWNVEK+LQTSESMFEGAFNFNQELNNWK+NINNLNQIFKDYK+NKIDFVINK+NKIDFVINKK+NKVETIYNNDKSEVIQLGYK+NKVETIYNNDKSEVIQLGYKK+NSFSTFHSYNDVFNQIK+TDNKNINNLNQIFK+TDNKNINNLNQIFKDYK+VETIYNNDKSEVIQLGYK+VETIYNNDKSEVIQLGYKK+VTEATGFKENINLDK+VTEATGFKENINLDK…	FNQNLNNWSTSNITDM[Oxidation]SK	249	249	0.00136023857301065	0.00135274792498023	0.00137386107640485
185	a	1	LR739236.1_prot_VZR99740.1_223		[gene=rplM] [locus_tag=MF5583_00242] [protein=50S ribosomal protein L13] [protein_id=VZR99740.1] [location=261096..261551] [gbkey=CDS]	1	55	151	1		1	LR739236.1_prot_VZR99740.1_223	15	15	15	ESNKFYYHHSMHPGGLK+ESNKFYYHHSMHPGGLKK+FYYHHSMHPGGLK+FYYHHSMHPGGLKK+GKHKVDFTPHINNGDHVIVINAEK+GSEHPFAAQKPEVLEIQTK+GSEHPFAAQKPEVLEIQTKK+HKVDFTPHINNGDHVIVINAEK+KESNKFYYHHSMHPGGLK+KESNKFYYHHSMHPGGLKK+KQTTMISAK+LATQVALVLR+LATQVALVLRGK+MKQTTMISAK+VDFTPHINNGDHVIVINAEK	ESNKFYYHHSMHPGGLK+ESNKFYYHHSMHPGGLKK+FYYHHSMHPGGLK+FYYHHSMHPGGLKK+GKHKVDFTPHINNGDHVIVINAEK+GSEHPFAAQKPEVLEIQTK+GSEHPFAAQKPEVLEIQTKK+HKVDFTPHINNGDHVIVINAEK+KESNKFYYHHSMHPGGLK+KESNKFYYHHSMHPGGLKK+KQTTMISAK+LATQVALVLR+LATQVALVLRGK+MKQTTMISAK+VDFTPHINNGDHVIVINAEK	ESNKFYYHHSM[Oxidation]HPGGLK;ESNKFYYHHSM[Oxidation]HPGGLKK;FYYHHSM[Oxidation]HPGGLK;FYYHHSM[Oxidation]HPGGLKK;KESNKFYYHHSM[Oxidation]HPGGLK;MKQTTM[Oxidation]ISAK;M[Oxidation]KQTTMISAK;M[Oxidation]KQTTM[Oxidation]ISAK	791	791	0.0110993923294388	0.00734987212510458	0.0111943423858983
186	a	1	LR739236.1_prot_VZR99742.1_224		[gene=rpsI] [locus_tag=MF5583_00243] [protein=30S ribosomal protein S9] [protein_id=VZR99742.1] [location=261551..261949] [gbkey=CDS]	1	65.2	132	1		1	LR739236.1_prot_VZR99742.1_224	6	6	6	ALLQASEDYRK+DFDIFVK+DQGLLTR+KSSVAQVILTPGSGLITVNEKPALEFFPYATLVQDLEQPLVATNTLK+SSVAQVILTPGSGLITVNEKPALEFFPYATLVQDLEQPLVATNTLK+VVGGGFTGQAGATR	ALLQASEDYRK+DFDIFVK+DQGLLTR+KSSVAQVILTPGSGLITVNEKPALEFFPYATLVQDLEQPLVATNTLK+SSVAQVILTPGSGLITVNEKPALEFFPYATLVQDLEQPLVATNTLK+VVGGGFTGQAGATR		78	78	0.00126970321344338	0.000991690205535672	0.00108155821321576
187	a	1	LR739236.1_prot_VZR99744.1_225		[locus_tag=MF5583_00244] [protein=hypothetical protein] [protein_id=VZR99744.1] [location=262109..264874] [gbkey=CDS]	1	36.2	921	1		1	LR739236.1_prot_VZR99744.1_225	27	27	27	DATFSWIK+DLITTLLNSIFTNEK+DNISLTTDFEDALSTYFSK+EIIGLTNSNSGSLIDTLSNTLIPGDKDKK+ENVNLDGIK+GLELFQYLFSLFDDTRKDDTSISDEK+GSNVDFLTSVLPK+HFNDDKFNKFDFGQTK+IDTDSTILSTSSSNNTESIIPANINR+IEEFTKDATFSWIK+ISSLNSKNGTNGSNSNTSINLK+KDDTSISDEKIFDKNK+KIDTDSTILSTSSSNNTESIIPANINR+KPNFTVGLEK+LSDFIKLESEPNFGSYYLSK+NGTNGSNSNTSINLK+NLISILLDNPNK+NLISILLDNPNKFK+QAENSLNVK+QFVSILFSGK+QSTFIVDSIKK+SGLITSQVVTTTVNNQK+SITEILNEISNSSGSNSK+…	DATFSWIK+DLITTLLNSIFTNEK+DNISLTTDFEDALSTYFSK+EIIGLTNSNSGSLIDTLSNTLIPGDKDKK+ENVNLDGIK+GLELFQYLFSLFDDTRKDDTSISDEK+GSNVDFLTSVLPK+HFNDDKFNKFDFGQTK+IDTDSTILSTSSSNNTESIIPANINR+IEEFTKDATFSWIK+ISSLNSKNGTNGSNSNTSINLK+KDDTSISDEKIFDKNK+KIDTDSTILSTSSSNNTESIIPANINR+KPNFTVGLEK+LSDFIKLESEPNFGSYYLSK+NGTNGSNSNTSINLK+NLISILLDNPNK+NLISILLDNPNKFK+QAENSLNVK+QFVSILFSGK+QSTFIVDSIKK+SGLITSQVVTTTVNNQK+SITEILNEISNSSGSNSK+…		163	163	0.000388217616618519	0.000346059292797039	0.000266619953016835
188	a	1	LR739236.1_prot_VZR99746.1_226		[gene=leuS] [locus_tag=MF5583_00246] [protein=Leucine--tRNA ligase] [protein_id=VZR99746.1] [location=265155..267569] [gbkey=CDS]	1	71.6	804	1		1	LR739236.1_prot_VZR99746.1_226	48	48	48	ADTIFGATYIVLAPENELVLK+AFVGEGIHINSDFLNDLDR+ANDISIPVFTTR+AYVLDMFPYPSGAGLHVGHVK+DGLMVSER+DGLMVSERGEYPVVK+DIDVNWCQELGTVLANDEIIEK+DIDVNWCQELGTVLANDEIIEKDGLMVSER+DWDFATK+DWDFATKFNLPIR+ETNTMPQSAGSSWYFIAYILANSK+ETNTMPQSAGSSWYFIAYILANSKNNLIDLTSDEAK+EVNTADPGYYK+FWTHFLYDLGLLPTNEPFKR+FYGEPFPVLYDKNNNIILVEDDDLPITLPK+ITEYADKLLNGLDQLDWPNSVK+KVTQMLQELK+LFNQGMILGPDNRK+LGHNTSVTLQTWPSYDETK+LLNGLDQLDWPNSVK+LTAPEQLEEV…	ADTIFGATYIVLAPENELVLK+AFVGEGIHINSDFLNDLDR+ANDISIPVFTTR+AYVLDMFPYPSGAGLHVGHVK+DGLMVSER+DGLMVSERGEYPVVK+DIDVNWCQELGTVLANDEIIEK+DIDVNWCQELGTVLANDEIIEKDGLMVSER+DWDFATK+DWDFATKFNLPIR+ETNTMPQSAGSSWYFIAYILANSK+ETNTMPQSAGSSWYFIAYILANSKNNLIDLTSDEAK+EVNTADPGYYK+FWTHFLYDLGLLPTNEPFKR+FYGEPFPVLYDKNNNIILVEDDDLPITLPK+ITEYADKLLNGLDQLDWPNSVK+KVTQMLQELK+LFNQGMILGPDNRK+LGHNTSVTLQTWPSYDETK+LLNGLDQLDWPNSVK+LTAPEQLEEV…	AYVLDM[Oxidation]FPYPSGAGLHVGHVK;DGLM[Oxidation]VSER;DIDVNWC[Carbamidomethyl]QELGTVLANDEIIEK;DIDVNWC[Carbamidomethyl]QELGTVLANDEIIEKDGLMVSER;ETNTM[Oxidation]PQSAGSSWYFIAYILANSK;LYEMFM[Oxidation]GPLDASLPWSFDGLDASLK;LYEM[Oxidation]FMGPLDASLPWSFDGLDASLK;M[Oxidation]GFSYDYDKEVNTADPGYYK;M[Oxidation]INKVEFSNTNNHK;M[Oxidation]QGYDVLHPIGWDAFGLPAEQYALK;SEGC[Carbamidomethyl]EINFK	466	466	0.00110483130363804	0.00118217709770865	0.000994387849762545
189	a	1	LR739236.1_prot_VZR99748.1_227		[locus_tag=MF5583_00247] [protein=hypothetical protein] [protein_id=VZR99748.1] [location=267636..269195] [gbkey=CDS]	1	25.4	519	1		1	LR739236.1_prot_VZR99748.1_227	11	11	11	AAYSSYSSLAFKPVFLTNLMHEIYK+DMNVLFNYSK+EDGNSFFSLMTSTSAWVNNWK+GDEMFYDIK+GDEMFYDIKR+GFEYSSYSSR+GVKEDGNSFFSLMTSTSAWVNNWK+ISEDDFEGVK+KVDAFNGSTSWTDWVNAINMSGYR+VDAFNGSTSWTDWVNAINMSGYR+VFENGCVSVLEAINEMYVK	AAYSSYSSLAFKPVFLTNLMHEIYK+DMNVLFNYSK+EDGNSFFSLMTSTSAWVNNWK+GDEMFYDIK+GDEMFYDIKR+GFEYSSYSSR+GVKEDGNSFFSLMTSTSAWVNNWK+ISEDDFEGVK+KVDAFNGSTSWTDWVNAINMSGYR+VDAFNGSTSWTDWVNAINMSGYR+VFENGCVSVLEAINEMYVK	KVDAFNGSTSWTDWVNAINM[Oxidation]SGYR;VFENGC[Carbamidomethyl]VSVLEAINEMYVK;VFENGC[Carbamidomethyl]VSVLEAINEM[Oxidation]YVK	54	54	0.000226051207942521	0.000153526304752444	0.000209059576011184
190	a	1	LR739236.1_prot_VZR99750.1_228		[locus_tag=MF5583_00248] [protein=hypothetical protein] [protein_id=VZR99750.1] [location=269291..269806] [gbkey=CDS]	1	45	171	1		1	LR739236.1_prot_VZR99750.1_228	10	10	10	IDKYIATIILK+LKESDVEVKIDK+RVNEINKLDKDK+SDKSDKVVVSYK+SDKVVVSYK+TAEIIGGSLAGVVVLLGAGFFSYK+TPTISEIIK+TPTISEIIKR+VNEINKLDKDK+VNEINKLDKDKLK	IDKYIATIILK+LKESDVEVKIDK+RVNEINKLDKDK+SDKSDKVVVSYK+SDKVVVSYK+TAEIIGGSLAGVVVLLGAGFFSYK+TPTISEIIK+TPTISEIIKR+VNEINKLDKDK+VNEINKLDKDKLK		98	98	0.00111080468263818	0.000998498147450104	0.00113544637682159
191	a	1	LR739236.1_prot_VZR99754.1_230		[gene=ybhF] [locus_tag=MF5583_00250] [protein=putative multidrug ABC transporter ATP-binding protein YbhF] [protein_id=VZR99754.1] [location=complement(270586..271473)] [gbkey=CDS]	1	58	295	1		1	LR739236.1_prot_VZR99754.1_230	14	14	14	ATIFNKDCWK+DHNIYRNEFLVNNNNFIATYK+GEIYGYLGPNGAGK+IQPSVGYLPGEINYPENENGLSYIK+ITFKDHNIYRNEFLVNNNNFIATYKVPISK+KYNNGYGIFDINLEVNKGEIYGYLGPNGAGK+LDLDQIK+LGLVLCLMHQPK+LKQNNTTVFLSSHIFEEIEK+NEFLVNNNNFIATYK+NEFLVNNNNFIATYKVPISK+QNNTTVFLSSHIFEEIEK+SYEISLFEEIPFSLENYFLK+VLILDEPTTGLDPLIK	ATIFNKDCWK+DHNIYRNEFLVNNNNFIATYK+GEIYGYLGPNGAGK+IQPSVGYLPGEINYPENENGLSYIK+ITFKDHNIYRNEFLVNNNNFIATYKVPISK+KYNNGYGIFDINLEVNKGEIYGYLGPNGAGK+LDLDQIK+LGLVLCLMHQPK+LKQNNTTVFLSSHIFEEIEK+NEFLVNNNNFIATYK+NEFLVNNNNFIATYKVPISK+QNNTTVFLSSHIFEEIEK+SYEISLFEEIPFSLENYFLK+VLILDEPTTGLDPLIK	ATIFNKDC[Carbamidomethyl]WK;LGLVLC[Carbamidomethyl]LMHQPK	103	103	0.000643890171969931	0.000829599647254307	0.000503309530543251
192	a	1	LR739236.1_prot_VZR99756.1_231		[locus_tag=MF5583_00251] [protein=hypothetical protein] [protein_id=VZR99756.1] [location=271712..272101] [gbkey=CDS]	1	37.2	129	1		1	LR739236.1_prot_VZR99756.1_231	5	5	5	GLAYSGLVFSLIGAGLSGFIFTK+GLAYSGLVFSLIGAGLSGFIFTKAKK+LKGLAYSGLVFSLIGAGLSGFIFTK+LKGLAYSGLVFSLIGAGLSGFIFTKAKK+YNSYGLANALEDVDAALSGK	GLAYSGLVFSLIGAGLSGFIFTK+GLAYSGLVFSLIGAGLSGFIFTKAKK+LKGLAYSGLVFSLIGAGLSGFIFTK+LKGLAYSGLVFSLIGAGLSGFIFTKAKK+YNSYGLANALEDVDAALSGK		18	18	0.000216538532525227	0.000352957484680037	0.000221342145960434
193	a	1	LR739236.1_prot_VZR99760.1_233		[locus_tag=MF5583_00253] [protein=hypothetical protein] [protein_id=VZR99760.1] [location=complement(273031..273573)] [gbkey=CDS]	1	27.8	180	6	LR739236.1_prot_VZR99812.1_259;LR739236.1_prot_VZS00074.1_389;LR739236.1_prot_VZS00343.1_523;LR739236.1_prot_VZS00488.1_595;LR739236.1_prot_VZS00769.1_735	1	LR739236.1_prot_VZR99760.1_233	5	5	5	IKQLEEEVEYYKLEVEFWK+KLNTLLTEEESTR+KLNTLLTEEESTRK+LNTLLTEEESTRK+NSTYLADRHNVSANTLK	IKQLEEEVEYYKLEVEFWK+KLNTLLTEEESTR+KLNTLLTEEESTRK+LNTLLTEEESTRK+NSTYLADRHNVSANTLK		13	13	0.000124148758647797	0.000221333756018106	6.34514151753243e-05
194	a	1	LR739236.1_prot_VZR99762.1_234		[gene=ptcA_1] [locus_tag=MF5583_00254] [protein=Putrescine carbamoyltransferase] [protein_id=VZR99762.1] [location=273848..274438] [gbkey=CDS]	1	18.4	196	1		1	LR739236.1_prot_VZR99762.1_234	3	3	3	ALKHETVLNLAK+LGMNFVHISPK+TNVCSSTMHITTK	ALKHETVLNLAK+LGMNFVHISPK+TNVCSSTMHITTK	TNVC[Carbamidomethyl]SSTMHITTK	14	14	5.70070830525599e-05	0.000290379563289061	5.82717078140734e-05
195	a	1	LR739236.1_prot_VZR99768.1_237		[gene=aguA] [locus_tag=MF5583_00257] [protein=Agmatine deiminase] [protein_id=VZR99768.1] [location=276380..277474] [gbkey=CDS]	1	71.4	364	1		1	LR739236.1_prot_VZR99768.1_237	18	18	18	AEEADGIDVCDTMSR+AEEADGIDVCDTMSREPEQR+DVGPTIVK+EILLGGGNIHCITQQQPTNK+GGLYFPWDKDDAIAR+GVDWVFNAWGGFK+LPASYANYYIANNAIILPIFGDK+LPASYANYYIANNAIILPIFGDKNDESAIR+LYQPGPLFIKAEEADGIDVCDTMSR+LYQPGPLFIKAEEADGIDVCDTMSREPEQR+MPAEWEVHDQCWMIWPER+SKLAYDILTNTLDAK+TDFVLEGGSIHTDGDGTLYTTEECLLNENR+TDFVLEGGSIHTDGDGTLYTTEECLLNENRNPDLTK+TLQSVYPDYTIEPVMAR+VFANVANTISK+VFANVANTISKYEK+VIWLPLGVYNDETNGHVDNLLNVVSPGHVVLTWTDDTTDPQY…	AEEADGIDVCDTMSR+AEEADGIDVCDTMSREPEQR+DVGPTIVK+EILLGGGNIHCITQQQPTNK+GGLYFPWDKDDAIAR+GVDWVFNAWGGFK+LPASYANYYIANNAIILPIFGDK+LPASYANYYIANNAIILPIFGDKNDESAIR+LYQPGPLFIKAEEADGIDVCDTMSR+LYQPGPLFIKAEEADGIDVCDTMSREPEQR+MPAEWEVHDQCWMIWPER+SKLAYDILTNTLDAK+TDFVLEGGSIHTDGDGTLYTTEECLLNENR+TDFVLEGGSIHTDGDGTLYTTEECLLNENRNPDLTK+TLQSVYPDYTIEPVMAR+VFANVANTISK+VFANVANTISKYEK+VIWLPLGVYNDETNGHVDNLLNVVSPGHVVLTWTDDTTDPQY…	AEEADGIDVC[Carbamidomethyl]DTMSR;AEEADGIDVC[Carbamidomethyl]DTM[Oxidation]SR;AEEADGIDVC[Carbamidomethyl]DTMSREPEQR;AEEADGIDVC[Carbamidomethyl]DTM[Oxidation]SREPEQR;EILLGGGNIHC[Carbamidomethyl]ITQQQPTNK;LYQPGPLFIKAEEADGIDVC[Carbamidomethyl]DTMSR;LYQPGPLFIKAEEADGIDVC[Carbamidomethyl]DTMSREPEQR;MPAEWEVHDQC[Carbamidomethyl]WMIWPER;MPAEWEVHDQC[Carbamidomethyl]WM[Oxidation]IWPER;M[Oxidation]PAEWEVHDQC[…	204	204	0.000997623953419798	0.001047600116789	0.0011295746437805
196	a	1	LR739236.1_prot_VZR99770.1_238		[gene=arcC1_1] [locus_tag=MF5583_00258] [protein=Carbamate kinase 1] [protein_id=VZR99770.1] [location=277566..278498] [gbkey=CDS]	1	89	310	1		1	LR739236.1_prot_VZR99770.1_238	27	27	9	EAILQLVNNSFIVIAGGGGGIPVYLEDDKLVGIAAVIDKDFAAAK+ENQQSLDQLTLVQAQEYIDQHQFASGSMLPK+HTATIVTQTLVDK+HTATIVTQTLVDKNDDAFLRPTKPIGSFMSETEAK+HTATIVTQTLVDKNDDAFLRPTKPIGSFMSETEAKK+IAEIIDAQSLIILTAVDK+IQAVMSFVK+IQAVMSFVKK+IVIAIGGNALGNSPTEQLEIVK+IVIAIGGNALGNSPTEQLEIVKK+KENQQSLDQLTLVQAQEYIDQHQFASGSMLPK+KTNGKPAYIGSLEQAEK+LVGIAAVIDKDFAAAK+NDDAFLRPTKPIGSFMSETEAK+NINKHTATIVTQTLVDK+NINKHTATIVTQTLVDKNDDAFLRPTKPIGSFMSETEA…	ENQQSLDQLTLVQAQEYIDQHQFASGSMLPK+HTATIVTQTLVDKNDDAFLRPTKPIGSFMSETEAK+HTATIVTQTLVDKNDDAFLRPTKPIGSFMSETEAKK+IQAVMSFVK+IQAVMSFVKK+KENQQSLDQLTLVQAQEYIDQHQFASGSMLPK+NDDAFLRPTKPIGSFMSETEAK+NINKHTATIVTQTLVDKNDDAFLRPTKPIGSFMSETEAK+NINKHTATIVTQTLVDKNDDAFLRPTKPIGSFMSETEAKK	ENQQSLDQLTLVQAQEYIDQHQFASGSM[Oxidation]LPK;HTATIVTQTLVDKNDDAFLRPTKPIGSFM[Oxidation]SETEAK;KENQQSLDQLTLVQAQEYIDQHQFASGSM[Oxidation]LPK;SLVDFIQQGNDIVIVHGNGPQVGM[Oxidation]INNAFDIANKNESK;SPIVDFPEC[Carbamidomethyl]GSMSQGYIGYHLQQAIDNELK;SPIVDFPEC[Carbamidomethyl]GSM[Oxidation]SQGYIGYHLQQAIDNELK;SPIVDFPEC[Carbamidomethyl]GSMSQGYIGYHLQQAIDNELKQR;SPIVDFPEC[Carbamidomethyl]GSM[Oxidation]SQGYIGYHLQQAIDNELK…	410	158	0.0022721071201162	0.00208019488765865	0.00253671443006585
197	a	1	LR739236.1_prot_VZR99776.1_241		[gene=acpP] [locus_tag=MF5583_00262] [protein=Acyl carrier protein] [protein_id=VZR99776.1] [location=280241..280462] [gbkey=CDS]	1	47.9	73	1		1	LR739236.1_prot_VZR99776.1_241	5	5	5	ISDEQLLSLR+MTIYNQIIK+MTIYNQIIKELK+TIEDLLKVIEELQ+TIYNQIIK	ISDEQLLSLR+MTIYNQIIK+MTIYNQIIKELK+TIEDLLKVIEELQ+TIYNQIIK		27	27	0.000688770510306271	0.000623719390735956	0.000782277721339615
198	a	1	LR739236.1_prot_VZR99778.1_242		[gene=perR] [locus_tag=MF5583_00263] [protein=Peroxide operon regulator] [protein_id=VZR99778.1] [location=280463..280924] [gbkey=CDS]	1	22.9	153	1		1	LR739236.1_prot_VZR99778.1_242	4	4	4	IEGHGYCLECSNK+IEGHGYCLECSNKEK+SIENYHFLELLDLCEK+SIENYHFLELLDLCEKNNIK	IEGHGYCLECSNK+IEGHGYCLECSNKEK+SIENYHFLELLDLCEK+SIENYHFLELLDLCEKNNIK	IEGHGYC[Carbamidomethyl]LEC[Carbamidomethyl]SNK;IEGHGYC[Carbamidomethyl]LEC[Carbamidomethyl]SNKEK;SIENYHFLELLDLC[Carbamidomethyl]EK;SIENYHFLELLDLC[Carbamidomethyl]EKNNIK	24	24	0.000328629067008875	0.00022319370354767	0.000335919256810541
199	a	1	LR739236.1_prot_VZR99780.1_243		[gene=degV] [locus_tag=MF5583_00266] [protein=Protein DegV] [protein_id=VZR99780.1] [location=complement(281227..282078)] [gbkey=CDS]	1	70.7	283	1		1	LR739236.1_prot_VZR99780.1_243	21	21	21	AIEENKVQTVEQVIEFIDNYK+AIEENKVQTVEQVIEFIDNYKEK+AKGVIATVLNLLK+AKGVIATVLNLLKTK+DKVTVYQNNDLAAQGIGYTALALAK+DTIIDVIPLHIVFPNNDEYLDINSIVDQEK+GVIATVLNLLK+KYDELLEK+KYDELLEKYEHIIHIPITNNLSSMLQTATLVSQDEK+LLIIWAKEPK+LYFLSTPLTSSK+QILTDEKVNFVHGK+VLIAIIPGDLKK+VPNIYTIHAGIETIGFVAIEE+VQTVEQVIEFIDNYKEK+VTVYQNNDLAAQGIGYTALALAK+YDELLEK+YDELLEKYEHIIHIPITNNLSSMLQTATLVSQDEK+YEHIIHIPITNNLSSMLQTATLVSQDEK+YEHIIHIPITNNLSSMLQT…	AIEENKVQTVEQVIEFIDNYK+AIEENKVQTVEQVIEFIDNYKEK+AKGVIATVLNLLK+AKGVIATVLNLLKTK+DKVTVYQNNDLAAQGIGYTALALAK+DTIIDVIPLHIVFPNNDEYLDINSIVDQEK+GVIATVLNLLK+KYDELLEK+KYDELLEKYEHIIHIPITNNLSSMLQTATLVSQDEK+LLIIWAKEPK+LYFLSTPLTSSK+QILTDEKVNFVHGK+VLIAIIPGDLKK+VPNIYTIHAGIETIGFVAIEE+VQTVEQVIEFIDNYKEK+VTVYQNNDLAAQGIGYTALALAK+YDELLEK+YDELLEKYEHIIHIPITNNLSSMLQTATLVSQDEK+YEHIIHIPITNNLSSMLQTATLVSQDEK+YEHIIHIPITNNLSSMLQT…		240	240	0.00157927749516632	0.00152844310061974	0.00169502720397686
200	a	1	LR739236.1_prot_VZR99782.1_244		[locus_tag=MF5583_00267] [protein=DegV domain-containing protein] [protein_id=VZR99782.1] [location=complement(282091..282930)] [gbkey=CDS]	1	73.5	279	1		1	LR739236.1_prot_VZR99782.1_244	26	26	26	ALKEALSLLK+ALKEALSLLKEQIK+ALKEALSLLKEQIKDLK+DKFYDLLNSQVLK+DLYVIPLMIVTQDNQTYYDDEHLSK+DLYVIPLMIVTQDNQTYYDDEHLSKDK+EALSLLKEQIK+EALSLLKEQIKDLK+FYDLLNSQVLK+GLSGQYNTFK+ISPAAAALAK+ITPILKYDGSIDKQSTAR+LKSELTNVIASHTGTDTVALVGWK+LKSELTNVIASHTGTDTVALVGWKK+MLQQTEEKYENK+SELTNVIASHTGTDTVALVGWK+SELTNVIASHTGTDTVALVGWKK+TDEQTLELIETIIKEEQLEIR+TSQTTPGDMLNMWDDLLTK+TSQTTPGDMLNMWDDLLTKYDQVIFLPISK+VFVCDTNAVSVIMQEVVK+VFVC…	ALKEALSLLK+ALKEALSLLKEQIK+ALKEALSLLKEQIKDLK+DKFYDLLNSQVLK+DLYVIPLMIVTQDNQTYYDDEHLSK+DLYVIPLMIVTQDNQTYYDDEHLSKDK+EALSLLKEQIK+EALSLLKEQIKDLK+FYDLLNSQVLK+GLSGQYNTFK+ISPAAAALAK+ITPILKYDGSIDKQSTAR+LKSELTNVIASHTGTDTVALVGWK+LKSELTNVIASHTGTDTVALVGWKK+MLQQTEEKYENK+SELTNVIASHTGTDTVALVGWK+SELTNVIASHTGTDTVALVGWKK+TDEQTLELIETIIKEEQLEIR+TSQTTPGDMLNMWDDLLTK+TSQTTPGDMLNMWDDLLTKYDQVIFLPISK+VFVCDTNAVSVIMQEVVK+VFVC…	M[Oxidation]LQQTEEKYENK;TSQTTPGDM[Oxidation]LNMWDDLLTK;TSQTTPGDMLNM[Oxidation]WDDLLTKYDQVIFLPISK;TSQTTPGDM[Oxidation]LNMWDDLLTKYDQVIFLPISK;TSQTTPGDM[Oxidation]LNM[Oxidation]WDDLLTKYDQVIFLPISK;VFVC[Carbamidomethyl]DTNAVSVIMQEVVK;VFVC[Carbamidomethyl]DTNAVSVIMQEVVKK	292	292	0.00192230335970783	0.00212154014985097	0.00188307425681608
201	a	1	LR739236.1_prot_VZR99784.1_245		[gene=pheT_1] [locus_tag=MF5583_00268] [protein=Phenylalanine--tRNA ligase beta subunit] [protein_id=VZR99784.1] [location=283004..283612] [gbkey=CDS]	1	93.1	202	1		1	LR739236.1_prot_VZR99784.1_245	19	19	19	ELNIENDQQGIIELGSEYNNK+FGIFYSK+GVDSFGMLCSYK+GVDSFGMLCSYKELNIENDQQGIIELGSEYNNK+IGESFWK+IIECEPIEGTHLNICQVDIK+IRGVDSFGMLCSYK+KKVICVVATLNSWLPNGQQIVQSK+KVICVVATLNSWLPNGQQIVQSK+KVTSTQQINNITILK+NNDQIIGANIFDVDPNLELNSGFCSEDTK+NNDQIIGANIFDVDPNLELNSGFCSEDTKVVDYVINTLK+QFNSLLVSFYNKK+SEVLQIICGASNAR+VICVVATLNSWLPNGQQIVQSK+VTSTQQINNITILK+VVDYVINTLK+VVDYVINTLKDIYEVK+VVDYVINTLKDIYEVKQELQFVIGR	ELNIENDQQGIIELGSEYNNK+FGIFYSK+GVDSFGMLCSYK+GVDSFGMLCSYKELNIENDQQGIIELGSEYNNK+IGESFWK+IIECEPIEGTHLNICQVDIK+IRGVDSFGMLCSYK+KKVICVVATLNSWLPNGQQIVQSK+KVICVVATLNSWLPNGQQIVQSK+KVTSTQQINNITILK+NNDQIIGANIFDVDPNLELNSGFCSEDTK+NNDQIIGANIFDVDPNLELNSGFCSEDTKVVDYVINTLK+QFNSLLVSFYNKK+SEVLQIICGASNAR+VICVVATLNSWLPNGQQIVQSK+VTSTQQINNITILK+VVDYVINTLK+VVDYVINTLKDIYEVK+VVDYVINTLKDIYEVKQELQFVIGR	GVDSFGMLC[Carbamidomethyl]SYK;GVDSFGM[Oxidation]LC[Carbamidomethyl]SYK;GVDSFGM[Oxidation]LC[Carbamidomethyl]SYKELNIENDQQGIIELGSEYNNK;IIEC[Carbamidomethyl]EPIEGTHLNIC[Carbamidomethyl]QVDIK;IRGVDSFGMLC[Carbamidomethyl]SYK;KKVIC[Carbamidomethyl]VVATLNSWLPNGQQIVQSK;KVIC[Carbamidomethyl]VVATLNSWLPNGQQIVQSK;NNDQIIGANIFDVDPNLELNSGFC[Carbamidomethyl]SEDTK;NNDQIIGANIFDVDPNLELNSGFC[Carbamidomethyl]SEDTKVVD…	138	138	0.00116158987051652	0.00129607036763078	0.00141352162519287
202	a	1	LR739236.1_prot_VZR99786.1_246		[gene=pncB2] [locus_tag=MF5583_00269] [protein=Nicotinate phosphoribosyltransferase pncB2] [protein_id=VZR99786.1] [location=283590..284651] [gbkey=CDS]	1	68	353	1		1	LR739236.1_prot_VZR99786.1_246	18	18	18	AAQAFHQTFPNNNLVVLIDYDNDCVNMATK+ADNYLTLASDGYASYVGGFK+DYVGQTNLNGVSEALVR+EFEKNNVPVDIYGVGSALAK+ENIENLR+FACPNFNDLEIFALNDGDIISNKEPVLK+FFINNKDYVGQTNLNGVSEALVR+IKEFEKNNVPVDIYGVGSALAK+IKNGYFVADYFK+IKNGYFVADYFKK+INIHFTGDAVLLNNQK+LDTSENLTDKFFINNK+LDTSENLTDKFFINNKDYVGQTNLNGVSEALVR+LFVTQASLEYINDNSIPTPSGTMPHALIQSFNGDTLK+NDNVVLCGISEVIDLLK+NGYFVADYFKK+NNVPVDIYGVGSALAK+QIIDAANNKPVLNMLDR	AAQAFHQTFPNNNLVVLIDYDNDCVNMATK+ADNYLTLASDGYASYVGGFK+DYVGQTNLNGVSEALVR+EFEKNNVPVDIYGVGSALAK+ENIENLR+FACPNFNDLEIFALNDGDIISNKEPVLK+FFINNKDYVGQTNLNGVSEALVR+IKEFEKNNVPVDIYGVGSALAK+IKNGYFVADYFK+IKNGYFVADYFKK+INIHFTGDAVLLNNQK+LDTSENLTDKFFINNK+LDTSENLTDKFFINNKDYVGQTNLNGVSEALVR+LFVTQASLEYINDNSIPTPSGTMPHALIQSFNGDTLK+NDNVVLCGISEVIDLLK+NGYFVADYFKK+NNVPVDIYGVGSALAK+QIIDAANNKPVLNMLDR	AAQAFHQTFPNNNLVVLIDYDNDC[Carbamidomethyl]VNMATK;AAQAFHQTFPNNNLVVLIDYDNDC[Carbamidomethyl]VNM[Oxidation]ATK;FAC[Carbamidomethyl]PNFNDLEIFALNDGDIISNKEPVLK;LFVTQASLEYINDNSIPTPSGTM[Oxidation]PHALIQSFNGDTLK;NDNVVLC[Carbamidomethyl]GISEVIDLLK;QIIDAANNKPVLNM[Oxidation]LDR	238	238	0.00121862733346917	0.00137045992192514	0.00122948351217909
203	a	1	LR739236.1_prot_VZR99788.1_247		[gene=tyrS] [locus_tag=MF5583_00270] [protein=Tyrosine--tRNA ligase] [protein_id=VZR99788.1] [location=284660..285904] [gbkey=CDS]	1	75.6	414	1		1	LR739236.1_prot_VZR99788.1_247	24	24	24	AIMINNQIIEDENILISDFK+ALASEMTQFVHK+ALASEMTQFVHKK+CLTFLTKDQIDQLVK+DIGKHFNLSYLLAK+DQIDQLVK+DQIDQLVKEHEKEPYK+DQIDQLVKEHEKEPYKHFLQK+EHEKEPYKHFLQK+EIIPTVSFVNNNTWLANISLIDFLR+FADFNFKPIALIGGATGMIGDPSFK+FGKTESGAVWLDKNK+ILDAQNNNDAVYCGFDPTADSLHVGHLMMIITLK+IQTGLSVTEFCYTMLQAYDFYHLYK+ISEQLKEIIPTVSFVNNNTWLANISLIDFLR+LTDAFFSGDLFSLTDDLFQMALNSLPNTQISK+MKNNILEELKWR+NNILEELKWR+NNNCSIQIGGSDQWGNITSGIDFISDTINK+NNNCSIQIG…	AIMINNQIIEDENILISDFK+ALASEMTQFVHK+ALASEMTQFVHKK+CLTFLTKDQIDQLVK+DIGKHFNLSYLLAK+DQIDQLVK+DQIDQLVKEHEKEPYK+DQIDQLVKEHEKEPYKHFLQK+EHEKEPYKHFLQK+EIIPTVSFVNNNTWLANISLIDFLR+FADFNFKPIALIGGATGMIGDPSFK+FGKTESGAVWLDKNK+ILDAQNNNDAVYCGFDPTADSLHVGHLMMIITLK+IQTGLSVTEFCYTMLQAYDFYHLYK+ISEQLKEIIPTVSFVNNNTWLANISLIDFLR+LTDAFFSGDLFSLTDDLFQMALNSLPNTQISK+MKNNILEELKWR+NNILEELKWR+NNNCSIQIGGSDQWGNITSGIDFISDTINK+NNNCSIQIG…	AIM[Oxidation]INNQIIEDENILISDFK;C[Carbamidomethyl]LTFLTKDQIDQLVK;FADFNFKPIALIGGATGM[Oxidation]IGDPSFK;ILDAQNNNDAVYC[Carbamidomethyl]GFDPTADSLHVGHLMMIITLK;IQTGLSVTEFC[Carbamidomethyl]YTMLQAYDFYHLYK;NNNC[Carbamidomethyl]SIQIGGSDQWGNITSGIDFISDTINK;NNNC[Carbamidomethyl]SIQIGGSDQWGNITSGIDFISDTINKNNK;TSEYEFYQFWFNQTDQDC[Carbamidomethyl]INLLK	178	178	0.000782676956692634	0.00085234117224364	0.000800039582645394
204	a	1	LR739236.1_prot_VZR99790.1_248		[locus_tag=MF5583_00271] [protein=hypothetical protein] [protein_id=VZR99790.1] [location=complement(285951..288623)] [gbkey=CDS]	1	17	890	1		1	LR739236.1_prot_VZR99790.1_248	8	8	8	AKNNLKPGSYTVK+EMYDFSEASISVLNEHR+FVKYQYLDQNGNYK+GAVLENEINEIPFEINQSNFSK+ITANNQQYEIYKDYQIDVDKYVNDKK+SEIKDNINPSLNDNIINILNSNNNSNK+SLETALMLANK+SYNTPIIIKPVFLDEKGENLK	AKNNLKPGSYTVK+EMYDFSEASISVLNEHR+FVKYQYLDQNGNYK+GAVLENEINEIPFEINQSNFSK+ITANNQQYEIYKDYQIDVDKYVNDKK+SEIKDNINPSLNDNIINILNSNNNSNK+SLETALMLANK+SYNTPIIIKPVFLDEKGENLK	SLETALM[Oxidation]LANK	40	40	6.27718442601221e-05	8.31333850854525e-05	0.000109079399121625
205	a	1	LR739236.1_prot_VZR99792.1_249		[gene=dnaE] [locus_tag=MF5583_00272] [protein=DNA polymerase III subunit alpha] [protein_id=VZR99792.1] [location=288805..291768] [gbkey=CDS]	1	25.5	987	1		1	LR739236.1_prot_VZR99792.1_249	19	19	19	AGALDVFNYNKK+AYSILNAIK+ELYGFFIDQNPILK+GSAAGSLISYLLR+IIDQSVYEILKPTYGIIVYQEQVMQMLNK+INVNTLQTLIK+ISLNKIPLNDK+KNNKVMQSMK+LLNDYFKDDLFK+LLNDYFKDDLFKEIFLIMHK+NHVAMITTYQTIGYK+NKQTSGIFQLESK+QIFMPLTCIK+QKINVNTLQTLIK+QTSTHAAGVVLTDCDLR+TIDQITNTNNYFYPDINFLSTNYSIDNIK+TIDQITNTNNYFYPDINFLSTNYSIDNIKK+TSNFNLNLVDISKLEYNK+VNKPSVINSTFNYQIIDK	AGALDVFNYNKK+AYSILNAIK+ELYGFFIDQNPILK+GSAAGSLISYLLR+IIDQSVYEILKPTYGIIVYQEQVMQMLNK+INVNTLQTLIK+ISLNKIPLNDK+KNNKVMQSMK+LLNDYFKDDLFK+LLNDYFKDDLFKEIFLIMHK+NHVAMITTYQTIGYK+NKQTSGIFQLESK+QIFMPLTCIK+QKINVNTLQTLIK+QTSTHAAGVVLTDCDLR+TIDQITNTNNYFYPDINFLSTNYSIDNIK+TIDQITNTNNYFYPDINFLSTNYSIDNIKK+TSNFNLNLVDISKLEYNK+VNKPSVINSTFNYQIIDK	KNNKVMQSM[Oxidation]K;QIFMPLTC[Carbamidomethyl]IK;QTSTHAAGVVLTDC[Carbamidomethyl]DLR	60	60	0.000101884999498192	0.000161459274906825	8.1001806606797e-05
206	a	1	LR739236.1_prot_VZR99794.1_250		[gene=polA_1] [locus_tag=MF5583_00273] [protein=DNA polymerase I] [protein_id=VZR99794.1] [location=291777..294506] [gbkey=CDS]	1	44.7	909	1		1	LR739236.1_prot_VZR99794.1_250	28	28	28	AIVGDSSDNLKGVNGIGQK+ANIQWFEQDNIEADDIVGSICK+DKIIGIAISNTK+DYQDQINYLYVESLEEDYHKDK+EPNLVLAFNQNVDIHSR+FIFDDNKVHTIFNHTLTNTGR+GPYDHILIAFDK+IAVNTPIQGTASDILK+IDHPLIEVLYDIEEQGILIDKEQLK+IKTPDELVQQFSIIR+KLNFNINNIEEFLNK+KTSYLLK+LAENQFENLQAEILSSDKDMYQLITNNVICLNPIQGVNDLEEVDTNK+LIDEQVDLDTNENVFGK+LIEQLKDTNTYNLYLK+LIFNLKDDEITSEQR+LNFNINNIEEFLNKYQMFSLK+LQTQQILKK+LVNYHPIINLLLEHR+NPDIDLDIK+QIQELLFDKLK+QVEIATNNGYITTLS…	AIVGDSSDNLKGVNGIGQK+ANIQWFEQDNIEADDIVGSICK+DKIIGIAISNTK+DYQDQINYLYVESLEEDYHKDK+EPNLVLAFNQNVDIHSR+FIFDDNKVHTIFNHTLTNTGR+GPYDHILIAFDK+IAVNTPIQGTASDILK+IDHPLIEVLYDIEEQGILIDKEQLK+IKTPDELVQQFSIIR+KLNFNINNIEEFLNK+KTSYLLK+LAENQFENLQAEILSSDKDMYQLITNNVICLNPIQGVNDLEEVDTNK+LIDEQVDLDTNENVFGK+LIEQLKDTNTYNLYLK+LIFNLKDDEITSEQR+LNFNINNIEEFLNKYQMFSLK+LQTQQILKK+LVNYHPIINLLLEHR+NPDIDLDIK+QIQELLFDKLK+QVEIATNNGYITTLS…	ANIQWFEQDNIEADDIVGSIC[Carbamidomethyl]K;LAENQFENLQAEILSSDKDMYQLITNNVIC[Carbamidomethyl]LNPIQGVNDLEEVDTNK;TKLEQDKDMAFLC[Carbamidomethyl]K;TKLEQDKDM[Oxidation]AFLC[Carbamidomethyl]K	142	142	0.000288860973091409	0.000331844103789523	0.000263857370036002
207	a	1	LR739236.1_prot_VZR99796.1_251		[gene=mutM] [locus_tag=MF5583_00274] [protein=Formamidopyrimidine-DNA glycosylase] [protein_id=VZR99796.1] [location=294517..295341] [gbkey=CDS]	1	39.1	274	1		1	LR739236.1_prot_VZR99796.1_251	8	8	8	DSHLDKLGPIPLNNLTSVDYLFNK+GFGTLNIYNK+GSTISDFESLPGVTGSYQNK+INPLTSANLITK+LGPIPLNNLTSVDYLFNK+NCEQVLSEAILLK+PELPEVVTVTNTIKPSLINR+QQTEEIIKNCEQVLSEAILLK	DSHLDKLGPIPLNNLTSVDYLFNK+GFGTLNIYNK+GSTISDFESLPGVTGSYQNK+INPLTSANLITK+LGPIPLNNLTSVDYLFNK+NCEQVLSEAILLK+PELPEVVTVTNTIKPSLINR+QQTEEIIKNCEQVLSEAILLK	NC[Carbamidomethyl]EQVLSEAILLK;QQTEEIIKNC[Carbamidomethyl]EQVLSEAILLK	67	67	0.000468956077373978	0.000456976889380449	0.000458517525719497
208	a	1	LR739236.1_prot_VZR99800.1_253		[gene=dnaI] [locus_tag=MF5583_00276] [protein=Primosomal protein DnaI] [protein_id=VZR99800.1] [location=296687..297625] [gbkey=CDS]	1	39.1	312	1		1	LR739236.1_prot_VZR99800.1_253	12	12	12	ECSLDKECNQVVK+ESFNSNEINSSELLKK+GIYLYGNSGIGK+KGIYLYGNSGIGK+KLIDESLNSNDIITDQVLLDNQNILDEFLLNYK+KPTFFTSNFSIDLLEK+LENKKPTFFTSNFSIDLLEK+LIDESLNSNDIITDQVLLDNQNILDEFLLNYK+LIDESLNSNDIITDQVLLDNQNILDEFLLNYKECSLDKECNQVVK+LKESFNSNEINSSELLKK+NVDFLFLDDIGGENLSLWAR+SLIDKLKESFNSNEINSSELLKK	ECSLDKECNQVVK+ESFNSNEINSSELLKK+GIYLYGNSGIGK+KGIYLYGNSGIGK+KLIDESLNSNDIITDQVLLDNQNILDEFLLNYK+KPTFFTSNFSIDLLEK+LENKKPTFFTSNFSIDLLEK+LIDESLNSNDIITDQVLLDNQNILDEFLLNYK+LIDESLNSNDIITDQVLLDNQNILDEFLLNYKECSLDKECNQVVK+LKESFNSNEINSSELLKK+NVDFLFLDDIGGENLSLWAR+SLIDKLKESFNSNEINSSELLKK	EC[Carbamidomethyl]SLDKEC[Carbamidomethyl]NQVVK;LIDESLNSNDIITDQVLLDNQNILDEFLLNYKEC[Carbamidomethyl]SLDKEC[Carbamidomethyl]NQVVK	40	40	0.000214872851505803	0.000218901516940984	0.000292852685424574
209	a	1	LR739236.1_prot_VZR99802.1_254		[gene=gap] [locus_tag=MF5583_00277] [protein=Glyceraldehyde-3-phosphate dehydrogenase] [protein_id=VZR99802.1] [location=297731..298747] [gbkey=CDS]	1	91.4	338	1		1	LR739236.1_prot_VZR99802.1_254	41	41	41	AAAWNIVPSTTGAAK+AAAWNIVPSTTGAAKAVSLVLPHLK+AGAKKVVISAPATGDLKTIVYGVNHK+ALDDAFTIKKGFMTTVHAVTNDQR+ALETDADLALAMK+ALETDADLALAMKYETKPIVSSDIIGSK+ASAHIKAGAKKVVISAPATGDLK+AVSLVLPHLK+AVSLVLPHLKGKLDGYALRVPTITGSITDLTVEFETQGLTIEQINNAVK+DATNLPWGELK+DATNLPWGELKVDLVVESTGFYTDKEK+FGSIFDATLTK+FGSIFDATLTKVMDVDGK+GFMTTVHAVTNDQR+GKLDGYALR+GVDIVAINDLTDTK+KALETDADLALAMK+KALETDADLALAMKYETKPIVSSDIIGSK+KGFMTTVHAVTNDQR+KVVIS…	AAAWNIVPSTTGAAK+AAAWNIVPSTTGAAKAVSLVLPHLK+AGAKKVVISAPATGDLKTIVYGVNHK+ALDDAFTIKKGFMTTVHAVTNDQR+ALETDADLALAMK+ALETDADLALAMKYETKPIVSSDIIGSK+ASAHIKAGAKKVVISAPATGDLK+AVSLVLPHLK+AVSLVLPHLKGKLDGYALRVPTITGSITDLTVEFETQGLTIEQINNAVK+DATNLPWGELK+DATNLPWGELKVDLVVESTGFYTDKEK+FGSIFDATLTK+FGSIFDATLTKVMDVDGK+GFMTTVHAVTNDQR+GKLDGYALR+GVDIVAINDLTDTK+KALETDADLALAMK+KALETDADLALAMKYETKPIVSSDIIGSK+KGFMTTVHAVTNDQR+KVVIS…	ALETDADLALAM[Oxidation]K;ALETDADLALAM[Oxidation]KYETKPIVSSDIIGSK;GFM[Oxidation]TTVHAVTNDQR;KALETDADLALAM[Oxidation]K;KALETDADLALAM[Oxidation]KYETKPIVSSDIIGSK;KGFM[Oxidation]TTVHAVTNDQR;SLTSEDTIISGASC[Carbamidomethyl]TTNC[Carbamidomethyl]LTPFTK;TLAYLLEFDTAQGIFC[Carbamidomethyl]EGEISYTDNSILVK;VC[Carbamidomethyl]SWYDNESSYVSQLVR;VMDVDGKQLVKVC[Carbamidomethyl]SWYDNESSYVSQLVR	2228	2228	0.0124626253873365	0.0123426778398263	0.0125194523019005
210	a	1	LR739236.1_prot_VZR99804.1_255		[gene=pgk] [locus_tag=MF5583_00278] [protein=Phosphoglycerate kinase] [protein_id=VZR99804.1] [location=298864..300084] [gbkey=CDS]	1	80.8	406	1		1	LR739236.1_prot_VZR99804.1_255	40	40	40	AHASNVGIASNIK+AVCQAIAEQTK+AVCQAIAEQTKK+DDFSWISTGGGASLEFMEGK+DKIVVPVDTACSK+DKIVVPVDTACSKEFADVTPTIFEGNIPDEWDGLDAGPK+EFADVTPTIFEGNIPDEWDGLDAGPK+EIVLVENTR+EIVLVENTRFEDVLEDEVVK+EIVLVENTRFEDVLEDEVVKYESK+FEDVLEDEVVK+FEDVLEDEVVKYESK+GAFTLIGGGDSASAAINMGFK+GAFTLIGGGDSASAAINMGFKDDFSWISTGGGASLEFMEGK+GLELEQAISSLQPK+IGVIENLLPK+IGVIENLLPKVDK+IIAALPTINYLIENDAK+IIAALPTINYLIENDAKIVLFSHLSR+IVVPVDTACSK+IVVPVDTACSKEF…	AHASNVGIASNIK+AVCQAIAEQTK+AVCQAIAEQTKK+DDFSWISTGGGASLEFMEGK+DKIVVPVDTACSK+DKIVVPVDTACSKEFADVTPTIFEGNIPDEWDGLDAGPK+EFADVTPTIFEGNIPDEWDGLDAGPK+EIVLVENTR+EIVLVENTRFEDVLEDEVVK+EIVLVENTRFEDVLEDEVVKYESK+FEDVLEDEVVK+FEDVLEDEVVKYESK+GAFTLIGGGDSASAAINMGFK+GAFTLIGGGDSASAAINMGFKDDFSWISTGGGASLEFMEGK+GLELEQAISSLQPK+IGVIENLLPK+IGVIENLLPKVDK+IIAALPTINYLIENDAK+IIAALPTINYLIENDAKIVLFSHLSR+IVVPVDTACSK+IVVPVDTACSKEF…	AVC[Carbamidomethyl]QAIAEQTK;AVC[Carbamidomethyl]QAIAEQTKK;DKIVVPVDTAC[Carbamidomethyl]SK;DKIVVPVDTAC[Carbamidomethyl]SKEFADVTPTIFEGNIPDEWDGLDAGPK;GAFTLIGGGDSASAAINM[Oxidation]GFK;IVVPVDTAC[Carbamidomethyl]SK;IVVPVDTAC[Carbamidomethyl]SKEFADVTPTIFEGNIPDEWDGLDAGPK;LLIGGGM[Oxidation]SYTFLK;M[Oxidation]LSQAVNEPKKPFVAILGGAK;VDKLLIGGGM[Oxidation]SYTFLK	593	593	0.00284838839114342	0.00269151815903792	0.00272872342108661
211	a	1	LR739236.1_prot_VZR99806.1_256		[locus_tag=MF5583_00279] [protein=hypothetical protein] [protein_id=VZR99806.1] [location=complement(300158..300826)] [gbkey=CDS]	1	73.9	222	1		1	LR739236.1_prot_VZR99806.1_256	16	16	16	AGINLNDENR+AGINLNDENRSDVAAQLDTTIR+AKNYLAQLEQK+ANQLDEMNDPILEQGR+ELANQDFFK+GLNLQIENYPDLQAHESIR+ILITVGKGSLFFEILLWVLGIIPGIVFTFMK+ILITVGKGSLFFEILLWVLGIIPGIVFTFMKIK+IPFATSSEIK+IPFATSSEIKELANQDFFK+LQHNASQIDNYIEQK+NYLAQLEQK+QALQQNLYLQK+SDVAAQLDTTIR+SINEWPTK+SVDLDKDVMK	AGINLNDENR+AGINLNDENRSDVAAQLDTTIR+AKNYLAQLEQK+ANQLDEMNDPILEQGR+ELANQDFFK+GLNLQIENYPDLQAHESIR+ILITVGKGSLFFEILLWVLGIIPGIVFTFMK+ILITVGKGSLFFEILLWVLGIIPGIVFTFMKIK+IPFATSSEIK+IPFATSSEIKELANQDFFK+LQHNASQIDNYIEQK+NYLAQLEQK+QALQQNLYLQK+SDVAAQLDTTIR+SINEWPTK+SVDLDKDVMK	ANQLDEM[Oxidation]NDPILEQGR;n[Acetyl]ANQLDEMNDPILEQGR;ILITVGKGSLFFEILLWVLGIIPGIVFTFM[Oxidation]K;SVDLDKDVM[Oxidation]K	388	388	0.00329665284787731	0.00381993007490709	0.0027781430428115
212	a	1	LR739236.1_prot_VZR99808.1_257		[locus_tag=MF5583_00280] [protein=hypothetical protein] [protein_id=VZR99808.1] [location=complement(300839..302593)] [gbkey=CDS]	1	64.4	584	1		1	LR739236.1_prot_VZR99808.1_257	41	41	41	DDIDYVR+ELDELIK+ELDELIKIGFEQTK+ESSEFIFEPLKEYDKYQEK+EYFNNLITTSK+EYFNNLITTSKVDVEQNK+EYFNNLITTSKVDVEQNKEQVIK+FESFWSCFDRNNER+FSTELAPNLEFYR+FSTELAPNLEFYRKPQNIDR+IFNHLPIDNELWDQEVNAK+IGFEQTK+IKIFNHLPIDNELWDQEVNAK+INKLVEEYGFLNSSSDENKTTVYVK+IRFSTELAPNLEFYR+LALSDYEHEVCANFLPPK+LLFTPLAQQNLVELVQDR+LLTQTMPFIHLNR+LNEINFYDHEDQYEHYSIEHIQNNFYSINK+LVEEYGFLNSSSDENKTTVYVK+MESSEFIFEPLKEYDK+MESSEFIFEPLKEYDKYQEK+NKLLTQT…	DDIDYVR+ELDELIK+ELDELIKIGFEQTK+ESSEFIFEPLKEYDKYQEK+EYFNNLITTSK+EYFNNLITTSKVDVEQNK+EYFNNLITTSKVDVEQNKEQVIK+FESFWSCFDRNNER+FSTELAPNLEFYR+FSTELAPNLEFYRKPQNIDR+IFNHLPIDNELWDQEVNAK+IGFEQTK+IKIFNHLPIDNELWDQEVNAK+INKLVEEYGFLNSSSDENKTTVYVK+IRFSTELAPNLEFYR+LALSDYEHEVCANFLPPK+LLFTPLAQQNLVELVQDR+LLTQTMPFIHLNR+LNEINFYDHEDQYEHYSIEHIQNNFYSINK+LVEEYGFLNSSSDENKTTVYVK+MESSEFIFEPLKEYDK+MESSEFIFEPLKEYDKYQEK+NKLLTQT…	FESFWSC[Carbamidomethyl]FDRNNER;LALSDYEHEVC[Carbamidomethyl]ANFLPPK;M[Oxidation]ESSEFIFEPLKEYDKYQEK;n[Acetyl]M[Oxidation]ESSEFIFEPLKEYDKYQEK;NLNFTPLSNTKFESFWSC[Carbamidomethyl]FDRNNER;TM[Oxidation]YWSLAPYFSIPSLAQINPGYIDKTETK	574	574	0.00184628761790431	0.00194912309604986	0.00176990334453088
213	a	1	LR739236.1_prot_VZR99814.1_260		[locus_tag=MF5583_00283] [protein=hypothetical protein] [protein_id=VZR99814.1] [location=complement(304213..305160)] [gbkey=CDS]	1	6.7	315	1		1	LR739236.1_prot_VZR99814.1_260	4	4	4	KDGIITIK+KNYNSPIYASAR+MKNYNSPIYASAR+NYNSPIYASAR	KDGIITIK+KNYNSPIYASAR+MKNYNSPIYASAR+NYNSPIYASAR	M[Oxidation]KNYNSPIYASAR	42	42	0.000230561980345909	0.000271020925736457	0.000253805660701297
214	a	1	LR739236.1_prot_VZR99817.1_261		[gene=rnjA] [locus_tag=MF5583_00284] [protein=Ribonuclease J1] [protein_id=VZR99817.1] [location=complement(305232..307073)] [gbkey=CDS]	1	71.8	613	1		1	LR739236.1_prot_VZR99817.1_261	39	39	39	ALFITHGHEDHIGGIQYLVQQVNIPVIYAPK+DAGSIISDSIQIITNAVNEVLTSNKPTFAAIK+DAGSIISDSIQIITNAVNEVLTSNKPTFAAIKK+DGLIAVVISLDSQTNR+FDWSPLGHFAELTK+FPESTMLGVSAVIPDYSYLIENQEK+GNGFIMANGDVLELLQGK+HLSINIIPGDTVVFSSSPIPGNR+HVETGESVNLEK+IANNKHLSINIIPGDTVVFSSSPIPGNR+IFALGGLEEVGK+IFALGGLEEVGKNTYCIEYDNELIMIDAGVK+IFLTTFASNVHR+IHTSGHASQEEQKLLFSLIRPK+IQHIIETAHK+IQHIIETAHKYNR+IQHIIETAHKYNRK+ISEKEFIK+KHVETGESVNLEK+KQLDILDEEIENQ…	ALFITHGHEDHIGGIQYLVQQVNIPVIYAPK+DAGSIISDSIQIITNAVNEVLTSNKPTFAAIK+DAGSIISDSIQIITNAVNEVLTSNKPTFAAIKK+DGLIAVVISLDSQTNR+FDWSPLGHFAELTK+FPESTMLGVSAVIPDYSYLIENQEK+GNGFIMANGDVLELLQGK+HLSINIIPGDTVVFSSSPIPGNR+HVETGESVNLEK+IANNKHLSINIIPGDTVVFSSSPIPGNR+IFALGGLEEVGK+IFALGGLEEVGKNTYCIEYDNELIMIDAGVK+IFLTTFASNVHR+IHTSGHASQEEQKLLFSLIRPK+IQHIIETAHK+IQHIIETAHKYNR+IQHIIETAHKYNRK+ISEKEFIK+KHVETGESVNLEK+KQLDILDEEIENQ…	FPESTM[Oxidation]LGVSAVIPDYSYLIENQEK;GNGFIM[Oxidation]ANGDVLELLQGK;IFALGGLEEVGKNTYC[Carbamidomethyl]IEYDNELIMIDAGVK;LASMGENGVELLM[Oxidation]ADSTNSEVEGYTQGEK;LASM[Oxidation]GENGVELLMADSTNSEVEGYTQGEK;NTYC[Carbamidomethyl]IEYDNELIMIDAGVK;STDIDKYKPEELMILTTGSQGEPM[Oxidation]AALSR;STDIDKYKPEELM[Oxidation]ILTTGSQGEPMAALSR;YKPEELMILTTGSQGEPM[Oxidation]AALSR;YKPEELM[Oxidation]ILTTGSQGEPMAALSR	672	672	0.00211437690095106	0.00196832815885596	0.00212401800880531
215	a	1	LR739236.1_prot_VZR99820.1_262		[locus_tag=MF5583_00285] [protein=hypothetical protein] [protein_id=VZR99820.1] [location=complement(307366..308877)] [gbkey=CDS]	1	57.3	503	1		1	LR739236.1_prot_VZR99820.1_262	25	25	25	DATNFNQDISNFDTSR+DFNTNSHPEFNNK+DFNTNSHPEFNNKK+DKIIITPNNDNYSNKLELDYK+EILGLEQWDTSNVTNMIDMFK+FLPIFYTEDKTNILK+GAFQNNVNKEILGLEQWDTSNVTNMIDMFK+GQITGYKFEIR+IIITPNNDNYSNKLELDYK+KLEEVINTNEINNYEFDLQPDEQK+LEQSKYEGQIEIR+LPGFITNLK+LSLDDVDLVLLK+LSLDDVDLVLLKDTNSVK+NNYGQWQIKPIPSHVK+NNYGQWQIKPIPSHVKK+NQDEVLDKQDQTELK+NQDEVLDKQDQTELKEIGYFK+NTVINLENTININSR+VKPEPEKNQDEVLDKQDQTELK+VKPEPEKNQDEVLDKQDQTELKEIGYFK+VPSKLPGF…	DATNFNQDISNFDTSR+DFNTNSHPEFNNK+DFNTNSHPEFNNKK+DKIIITPNNDNYSNKLELDYK+EILGLEQWDTSNVTNMIDMFK+FLPIFYTEDKTNILK+GAFQNNVNKEILGLEQWDTSNVTNMIDMFK+GQITGYKFEIR+IIITPNNDNYSNKLELDYK+KLEEVINTNEINNYEFDLQPDEQK+LEQSKYEGQIEIR+LPGFITNLK+LSLDDVDLVLLK+LSLDDVDLVLLKDTNSVK+NNYGQWQIKPIPSHVK+NNYGQWQIKPIPSHVKK+NQDEVLDKQDQTELK+NQDEVLDKQDQTELKEIGYFK+NTVINLENTININSR+VKPEPEKNQDEVLDKQDQTELK+VKPEPEKNQDEVLDKQDQTELKEIGYFK+VPSKLPGF…	VTDMNSM[Oxidation]FNGASSFNQNLSEWNVNR;VTDM[Oxidation]NSMFNGASSFNQNLSEWNVNR	210	210	0.000777472345408669	0.000735474281571101	0.000851485193704651
216	a	1	LR739236.1_prot_VZR99826.1_265		[gene=recD] [locus_tag=MF5583_00288] [protein=RecBCD enzyme subunit RecD] [protein_id=VZR99826.1] [location=complement(310032..314714)] [gbkey=CDS]	1	49.2	1560	1		1	LR739236.1_prot_VZR99826.1_265	65	65	65	AENFIQNEALVK+AENFIQNEALVKK+AIVDQTNNLDNDISVVNENNLDTK+AIVDQTNNLDNDISVVNENNLDTKLNILEQYK+ANEYLDKFLEQNPDLLPFFSEDVKEPFFIK+DENKFLLAIECDGSTFNSSK+DFIIFIINGK+DIEANINNIVASDFFK+DIFNNYKDVLLK+DILDLTLK+EQLANNINNFYNLYLDFLTLLNKDK+ESLIFQNTNPQYNILK+ESLIFQNTNPQYNILKR+ESYEISNYK+FIYSQYIDQNDDYHTILK+FLEQNPDLLPFFSEDVKEPFFIK+FLLAIECDGSTFNSSK+HSFDQEVYEQLTK+HSFDQEVYEQLTKK+IDLAILDPR+IKESLIFQNTNPQYNILK+IKESLIFQNTNPQYNILKR+IKI…	AENFIQNEALVK+AENFIQNEALVKK+AIVDQTNNLDNDISVVNENNLDTK+AIVDQTNNLDNDISVVNENNLDTKLNILEQYK+ANEYLDKFLEQNPDLLPFFSEDVKEPFFIK+DENKFLLAIECDGSTFNSSK+DFIIFIINGK+DIEANINNIVASDFFK+DIFNNYKDVLLK+DILDLTLK+EQLANNINNFYNLYLDFLTLLNKDK+ESLIFQNTNPQYNILK+ESLIFQNTNPQYNILKR+ESYEISNYK+FIYSQYIDQNDDYHTILK+FLEQNPDLLPFFSEDVKEPFFIK+FLLAIECDGSTFNSSK+HSFDQEVYEQLTK+HSFDQEVYEQLTKK+IDLAILDPR+IKESLIFQNTNPQYNILK+IKESLIFQNTNPQYNILKR+IKI…	DENKFLLAIEC[Carbamidomethyl]DGSTFNSSK;FLLAIEC[Carbamidomethyl]DGSTFNSSK;M[Oxidation]INSIGILDENQFLIPYGWEFK	380	380	0.000436908131395132	0.000496176771732898	0.000446600345272475
217	a	1	LR739236.1_prot_VZR99830.1_267		[locus_tag=MF5583_00290] [protein=hypothetical protein] [protein_id=VZR99830.1] [location=316920..317111] [gbkey=CDS]	1	60.3	63	1		1	LR739236.1_prot_VZR99830.1_267	3	3	3	GNIIDLSDAYQIDLSIITDQINK+IELLEDANKGNIIDLSDAYQIDLSIITDQINK+IIDKYKIELLEDANK	GNIIDLSDAYQIDLSIITDQINK+IELLEDANKGNIIDLSDAYQIDLSIITDQINK+IIDKYKIELLEDANK		14	14	0.000354710738993706	0.000180680617157638	0.000725159030575135
218	a	1	LR739236.1_prot_VZR99836.1_270		[locus_tag=MF5583_00293] [protein=hypothetical protein] [protein_id=VZR99836.1] [location=319126..320547] [gbkey=CDS]	1	47.6	473	1		1	LR739236.1_prot_VZR99836.1_270	14	14	14	ANQIINNLLEEHK+ANQIINNLLEEHKIVK+FIVVSILKGEQTPYR+GFNYSGETTTVEYK+GTKESFDTLK+IDPNPEFYCEIEEHNGLK+IFVGINDNNQIVGLEDPQAILENISEAIK+IGQQANTVHQLTSLGLVKDEFLTYAGALIADNEFIK+IIELYASQPNYTNDLKPVFMSNEHLFK+NPDNFLHTVSAFANTK+TKIDPNPEFYCEIEEHNGLK+VADLTDKIDKSQNEIVLDYIK+VTFDSKNPDNFLHTVSAFANTK+WNGNDKTNSDIVSLK	ANQIINNLLEEHK+ANQIINNLLEEHKIVK+FIVVSILKGEQTPYR+GFNYSGETTTVEYK+GTKESFDTLK+IDPNPEFYCEIEEHNGLK+IFVGINDNNQIVGLEDPQAILENISEAIK+IGQQANTVHQLTSLGLVKDEFLTYAGALIADNEFIK+IIELYASQPNYTNDLKPVFMSNEHLFK+NPDNFLHTVSAFANTK+TKIDPNPEFYCEIEEHNGLK+VADLTDKIDKSQNEIVLDYIK+VTFDSKNPDNFLHTVSAFANTK+WNGNDKTNSDIVSLK	IDPNPEFYC[Carbamidomethyl]EIEEHNGLK;TKIDPNPEFYC[Carbamidomethyl]EIEEHNGLK	82	82	0.00030709100976305	0.000348946604172309	0.000325976614959912
219	a	1	LR739236.1_prot_VZR99838.1_271		[gene=bcgIA] [locus_tag=MF5583_00294] [protein=Restriction enzyme BgcI subunit alpha] [protein_id=VZR99838.1] [location=320763..322793] [gbkey=CDS]	1	46	676	1		1	LR739236.1_prot_VZR99838.1_271	29	29	29	AFSMMTHGYGSVIIQSSAGNGK+CKTEPGFTDGDILINK+DEENLTESDRVNLIASSIMATLGIPNEISPLTK+DKQIDISLTK+ENISSFLAWEVSNILK+FPADAFVLNPPYSK+IGVYLVSDENYGLAQEIGEYDDLSFLDEK+IPVDKADMIVR+IVDCLGEYYQIGLNTDFTGK+KIPVDKADMIVR+LEQETLNTQIDK+LEQETLNTQIDKAFELYESK+LNNDIYKDEENLTESDR+LNNDIYKDEENLTESDRVNLIASSIMATLGIPNEISPLTK+LNNDIYKDEENLTESDRVNLIASSIMATLGIPNEISPLTKEELK+LNTYPVIIEYK+MPADIFGGK+NTLLASIK+RPTLDDFKENISSFLAWEVSNILK+SSVQTHIYVFK+…	AFSMMTHGYGSVIIQSSAGNGK+CKTEPGFTDGDILINK+DEENLTESDRVNLIASSIMATLGIPNEISPLTK+DKQIDISLTK+ENISSFLAWEVSNILK+FPADAFVLNPPYSK+IGVYLVSDENYGLAQEIGEYDDLSFLDEK+IPVDKADMIVR+IVDCLGEYYQIGLNTDFTGK+KIPVDKADMIVR+LEQETLNTQIDK+LEQETLNTQIDKAFELYESK+LNNDIYKDEENLTESDR+LNNDIYKDEENLTESDRVNLIASSIMATLGIPNEISPLTK+LNNDIYKDEENLTESDRVNLIASSIMATLGIPNEISPLTKEELK+LNTYPVIIEYK+MPADIFGGK+NTLLASIK+RPTLDDFKENISSFLAWEVSNILK+SSVQTHIYVFK+…	C[Carbamidomethyl]KTEPGFTDGDILINK;IPVDKADM[Oxidation]IVR;IVDC[Carbamidomethyl]LGEYYQIGLNTDFTGK;M[Oxidation]PADIFGGK;VIAIGC[Carbamidomethyl]TGK	247	247	0.000727261958942716	0.000715639574614757	0.000625127847733225
220	a	1	LR739236.1_prot_VZR99840.1_272		[locus_tag=MF5583_00295] [protein=hypothetical protein] [protein_id=VZR99840.1] [location=322880..323410] [gbkey=CDS]	1	42	176	1		1	LR739236.1_prot_VZR99840.1_272	4	4	4	IDWTFIK+IIDPNDCYAFILGVLNK+QINAELEAQHIAELEAQHIAELEAYLK+YISPIGATILSNVFSATANGFGK	IDWTFIK+IIDPNDCYAFILGVLNK+QINAELEAQHIAELEAQHIAELEAYLK+YISPIGATILSNVFSATANGFGK	IIDPNDC[Carbamidomethyl]YAFILGVLNK	28	28	0.00028568322302476	0.000258701792748436	0.000356914210361199
221	a	1	LR739236.1_prot_VZR99842.1_273		[locus_tag=MF5583_00296] [protein=hypothetical protein] [protein_id=VZR99842.1] [location=323382..323921] [gbkey=CDS]	1	36.3	179	1		1	LR739236.1_prot_VZR99842.1_273	4	4	4	DLVLWNNDKINIIK+FQVTENVALYLTTLLNSK+GLNKDVLEEGTEFDYITR+VDIQYINNFISAIKK	DLVLWNNDKINIIK+FQVTENVALYLTTLLNSK+GLNKDVLEEGTEFDYITR+VDIQYINNFISAIKK		31	31	0.000343316399612623	0.000286161759576482	0.000350932407952911
222	a	1	LR739236.1_prot_VZR99844.1_274		[gene=lacC] [locus_tag=MF5583_00297] [protein=Tagatose-6-phosphate kinase] [protein_id=VZR99844.1] [location=complement(324433..325374)] [gbkey=CDS]	1	60.7	313	1		1	LR739236.1_prot_VZR99844.1_274	18	18	18	AYSVVDTFKEPLLK+DDVLILTGSLPVNTDTNIYAQLVELANLK+DDVLILTGSLPVNTDTNIYAQLVELANLKK+ELKNDSDIINQSK+IIDDSQTESSSYAPEINISELDK+IIDDSQTESSSYAPEINISELDKLK+KDDVLILTGSLPVNTDTNIYAQLVELANLK+KDDVLILTGSLPVNTDTNIYAQLVELANLKK+LNIDNELLVFTNGSFETFFYNDLKK+NKTNRPTDQYMYAAGK+NVLVSLGSDGAILVTSTK+QPFLIKPNKDELEATFNK+QPFLIKPNKDELEATFNKELK+QPFLIKPNKDELEATFNKELKNDSDIINQSK+TNRPTDQYMYAAGK+TYLNEVLKKDDVLILTGSLPVNTDTNIYAQLVELANLKK+VDNVAG…	AYSVVDTFKEPLLK+DDVLILTGSLPVNTDTNIYAQLVELANLK+DDVLILTGSLPVNTDTNIYAQLVELANLKK+ELKNDSDIINQSK+IIDDSQTESSSYAPEINISELDK+IIDDSQTESSSYAPEINISELDKLK+KDDVLILTGSLPVNTDTNIYAQLVELANLK+KDDVLILTGSLPVNTDTNIYAQLVELANLKK+LNIDNELLVFTNGSFETFFYNDLKK+NKTNRPTDQYMYAAGK+NVLVSLGSDGAILVTSTK+QPFLIKPNKDELEATFNK+QPFLIKPNKDELEATFNKELK+QPFLIKPNKDELEATFNKELKNDSDIINQSK+TNRPTDQYMYAAGK+TYLNEVLKKDDVLILTGSLPVNTDTNIYAQLVELANLKK+VDNVAG…	NKTNRPTDQYM[Oxidation]YAAGK;TNRPTDQYM[Oxidation]YAAGK;VDNVAGAGDSM[Oxidation]IAGFISK;WNYKVDNVAGAGDSM[Oxidation]IAGFISK	180	180	0.000963838605476508	0.0011637448057182	0.00113117858363677
223	a	1	LR739236.1_prot_VZR99846.1_275		[gene=ftsH_2] [locus_tag=MF5583_00298] [protein=ATP-dependent zinc metalloprotease FtsH] [protein_id=VZR99846.1] [location=325848..326906] [gbkey=CDS]	1	29.5	352	1		1	LR739236.1_prot_VZR99846.1_275	6	6	6	ATTAVFQGLDNLNSQILLIATTNLFK+GSVINLIK+SVLETNSTNFGSTDTELK+TSLAFSDPNNSTDYFKR+VKIDEESIFLPDVIK+YSKQDLIDISEIIFNEYIQK	ATTAVFQGLDNLNSQILLIATTNLFK+GSVINLIK+SVLETNSTNFGSTDTELK+TSLAFSDPNNSTDYFKR+VKIDEESIFLPDVIK+YSKQDLIDISEIIFNEYIQK		22	22	0.000174584191848465	0.000129350896374218	4.8670119594709e-05
224	a	1	LR739236.1_prot_VZR99848.1_276		[locus_tag=MF5583_00299] [protein=hypothetical protein] [protein_id=VZR99848.1] [location=326909..329179] [gbkey=CDS]	1	40.7	756	1		1	LR739236.1_prot_VZR99848.1_276	22	22	22	APYLVSMSVSDLVK+DKNDKIEIDDINENKQDTDQYVYEK+DKNVLGYGVVPIHINDILK+FGTSFATPWISR+IGSPADSINGLVVNSVDFK+KIDETTFWASPEVYEIFQLK+KNFSNGLTHQIIEQINQNK+MNEILELKPK+NDKIEIDDINENKQDTDQYVYEK+NFSNGLTHQIIEQINQNK+NIEISDNDYDHGTAVSSIIVDGPSINPK+NQANFNPIVSAYYK+NQANFNPIVSAYYKR+NSEPVKLDDLISLK+NSEPVKLDDLISLKNDLENVCLFWSK+NVLGYGVVPIHINDILK+SSLDENNELIVGSK+TGPVLSFFNKPDVSYYGGSIEEPIYVFTQNNK+TGPVLSFFNKPDVSYYGGSIEEPIYVFTQNNKLEK+VDKNIE…	APYLVSMSVSDLVK+DKNDKIEIDDINENKQDTDQYVYEK+DKNVLGYGVVPIHINDILK+FGTSFATPWISR+IGSPADSINGLVVNSVDFK+KIDETTFWASPEVYEIFQLK+KNFSNGLTHQIIEQINQNK+MNEILELKPK+NDKIEIDDINENKQDTDQYVYEK+NFSNGLTHQIIEQINQNK+NIEISDNDYDHGTAVSSIIVDGPSINPK+NQANFNPIVSAYYK+NQANFNPIVSAYYKR+NSEPVKLDDLISLK+NSEPVKLDDLISLKNDLENVCLFWSK+NVLGYGVVPIHINDILK+SSLDENNELIVGSK+TGPVLSFFNKPDVSYYGGSIEEPIYVFTQNNK+TGPVLSFFNKPDVSYYGGSIEEPIYVFTQNNKLEK+VDKNIE…	NSEPVKLDDLISLKNDLENVC[Carbamidomethyl]LFWSK;YNTYNNNFLIPTHNDKFPFIC[Carbamidomethyl]K	164	164	0.000421219002555026	0.000406531388604685	0.000400348214796689
225	a	1	LR739236.1_prot_VZR99852.1_278		[locus_tag=MF5583_00301] [protein=hypothetical protein] [protein_id=VZR99852.1] [location=329562..331817] [gbkey=CDS]	1	39.3	751	1		1	LR739236.1_prot_VZR99852.1_278	22	22	19	ATNELTESAR+ATNTASLIALENK+ATNTASLIALENKK+DIIQALETLEAIGK+DKQQDAAKPEIKPEIK+EGLTISPR+ENVTSQFTSK+ESDKNNEDKLVIPIKK+FNGNQIQVDSTSTK+IKELSLFTNGNSLR+ITFNTLAFDKDDYKDDQNYQR+ITINGVEVEAEIEGPAGFHVHEQDR+ITNPTKPYQNHTVGK+KITELTLYNNQDYFEITSDELDKANLEHLSTGEK+KITNPTKPYQNHTVGK+KQYPELK+NAFINENGEIDSYSWGPPGEYNTVTAR+NNEPFFQGAFGPGLTPDKK+QQDAAKPEIKPEIK+SPGDIDAGNFPGWK+SPGDIDAGNFPGWKK+TQEYIWLIHNLDQKK	ATNELTESAR+DIIQALETLEAIGK+DKQQDAAKPEIKPEIK+ENVTSQFTSK+ESDKNNEDKLVIPIKK+FNGNQIQVDSTSTK+IKELSLFTNGNSLR+ITFNTLAFDKDDYKDDQNYQR+ITINGVEVEAEIEGPAGFHVHEQDR+ITNPTKPYQNHTVGK+KITELTLYNNQDYFEITSDELDKANLEHLSTGEK+KITNPTKPYQNHTVGK+KQYPELK+NAFINENGEIDSYSWGPPGEYNTVTAR+NNEPFFQGAFGPGLTPDKK+QQDAAKPEIKPEIK+SPGDIDAGNFPGWK+SPGDIDAGNFPGWKK+TQEYIWLIHNLDQKK		131	125	0.00030760611202399	0.000307599362213635	0.000349785431192866
226	a	1	LR739236.1_prot_VZR99854.1_279		[locus_tag=MF5583_00302] [protein=Membrane-associated lipoprotein] [protein_id=VZR99854.1] [location=331841..334423] [gbkey=CDS]	1	57.9	860	1		1	LR739236.1_prot_VZR99854.1_279	47	47	46	DDLISVSLTR+DIATTNPELTTVIK+DLNSLYILGYPSSKEDHYLEK+DPSGDLISK+DQYENQVGASVTNIK+EGYTSSFKDYELEK+EQVLPTR+FDNDKYISR+FDNLAQSSNFDTYYNAALK+GFTLPVYNNGQVDSLK+GLDTKQEDIKKFDNLAQSSNFDTYYNAALK+GPSPIDSLGR+IFQTSESGTMWIMDYLDDNGKTPTK+IGNDLYTLYDKDKK+INSDVNVGQTFNLNSFDK+INSDVNVGQTFNLNSFDKNFTTFTFEAQENK+ISDAVTAIFHATDFINNDNNPVNFLEK+ISDAVTAIFHATDFINNDNNPVNFLEKDQK+IVSRPLNDSEFLDLVNSLNTENDILK+IYDGSETIKGPSPIDSLGR+KFDNLAQSSNFDTYY…	DDLISVSLTR+DIATTNPELTTVIK+DLNSLYILGYPSSKEDHYLEK+DPSGDLISK+DQYENQVGASVTNIK+EQVLPTR+FDNDKYISR+FDNLAQSSNFDTYYNAALK+GFTLPVYNNGQVDSLK+GLDTKQEDIKKFDNLAQSSNFDTYYNAALK+GPSPIDSLGR+IFQTSESGTMWIMDYLDDNGKTPTK+IGNDLYTLYDKDKK+INSDVNVGQTFNLNSFDK+INSDVNVGQTFNLNSFDKNFTTFTFEAQENK+ISDAVTAIFHATDFINNDNNPVNFLEK+ISDAVTAIFHATDFINNDNNPVNFLEKDQK+IVSRPLNDSEFLDLVNSLNTENDILK+IYDGSETIKGPSPIDSLGR+KFDNLAQSSNFDTYYNAALK+KIVSRPLND…	IFQTSESGTMWIM[Oxidation]DYLDDNGKTPTK	334	324	0.000729101083295308	0.000727974812152576	0.000704399245304484
227	a	1	LR739236.1_prot_VZR99856.1_280		[locus_tag=MF5583_00303] [protein=hypothetical protein] [protein_id=VZR99856.1] [location=334613..336865] [gbkey=CDS]	1	20.3	750	1		1	LR739236.1_prot_VZR99856.1_280	11	11	8	ATNTASLIALENK+ATNTASLIALENKK+DSLSGGEGYDKGAGLFQNTLTNVISR+EADKKEPNVLVIPK+EGLTISPR+EVAKPEVKPEIIRPETTTPK+GAGLFQNTLTNVISR+IKFSNGNATTK+ITFNTLAFDQEDFKDGK+QNSGFFNSSIERYKR+SAFINENGEIDSHGWGPPDAYNTVTSR	DSLSGGEGYDKGAGLFQNTLTNVISR+EADKKEPNVLVIPK+EVAKPEVKPEIIRPETTTPK+GAGLFQNTLTNVISR+IKFSNGNATTK+ITFNTLAFDQEDFKDGK+QNSGFFNSSIERYKR+SAFINENGEIDSHGWGPPDAYNTVTSR		36	30	7.51259154894362e-05	9.72661562199747e-05	6.09133585683114e-05
228	a	1	LR739236.1_prot_VZR99858.1_281		[locus_tag=MF5583_00304] [protein=Membrane-associated lipoprotein] [protein_id=VZR99858.1] [location=336886..339459] [gbkey=CDS]	1	31.7	857	1		1	LR739236.1_prot_VZR99858.1_281	16	16	14	DKKDELISLITNDYVK+DKYENQIFSEVVNVIPSR+GFTLPVYDDKGEVTGLQINDNPEVNK+GFTLPVYDDKGEVTGLQINDNPEVNKGHSVVDSLGR+KLDFNPNIEKELQDYK+LNEAVSAIFHATDFIK+LNSDISVGQTFNLNGFDKNFTK+LVQSIQSENDLLK+NSLGTYVNKAEILPTQLEK+QANNSNFDTYYNAAIK+SFIDKPGLTDAFLAAHR+TGLAAVFR+TVDAFNQQINNGLEYFNGESGYVSYTQK+VPSEFEFK+YITALEHNVNNGSTIDLKK+YNLGQYDLIYGGGKDQETGK	DKKDELISLITNDYVK+DKYENQIFSEVVNVIPSR+GFTLPVYDDKGEVTGLQINDNPEVNK+GFTLPVYDDKGEVTGLQINDNPEVNKGHSVVDSLGR+KLDFNPNIEKELQDYK+LNEAVSAIFHATDFIK+LNSDISVGQTFNLNGFDKNFTK+LVQSIQSENDLLK+NSLGTYVNKAEILPTQLEK+QANNSNFDTYYNAAIK+TVDAFNQQINNGLEYFNGESGYVSYTQK+VPSEFEFK+YITALEHNVNNGSTIDLKK+YNLGQYDLIYGGGKDQETGK		121	79	0.000190617727274684	0.000191111762561744	0.000182542507032495
229	a	1	LR739236.1_prot_VZR99860.1_282		[locus_tag=MF5583_00305] [protein=hypothetical protein] [protein_id=VZR99860.1] [location=339657..341903] [gbkey=CDS]	1	40.9	748	1		1	LR739236.1_prot_VZR99860.1_282	22	22	20	ATNTASLIALENK+ATNTASLIALENKK+DEKNEAAKPELKPEIR+DKINEGLVLEIDASKDYAYGK+DYGFDEGKGITISK+GEIDSNGWGTPDEFNSVTSR+GVISESLTGGEGYDSGAALFNNSIFNVFDKDLK+IDDLSLYTDGNSLKR+ITELTLHNTGSSFDISADELNNANLK+ITFNTLAFDEKDYKDGDYSR+KDEKNEAAKPELKPEIR+KIDDLSLYTDGNSLKR+KITELTLHNTGSSFDISADELNNANLK+LLDSPNVVNFLKDDAK+LLDSPNVVNFLKDDAKEK+NEAAKPELKPEIR+NNEPFFQGGHGPGLTPDKELGENSYPTGLDFTR+NSDNVEKTLEELEAVANQNAGSYQNTLER+RPDSNIVKPSVSR+SAFINE…	DEKNEAAKPELKPEIR+DKINEGLVLEIDASKDYAYGK+DYGFDEGKGITISK+GEIDSNGWGTPDEFNSVTSR+GVISESLTGGEGYDSGAALFNNSIFNVFDKDLK+IDDLSLYTDGNSLKR+ITELTLHNTGSSFDISADELNNANLK+ITFNTLAFDEKDYKDGDYSR+KDEKNEAAKPELKPEIR+KIDDLSLYTDGNSLKR+KITELTLHNTGSSFDISADELNNANLK+LLDSPNVVNFLKDDAK+LLDSPNVVNFLKDDAKEK+NEAAKPELKPEIR+NNEPFFQGGHGPGLTPDKELGENSYPTGLDFTR+NSDNVEKTLEELEAVANQNAGSYQNTLER+RPDSNIVKPSVSR+SAFINEKGEIDSNGWGTPDEFNSVTSR+TFSYDSP…		159	155	0.000414297328066744	0.000383318692674278	0.000389360956757672
230	a	1	LR739236.1_prot_VZR99862.1_283		[locus_tag=MF5583_00306] [protein=Membrane-associated lipoprotein] [protein_id=VZR99862.1] [location=341921..344503] [gbkey=CDS]	1	60.9	860	1		1	LR739236.1_prot_VZR99862.1_283	55	55	53	AKDSNFDTYYNAALK+ATDSENTTILK+DDVLSFSLTR+DDVVPSRLEK+DITTSYEKDHNKLISNITNDYGGNGSK+DITTSYEKDHNKLISNITNDYGGNGSKK+DNDYTHTVWSESK+DNDYTHTVWSESKDITTSYEK+DNDYTHTVWSESKDITTSYEKDHNK+DSNFDTYYNAALK+DYAAEIEEAEDNIK+EGYTSSFKDYELEK+EQPKEYFNYGLEILPR+GFDHTPEEFK+GLETSQDNINKFDQK+GLFGDYNLGQYDLIYGGGKDQETGK+GLQINDAPEVNK+GLQINDAPEVNKGPSTVDSLGR+GLQINDAPEVNKGPSTVDSLGRDR+GSYISKDDVVPSR+GSYISKDDVVPSRLEK+INFEDESEQIDK+INFEDESEQID…	AKDSNFDTYYNAALK+ATDSENTTILK+DDVLSFSLTR+DDVVPSRLEK+DITTSYEKDHNKLISNITNDYGGNGSK+DITTSYEKDHNKLISNITNDYGGNGSKK+DNDYTHTVWSESK+DNDYTHTVWSESKDITTSYEK+DNDYTHTVWSESKDITTSYEKDHNK+DSNFDTYYNAALK+DYAAEIEEAEDNIK+EQPKEYFNYGLEILPR+GFDHTPEEFK+GLETSQDNINKFDQK+GLFGDYNLGQYDLIYGGGKDQETGK+GLQINDAPEVNK+GLQINDAPEVNKGPSTVDSLGR+GLQINDAPEVNKGPSTVDSLGRDR+GSYISKDDVVPSR+GSYISKDDVVPSRLEK+INFEDESEQIDK+INFEDESEQIDKQIK+ITDAVTTIFH…		470	432	0.000950215017014294	0.00103756040252871	0.00105123229171607
231	a	1	LR739236.1_prot_VZR99864.1_284		[locus_tag=MF5583_00307] [protein=hypothetical protein] [protein_id=VZR99864.1] [location=344773..347025] [gbkey=CDS]	1	13.1	750	1		1	LR739236.1_prot_VZR99864.1_284	6	6	5	ATNTASLIALENK+GIANPTRPYQNHTVNK+IEAAKPIPKPVVK+IIIPPAKKEEK+KGQEEYPKLKSK+NNEPFFQGGHGPGLSPDDKLGQNSYPTGLDFSR	GIANPTRPYQNHTVNK+IEAAKPIPKPVVK+IIIPPAKKEEK+KGQEEYPKLKSK+NNEPFFQGGHGPGLSPDDKLGQNSYPTGLDFSR		41	38	8.26385070383798e-05	9.27038063816378e-05	0.000114212547315584
232	a	1	LR739236.1_prot_VZR99866.1_285		[locus_tag=MF5583_00308] [protein=Membrane-associated lipoprotein] [protein_id=VZR99866.1] [location=347047..349620] [gbkey=CDS]	1	66.9	857	1		1	LR739236.1_prot_VZR99866.1_285	67	67	66	AIFHATDFIKK+DDMVSFSLTR+DLFGSYK+DLNSLYIVGYPTSNEDYYLDQYEDEK+DLNSLYIVGYPTSNEDYYLDQYEDEKQLK+DNLVEWQK+EDVTITFK+EIEEAEDNIQLFSK+EIPSEFKFDNKK+EISTLNKDNLVEWQK+EISTLNKDNLVEWQKK+ESSPLSLLK+ESSPLSLLKDDQK+EVKFDSYYNAALK+FDSYYNAALK+FTFAPAKK+GFDEKEIPSEFK+GFDEKEIPSEFKFDNKK+GFTLPVYDSSGK+GIRDDMVSFSLTR+GKYSGQIFTEVLNVNVINQDSSSR+GLSVNDGPEIGK+GNILPSQLK+GNILPSQLKK+GSETSKGNILPSQLK+IFQTSESGTMWIMDYIDINNPTK+IINDLDYFGGLSGFNDY…	AIFHATDFIKK+DDMVSFSLTR+DLFGSYK+DLNSLYIVGYPTSNEDYYLDQYEDEK+DLNSLYIVGYPTSNEDYYLDQYEDEKQLK+DNLVEWQK+EDVTITFK+EIEEAEDNIQLFSK+EIPSEFKFDNKK+EISTLNKDNLVEWQK+EISTLNKDNLVEWQKK+ESSPLSLLK+ESSPLSLLKDDQK+EVKFDSYYNAALK+FDSYYNAALK+FTFAPAKK+GFDEKEIPSEFK+GFDEKEIPSEFKFDNKK+GFTLPVYDSSGK+GIRDDMVSFSLTR+GKYSGQIFTEVLNVNVINQDSSSR+GLSVNDGPEIGK+GNILPSQLK+GNILPSQLKK+GSETSKGNILPSQLK+IFQTSESGTMWIMDYIDINNPTK+IINDLDYFGGLSGFNDY…		468	454	0.00102509644501922	0.00113193432218862	0.000920989167935268
233	a	1	LR739236.1_prot_VZR99868.1_286		[locus_tag=MF5583_00309] [protein=hypothetical protein] [protein_id=VZR99868.1] [location=349657..351120] [gbkey=CDS]	1	4.5	487	1		1	LR739236.1_prot_VZR99868.1_286	2	2	2	FYDDGSNLILETK+ISLKVEQQK	FYDDGSNLILETK+ISLKVEQQK		10	10	6.88299072585323e-05	2.33734679279901e-05	2.3452268442625e-05
234	a	1	LR739236.1_prot_VZR99870.1_287		[locus_tag=MF5583_00310] [protein=hypothetical protein] [protein_id=VZR99870.1] [location=351095..351589] [gbkey=CDS]	1	32.3	164	1		1	LR739236.1_prot_VZR99870.1_287	4	4	4	ISSDLLVPMLSETESSNTEAINLK+IVNANNYIDYQK+NKQNNDQSFIVFDLYNK+QNNDQSFIVFDLYNK	ISSDLLVPMLSETESSNTEAINLK+IVNANNYIDYQK+NKQNNDQSFIVFDLYNK+QNNDQSFIVFDLYNK	ISSDLLVPM[Oxidation]LSETESSNTEAINLK	53	53	0.000715369371476635	0.000624670182490126	0.000487492580005541
235	a	1	LR739236.1_prot_VZR99872.1_288		[locus_tag=MF5583_00311] [protein=hypothetical protein] [protein_id=VZR99872.1] [location=351591..352502] [gbkey=CDS]	1	54.8	303	1		1	LR739236.1_prot_VZR99872.1_288	17	17	17	AKEFCNSNKLNVIYNVDQK+EIEEIVLLTSNNKK+EKEIEEIVLLTSNNK+EKEIEEIVLLTSNNKK+ENSFTILPLTK+FNVNNLTETK+FNVNNLTETKSEFDLTDIK+FNVNNLTETKSEFDLTDIKEFK+IFPDINNYIQTQVDNFIENSIQSLLVESSFYK+IKNNLINESK+NALWNQNIISLLQK+NKENSFTILPLTK+QLWIYVTEEQKYSTDSYSR+SEFDLTDIK+SEFDLTDIKEFK+TINEIDEEVKK+YENHILNTIK	AKEFCNSNKLNVIYNVDQK+EIEEIVLLTSNNKK+EKEIEEIVLLTSNNK+EKEIEEIVLLTSNNKK+ENSFTILPLTK+FNVNNLTETK+FNVNNLTETKSEFDLTDIK+FNVNNLTETKSEFDLTDIKEFK+IFPDINNYIQTQVDNFIENSIQSLLVESSFYK+IKNNLINESK+NALWNQNIISLLQK+NKENSFTILPLTK+QLWIYVTEEQKYSTDSYSR+SEFDLTDIK+SEFDLTDIKEFK+TINEIDEEVKK+YENHILNTIK	AKEFC[Carbamidomethyl]NSNKLNVIYNVDQK	127	127	0.000774393247011011	0.000751345140655524	0.000848112975115721
236	a	1	LR739236.1_prot_VZR99874.1_289		[locus_tag=MF5583_00312] [protein=hypothetical protein] [protein_id=VZR99874.1] [location=352502..352945] [gbkey=CDS]	1	36.1	147	1		1	LR739236.1_prot_VZR99874.1_289	6	6	6	ELHNQISILQANQTIGLTIDSLLELK+ELHNQISILQANQTIGLTIDSLLELKR+IYQEELKELHNQISILQANQTIGLTIDSLLELKR+KIYQEELK+NKYYVLK+NNHITINTFSK	ELHNQISILQANQTIGLTIDSLLELK+ELHNQISILQANQTIGLTIDSLLELKR+IYQEELKELHNQISILQANQTIGLTIDSLLELKR+KIYQEELK+NKYYVLK+NNHITINTFSK		26	26	0.000266033054245279	0.000464607301262497	0.000271934636465676
237	a	1	LR739236.1_prot_VZR99876.1_290		[locus_tag=MF5583_00313] [protein=hypothetical protein] [protein_id=VZR99876.1] [location=352947..355271] [gbkey=CDS]	1	62.7	774	1		1	LR739236.1_prot_VZR99876.1_290	45	45	45	AGSSTGGGNGASSVSGSSSGSGGGTSTPESPLTPK+AKESIQTSFNSSK+AKESIQTSFNSSKEENDPMFFFINPVNTR+ALNLLSWYDDFTDHVK+ALNLLSWYDDFTDHVKDTSEHSALLK+DIIYKENEDLPEFGR+DIIYKENEDLPEFGRDIYFDEYKPNNNSGSSSNTTTVDGYTVK+DIYFDEYKPNNNSGSSSNTTTVDGYTVK+DIYFDEYKPNNNSGSSSNTTTVDGYTVKLDQK+DWNSYIK+DYTKVVENNNKDGVEK+ENEDLPEFGRDIYFDEYKPNNNSGSSSNTTTVDGYTVK+ESIQTSFNSSKEENDPMFFFINPVNTR+FDALLNNYSQSWLGK+FKYHVTALNNGTATVK+FTFILEK+FVDFDLNQNQTFQFNTQTSN…	AGSSTGGGNGASSVSGSSSGSGGGTSTPESPLTPK+AKESIQTSFNSSK+AKESIQTSFNSSKEENDPMFFFINPVNTR+ALNLLSWYDDFTDHVK+ALNLLSWYDDFTDHVKDTSEHSALLK+DIIYKENEDLPEFGR+DIIYKENEDLPEFGRDIYFDEYKPNNNSGSSSNTTTVDGYTVK+DIYFDEYKPNNNSGSSSNTTTVDGYTVK+DIYFDEYKPNNNSGSSSNTTTVDGYTVKLDQK+DWNSYIK+DYTKVVENNNKDGVEK+ENEDLPEFGRDIYFDEYKPNNNSGSSSNTTTVDGYTVK+ESIQTSFNSSKEENDPMFFFINPVNTR+FDALLNNYSQSWLGK+FKYHVTALNNGTATVK+FTFILEK+FVDFDLNQNQTFQFNTQTSN…	AKESIQTSFNSSKEENDPM[Oxidation]FFFINPVNTR;ESIQTSFNSSKEENDPM[Oxidation]FFFINPVNTR	584	584	0.00153020562984494	0.00133094384848097	0.00140921166261476
238	a	1	LR739236.1_prot_VZR99878.1_291		[gene=atpA_1] [locus_tag=MF5583_00314] [protein=ATP synthase subunit alpha] [protein_id=VZR99878.1] [location=355276..356823] [gbkey=CDS]	1	75.3	515	1		1	LR739236.1_prot_VZR99878.1_291	29	29	29	EAMPGDMFFAHSQLLER+EIALLSNRPVGK+FIDELINKYPDGK+FIDELINKYPDGKK+GEFDYKQQQVFTSK+GEFDYKQQQVFTSKK+GFSIFSYNFILIMTK+IINWSLIK+IINWSLIKDIKDEQK+IYNILQQHDALK+KPEDISSEVFK+KPEDISSEVFKLSHDLMK+KTITALPIIQTIDNDITSLIASNVISITDGQIVTSSK+LFLISATSDTAYLLANLQALK+LFSQGILPAVDIDFSVSR+LNEQLYTGLAAIDLLIPIGK+LSMLDHNLSK+LSMLDHNLSKEVSDLMYK+LTINDELELLDNTNEIFTSNEYFGK+NIKCVYVAIGQKKESISR+NTIILDAPANSSYEQYLAPYIGMTHAENISNTDDVLIIFDDLTK+NYF…	EAMPGDMFFAHSQLLER+EIALLSNRPVGK+FIDELINKYPDGK+FIDELINKYPDGKK+GEFDYKQQQVFTSK+GEFDYKQQQVFTSKK+GFSIFSYNFILIMTK+IINWSLIK+IINWSLIKDIKDEQK+IYNILQQHDALK+KPEDISSEVFK+KPEDISSEVFKLSHDLMK+KTITALPIIQTIDNDITSLIASNVISITDGQIVTSSK+LFLISATSDTAYLLANLQALK+LFSQGILPAVDIDFSVSR+LNEQLYTGLAAIDLLIPIGK+LSMLDHNLSK+LSMLDHNLSKEVSDLMYK+LTINDELELLDNTNEIFTSNEYFGK+NIKCVYVAIGQKKESISR+NTIILDAPANSSYEQYLAPYIGMTHAENISNTDDVLIIFDDLTK+NYF…	EAM[Oxidation]PGDMFFAHSQLLER;LSM[Oxidation]LDHNLSKEVSDLMYK;NIKC[Carbamidomethyl]VYVAIGQKKESISR;NTIILDAPANSSYEQYLAPYIGM[Oxidation]THAENISNTDDVLIIFDDLTK	306	306	0.0010847949784759	0.00131510930760273	0.000964707923927747
239	a	1	LR739236.1_prot_VZR99880.1_292		[gene=atpD_1] [locus_tag=MF5583_00315] [protein=ATP synthase subunit beta] [protein_id=VZR99880.1] [location=356823..358202] [gbkey=CDS]	1	82.4	459	1		1	LR739236.1_prot_VZR99880.1_292	43	43	43	AIDFFIPIFK+AKNNIFSFTGVSLNNK+AKNNIFSFTGVSLNNKHDEK+AKNNIFSFTGVSLNNKHDEKQEYVEMNSTINNK+ALQLENFFTQYFFMTEQFTK+AYKDLEDVILILGFDELDAESK+DLEDVILILGFDELDAESK+DVKKEDVLLFIDNIYR+EDVLLFIDNIYR+EGIELYDELTESNLMK+EIIFNVNNK+ELTTEFELIETGIK+FIQAENEVSATLGK+FIQAENEVSATLGKKPSVGGYQSTLESDVANIQDR+GQYVPLNDTIESVIR+HDEKQEYVEMNSTINNK+HDEKQEYVEMNSTINNKR+IISISGDVIEVQFESSNLPSINQLLTTHDNQTYLLVK+KALQLENFFTQYFFMTEQFTK+KEDVLLFIDNIYR+KP…	AIDFFIPIFK+AKNNIFSFTGVSLNNK+AKNNIFSFTGVSLNNKHDEK+AKNNIFSFTGVSLNNKHDEKQEYVEMNSTINNK+ALQLENFFTQYFFMTEQFTK+AYKDLEDVILILGFDELDAESK+DLEDVILILGFDELDAESK+DVKKEDVLLFIDNIYR+EDVLLFIDNIYR+EGIELYDELTESNLMK+EIIFNVNNK+ELTTEFELIETGIK+FIQAENEVSATLGK+FIQAENEVSATLGKKPSVGGYQSTLESDVANIQDR+GQYVPLNDTIESVIR+HDEKQEYVEMNSTINNK+HDEKQEYVEMNSTINNKR+IISISGDVIEVQFESSNLPSINQLLTTHDNQTYLLVK+KALQLENFFTQYFFMTEQFTK+KEDVLLFIDNIYR+KP…	ALQLENFFTQYFFM[Oxidation]TEQFTK;EGIELYDELTESNLM[Oxidation]K;HDEKQEYVEM[Oxidation]NSTINNK;HDEKQEYVEM[Oxidation]NSTINNKR;M[Oxidation]SIVPIGVTAAEYLR;NGAITSFQTVFLPM[Oxidation]DDLSDPSAVAVFNHLDSNLVLSR;NNIFSFTGVSLNNKHDEKQEYVEM[Oxidation]NSTINNK;NNIFSFTGVSLNNKHDEKQEYVEM[Oxidation]NSTINNKR;NSTM[Oxidation]FVSK;QEYVEM[Oxidation]NSTINNK;QEYVEM[Oxidation]NSTINNKR;SREGIELYDELTESNLM[Oxidation]K	684	684	0.00281160423996482	0.0027527223437546	0.00287397586382351
240	a	1	LR739236.1_prot_VZR99882.1_293		[locus_tag=MF5583_00316] [protein=hypothetical protein] [protein_id=VZR99882.1] [location=complement(358261..360765)] [gbkey=CDS]	1	61.3	834	1		1	LR739236.1_prot_VZR99882.1_293	44	44	43	AEDLDNAFYTSIVNAVGLSEVGAR+ALDELKDETKKDGFELQK+APNNIFDATK+DDKNTNSFKDLYSGEVFLVNK+DNNLKLDNTDSSISDVK+DSLLDTVLNK+DVEEFQNKIDVNKNYK+ELKAEDLDNAFYTSIVNAVGLSEVGAR+ETKFENNNSITNAQTTASLFAK+FENNNSITNAQTTASLFAK+GLLTTPLNK+IITTLNNSLDK+IITTLNNSLDKLIIDESSVEIK+IKLDSETKKPSIPLFSEIFK+ILELTTSLNPAFLVTGFDSVNSTLK+KPSIPLFSEIFK+LAELTSSNINLTGLTDLAK+LIAILSSMMMITTASLPIIACHTK+LIGLGTTDLDKYSDDILK+LILPLIGGSTKEDELKK+LLNILFLSQNKVEYPETS…	AEDLDNAFYTSIVNAVGLSEVGAR+ALDELKDETKKDGFELQK+APNNIFDATK+DDKNTNSFKDLYSGEVFLVNK+DNNLKLDNTDSSISDVK+DSLLDTVLNK+DVEEFQNKIDVNKNYK+ELKAEDLDNAFYTSIVNAVGLSEVGAR+ETKFENNNSITNAQTTASLFAK+FENNNSITNAQTTASLFAK+GLLTTPLNK+IITTLNNSLDK+IITTLNNSLDKLIIDESSVEIK+IKLDSETKKPSIPLFSEIFK+ILELTTSLNPAFLVTGFDSVNSTLK+KPSIPLFSEIFK+LAELTSSNINLTGLTDLAK+LIGLGTTDLDKYSDDILK+LILPLIGGSTKEDELKK+LLNILFLSQNKVEYPETSTPDNAK+LLNILFLSQNKVEYPETS…	LIAILSSMMMITTASLPIIAC[Carbamidomethyl]HTK	298	295	0.000731677894941113	0.000627832648108915	0.000654827734309372
241	a	1	LR739236.1_prot_VZR99884.1_294		[locus_tag=MF5583_00317] [protein=hypothetical protein] [protein_id=VZR99884.1] [location=complement(361038..363521)] [gbkey=CDS]	1	48	827	1		1	LR739236.1_prot_VZR99884.1_294	28	28	27	AHPFVTLLTVIAK+DKEALIPAVPGLLFALGLAETLK+DLALLLDETNLKLDNNDSNIK+DLKVEDLDIAFYTSLINAIGSGLNQK+DQLISETLVAK+EFQEKLDVNVK+EHKFENNNSITNTQTSASLFAK+FENNNSITNTQTSASLFAK+GSLIDVFLSK+IAFPIITNGKDENKNSFK+ILYGGDVFLVNKLDEFFEALK+LADLSSSNISLTGLTDVASLIENYTYK+LIAILSSMMMITTASLPIIACHTK+LISSPAKPNQGK+LISSPAKPNQGKEWDIILYTLQALQFIQLK+LLAMLFLSPNKVDYPDKINADDSKEYYEK+NISSSNELINQYFEK+NISSSNELINQYFEKDSYK+NISSSNELINQYFEKDSYKNKDVLDSK+NN…	AHPFVTLLTVIAK+DKEALIPAVPGLLFALGLAETLK+DLALLLDETNLKLDNNDSNIK+DLKVEDLDIAFYTSLINAIGSGLNQK+DQLISETLVAK+EFQEKLDVNVK+EHKFENNNSITNTQTSASLFAK+FENNNSITNTQTSASLFAK+GSLIDVFLSK+IAFPIITNGKDENKNSFK+ILYGGDVFLVNKLDEFFEALK+LADLSSSNISLTGLTDVASLIENYTYK+LISSPAKPNQGK+LISSPAKPNQGKEWDIILYTLQALQFIQLK+LLAMLFLSPNKVDYPDKINADDSKEYYEK+NISSSNELINQYFEK+NISSSNELINQYFEKDSYK+NISSSNELINQYFEKDSYKNKDVLDSK+NNKDQLISETLVAK+SHTPTSANNLFD…	LIAILSSMMMITTASLPIIAC[Carbamidomethyl]HTK	195	192	0.000464585480517493	0.000474860122602329	0.00038231971199352
242	a	1	LR739236.1_prot_VZR99890.1_297		[locus_tag=MF5583_00320] [protein=dITP/XTP pyrophosphatase] [protein_id=VZR99890.1] [location=369023..369625] [gbkey=CDS]	1	38.5	200	1		1	LR739236.1_prot_VZR99890.1_297	8	8	8	AIDKLIDYIDNVK+EFSQILKDYEIK+NKVKEFSQILK+RKAYMTTAIALYDVKSK+SLSDIPNYVEIK+SLSDIPNYVEIKENK+VKEFSQILKDYEIK+YINGVAIGDDTGICVK	AIDKLIDYIDNVK+EFSQILKDYEIK+NKVKEFSQILK+RKAYMTTAIALYDVKSK+SLSDIPNYVEIK+SLSDIPNYVEIKENK+VKEFSQILKDYEIK+YINGVAIGDDTGICVK	YINGVAIGDDTGIC[Carbamidomethyl]VK	44	44	0.000474869001827824	0.000455315155237248	0.000314084505117855
243	a	1	LR739236.1_prot_VZR99892.1_298		[gene=trmL] [locus_tag=MF5583_00321] [protein=tRNA (cytidine(34)-2'-O)-methyltransferase] [protein_id=VZR99892.1] [location=369638..370183] [gbkey=CDS]	1	58.6	181	1		1	LR739236.1_prot_VZR99892.1_298	11	11	11	DNFDTTFR+FVDCIRYDDWNDFITKHPNITLFCLSR+GKDYILSER+HPNITLFCLSR+INIVLYQPEIAQNVGAIMR+IPMIAQAR+KINIVLYQPEIAQNVGAIMR+QIIKDNFDTTFRIPMIAQAR+SINIANTVGIASYEVLR+YDDWNDFITKHPNITLFCLSR+YGQKPISDFDFTK	DNFDTTFR+FVDCIRYDDWNDFITKHPNITLFCLSR+GKDYILSER+HPNITLFCLSR+INIVLYQPEIAQNVGAIMR+IPMIAQAR+KINIVLYQPEIAQNVGAIMR+QIIKDNFDTTFRIPMIAQAR+SINIANTVGIASYEVLR+YDDWNDFITKHPNITLFCLSR+YGQKPISDFDFTK	FVDC[Carbamidomethyl]IRYDDWNDFITKHPNITLFC[Carbamidomethyl]LSR;HPNITLFC[Carbamidomethyl]LSR;YDDWNDFITKHPNITLFC[Carbamidomethyl]LSR	87	87	0.000864239977327206	0.00100622133754088	0.000851861540751592
244	a	1	LR739236.1_prot_VZR99894.1_299		[locus_tag=MF5583_00322] [protein=Putative phosphatase] [protein_id=VZR99894.1] [location=370183..371049] [gbkey=CDS]	1	68.8	288	1		1	LR739236.1_prot_VZR99894.1_299	21	21	21	DIVVFGDNYNDIEMVK+DKFDLVQSLPK+ECIKDKFDLVQSLPK+GYCVSNGVDELK+GYCVSNGVDELKQVAFNICDSLENDGVAK+IVEVIISLQNLSDNDANEK+IVEVIISLQNLSDNDANEKLNLIK+KGYCVSNGVDELK+KGYCVSNGVDELKQVAFNICDSLENDGVAK+KYNDLLEISNDLKNNK+LAYEHNIDIVGYTNNLMIGTNHSER+LNLIKECIKDKFDLVQSLPK+MNNYPYILSDLDGTISLK+MNNYPYILSDLDGTISLKDFSISK+MNNYPYILSDLDGTISLKDFSISKK+QIEQIIKEVK+QVAFNICDSLENDGVAK+TNTVIHADYLNNK+VLNINYKDIVVFGDNYNDIEMVK+VSLPIISCNGALISDLK+YN…	DIVVFGDNYNDIEMVK+DKFDLVQSLPK+ECIKDKFDLVQSLPK+GYCVSNGVDELK+GYCVSNGVDELKQVAFNICDSLENDGVAK+IVEVIISLQNLSDNDANEK+IVEVIISLQNLSDNDANEKLNLIK+KGYCVSNGVDELK+KGYCVSNGVDELKQVAFNICDSLENDGVAK+KYNDLLEISNDLKNNK+LAYEHNIDIVGYTNNLMIGTNHSER+LNLIKECIKDKFDLVQSLPK+MNNYPYILSDLDGTISLK+MNNYPYILSDLDGTISLKDFSISK+MNNYPYILSDLDGTISLKDFSISKK+QIEQIIKEVK+QVAFNICDSLENDGVAK+TNTVIHADYLNNK+VLNINYKDIVVFGDNYNDIEMVK+VSLPIISCNGALISDLK+YN…	DIVVFGDNYNDIEM[Oxidation]VK;EC[Carbamidomethyl]IKDKFDLVQSLPK;GYC[Carbamidomethyl]VSNGVDELK;GYC[Carbamidomethyl]VSNGVDELKQVAFNIC[Carbamidomethyl]DSLENDGVAK;KGYC[Carbamidomethyl]VSNGVDELK;KGYC[Carbamidomethyl]VSNGVDELKQVAFNIC[Carbamidomethyl]DSLENDGVAK;LAYEHNIDIVGYTNNLM[Oxidation]IGTNHSER;LNLIKEC[Carbamidomethyl]IKDKFDLVQSLPK;QVAFNIC[Carbamidomethyl]DSLENDGVAK;VSLPIISC[Carbamidomethyl]NGALISDLK	146	146	0.000989310420474633	0.000928811297575982	0.000951771227629865
245	a	1	LR739236.1_prot_VZR99896.1_300		[gene=clpB] [locus_tag=MF5583_00323] [protein=Chaperone protein ClpB] [protein_id=VZR99896.1] [location=371210..373351] [gbkey=CDS]	1	68.6	713	1		1	LR739236.1_prot_VZR99896.1_300	53	53	53	AGEIQYSLLPSLEK+AHSDVFNILLQILDDGR+AHSDVFNILLQILDDGRLTDSLGK+AIDLVDEACASIR+DAKDNKLDPVIGR+DAKDNKLDPVIGREEEISR+DNKLDPVIGR+DNKLDPVIGREEEISR+DRFETYHGVR+ELDSLKIEQANLNQK+GDVPTLLK+GLKDRFETYHGVR+IDNIVYFNALSVQTIGEIVDK+IHDNALVSAAK+IQEELNQVFRPEFLNR+IVKGDVPTLLK+KELDSLKIEQANLNQK+KELDSLKIEQANLNQKWEK+KVMQLEIETSALEKEKDDK+LIGAPPGYVGYEEGGR+LIGAPPGYVGYEEGGRLTEAVRR+LLNLEDLLKK+LQDEQNYFINFSEEAR+MISEEVTEHEIAK+NIETLIAHHIIS…	AGEIQYSLLPSLEK+AHSDVFNILLQILDDGR+AHSDVFNILLQILDDGRLTDSLGK+AIDLVDEACASIR+DAKDNKLDPVIGR+DAKDNKLDPVIGREEEISR+DNKLDPVIGR+DNKLDPVIGREEEISR+DRFETYHGVR+ELDSLKIEQANLNQK+GDVPTLLK+GLKDRFETYHGVR+IDNIVYFNALSVQTIGEIVDK+IHDNALVSAAK+IQEELNQVFRPEFLNR+IVKGDVPTLLK+KELDSLKIEQANLNQK+KELDSLKIEQANLNQKWEK+KVMQLEIETSALEKEKDDK+LIGAPPGYVGYEEGGR+LIGAPPGYVGYEEGGRLTEAVRR+LLNLEDLLKK+LQDEQNYFINFSEEAR+MISEEVTEHEIAK+NIETLIAHHIIS…	AIDLVDEAC[Carbamidomethyl]ASIR;TGNNSGM[Oxidation]DVSNLLKPALAR;VM[Oxidation]QLEIETSALEKEKDDK;YLPDKAIDLVDEAC[Carbamidomethyl]ASIR	495	495	0.00121449872590236	0.00130911089514216	0.00140963592759767
246	a	1	LR739236.1_prot_VZR99898.1_301		[gene=hrcA] [locus_tag=MF5583_00324] [protein=Heat-inducible transcription repressor HrcA] [protein_id=VZR99898.1] [location=373358..374380] [gbkey=CDS]	1	46.2	340	1		1	LR739236.1_prot_VZR99898.1_301	11	11	11	DISLSDLK+IGNEIDQINDDISMVATELK+IGNSSTVLTLVGPK+ILQTIVEEFIKTNQPVGSK+ISSATIRNESVVLEHEGYLEK+LKTYLNQLLDLR+LVEQLSPFDWFNIAYESNK+MTAVVIKK+NESVVLEHEGYLEK+RVDYNQVNQLMNLIIEIINTK+YMLENPEFNDTNKLK	DISLSDLK+IGNEIDQINDDISMVATELK+IGNSSTVLTLVGPK+ILQTIVEEFIKTNQPVGSK+ISSATIRNESVVLEHEGYLEK+LKTYLNQLLDLR+LVEQLSPFDWFNIAYESNK+MTAVVIKK+NESVVLEHEGYLEK+RVDYNQVNQLMNLIIEIINTK+YMLENPEFNDTNKLK	M[Oxidation]TAVVIKK	50	50	0.000312197613658431	0.000217613860958979	0.000302327331129487
247	a	1	LR739236.1_prot_VZR99900.1_302		[gene=grpE] [locus_tag=MF5583_00325] [protein=Protein GrpE] [protein_id=VZR99900.1] [location=374382..374984] [gbkey=CDS]	1	67	200	1		1	LR739236.1_prot_VZR99900.1_302	23	23	23	DLIQPLEILK+DLIQPLEILKK+ELNETLKHSIDLEKK+GFEMIVNQINNVLESHHIK+HDANEAVESDVYK+HDANEAVESDVYKTNQIIGILSDGYMIHDK+KTNLVEINNLTK+KTNLVEINNLTKK+KVVNSSNNNEAVQAYVK+KYNQKELEIKK+LKSTLLELEKQK+QKELNETLKHSIDLEK+QKELNETLKHSIDLEKK+STLLELEK+STLLELEKQKELNETLK+TNLVEINNLTK+TNLVEINNLTKK+TNQIIGILSDGYMIHDK+VGDMFDPHKHDANEAVESDVYK+VGDMFDPHKHDANEAVESDVYKTNQIIGILSDGYMIHDK+VVNSSNNNEAVQAYVK+YNQKELEIK+YNQKELEIKK	DLIQPLEILK+DLIQPLEILKK+ELNETLKHSIDLEKK+GFEMIVNQINNVLESHHIK+HDANEAVESDVYK+HDANEAVESDVYKTNQIIGILSDGYMIHDK+KTNLVEINNLTK+KTNLVEINNLTKK+KVVNSSNNNEAVQAYVK+KYNQKELEIKK+LKSTLLELEKQK+QKELNETLKHSIDLEK+QKELNETLKHSIDLEKK+STLLELEK+STLLELEKQKELNETLK+TNLVEINNLTK+TNLVEINNLTKK+TNQIIGILSDGYMIHDK+VGDMFDPHKHDANEAVESDVYK+VGDMFDPHKHDANEAVESDVYKTNQIIGILSDGYMIHDK+VVNSSNNNEAVQAYVK+YNQKELEIK+YNQKELEIKK	GFEM[Oxidation]IVNQINNVLESHHIK;TNQIIGILSDGYM[Oxidation]IHDK;VGDM[Oxidation]FDPHKHDANEAVESDVYK;VGDM[Oxidation]FDPHKHDANEAVESDVYKTNQIIGILSDGYMIHDK;VGDMFDPHKHDANEAVESDVYKTNQIIGILSDGYM[Oxidation]IHDK	273	273	0.0025698793040094	0.00250423335380486	0.00265544172508732
248	a	1	LR739236.1_prot_VZR99902.1_303		[gene=dnaK] [locus_tag=MF5583_00326] [protein=Chaperone protein DnaK] [protein_id=VZR99902.1] [location=375044..376819] [gbkey=CDS]	1	88.3	591	1		1	LR739236.1_prot_VZR99902.1_303	49	49	49	AENYINIIETSLAQAGDK+AENYINIIETSLAQAGDKISAEQK+AENYINIIETSLAQAGDKISAEQKEQSQK+AEYNIDLSK+AEYNIDLSKEK+AMAADNKSLGQFQLTGIQPAPR+AVITVPAYFNDAQR+AVITVPAYFNDAQRK+DAGTIAGLQVER+DKNTNEEKTITISNSGNLSEDEVER+DYTPEQISAEILR+EAQENAANDEAKKKHIELK+EKIIGIDLGTTNSVVSVIEGTQPIILENPEGQR+ELVKNEDYDALEQK+GIPQIEVTFEIDTNGIVSVSAK+HLVDMTIQPVK+HLVDMTIQPVKDALSAAK+IDEVLLVGGSTR+IIGIDLGTTNSVVSVIEGTQPIILENPEGQR+IINEPTAAALAYGLDK+IINEPTAAALA…	AENYINIIETSLAQAGDK+AENYINIIETSLAQAGDKISAEQK+AENYINIIETSLAQAGDKISAEQKEQSQK+AEYNIDLSK+AEYNIDLSKEK+AMAADNKSLGQFQLTGIQPAPR+AVITVPAYFNDAQR+AVITVPAYFNDAQRK+DAGTIAGLQVER+DKNTNEEKTITISNSGNLSEDEVER+DYTPEQISAEILR+EAQENAANDEAKKKHIELK+EKIIGIDLGTTNSVVSVIEGTQPIILENPEGQR+ELVKNEDYDALEQK+GIPQIEVTFEIDTNGIVSVSAK+HLVDMTIQPVK+HLVDMTIQPVKDALSAAK+IDEVLLVGGSTR+IIGIDLGTTNSVVSVIEGTQPIILENPEGQR+IINEPTAAALAYGLDK+IINEPTAAALA…	HLVDM[Oxidation]TIQPVKDALSAAK;INLSSQLEVEINLPFIAM[Oxidation]NENGPISFATNLTR;M[Oxidation]IKEAQENAANDEAK;MNELEQAM[Oxidation]AAAAEFANK;MNELEQAM[Oxidation]AAAAEFANKHNDSESNNNSSDQNN;M[Oxidation]NELEQAMAAAAEFANKHNDSESNNNSSDQNN;M[Oxidation]VDEIKELVKNEDYDALEQK;SINPDEVVAMGAAIQGGVLAGDVTDIVLADVTPLSLGIETMGGVM[Oxidation]TK;SINPDEVVAMGAAIQGGVLAGDVTDIVLADVTPLSLGIETM[Oxidation]GGVMTK;SINPDEVVAMGAAIQGGVLAGDVTDIVLADV…	1154	1154	0.00367719800360353	0.00356316851602753	0.00381674756257662
249	a	1	LR739236.1_prot_VZR99904.1_304		[gene=dnaJ] [locus_tag=MF5583_00327] [protein=Chaperone protein DnaJ] [protein_id=VZR99904.1] [location=376882..378009] [gbkey=CDS]	1	51.2	375	1		1	LR739236.1_prot_VZR99904.1_304	13	13	13	AKKDYYEVLGVSK+DYYEVLGVSK+EKELIEQLYNQTSFNPENNIDN+ELIEQLYNQTSFNPENNIDN+GHASVNDGVNGDLIVNIYLK+GINSNEIITISNK+GIRPNQQIK+MVEINEAADVLLDPDKR+MVEINEAADVLLDPDKRK+QYHPDLNKSPEAHDK+SGGTSFFSNMFSEFSDFFGSSR+VFQIINDNDILMSYNISYLDAILGNEISIK+YDQYGHMAFDNSSGFSSNFTDFEDMFSNMR	AKKDYYEVLGVSK+DYYEVLGVSK+EKELIEQLYNQTSFNPENNIDN+ELIEQLYNQTSFNPENNIDN+GHASVNDGVNGDLIVNIYLK+GINSNEIITISNK+GIRPNQQIK+MVEINEAADVLLDPDKR+MVEINEAADVLLDPDKRK+QYHPDLNKSPEAHDK+SGGTSFFSNMFSEFSDFFGSSR+VFQIINDNDILMSYNISYLDAILGNEISIK+YDQYGHMAFDNSSGFSSNFTDFEDMFSNMR	VFQIINDNDILM[Oxidation]SYNISYLDAILGNEISIK	70	70	0.000387344126981127	0.000318720608666073	0.00035025181176779
250	a	1	LR739236.1_prot_VZR99906.1_305		[gene=rpsB] [locus_tag=MF5583_00328] [protein=30S ribosomal protein S2] [protein_id=VZR99906.1] [location=378200..379063] [gbkey=CDS]	1	60.6	287	1		1	LR739236.1_prot_VZR99906.1_305	31	31	31	ALWEIEEEEK+ALWEIEEEEKK+ALWEIEEEEKKGR+DYIFGVK+EELSAAGVQYGHQTK+EELSAAGVQYGHQTKR+EITREELSAAGVQYGHQTK+EITREELSAAGVQYGHQTKR+IKALWEIEEEEK+IKALWEIEEEEKK+IKALWEIEEEEKKGR+ILFVGTKR+LAVNTENTAETTTSESTTTTSEQAVVEK+LAVNTENTAETTTSESTTTTSEQAVVEKQVEK+LAVNTENTAETTTSESTTTTSEQAVVEKQVEKVSEPKAE+LPAAIVVVDPK+LPAAIVVVDPKGDEIAVK+MKDYIFGVK+MNPSVLK+NKNHIIDLEK+NKNHIIDLEKTITHLNAAQK+NKNHIIDLEKTITHLNAAQKLLESLGSK+QMHKLPAAIVVVDPK+…	ALWEIEEEEK+ALWEIEEEEKK+ALWEIEEEEKKGR+DYIFGVK+EELSAAGVQYGHQTK+EELSAAGVQYGHQTKR+EITREELSAAGVQYGHQTK+EITREELSAAGVQYGHQTKR+IKALWEIEEEEK+IKALWEIEEEEKK+IKALWEIEEEEKKGR+ILFVGTKR+LAVNTENTAETTTSESTTTTSEQAVVEK+LAVNTENTAETTTSESTTTTSEQAVVEKQVEK+LAVNTENTAETTTSESTTTTSEQAVVEKQVEKVSEPKAE+LPAAIVVVDPK+LPAAIVVVDPKGDEIAVK+MKDYIFGVK+MNPSVLK+NKNHIIDLEK+NKNHIIDLEKTITHLNAAQK+NKNHIIDLEKTITHLNAAQKLLESLGSK+QMHKLPAAIVVVDPK+…	M[Oxidation]KDYIFGVK;M[Oxidation]NPSVLK	1743	1743	0.0113680466106763	0.0118984796664786	0.011122789886657
251	a	1	LR739236.1_prot_VZR99908.1_306		[gene=tsf] [locus_tag=MF5583_00329] [protein=Elongation factor Ts] [protein_id=VZR99908.1] [location=379074..379961] [gbkey=CDS]	1	89.8	295	1		1	LR739236.1_prot_VZR99908.1_306	42	42	42	ALEASDNNIDNAIVWLR+DDIKLQSKPANVLENILK+EITQAGMMDCK+EITQAGMMDCKK+ENDQKVVILEVNSETDFVAK+ENDQKVVILEVNSETDFVAKNEK+EQAKDDIKLQSKPANVLENILK+FLSLVNEIADALLNSQASSLEQGLQVVTK+KALEASDNNIDNAIVWLR+LAEVSLLDQLFVIDESFK+LAEVSLLDQLFVIDESFKVGDFLK+LDSSDAYNVAMHVAAMAPK+LQSKPANVLENILK+MIRYEVGEGIEK+MIRYEVGEGIEKVVTNFADEVAAQLK+NAEMHIIK+NAEMHIIKEQAK+NAEMHIIKEQAKDDIK+NEKFLSLVNEIADALLNSQASSLEQGLQVVTK+RLAEVSLLDQLFVIDESFK+RLAEVSLLD…	ALEASDNNIDNAIVWLR+DDIKLQSKPANVLENILK+EITQAGMMDCK+EITQAGMMDCKK+ENDQKVVILEVNSETDFVAK+ENDQKVVILEVNSETDFVAKNEK+EQAKDDIKLQSKPANVLENILK+FLSLVNEIADALLNSQASSLEQGLQVVTK+KALEASDNNIDNAIVWLR+LAEVSLLDQLFVIDESFK+LAEVSLLDQLFVIDESFKVGDFLK+LDSSDAYNVAMHVAAMAPK+LQSKPANVLENILK+MIRYEVGEGIEK+MIRYEVGEGIEKVVTNFADEVAAQLK+NAEMHIIK+NAEMHIIKEQAK+NAEMHIIKEQAKDDIK+NEKFLSLVNEIADALLNSQASSLEQGLQVVTK+RLAEVSLLDQLFVIDESFK+RLAEVSLLD…	EITQAGMMDC[Carbamidomethyl]K;EITQAGM[Oxidation]M[Oxidation]DC[Carbamidomethyl]K;EITQAGMMDC[Carbamidomethyl]KK;EITQAGMM[Oxidation]DC[Carbamidomethyl]KK;EITQAGM[Oxidation]MDC[Carbamidomethyl]KK;EITQAGM[Oxidation]M[Oxidation]DC[Carbamidomethyl]KK;LDSSDAYNVAMHVAAM[Oxidation]APK;LDSSDAYNVAM[Oxidation]HVAAMAPK;LDSSDAYNVAM[Oxidation]HVAAM[Oxidation]APK;NAEM[Oxidation]HIIK;NAEM[Oxidation]HIIKEQAK;NAEM[Ox…	1902	1902	0.0116089610416932	0.0131192502356495	0.0117890578500323
252	a	1	LR739236.1_prot_VZR99910.1_307		[locus_tag=MF5583_00330] [protein=hypothetical protein] [protein_id=VZR99910.1] [location=379961..380566] [gbkey=CDS]	1	25.4	201	1		1	LR739236.1_prot_VZR99910.1_307	4	4	4	IIEDTESHALYINYKPSK+IIEDTESHALYINYKPSKR+ITENEILYLGEKIEFK+STSLEISNQNANEYFK	IIEDTESHALYINYKPSK+IIEDTESHALYINYKPSKR+ITENEILYLGEKIEFK+STSLEISNQNANEYFK		81	81	0.00080604044793719	0.000736206096776644	0.000738688116966462
253	a	1	LR739236.1_prot_VZR99912.1_308		[gene=pyrH] [locus_tag=MF5583_00331] [protein=Uridylate kinase] [protein_id=VZR99912.1] [location=380701..381414] [gbkey=CDS]	1	51.1	237	1		1	LR739236.1_prot_VZR99912.1_308	8	8	8	CLENIASQIVHLAK+DANLKIEVFDMSGDNNIIK+GKLGQSIGMDAINADYMGMLATVMNGLALESTITK+IEVFDMSGDNNIIK+IKVYSSLPIK+LGQSIGMDAINADYMGMLATVMNGLALESTITK+LSGEALKGEAEVYDKK+MNEGFISIFVGGTGYSYFTTDTTATIR	CLENIASQIVHLAK+DANLKIEVFDMSGDNNIIK+GKLGQSIGMDAINADYMGMLATVMNGLALESTITK+IEVFDMSGDNNIIK+IKVYSSLPIK+LGQSIGMDAINADYMGMLATVMNGLALESTITK+LSGEALKGEAEVYDKK+MNEGFISIFVGGTGYSYFTTDTTATIR	C[Carbamidomethyl]LENIASQIVHLAK;DANLKIEVFDM[Oxidation]SGDNNIIK;GKLGQSIGMDAINADYMGM[Oxidation]LATVMNGLALESTITK;GKLGQSIGMDAINADYM[Oxidation]GMLATVMNGLALESTITK;GKLGQSIGM[Oxidation]DAINADYMGMLATVMNGLALESTITK;LGQSIGMDAINADYM[Oxidation]GMLATVMNGLALESTITK;LGQSIGM[Oxidation]DAINADYMGMLATVMNGLALESTITK;LGQSIGM[Oxidation]DAINADYMGMLATVM[Oxidation]NGLALESTITK;LGQSIGM[Oxidation]DAINADYM[Oxidation]GMLATVMNGLAL…	67	67	0.00058931372775853	0.000600362810175696	0.0004096230599926
254	a	1	LR739236.1_prot_VZR99914.1_309		[gene=frr] [locus_tag=MF5583_00332] [protein=Ribosome-recycling factor] [protein_id=VZR99914.1] [location=381425..381973] [gbkey=CDS]	1	95.1	182	1		1	LR739236.1_prot_VZR99914.1_309	31	31	31	ADLGLNPVSDATLIR+ADLGLNPVSDATLIRIPIAPLTEDVRK+ASGAILDKVMVNYYGSLMPLNQISQITTPEPNLIIIKPYDR+DAIEEVKKIENISK+DAIEEVKKIENISKDLISDSEDQIQQVTDK+DLISDSEDQIQQVTDK+DLISDSEDQIQQVTDKFIK+EKEKELMTI+EKELMTI+ELEGYKIR+ETIDAYVLHLR+IENISKDLISDSEDQIQQVTDK+IENISKDLISDSEDQIQQVTDKFIK+IPIAPLTEDVR+IPIAPLTEDVRK+IPIAPLTEDVRKDLVK+KIENISKDLISDSEDQIQQVTDK+KIENISKDLISDSEDQIQQVTDKFIK+KVHKELEGYKIR+MTDLIIK+MTDLIIKNAQEQMKETIDAYVLHLR+MT…	ADLGLNPVSDATLIR+ADLGLNPVSDATLIRIPIAPLTEDVRK+ASGAILDKVMVNYYGSLMPLNQISQITTPEPNLIIIKPYDR+DAIEEVKKIENISK+DAIEEVKKIENISKDLISDSEDQIQQVTDK+DLISDSEDQIQQVTDK+DLISDSEDQIQQVTDKFIK+EKEKELMTI+EKELMTI+ELEGYKIR+ETIDAYVLHLR+IENISKDLISDSEDQIQQVTDK+IENISKDLISDSEDQIQQVTDKFIK+IPIAPLTEDVR+IPIAPLTEDVRK+IPIAPLTEDVRKDLVK+KIENISKDLISDSEDQIQQVTDK+KIENISKDLISDSEDQIQQVTDKFIK+KVHKELEGYKIR+MTDLIIK+MTDLIIKNAQEQMKETIDAYVLHLR+MT…	ASGAILDKVMVNYYGSLM[Oxidation]PLNQISQITTPEPNLIIIKPYDR;ASGAILDKVM[Oxidation]VNYYGSLMPLNQISQITTPEPNLIIIKPYDR;EKEKELM[Oxidation]TI;M[Oxidation]TDLIIK;M[Oxidation]TDLIIKNAQEQMKETIDAYVLHLR;NAQEQM[Oxidation]KETIDAYVLHLR;VMVNYYGSLM[Oxidation]PLNQISQITTPEPNLIIIKPYDR;VM[Oxidation]VNYYGSLMPLNQISQITTPEPNLIIIKPYDR;VM[Oxidation]VNYYGSLM[Oxidation]PLNQISQITTPEPNLIIIKPYDR	419	419	0.00417467254354131	0.00437803033881969	0.00448692150168365
255	a	1	LR739236.1_prot_VZR99916.1_310		[gene=argS] [locus_tag=MF5583_00333] [protein=Arginine--tRNA ligase] [protein_id=VZR99916.1] [location=381975..383639] [gbkey=CDS]	1	76	554	1		1	LR739236.1_prot_VZR99916.1_310	39	39	39	ADKLINIWGGDHHGYIK+ADKLINIWGGDHHGYIKR+CNSILNQAK+DDAIFLK+EVELLLILDNFK+EVELLLILDNFKEVIK+GTAVWLADLLELVGADALR+HWSSEQEVYDTHQIEK+IEIAGPGFLNVLVKPEILSTVISNVLSLK+IIDENDLQLTR+IIIDQYGDQFKDIK+IINIEYVSANPTGYLHIGHAR+IKPLIKPTNLLTNPK+IRHWSSEQEVYDTHQIEK+KDDAIFLK+KGTAVWLADLLELVGADALR+KIKPLIKPTNLLTNPK+KPENCYAGDMYDDLAK+KPIELAEEFK+KPIELAEEFKNQLLLTNNYLK+LINIWGGDHHGYIK+LNINKDPIIEINK+LNINKDPIIEINKNNTPGLLSSSICLISSK+MNTTII…	ADKLINIWGGDHHGYIK+ADKLINIWGGDHHGYIKR+CNSILNQAK+DDAIFLK+EVELLLILDNFK+EVELLLILDNFKEVIK+GTAVWLADLLELVGADALR+HWSSEQEVYDTHQIEK+IEIAGPGFLNVLVKPEILSTVISNVLSLK+IIDENDLQLTR+IIIDQYGDQFKDIK+IINIEYVSANPTGYLHIGHAR+IKPLIKPTNLLTNPK+IRHWSSEQEVYDTHQIEK+KDDAIFLK+KGTAVWLADLLELVGADALR+KIKPLIKPTNLLTNPK+KPENCYAGDMYDDLAK+KPIELAEEFK+KPIELAEEFKNQLLLTNNYLK+LINIWGGDHHGYIK+LNINKDPIIEINK+LNINKDPIIEINKNNTPGLLSSSICLISSK+MNTTII…	C[Carbamidomethyl]NSILNQAK;KPENC[Carbamidomethyl]YAGDMYDDLAK;KPENC[Carbamidomethyl]YAGDM[Oxidation]YDDLAK;LNINKDPIIEINKNNTPGLLSSSIC[Carbamidomethyl]LISSK;M[Oxidation]QAGLALLGNDMNILEIQMVQMVR;NNTPGLLSSSIC[Carbamidomethyl]LISSK;STQQIC[Carbamidomethyl]DYIQTIC[Carbamidomethyl]K	385	385	0.00130087282301527	0.00132526297440444	0.00130911493764252
256	a	1	LR739236.1_prot_VZR99918.1_311		[locus_tag=MF5583_00337] [protein=hypothetical protein] [protein_id=VZR99918.1] [location=388810..393249] [gbkey=CDS]	1	38.8	1479	1		1	LR739236.1_prot_VZR99918.1_311	41	41	41	ASNSDILNPGSYALNLYR+DAYYLNSINTK+DELQNTIIGLSSIR+DINTYLNTTLK+DNDLLSFNPDSQK+DNSNNTLFLSSFAK+ENNLYIYDSNKPDDKVK+FNSFLTINEINLIDKSVLALK+FVLNVVGINK+GVSINGFESLLELPKK+HNIGFNYRMR+HNNLPTFNVIVPYYYAK+IDFIGNLINK+IDNTSTNNKLGYTDKNDPK+ILNNTFNLASNDKK+INDEFVIPSSNISDLYLNLVNKK+IQKDELQNTIIGLSSIR+IQQTSVGQVLPFLTLQLTSDNQIFK+IYLVDQLLNNVKDFALQIK+KHNNLPTFNVIVPYYYAK+KIDNTSTNNKLGYTDKNDPK+LANKWNSNISYQNK+LSDLYISAINSQLESHFADTTSDKK+…	ASNSDILNPGSYALNLYR+DAYYLNSINTK+DELQNTIIGLSSIR+DINTYLNTTLK+DNDLLSFNPDSQK+DNSNNTLFLSSFAK+ENNLYIYDSNKPDDKVK+FNSFLTINEINLIDKSVLALK+FVLNVVGINK+GVSINGFESLLELPKK+HNIGFNYRMR+HNNLPTFNVIVPYYYAK+IDFIGNLINK+IDNTSTNNKLGYTDKNDPK+ILNNTFNLASNDKK+INDEFVIPSSNISDLYLNLVNKK+IQKDELQNTIIGLSSIR+IQQTSVGQVLPFLTLQLTSDNQIFK+IYLVDQLLNNVKDFALQIK+KHNNLPTFNVIVPYYYAK+KIDNTSTNNKLGYTDKNDPK+LANKWNSNISYQNK+LSDLYISAINSQLESHFADTTSDKK+…		196	196	0.000279523574237434	0.000230890038152762	0.000239390734738546
257	a	1	LR739236.1_prot_VZR99920.1_312		[locus_tag=MF5583_00338] [protein=hypothetical protein] [protein_id=VZR99920.1] [location=393257..393865] [gbkey=CDS]	1	20.3	202	1		1	LR739236.1_prot_VZR99920.1_312	2	2	2	ILISAYIEDINNKQTYLNQTYK+LNFSYLMIDAIENKIDQIR	ILISAYIEDINNKQTYLNQTYK+LNFSYLMIDAIENKIDQIR		3	3	0	0	8.48112975115721e-05
258	a	1	LR739236.1_prot_VZR99922.1_313		[gene=pheS] [locus_tag=MF5583_00339] [protein=Phenylalanine--tRNA ligase alpha subunit] [protein_id=VZR99922.1] [location=393894..394946] [gbkey=CDS]	1	50.9	350	1		1	LR739236.1_prot_VZR99922.1_313	19	19	19	DDDDATHSHQFMQIDGFVVGNK+DLNDWEELKK+DLNDWEELKKEFIGK+DSSLNSILK+EKIDVSLSNSSLK+FNISNIR+IDVSLSNSSLK+IEQLNEILNNFK+KTGWIEILGAGMINEQVLK+LASLKTDDNNLAVISYGNVYR+LNGLDPNKCSGLAFGIGIER+LRPSYFPFTEPSVEVDVSCFK+MIEQLNEILNNFK+RDDDDATHSHQFMQIDGFVVGNK+TDDNNLAVISYGNVYR+TDDNNLAVISYGNVYRR+VEIIDKLNEK+VEIIDKLNEKQEELK+VEIIDKLNEKQEELKTK	DDDDATHSHQFMQIDGFVVGNK+DLNDWEELKK+DLNDWEELKKEFIGK+DSSLNSILK+EKIDVSLSNSSLK+FNISNIR+IDVSLSNSSLK+IEQLNEILNNFK+KTGWIEILGAGMINEQVLK+LASLKTDDNNLAVISYGNVYR+LNGLDPNKCSGLAFGIGIER+LRPSYFPFTEPSVEVDVSCFK+MIEQLNEILNNFK+RDDDDATHSHQFMQIDGFVVGNK+TDDNNLAVISYGNVYR+TDDNNLAVISYGNVYRR+VEIIDKLNEK+VEIIDKLNEKQEELK+VEIIDKLNEKQEELKTK	DDDDATHSHQFM[Oxidation]QIDGFVVGNK;LNGLDPNKC[Carbamidomethyl]SGLAFGIGIER;LRPSYFPFTEPSVEVDVSC[Carbamidomethyl]FK	197	197	0.00106945287806602	0.00115454914363731	0.000962648613088492
259	a	1	LR739236.1_prot_VZR99925.1_314		[gene=pheT_2] [locus_tag=MF5583_00340] [protein=Phenylalanine--tRNA ligase beta subunit] [protein_id=VZR99925.1] [location=394955..397339] [gbkey=CDS]	1	74.9	794	1		1	LR739236.1_prot_VZR99925.1_314	56	56	56	ALNDVKYLTSSK+ALTIQFVFNDLDHQLAENEINEQFEK+DITIEISNDLAYQDVLLK+DQFVIIAPINSTIANGLTLTNR+DQFVIIAPINSTIANGLTLTNRK+EIHPYINTTIYYQNK+EILENIFNLYNLDLSK+FEQENKLNQTFVCEINLTILNELK+FEQENKLNQTFVCEINLTILNELKNNLIEAK+HLVFLTSNHIYK+IDKLDAKDDIFLK+IISNIKEMK+IKYVNNIDVIK+INQISSTNNLISDLSLISSLSTAQAHILIDLDK+INQISSTNNLISDLSLISSLSTAQAHILIDLDKLNNLNLK+IQEVPLTFTSFK+IQEVPLTFTSFKKPK+IQNHESQGMICALNEIGISSSVINK+IQNHESQGMICALNEIGISSSVIN…	ALNDVKYLTSSK+ALTIQFVFNDLDHQLAENEINEQFEK+DITIEISNDLAYQDVLLK+DQFVIIAPINSTIANGLTLTNR+DQFVIIAPINSTIANGLTLTNRK+EIHPYINTTIYYQNK+EILENIFNLYNLDLSK+FEQENKLNQTFVCEINLTILNELK+FEQENKLNQTFVCEINLTILNELKNNLIEAK+HLVFLTSNHIYK+IDKLDAKDDIFLK+IISNIKEMK+IKYVNNIDVIK+INQISSTNNLISDLSLISSLSTAQAHILIDLDK+INQISSTNNLISDLSLISSLSTAQAHILIDLDKLNNLNLK+IQEVPLTFTSFK+IQEVPLTFTSFKKPK+IQNHESQGMICALNEIGISSSVINK+IQNHESQGMICALNEIGISSSVIN…	FEQENKLNQTFVC[Carbamidomethyl]EINLTILNELK;FEQENKLNQTFVC[Carbamidomethyl]EINLTILNELKNNLIEAK;IQNHESQGMIC[Carbamidomethyl]ALNEIGISSSVINK;IQNHESQGMIC[Carbamidomethyl]ALNEIGISSSVINKEDQVK;IQNHESQGM[Oxidation]IC[Carbamidomethyl]ALNEIGISSSVINKEDQVK;KIQNHESQGMIC[Carbamidomethyl]ALNEIGISSSVINK;KIQNHESQGMIC[Carbamidomethyl]ALNEIGISSSVINKEDQVK;KIQNHESQGM[Oxidation]IC[Carbamidomethyl]ALNEIGISSSVINKEDQVK;LNQTF…	435	435	0.00102024011357289	0.00101069642456631	0.00107164165932128
260	a	1	LR739236.1_prot_VZR99927.1_315		[locus_tag=MF5583_00341] [protein=hypothetical protein] [protein_id=VZR99927.1] [location=397339..397857] [gbkey=CDS]	1	41.9	172	1		1	LR739236.1_prot_VZR99927.1_315	7	7	7	EELTDLDQIK+HYELKEELTDLDQIK+HYELKEELTDLDQIKSNNILVK+IITINGVINYTISATDCR+KHYELKEELTDLDQIK+WDQLDNIKLDDKNK+YGLGWSLETEDEFITNK	EELTDLDQIK+HYELKEELTDLDQIK+HYELKEELTDLDQIKSNNILVK+IITINGVINYTISATDCR+KHYELKEELTDLDQIK+WDQLDNIKLDDKNK+YGLGWSLETEDEFITNK	IITINGVINYTISATDC[Carbamidomethyl]R	19	19	0.000162403899393921	0.000231628349321274	0.000232409253258455
261	a	1	LR739236.1_prot_VZR99929.1_316		[gene=rpmF] [locus_tag=MF5583_00342] [protein=50S ribosomal protein L32] [protein_id=VZR99929.1] [location=397872..398051] [gbkey=CDS]	1	47.5	59	1		1	LR739236.1_prot_VZR99929.1_316	2	2	2	RSHLALSAASLVSCTNCGAMIKPHHVCK+SHLALSAASLVSCTNCGAMIKPHHVCK	RSHLALSAASLVSCTNCGAMIKPHHVCK+SHLALSAASLVSCTNCGAMIKPHHVCK	RSHLALSAASLVSC[Carbamidomethyl]TNC[Carbamidomethyl]GAMIKPHHVC[Carbamidomethyl]K;RSHLALSAASLVSC[Carbamidomethyl]TNC[Carbamidomethyl]GAM[Oxidation]IKPHHVC[Carbamidomethyl]K;SHLALSAASLVSC[Carbamidomethyl]TNC[Carbamidomethyl]GAMIKPHHVC[Carbamidomethyl]K;SHLALSAASLVSC[Carbamidomethyl]TNC[Carbamidomethyl]GAM[Oxidation]IKPHHVC[Carbamidomethyl]K	211	211	0.00861676553665642	0.00405153316100941	0.00754964295814876
262	a	1	LR739236.1_prot_VZR99933.1_318		[gene=rsmH] [locus_tag=MF5583_00344] [protein=Ribosomal RNA small subunit methyltransferase H] [protein_id=VZR99933.1] [location=398568..399494] [gbkey=CDS]	1	38	308	1		1	LR739236.1_prot_VZR99933.1_318	7	7	7	GFLYAIDQDQIAIEQAK+KIVESRPINSTLQLVEVIR+KPIKPSLLELEK+LVIKKPIKPSLLELEK+MDTNTSLTAYEVINNYSETQISEILFK+NIFNNSTNYFQEQLLSNLPIK+YLNIKPDGIYVDCTLGR	GFLYAIDQDQIAIEQAK+KIVESRPINSTLQLVEVIR+KPIKPSLLELEK+LVIKKPIKPSLLELEK+MDTNTSLTAYEVINNYSETQISEILFK+NIFNNSTNYFQEQLLSNLPIK+YLNIKPDGIYVDCTLGR	YLNIKPDGIYVDC[Carbamidomethyl]TLGR	35	35	0.000181386173349054	0.000221744393784374	0.00024103297323094
263	a	1	LR739236.1_prot_VZR99935.1_319		[locus_tag=MF5583_00345] [protein=hypothetical protein] [protein_id=VZR99935.1] [location=399503..400651] [gbkey=CDS]	1	29.1	382	1		1	LR739236.1_prot_VZR99935.1_319	12	12	12	DKQIFPIIEFNK+DQIKDSLNVYK+FSFGINK+ILDSHLIELQVNNNIVDYQNLDK+IVCLNQLVK+MDKQIFPIIEFNK+NTYVSSESEILEK+NTYVSSESEILEKDQIK+NTYVSSESEILEKDQIKDSLNVYK+QNVLKDENINNYQIYNFGLINK+SNLNTNLDYIVK+SNLNTNLDYIVKK	DKQIFPIIEFNK+DQIKDSLNVYK+FSFGINK+ILDSHLIELQVNNNIVDYQNLDK+IVCLNQLVK+MDKQIFPIIEFNK+NTYVSSESEILEK+NTYVSSESEILEKDQIK+NTYVSSESEILEKDQIKDSLNVYK+QNVLKDENINNYQIYNFGLINK+SNLNTNLDYIVK+SNLNTNLDYIVKK	IVC[Carbamidomethyl]LNQLVK	44	44	0.000263247367813392	0.000193687729649353	0.000194340721872067
264	a	1	LR739236.1_prot_VZR99937.1_320		[gene=ftsZ] [locus_tag=MF5583_00346] [protein=Cell division protein FtsZ] [protein_id=VZR99937.1] [location=400778..401923] [gbkey=CDS]	1	96.1	381	1		1	LR739236.1_prot_VZR99937.1_320	41	41	41	AAAIESEEELR+AAAIESEEELRK+AAAIESEEELRKVVEGADLIFIAAGMGGGTGTGAAPVIAK+DIIVNITGGR+DLNIVFGMAINDDLTDDDEIIVTVIATGFENK+EAISSKLLEASIEGAKDIIVNITGGR+EGLEELRK+GLGAGGNPEVGK+GNALFGIGVASGK+GNALFGIGVASGKDK+IAQESGALVIGIVTKPFIFEGR+IEPVVQPQPTK+IKVLGVGGAGNNAIR+IKVLGVGGAGNNAIRR+KGNALFGIGVASGK+KGNALFGIGVASGKDK+KGNALFGIGVASGKDKAIEAAR+KVVEGADLIFIAAGMGGGTGTGAAPVIAK+KYVDSVIVVSNDK+KYVDSVIVVSNDKLLEYIGSIPIAESFK+KYVDSVIVVSNDKL…	AAAIESEEELR+AAAIESEEELRK+AAAIESEEELRKVVEGADLIFIAAGMGGGTGTGAAPVIAK+DIIVNITGGR+DLNIVFGMAINDDLTDDDEIIVTVIATGFENK+EAISSKLLEASIEGAKDIIVNITGGR+EGLEELRK+GLGAGGNPEVGK+GNALFGIGVASGK+GNALFGIGVASGKDK+IAQESGALVIGIVTKPFIFEGR+IEPVVQPQPTK+IKVLGVGGAGNNAIR+IKVLGVGGAGNNAIRR+KGNALFGIGVASGK+KGNALFGIGVASGKDK+KGNALFGIGVASGKDKAIEAAR+KVVEGADLIFIAAGMGGGTGTGAAPVIAK+KYVDSVIVVSNDK+KYVDSVIVVSNDKLLEYIGSIPIAESFK+KYVDSVIVVSNDKL…	AAAIESEEELRKVVEGADLIFIAAGM[Oxidation]GGGTGTGAAPVIAK;DLNIVFGM[Oxidation]AINDDLTDDDEIIVTVIATGFENK;KVVEGADLIFIAAGM[Oxidation]GGGTGTGAAPVIAK;M[Oxidation]FEENVQGVEFYIINTDAQILESSPVPNK;M[Oxidation]FEENVQGVEFYIINTDAQILESSPVPNKIILGEK;RM[Oxidation]FEENVQGVEFYIINTDAQILESSPVPNK;VVEGADLIFIAAGM[Oxidation]GGGTGTGAAPVIAK	984	984	0.00482420570021164	0.00489971689362917	0.00490124710921206
265	a	1	LR739236.1_prot_VZR99939.1_321		[gene=sepF] [locus_tag=MF5583_00347] [protein=Cell division protein SepF] [protein_id=VZR99939.1] [location=401935..402369] [gbkey=CDS]	1	86.8	144	1		1	LR739236.1_prot_VZR99939.1_321	14	14	14	DFLSGVLYVK+DFLSGVLYVKK+DSYTQTTNQFNQNHQSNTSNNQNTSNMNHSDMNK+DSYTQTTNQFNQNHQSNTSNNQNTSNMNHSDMNKSPINTYVFSPMK+FKDFLSGVLYVK+FKDFLSGVLYVKK+FKDFLSGVLYVKKGEYIR+FSEVQSIVDTLLEHK+HDEQDHDQIELELTDSDIFEQESPILK+LNENIYK+NFFKHDEQDHDQIELELTDSDIFEQESPILK+RFKDFLSGVLYVK+SPINTYVFSPMK+VVVVDFK	DFLSGVLYVK+DFLSGVLYVKK+DSYTQTTNQFNQNHQSNTSNNQNTSNMNHSDMNK+DSYTQTTNQFNQNHQSNTSNNQNTSNMNHSDMNKSPINTYVFSPMK+FKDFLSGVLYVK+FKDFLSGVLYVKK+FKDFLSGVLYVKKGEYIR+FSEVQSIVDTLLEHK+HDEQDHDQIELELTDSDIFEQESPILK+LNENIYK+NFFKHDEQDHDQIELELTDSDIFEQESPILK+RFKDFLSGVLYVK+SPINTYVFSPMK+VVVVDFK	DSYTQTTNQFNQNHQSNTSNNQNTSNMNHSDM[Oxidation]NK;DSYTQTTNQFNQNHQSNTSNNQNTSNM[Oxidation]NHSDMNK;DSYTQTTNQFNQNHQSNTSNNQNTSNM[Oxidation]NHSDM[Oxidation]NK;DSYTQTTNQFNQNHQSNTSNNQNTSNMNHSDM[Oxidation]NKSPINTYVFSPMK;DSYTQTTNQFNQNHQSNTSNNQNTSNM[Oxidation]NHSDMNKSPINTYVFSPMK;SPINTYVFSPM[Oxidation]K	212	212	0.00314251545327236	0.0024900047552037	0.00269668514495128
266	a	1	LR739236.1_prot_VZR99941.1_322		[locus_tag=MF5583_00348] [protein=hypothetical protein] [protein_id=VZR99941.1] [location=402401..403381] [gbkey=CDS]	1	16.6	326	1		1	LR739236.1_prot_VZR99941.1_322	3	3	3	DEGFAINFSPIK+INEYKNPNLNFWIYSLDNTK+NNIENSLDNQIEIYDHGTHHTK	DEGFAINFSPIK+INEYKNPNLNFWIYSLDNTK+NNIENSLDNQIEIYDHGTHHTK		12	12	5.14112957590571e-05	5.23752095748368e-05	0.00010510357114931
267	a	1	LR739236.1_prot_VZR99943.1_323		[gene=ileS] [locus_tag=MF5583_00349] [protein=Isoleucine--tRNA ligase] [protein_id=VZR99943.1] [location=403865..406591] [gbkey=CDS]	1	76.9	908	1		1	LR739236.1_prot_VZR99943.1_323	55	55	55	CTLQWFVNLAPVKDEILK+CWQIFDNLVDDEICYNCNNVVK+DAKPIYWSPSSETALADSEIIYK+DAKPIYWSPSSETALADSEIIYKDVTSPSIYVGCDVVNSK+DILDVWFDSGSSAIALNQK+DILDVWFDSGSSAIALNQKYPNLK+DLSQIFIVNSIYFVDNIDNDFIR+DTLLIGQTDFDMR+DVTSPSIYVGCDVVNSK+EFDANKLVGLNYVHPLYDQIISK+EFENTQLIIWTTTPWSLPSNQLIAVGEK+EKDILDVWFDSGSSAIALNQK+EKDILDVWFDSGSSAIALNQKYPNLK+EQNFVYDEQFINK+EQNFVYDEQFINKWDK+FEQFWLDNQIYNKK+FILANLNDFNPQTDYQK+FILASDLLNQVSQNIGWENVK+FKD…	CTLQWFVNLAPVKDEILK+CWQIFDNLVDDEICYNCNNVVK+DAKPIYWSPSSETALADSEIIYK+DAKPIYWSPSSETALADSEIIYKDVTSPSIYVGCDVVNSK+DILDVWFDSGSSAIALNQK+DILDVWFDSGSSAIALNQKYPNLK+DLSQIFIVNSIYFVDNIDNDFIR+DTLLIGQTDFDMR+DVTSPSIYVGCDVVNSK+EFDANKLVGLNYVHPLYDQIISK+EFENTQLIIWTTTPWSLPSNQLIAVGEK+EKDILDVWFDSGSSAIALNQK+EKDILDVWFDSGSSAIALNQKYPNLK+EQNFVYDEQFINK+EQNFVYDEQFINKWDK+FEQFWLDNQIYNKK+FILANLNDFNPQTDYQK+FILASDLLNQVSQNIGWENVK+FKD…	C[Carbamidomethyl]TLQWFVNLAPVKDEILK;C[Carbamidomethyl]WQIFDNLVDDEIC[Carbamidomethyl]YNC[Carbamidomethyl]NNVVK;DAKPIYWSPSSETALADSEIIYKDVTSPSIYVGC[Carbamidomethyl]DVVNSK;DTLLIGQTDFDM[Oxidation]R;DVTSPSIYVGC[Carbamidomethyl]DVVNSK;GWFNASM[Oxidation]INSTIYSGISPYK;ISDLDPELVGM[Oxidation]FYLDTNK;NATGYFAPFIM[Oxidation]GWDTHGLPIESAITK;QLVSHGM[Oxidation]TTDEK;QLVSHGM[Oxidation]TTDEKGNK;RQVQTVLYEQFYC[Carbam…	637	637	0.00135360430684272	0.00133510638856737	0.00128300438614422
268	a	1	LR739236.1_prot_VZR99946.1_325		[gene=rluD] [locus_tag=MF5583_00351] [protein=Ribosomal large subunit pseudouridine synthase D] [protein_id=VZR99946.1] [location=407195..408127] [gbkey=CDS]	1	42.9	310	1		1	LR739236.1_prot_VZR99946.1_325	12	12	12	EIELISPLPK+EIELISPLPKEFDDKIK+EYLAIVSGVIKPNK+FIHPITKK+IDKQTTGLLIVAK+ITLNSCDLTLRLDK+KEIELISPLPK+NHQIYKEYLAIVSGVIKPNK+QNNITVHPSLNNTNNTIVNALLASDVELSSINGELRPGIVHR+QTTGLLIVAK+VHFNYINHPVLNDPIYGK+VHFNYINHPVLNDPIYGKK	EIELISPLPK+EIELISPLPKEFDDKIK+EYLAIVSGVIKPNK+FIHPITKK+IDKQTTGLLIVAK+ITLNSCDLTLRLDK+KEIELISPLPK+NHQIYKEYLAIVSGVIKPNK+QNNITVHPSLNNTNNTIVNALLASDVELSSINGELRPGIVHR+QTTGLLIVAK+VHFNYINHPVLNDPIYGK+VHFNYINHPVLNDPIYGKK	ITLNSC[Carbamidomethyl]DLTLRLDK	70	70	0.000360431879945217	0.000403908605452397	0.000515798600780056
269	a	1	LR739236.1_prot_VZR99948.1_326		[locus_tag=MF5583_00352] [protein=hypothetical protein] [protein_id=VZR99948.1] [location=408120..409421] [gbkey=CDS]	1	26.6	433	1		1	LR739236.1_prot_VZR99948.1_326	12	12	12	EQEYIIK+EQEYIIKK+GWFSVDSLNK+HQVIILNFDNSISFEKEQEYIIK+IVNNIGWDGHFNQFGK+MTNLSTSYKK+NTNLLLFDK+NTNLLLFDKTDDNDLNQEK+NTNLLLFDKTDDNDLNQEKQTNEENNAK+SKVNSSVSYLYSSNEK+TLENFFIKNFK+VNSSVSYLYSSNEK	EQEYIIK+EQEYIIKK+GWFSVDSLNK+HQVIILNFDNSISFEKEQEYIIK+IVNNIGWDGHFNQFGK+MTNLSTSYKK+NTNLLLFDK+NTNLLLFDKTDDNDLNQEK+NTNLLLFDKTDDNDLNQEKQTNEENNAK+SKVNSSVSYLYSSNEK+TLENFFIKNFK+VNSSVSYLYSSNEK	M[Oxidation]TNLSTSYKK	78	78	0.00027094821460085	0.000407470260171902	0.000342901412263877
270	a	1	LR739236.1_prot_VZR99950.1_327		[gene=ribD] [locus_tag=MF5583_00353] [protein=Riboflavin biosynthesis protein RibD] [protein_id=VZR99950.1] [location=409424..409906] [gbkey=CDS]	1	57.5	160	1		1	LR739236.1_prot_VZR99950.1_327	6	6	6	DPNTQVGAIVVNELQQIVATGYNGFPR+LPDIEISLK+RLDYLSWQHYFMLIAK+SDLSNCDLYVTLFPCNECAK+SKDPNTQVGAIVVNELQQIVATGYNGFPR+VYYANDPYHNKDEFIASR	DPNTQVGAIVVNELQQIVATGYNGFPR+LPDIEISLK+RLDYLSWQHYFMLIAK+SDLSNCDLYVTLFPCNECAK+SKDPNTQVGAIVVNELQQIVATGYNGFPR+VYYANDPYHNKDEFIASR	SDLSNC[Carbamidomethyl]DLYVTLFPC[Carbamidomethyl]NEC[Carbamidomethyl]AK	70	70	0.000698336767393858	0.00103157339858439	0.000749519841758519
271	a	1	LR739236.1_prot_VZR99952.1_328		[locus_tag=MF5583_00354] [protein=hypothetical protein] [protein_id=VZR99952.1] [location=409938..411176] [gbkey=CDS]	1	46.6	412	1		1	LR739236.1_prot_VZR99952.1_328	17	17	17	AYISIKDRDDNPKPK+EKYSSLKNENLNIELDQLK+EKYSSLKNENLNIELDQLKK+IGLTDYPEADFTINNIR+IKLDKPIENEIDKLIK+KYINTANIPCYPKEDVEVK+LKEVEKIETLK+LKEVEKIETLKLNDQK+NGGLNVVLKPK+SGTNKPYEEKNSIDEVKPK+SNSNTSNLQIPNK+SNSNTSNLQIPNKESSNSK+SPSIESQPIPQSDLSNSSTSNQPESNSDK+SPSIESQPIPQSDLSNSSTSNQPESNSDKTMNYNPPVIDK+YINTANIPCYPKEDVEVK+YSSLKNENLNIELDQLK+YSSLKNENLNIELDQLKK	AYISIKDRDDNPKPK+EKYSSLKNENLNIELDQLK+EKYSSLKNENLNIELDQLKK+IGLTDYPEADFTINNIR+IKLDKPIENEIDKLIK+KYINTANIPCYPKEDVEVK+LKEVEKIETLK+LKEVEKIETLKLNDQK+NGGLNVVLKPK+SGTNKPYEEKNSIDEVKPK+SNSNTSNLQIPNK+SNSNTSNLQIPNKESSNSK+SPSIESQPIPQSDLSNSSTSNQPESNSDK+SPSIESQPIPQSDLSNSSTSNQPESNSDKTMNYNPPVIDK+YINTANIPCYPKEDVEVK+YSSLKNENLNIELDQLK+YSSLKNENLNIELDQLKK	KYINTANIPC[Carbamidomethyl]YPKEDVEVK;SPSIESQPIPQSDLSNSSTSNQPESNSDKTM[Oxidation]NYNPPVIDK;YINTANIPC[Carbamidomethyl]YPKEDVEVK	183	183	0.00073223661047123	0.000856478750749677	0.000928669984240791
272	a	1	LR739236.1_prot_VZR99959.1_332		[gene=plsC] [locus_tag=MF5583_00358] [protein=1-acyl-sn-glycerol-3-phosphate acyltransferase] [protein_id=VZR99959.1] [location=412904..413851] [gbkey=CDS]	1	60	315	1		1	LR739236.1_prot_VZR99959.1_332	20	20	20	DYIHVNPWK+EELWTSKK+EGKDLVVDYK+EGKDLVVDYKR+GVILAANHQSNIDPAILFAINDFSK+IKDYIHVNPWK+IVDSNLKEWENK+IVDSNLKEWENKEMK+MLFMWLPLLHIK+MNQTSNLEQPTTQNNLEQEK+MNQTSNLEQPTTQNNLEQEKK+QPDRYPEEYR+QQPLAFIAK+QQPLAFIAKEELWTSK+QQPLAFIAKEELWTSKK+SALQAFKEGKDLVVDYKR+SHSQQMNSFHAASLK+VAQMSHAPIIPVSIINSYQVFAQK+VEGIENWVDKGVILAANHQSNIDPAILFAINDFSK+VVFGKPILPSK	DYIHVNPWK+EELWTSKK+EGKDLVVDYK+EGKDLVVDYKR+GVILAANHQSNIDPAILFAINDFSK+IKDYIHVNPWK+IVDSNLKEWENK+IVDSNLKEWENKEMK+MLFMWLPLLHIK+MNQTSNLEQPTTQNNLEQEK+MNQTSNLEQPTTQNNLEQEKK+QPDRYPEEYR+QQPLAFIAK+QQPLAFIAKEELWTSK+QQPLAFIAKEELWTSKK+SALQAFKEGKDLVVDYKR+SHSQQMNSFHAASLK+VAQMSHAPIIPVSIINSYQVFAQK+VEGIENWVDKGVILAANHQSNIDPAILFAINDFSK+VVFGKPILPSK	IVDSNLKEWENKEM[Oxidation]K;MLFM[Oxidation]WLPLLHIK;M[Oxidation]LFMWLPLLHIK;M[Oxidation]NQTSNLEQPTTQNNLEQEK;M[Oxidation]NQTSNLEQPTTQNNLEQEKK;SHSQQM[Oxidation]NSFHAASLK;VAQM[Oxidation]SHAPIIPVSIINSYQVFAQK	311	311	0.00179128923191821	0.00200555485044978	0.00179476860067346
273	a	1	LR739236.1_prot_VZR99961.1_333		[locus_tag=MF5583_00359] [protein=hypothetical protein] [protein_id=VZR99961.1] [location=413902..414546] [gbkey=CDS]	1	52.3	214	1		1	LR739236.1_prot_VZR99961.1_333	12	12	12	EYQDYIFIDNIETYSQTDEMAGLK+LVNKLEDHFNK+LVNKLEDHFNKYSNYDIDYFVPCTNHK+NCTDCLNIYKK+NLDDMKLK+SEVLEQLADIK+SEVLEQLADIKNTFK+SNVQSSETYTDISNNSEYINK+SNVQSSETYTDISNNSEYINKR+VISNKSEVLEQLADIK+VISNKSEVLEQLADIKNTFK+YSNYDIDYFVPCTNHK	EYQDYIFIDNIETYSQTDEMAGLK+LVNKLEDHFNK+LVNKLEDHFNKYSNYDIDYFVPCTNHK+NCTDCLNIYKK+NLDDMKLK+SEVLEQLADIK+SEVLEQLADIKNTFK+SNVQSSETYTDISNNSEYINK+SNVQSSETYTDISNNSEYINKR+VISNKSEVLEQLADIK+VISNKSEVLEQLADIKNTFK+YSNYDIDYFVPCTNHK	LVNKLEDHFNKYSNYDIDYFVPC[Carbamidomethyl]TNHK;NC[Carbamidomethyl]TDC[Carbamidomethyl]LNIYKK;YSNYDIDYFVPC[Carbamidomethyl]TNHK	81	81	0.00075707537399708	0.000664887785101121	0.00072049971437401
274	a	1	LR739236.1_prot_VZR99963.1_334		[locus_tag=MF5583_00365] [protein=hypothetical protein] [protein_id=VZR99963.1] [location=complement(415196..416266)] [gbkey=CDS]	1	62.9	356	1		1	LR739236.1_prot_VZR99963.1_334	25	25	25	AFYGETSSSFNKNDNTVTEK+AFYGETSSSFNKNDNTVTEKVEK+DKKPEDSKPAPAPAPAPSPTPSPAPAPQPAPTPASPTPAK+DKMFYGIVSGFETFSK+EKDKKPEDSKPAPAPAPAPSPTPSPAPAPQPAPTPASPTPAK+ERWVIDDKNPSDSK+FKNNLSWNSTTNHTTVLNNVEVK+FKNNLSWNSTTNHTTVLNNVEVKK+GPLFLVLR+INDTSTSDATSFIYK+KGIYDQWIGYLK+KINDTSTSDATSFIYK+KPEDSKPAPAPAPAPSPTPSPAPAPQPAPTPASPTPAK+NFKYDSDDEIWNK+NFKYDSDDEIWNKGLTSK+NLKGPLFLVLR+NNLSWNSTTNHTTVLNNVEVK+NNLSWNSTTNHTTVLNNVEVKK+NNLSW…	AFYGETSSSFNKNDNTVTEK+AFYGETSSSFNKNDNTVTEKVEK+DKKPEDSKPAPAPAPAPSPTPSPAPAPQPAPTPASPTPAK+DKMFYGIVSGFETFSK+EKDKKPEDSKPAPAPAPAPSPTPSPAPAPQPAPTPASPTPAK+ERWVIDDKNPSDSK+FKNNLSWNSTTNHTTVLNNVEVK+FKNNLSWNSTTNHTTVLNNVEVKK+GPLFLVLR+INDTSTSDATSFIYK+KGIYDQWIGYLK+KINDTSTSDATSFIYK+KPEDSKPAPAPAPAPSPTPSPAPAPQPAPTPASPTPAK+NFKYDSDDEIWNK+NFKYDSDDEIWNKGLTSK+NLKGPLFLVLR+NNLSWNSTTNHTTVLNNVEVK+NNLSWNSTTNHTTVLNNVEVKK+NNLSW…	DKM[Oxidation]FYGIVSGFETFSK	495	495	0.00290319779703065	0.00214228338489435	0.00282323150667735
275	a	1	LR739236.1_prot_VZR99965.1_335		[gene=rpmG2] [locus_tag=MF5583_00366] [protein=50S ribosomal protein L33 2] [protein_id=VZR99965.1] [location=416439..416582] [gbkey=CDS]	1	70.2	47	1		1	LR739236.1_prot_VZR99965.1_335	5	5	5	CTVCKNENYIGK+CTVCKNENYIGKNDK+CTVCKNENYIGKNDKK+IEVSKYCSNCNKHETHK+NENYIGKNDK	CTVCKNENYIGK+CTVCKNENYIGKNDK+CTVCKNENYIGKNDKK+IEVSKYCSNCNKHETHK+NENYIGKNDK	C[Carbamidomethyl]TVC[Carbamidomethyl]KNENYIGK;C[Carbamidomethyl]TVC[Carbamidomethyl]KNENYIGKNDK;C[Carbamidomethyl]TVC[Carbamidomethyl]KNENYIGKNDKK;IEVSKYC[Carbamidomethyl]SNC[Carbamidomethyl]NKHETHK	54	54	0.00202071915671414	0.00230079466742226	0.00218704877838352
276	a	1	LR739236.1_prot_VZR99967.1_336		[gene=rsmI] [locus_tag=MF5583_00367] [protein=Ribosomal RNA small subunit methyltransferase I] [protein_id=VZR99967.1] [location=416640..417530] [gbkey=CDS]	1	30.1	296	1		1	LR739236.1_prot_VZR99967.1_336	7	7	7	DTINCLNEILNQNHK+LKDTINCLNEILNQNHK+NIAIISDAGVPIISDPASYIINQLK+NNKPTVYLVTTPIGNLEDISLR+QNELAELINK+TYKNNKPTVYLVTTPIGNLEDISLR+VDQIINLLNENK	DTINCLNEILNQNHK+LKDTINCLNEILNQNHK+NIAIISDAGVPIISDPASYIINQLK+NNKPTVYLVTTPIGNLEDISLR+QNELAELINK+TYKNNKPTVYLVTTPIGNLEDISLR+VDQIINLLNENK	DTINC[Carbamidomethyl]LNEILNQNHK;LKDTINC[Carbamidomethyl]LNEILNQNHK	40	40	0.000226487600235846	0.000230734031370227	0.000308682560312389
277	a	1	LR739236.1_prot_VZR99971.1_338		[gene=rplU] [locus_tag=MF5583_00369] [protein=50S ribosomal protein L21] [protein_id=VZR99971.1] [location=418099..418401] [gbkey=CDS]	1	44	100	1		1	LR739236.1_prot_VZR99971.1_338	5	5	5	GEVNDKITFDEILMIDGQIGTPFVNGAK+IKGEVNDKITFDEILMIDGQIGTPFVNGAK+ITFDEILMIDGQIGTPFVNGAK+QVKVEPDQEIFIEK+VEPDQEIFIEK	GEVNDKITFDEILMIDGQIGTPFVNGAK+IKGEVNDKITFDEILMIDGQIGTPFVNGAK+ITFDEILMIDGQIGTPFVNGAK+QVKVEPDQEIFIEK+VEPDQEIFIEK	IKGEVNDKITFDEILM[Oxidation]IDGQIGTPFVNGAK;ITFDEILM[Oxidation]IDGQIGTPFVNGAK	325	325	0.00569842802193389	0.0062036689901075	0.00651011519698828
278	a	1	LR739236.1_prot_VZR99973.1_339		[locus_tag=MF5583_00370] [protein=hypothetical protein] [protein_id=VZR99973.1] [location=418404..418718] [gbkey=CDS]	1	65.4	104	1		1	LR739236.1_prot_VZR99973.1_339	4	4	4	GHANSDEYGKDLVCAGLTAIVSGALNAIDAYYK+IQIQTITIQYPK+KEDNSNLQLMLDMLK+VDIIINYK	GHANSDEYGKDLVCAGLTAIVSGALNAIDAYYK+IQIQTITIQYPK+KEDNSNLQLMLDMLK+VDIIINYK	GHANSDEYGKDLVC[Carbamidomethyl]AGLTAIVSGALNAIDAYYK	27	27	0.000483463915888056	0.000492528413117215	0.000494188906653968
279	a	1	LR739236.1_prot_VZR99975.1_340		[gene=rpmA] [locus_tag=MF5583_00371] [protein=50S ribosomal protein L27] [protein_id=VZR99975.1] [location=418720..419001] [gbkey=CDS]	1	45.2	93	1		1	LR739236.1_prot_VZR99975.1_340	6	6	6	GGDDTLFALIAGTVK+GGDDTLFALIAGTVKYEK+IHPGLNVGR+IHPGLNVGRGGDDTLFALIAGTVKYEK+KSDGQFTNAGSIIYR+SDGQFTNAGSIIYR	GGDDTLFALIAGTVK+GGDDTLFALIAGTVKYEK+IHPGLNVGR+IHPGLNVGRGGDDTLFALIAGTVKYEK+KSDGQFTNAGSIIYR+SDGQFTNAGSIIYR		97	97	0.00186223137971696	0.00226433612147556	0.00178073326459781
280	a	1	LR739236.1_prot_VZR99977.1_341		[gene=nanA] [locus_tag=MF5583_00372] [protein=N-acetylneuraminate lyase] [protein_id=VZR99977.1] [location=419183..420070] [gbkey=CDS]	1	48.1	295	1		1	LR739236.1_prot_VZR99977.1_341	15	15	15	AKYPDKLVFYGFDEQQLSASIYNIDGVIGSTFNVNAK+DGSIDEQALK+DGSIDEQALKK+FNLDQILNYYK+FNLDQILNYYKEIK+FNLDQILNYYKEIKK+FTATDLYTLER+GVFAALLIPYK+GVFAALLIPYKK+KDGSIDEQALK+LAEQLGYDAISAVTPFYYK+LPMTQSISQYASK+NLKGVFAALLIPYKK+RVPLIAQVGSLNIYESIEQAK+YPDKLVFYGFDEQQLSASIYNIDGVIGSTFNVNAK	AKYPDKLVFYGFDEQQLSASIYNIDGVIGSTFNVNAK+DGSIDEQALK+DGSIDEQALKK+FNLDQILNYYK+FNLDQILNYYKEIK+FNLDQILNYYKEIKK+FTATDLYTLER+GVFAALLIPYK+GVFAALLIPYKK+KDGSIDEQALK+LAEQLGYDAISAVTPFYYK+LPMTQSISQYASK+NLKGVFAALLIPYKK+RVPLIAQVGSLNIYESIEQAK+YPDKLVFYGFDEQQLSASIYNIDGVIGSTFNVNAK	LPM[Oxidation]TQSISQYASK	102	102	0.000624952225735521	0.000713841556939753	0.000619457883745539
281	a	1	LR739236.1_prot_VZR99981.1_343		[locus_tag=MF5583_00374] [protein=hypothetical protein] [protein_id=VZR99981.1] [location=421781..422230] [gbkey=CDS]	1	36.9	149	1		1	LR739236.1_prot_VZR99981.1_343	5	5	5	DDVCLYK+DGINVISDTLFYNK+DLKDGINVISDTLFYNK+IYDKLSNLNR+TIYQNNQSFALFFFTDAHSPK	DDVCLYK+DGINVISDTLFYNK+DLKDGINVISDTLFYNK+IYDKLSNLNR+TIYQNNQSFALFFFTDAHSPK	DDVC[Carbamidomethyl]LYK	22	22	0.000224967549227552	0.000343778221236177	0.000268284507117143
282	a	1	LR739236.1_prot_VZR99983.1_344		[gene=nanK] [locus_tag=MF5583_00375] [protein=N-acetylmannosamine kinase] [protein_id=VZR99983.1] [location=422223..423098] [gbkey=CDS]	1	48.5	291	1		1	LR739236.1_prot_VZR99983.1_344	10	10	10	FANNNISDYSNFDLK+FQKEFLFYNISPIEIK+LFLANNGIAGEIGYIK+NDSGILGVLHLLVDKHFKN+NLVPIEIINDANSASYIEYVNNK+QLVDIIISSLPFDGISIATAGVVDK+QLVDIIISSLPFDGISIATAGVVDKNGIIK+YGIFNENLKPLFINSVK+YTSNKNDSGILGVLHLLVDK+YTSNKNDSGILGVLHLLVDKHFKN	FANNNISDYSNFDLK+FQKEFLFYNISPIEIK+LFLANNGIAGEIGYIK+NDSGILGVLHLLVDKHFKN+NLVPIEIINDANSASYIEYVNNK+QLVDIIISSLPFDGISIATAGVVDK+QLVDIIISSLPFDGISIATAGVVDKNGIIK+YGIFNENLKPLFINSVK+YTSNKNDSGILGVLHLLVDK+YTSNKNDSGILGVLHLLVDKHFKN		68	68	0.000403163494577898	0.000449838856119274	0.000470979576559108
283	a	1	LR739236.1_prot_VZR99985.1_345		[gene=nanE] [locus_tag=MF5583_00376] [protein=Putative N-acetylmannosamine-6-phosphate 2-epimerase] [protein_id=VZR99985.1] [location=423162..423842] [gbkey=CDS]	1	72.1	226	1		1	LR739236.1_prot_VZR99985.1_345	15	15	15	DILELGIHSVVVGSAITR+EVEQLIDLK+GYTNQTLNHNNIENDYQFLK+GYTNQTLNHNNIENDYQFLKDLK+GYTNQTLNHNNIENDYQFLKDLKK+HYDNSEVFITPTIK+KRPDQNLADLIK+KVITKPIIAEGGIWTPK+NTLIISCQAVDDEPLNDSYVLSK+QVVDVPIIGLIK+QVVDVPIIGLIKK+RPDQNLADLIK+TKYPNQLLLADCSTIDDAINAQNLGFDLIATTLR+VITKPIIAEGGIWTPK+YPNQLLLADCSTIDDAINAQNLGFDLIATTLR	DILELGIHSVVVGSAITR+EVEQLIDLK+GYTNQTLNHNNIENDYQFLK+GYTNQTLNHNNIENDYQFLKDLK+GYTNQTLNHNNIENDYQFLKDLKK+HYDNSEVFITPTIK+KRPDQNLADLIK+KVITKPIIAEGGIWTPK+NTLIISCQAVDDEPLNDSYVLSK+QVVDVPIIGLIK+QVVDVPIIGLIKK+RPDQNLADLIK+TKYPNQLLLADCSTIDDAINAQNLGFDLIATTLR+VITKPIIAEGGIWTPK+YPNQLLLADCSTIDDAINAQNLGFDLIATTLR	NTLIISC[Carbamidomethyl]QAVDDEPLNDSYVLSK;TKYPNQLLLADC[Carbamidomethyl]STIDDAINAQNLGFDLIATTLR;YPNQLLLADC[Carbamidomethyl]STIDDAINAQNLGFDLIATTLR	123	123	0.000988795422858561	0.001183617936734	0.0009096574564958
284	a	1	LR739236.1_prot_VZR99987.1_346		[locus_tag=MF5583_00377] [protein=Putative dipeptidase] [protein_id=VZR99987.1] [location=423998..425347] [gbkey=CDS]	1	86.2	449	1		1	LR739236.1_prot_VZR99987.1_346	38	38	38	AGHGSLPWYGVNAATWLAK+AKPIAIGGGTYAK+AMPNVVAFGAEFDIENSTMHAYNEYVK+DHGVGDLGYTPDGEFPVVYAEK+DVNNKYGFVDYGTGEK+EVLDYVIDLANNLGFQTYK+EVLDYVIDLANNLGFQTYKDVNNK+EVLDYVIDLANNLGFQTYKDVNNKYGFVDYGTGEK+GCKEVLDYVIDLANNLGFQTYK+GCKEVLDYVIDLANNLGFQTYKDVNNK+GPAIMNLFALK+GTFDDKGPAIMNLFALK+IDEKELISK+IDNSLYVPQDSDLIK+IDNSLYVPQDSDLIKK+IEDDKLIVQGK+IGLNFRIPVFTNPTQIFIPTLTK+IKQIQEYLNK+IKQIQEYLNKNNITTK+IPVFTNPTQIFIPTLTK+ITDYLATNVH…	AGHGSLPWYGVNAATWLAK+AKPIAIGGGTYAK+AMPNVVAFGAEFDIENSTMHAYNEYVK+DHGVGDLGYTPDGEFPVVYAEK+DVNNKYGFVDYGTGEK+EVLDYVIDLANNLGFQTYK+EVLDYVIDLANNLGFQTYKDVNNK+EVLDYVIDLANNLGFQTYKDVNNKYGFVDYGTGEK+GCKEVLDYVIDLANNLGFQTYK+GCKEVLDYVIDLANNLGFQTYKDVNNK+GPAIMNLFALK+GTFDDKGPAIMNLFALK+IDEKELISK+IDNSLYVPQDSDLIK+IDNSLYVPQDSDLIKK+IEDDKLIVQGK+IGLNFRIPVFTNPTQIFIPTLTK+IKQIQEYLNK+IKQIQEYLNKNNITTK+IPVFTNPTQIFIPTLTK+ITDYLATNVH…	AMPNVVAFGAEFDIENSTM[Oxidation]HAYNEYVK;AM[Oxidation]PNVVAFGAEFDIENSTMHAYNEYVK;GC[Carbamidomethyl]KEVLDYVIDLANNLGFQTYK;GC[Carbamidomethyl]KEVLDYVIDLANNLGFQTYKDVNNK;GTFDDKGPAIM[Oxidation]NLFALK;WITNLDIISNEPTDIQISGGAAYNVVC[Carbamidomethyl]DTVWYK;WITNLDIISNEPTDIQISGGAAYNVVC[Carbamidomethyl]DTVWYKGPK	403	403	0.00150554563660859	0.0017112345756411	0.00186962633133528
285	a	1	LR739236.1_prot_VZR99991.1_348		[gene=udk] [locus_tag=MF5583_00379] [protein=Uridine kinase] [protein_id=VZR99991.1] [location=425881..426504] [gbkey=CDS]	1	46.9	207	1		1	LR739236.1_prot_VZR99991.1_348	7	7	7	DKSVEHISMDNYYKDFSSLTFEQR+GNDVAIDIVASK+IANEILKDK+KGNDVAIDIVASK+NQINFDHPNSIDIDLLIK+SVEHISMDNYYKDFSSLTFEQR+TIESVIDQYLTDVKPMHDLFIEQTIDYADIVIPFKK	DKSVEHISMDNYYKDFSSLTFEQR+GNDVAIDIVASK+IANEILKDK+KGNDVAIDIVASK+NQINFDHPNSIDIDLLIK+SVEHISMDNYYKDFSSLTFEQR+TIESVIDQYLTDVKPMHDLFIEQTIDYADIVIPFKK		52	52	0.000458810629785337	0.000412423147859826	0.000551751436307168
286	a	1	LR739236.1_prot_VZR99995.1_350		[gene=yqeH] [locus_tag=MF5583_00381] [protein=putative protein YqeH] [protein_id=VZR99995.1] [location=complement(427882..428985)] [gbkey=CDS]	1	44.4	367	1		1	LR739236.1_prot_VZR99995.1_350	16	16	16	IKNYNQLVDSEINDEQFINK+ILEIENLIKDFQVILVVNKIDLLPK+INIPSDTK+KNSIANLMNK+KNSIANLMNKR+LEQGYVNDTEHAYCLR+LIPSIVVSK+LNLVEPLLNK+NNKYQQYFIGASNVGK+NSIANLMNKR+NYNQLVDSEINDEQFINK+SCLGCGSLLQTTNK+SCLGCGSLLQTTNKLEQGYVNDTEHAYCLR+SLIPYISNSENVQVYEFK+TSSLNDPEIFLTSANK+TSSLNDPEIFLTSANKLNLVEPLLNK	IKNYNQLVDSEINDEQFINK+ILEIENLIKDFQVILVVNKIDLLPK+INIPSDTK+KNSIANLMNK+KNSIANLMNKR+LEQGYVNDTEHAYCLR+LIPSIVVSK+LNLVEPLLNK+NNKYQQYFIGASNVGK+NSIANLMNKR+NYNQLVDSEINDEQFINK+SCLGCGSLLQTTNK+SCLGCGSLLQTTNKLEQGYVNDTEHAYCLR+SLIPYISNSENVQVYEFK+TSSLNDPEIFLTSANK+TSSLNDPEIFLTSANKLNLVEPLLNK	LEQGYVNDTEHAYC[Carbamidomethyl]LR;SC[Carbamidomethyl]LGC[Carbamidomethyl]GSLLQTTNK;SC[Carbamidomethyl]LGC[Carbamidomethyl]GSLLQTTNKLEQGYVNDTEHAYC[Carbamidomethyl]LR	73	73	0.000289229396849772	0.000434224262487838	0.000404567606294983
287	a	1	LR739236.1_prot_VZR99997.1_351		[locus_tag=MF5583_00382] [protein=hypothetical protein] [protein_id=VZR99997.1] [location=complement(428994..429914)] [gbkey=CDS]	1	29.7	306	1		1	LR739236.1_prot_VZR99997.1_351	5	5	5	DIFNDSNLNDTEDIYLSCCNALK+INSLDIYQVLNHLSFVNLDNKNEQFYNPK+SFINMCINKK+SHNKEELQPTLYNENEK+SHNKEELQPTLYNENEKDLVYILQYSFAK	DIFNDSNLNDTEDIYLSCCNALK+INSLDIYQVLNHLSFVNLDNKNEQFYNPK+SFINMCINKK+SHNKEELQPTLYNENEK+SHNKEELQPTLYNENEKDLVYILQYSFAK	DIFNDSNLNDTEDIYLSC[Carbamidomethyl]C[Carbamidomethyl]NALK;SFINMC[Carbamidomethyl]INKK	10	10	5.47715111681458e-05	9.2997376478196e-05	3.73243618678378e-05
288	a	1	LR739236.1_prot_VZR99999.1_352		[locus_tag=MF5583_00383] [protein=hypothetical protein] [protein_id=VZR99999.1] [location=429990..430796] [gbkey=CDS]	1	52.2	268	1		1	LR739236.1_prot_VZR99999.1_352	9	9	9	EQYLNYFDENQDEVLSLFDDAQTSNIIAAK+IKEQYLNYFDENQDEVLSLFDDAQTSNIIAAK+KALTDKLFEYFENK+LAPLISNFPFR+LGEDELIKNVSYDDINYLFQTILNSAIEK+LQEMIYDFLDLNDWSELKEFLK+NLTVNQFFLVVLQQHLIASLLEENEIKPSK+NVSYDDINYLFQTILNSAIEK+SKLAPLISNFPFR	EQYLNYFDENQDEVLSLFDDAQTSNIIAAK+IKEQYLNYFDENQDEVLSLFDDAQTSNIIAAK+KALTDKLFEYFENK+LAPLISNFPFR+LGEDELIKNVSYDDINYLFQTILNSAIEK+LQEMIYDFLDLNDWSELKEFLK+NLTVNQFFLVVLQQHLIASLLEENEIKPSK+NVSYDDINYLFQTILNSAIEK+SKLAPLISNFPFR		47	47	0.000291842231149672	0.000382260857941719	0.000319624665995104
289	a	1	LR739236.1_prot_VZS00002.1_353		[gene=pdhD_1] [locus_tag=MF5583_00384] [protein=Dihydrolipoyl dehydrogenase] [protein_id=VZS00002.1] [location=complement(430799..432160)] [gbkey=CDS]	1	66.4	453	1		1	LR739236.1_prot_VZS00002.1_353	32	32	32	AHADNIVSDYSFIK+DITVIDNVNIK+DITVIDNVNIKK+DKNGFVLVDEHMK+EFFNTSISNQINLNGITFYK+EQNIEFDSIIINSK+FDIDIQK+FDIVVIGAGPGGYSLANILSLNNKK+FDKNLVTWAIYLNPEIAGIGLTEQQLK+GFGEVLTTNSIK+IDNNKVYYDETFIESK+IDNNKVYYDETFIESKK+IINFEGLEESQK+KFDIVVIGAGPGGYSLANILSLNNKK+KIDNNKVYYDETFIESK+KIDNNKVYYDETFIESKK+LENKEFFNTSISNQINLNGITFYK+LVLATGTRPK+NLVTWAIYLNPEIAGIGLTEQQLK+QKDITVIDNVNIK+QKDITVIDNVNIKK+QTQEILGCFMMIENANLLINHIGLFMQQK+TG…	AHADNIVSDYSFIK+DITVIDNVNIK+DITVIDNVNIKK+DKNGFVLVDEHMK+EFFNTSISNQINLNGITFYK+EQNIEFDSIIINSK+FDIDIQK+FDIVVIGAGPGGYSLANILSLNNKK+FDKNLVTWAIYLNPEIAGIGLTEQQLK+GFGEVLTTNSIK+IDNNKVYYDETFIESK+IDNNKVYYDETFIESKK+IINFEGLEESQK+KFDIVVIGAGPGGYSLANILSLNNKK+KIDNNKVYYDETFIESK+KIDNNKVYYDETFIESKK+LENKEFFNTSISNQINLNGITFYK+LVLATGTRPK+NLVTWAIYLNPEIAGIGLTEQQLK+QKDITVIDNVNIK+QKDITVIDNVNIKK+QTQEILGCFMMIENANLLINHIGLFMQQK+TG…	QTQEILGC[Carbamidomethyl]FMMIENANLLINHIGLFMQQK	240	240	0.000900284044498926	0.00109305790578478	0.00100849931404489
290	a	1	LR739236.1_prot_VZS00012.1_358		[locus_tag=MF5583_00389] [protein=hypothetical protein] [protein_id=VZS00012.1] [location=435035..435712] [gbkey=CDS]	1	11.6	225	1		1	LR739236.1_prot_VZS00012.1_358	2	2	2	EITDLVENILTDNLDMNDISEEIIK+KEITDLVENILTDNLDMNDISEEIIK	EITDLVENILTDNLDMNDISEEIIK+KEITDLVENILTDNLDMNDISEEIIK		5	5	7.44892551886782e-05	0	5.07611321402595e-05
291	a	1	LR739236.1_prot_VZS00018.1_361		[locus_tag=MF5583_00392] [protein=hypothetical protein] [protein_id=VZS00018.1] [location=complement(437153..437518)] [gbkey=CDS]	1	55.4	121	1		1	LR739236.1_prot_VZS00018.1_361	11	11	11	APTRTDVFVQGIGIMLDR+DFISTNSISK+DLAKDFISTNSISK+DLFSKPEK+DLFSKPEKK+ENKDLAKDFISTNSISK+SKENKDLAKDFISTNSISK+TDVFVQGIGIMLDR+VGLYITPEVSAK+VGLYITPEVSAKYDELVELYK+YDELVELYK	APTRTDVFVQGIGIMLDR+DFISTNSISK+DLAKDFISTNSISK+DLFSKPEK+DLFSKPEKK+ENKDLAKDFISTNSISK+SKENKDLAKDFISTNSISK+TDVFVQGIGIMLDR+VGLYITPEVSAK+VGLYITPEVSAKYDELVELYK+YDELVELYK		57	57	0.000646394363207538	0.00108184386058437	0.000943905349715569
292	a	1	LR739236.1_prot_VZS00020.1_362		[locus_tag=MF5583_00393] [protein=hypothetical protein] [protein_id=VZS00020.1] [location=complement(437732..439939)] [gbkey=CDS]	1	87.2	735	1		1	LR739236.1_prot_VZS00020.1_362	68	68	68	AELEETNNQEQSKCENTCNKEECK+AELEETNNQEQSKCENTCNKEECKQDCEVK+AKYHVYEESPLDNQTK+CCEEQDCCENKQDCCSTQTTCQETQDSECK+CCEEQDCCENKQDCCSTQTTCQETQDSECKQSCEQNSFENK+CCEEQDCCENKQDCCSTQTTCQETQDSECKQSCEQNSFENKQECCK+CCEVESDWQENCGR+CCEVESDWQENCGRK+CENTCNKEECKQDCEVKEDGCEQQECCK+DDKCCEVESDWQENCGRK+DGCECSVTNCPCDQSCDIK+DLNLVNLIASDDTFYQTSTINLDDLK+DLTDELIEK+DLTDELIEKVDLTK+DSWTEIDGQEK+DSWTEIDGQEKIDSLDQK+DTWFEEKDLTDELIEK+DVFGHEV…	AELEETNNQEQSKCENTCNKEECK+AELEETNNQEQSKCENTCNKEECKQDCEVK+AKYHVYEESPLDNQTK+CCEEQDCCENKQDCCSTQTTCQETQDSECK+CCEEQDCCENKQDCCSTQTTCQETQDSECKQSCEQNSFENK+CCEEQDCCENKQDCCSTQTTCQETQDSECKQSCEQNSFENKQECCK+CCEVESDWQENCGR+CCEVESDWQENCGRK+CENTCNKEECKQDCEVKEDGCEQQECCK+DDKCCEVESDWQENCGRK+DGCECSVTNCPCDQSCDIK+DLNLVNLIASDDTFYQTSTINLDDLK+DLTDELIEK+DLTDELIEKVDLTK+DSWTEIDGQEK+DSWTEIDGQEKIDSLDQK+DTWFEEKDLTDELIEK+DVFGHEV…	AELEETNNQEQSKC[Carbamidomethyl]ENTC[Carbamidomethyl]NKEEC[Carbamidomethyl]K;AELEETNNQEQSKC[Carbamidomethyl]ENTC[Carbamidomethyl]NKEEC[Carbamidomethyl]KQDC[Carbamidomethyl]EVK;C[Carbamidomethyl]C[Carbamidomethyl]EEQDC[Carbamidomethyl]C[Carbamidomethyl]ENKQDC[Carbamidomethyl]C[Carbamidomethyl]STQTTC[Carbamidomethyl]QETQDSEC[Carbamidomethyl]K;C[Carbamidomethyl]C[Carbamidomethyl]EEQDC[Carbamidomethyl…	851	851	0.0020902597119272	0.00233852341635457	0.00212885972547415
293	a	1	LR739236.1_prot_VZS00022.1_363		[locus_tag=MF5583_00394] [protein=hypothetical protein] [protein_id=VZS00022.1] [location=440091..441773] [gbkey=CDS]	1	38.6	560	1		1	LR739236.1_prot_VZS00022.1_363	14	14	14	FNFGNSSAILIK+GYIYGYNSPQYVYDTVNYIYNK+IKNVIDSETDVLYKYELEPEGNLDSK+LKQQNIGILPSNNIETNWK+NTASASYSYVLVK+NVIDSETDVLYKYELEPEGNLDSK+QNDYITDQQSEEFK+QQNIGILPSNNIETNWK+QQNIGILPSNNIETNWKK+QQSNLYQGNIVVNK+SFNQFTDNLLGNFEIVFEK+SWFASNNQFQTLNHEFGHVLDSFLALNHYQEQLNK+TNTVHLFNILQK+YDKLTHSDLGYQELYYKDLIDTNHAHITR	FNFGNSSAILIK+GYIYGYNSPQYVYDTVNYIYNK+IKNVIDSETDVLYKYELEPEGNLDSK+LKQQNIGILPSNNIETNWK+NTASASYSYVLVK+NVIDSETDVLYKYELEPEGNLDSK+QNDYITDQQSEEFK+QQNIGILPSNNIETNWK+QQNIGILPSNNIETNWKK+QQSNLYQGNIVVNK+SFNQFTDNLLGNFEIVFEK+SWFASNNQFQTLNHEFGHVLDSFLALNHYQEQLNK+TNTVHLFNILQK+YDKLTHSDLGYQELYYKDLIDTNHAHITR		43	43	0.000129691113944574	0.000182939124872108	0.000122370586409554
294	a	1	LR739236.1_prot_VZS00028.1_366		[gene=nagA] [locus_tag=MF5583_00397] [protein=N-acetylglucosamine-6-phosphate deacetylase] [protein_id=VZS00028.1] [location=443287..444444] [gbkey=CDS]	1	41.3	385	1		1	LR739236.1_prot_VZS00028.1_366	10	10	10	DVLCEIISDGIHLDKEILK+GAHQENLLLEPNINLTK+HITHLFNGMSGVDQHNPGLVVASFNHK+IVLEDEIINNGYVIIK+LGNLEVYK+LTNNNALAGAGSTYDHNIR+NDQIYKEFGEFIK+NNIIPSIGHSNLK+TADNLCIITDAMNAK+YIQASVSNSIQK	DVLCEIISDGIHLDKEILK+GAHQENLLLEPNINLTK+HITHLFNGMSGVDQHNPGLVVASFNHK+IVLEDEIINNGYVIIK+LGNLEVYK+LTNNNALAGAGSTYDHNIR+NDQIYKEFGEFIK+NNIIPSIGHSNLK+TADNLCIITDAMNAK+YIQASVSNSIQK	DVLC[Carbamidomethyl]EIISDGIHLDKEILK;TADNLC[Carbamidomethyl]IITDAMNAK	66	66	0.000246685195754714	0.000428705827983123	0.000296655967053464
295	a	1	LR739236.1_prot_VZS00030.1_367		[gene=ldhB] [locus_tag=MF5583_00398] [protein=L-lactate dehydrogenase 2] [protein_id=VZS00030.1] [location=444496..445452] [gbkey=CDS]	1	73.3	318	1		1	LR739236.1_prot_VZS00030.1_367	31	31	31	AGSYEDCKDADVVVITAGRPQKPGETR+AGSYEDCKDADVVVITAGRPQKPGETRLEMVAGNAAIMK+ATFYGIGACLTK+ATFYGIGACLTKIVNAVLR+ATFYGIGACLTKIVNAVLRDEK+ATLMVGAQLNGEYNNK+CGCITLEDLDQIQK+CGCITLEDLDQIQKDTVDMAYK+DADVVVITAGRPQKPGETR+DADVVVITAGRPQKPGETRLEMVAGNAAIMK+DTVDMAYK+EEQEKFDKSCATLHK+GLYTGVPAIVGANGWER+IIKWDLSKEEQEK+IIKWDLSKEEQEKFDK+IVNAVLRDEK+IVNAVLRDEKATLMVGAQLNGEYNNK+KSGFDGITVIASNPVDVITHVYQK+KSGFDGITVIASNPVDVITHVYQKVTGFDPH…	AGSYEDCKDADVVVITAGRPQKPGETR+AGSYEDCKDADVVVITAGRPQKPGETRLEMVAGNAAIMK+ATFYGIGACLTK+ATFYGIGACLTKIVNAVLR+ATFYGIGACLTKIVNAVLRDEK+ATLMVGAQLNGEYNNK+CGCITLEDLDQIQK+CGCITLEDLDQIQKDTVDMAYK+DADVVVITAGRPQKPGETR+DADVVVITAGRPQKPGETRLEMVAGNAAIMK+DTVDMAYK+EEQEKFDKSCATLHK+GLYTGVPAIVGANGWER+IIKWDLSKEEQEK+IIKWDLSKEEQEKFDK+IVNAVLRDEK+IVNAVLRDEKATLMVGAQLNGEYNNK+KSGFDGITVIASNPVDVITHVYQK+KSGFDGITVIASNPVDVITHVYQKVTGFDPH…	AGSYEDC[Carbamidomethyl]KDADVVVITAGRPQKPGETR;AGSYEDC[Carbamidomethyl]KDADVVVITAGRPQKPGETRLEMVAGNAAIMK;AGSYEDC[Carbamidomethyl]KDADVVVITAGRPQKPGETRLEMVAGNAAIM[Oxidation]K;AGSYEDC[Carbamidomethyl]KDADVVVITAGRPQKPGETRLEM[Oxidation]VAGNAAIMK;AGSYEDC[Carbamidomethyl]KDADVVVITAGRPQKPGETRLEM[Oxidation]VAGNAAIM[Oxidation]K;ATFYGIGAC[Carbamidomethyl]LTK;ATFYGIGAC[Carbamidomethyl]LTKIVNAVLR;ATFYGIGAC[Carba…	1431	1431	0.0083273365470362	0.00841187590257494	0.00874552052558008
296	a	1	LR739236.1_prot_VZS00034.1_369		[gene=fepC] [locus_tag=MF5583_00400] [protein=Ferric enterobactin transport ATP-binding protein FepC] [protein_id=VZS00034.1] [location=complement(446270..446989)] [gbkey=CDS]	1	20.9	239	1		1	LR739236.1_prot_VZS00034.1_369	3	3	3	GSSVAIFGANGAGK+IGVNFQSQTYPSFINVK+SQTSGEVLYDFKKEEIAFK	GSSVAIFGANGAGK+IGVNFQSQTYPSFINVK+SQTSGEVLYDFKKEEIAFK		15	15	9.35011571406003e-05	0.000119067770721038	0.000143363030103243
297	a	1	LR739236.1_prot_VZS00036.1_370		[locus_tag=MF5583_00401] [protein=hypothetical protein] [protein_id=VZS00036.1] [location=complement(447198..448478)] [gbkey=CDS]	1	41.3	426	1		1	LR739236.1_prot_VZS00036.1_370	16	16	16	AEKDRIDELVYR+AEMDKVEAMLAAEAAR+DKLEDISNRVEDNSR+EHITDISDSILNNATAVNGTGR+ESIEEAEEDAEAAK+ESIEEAEEDAEAAKADR+EWLDTLDKISNIEYDK+EWLDTLDKISNIEYDKAVEK+IDKQLQEDFYNQATAK+IEKAEMDKVEAMLAAEAAR+ISEEANDDPSIFDEMDAAEIAEENASEDTK+KPVKKPVNNAGLASANDTK+KPVNNAGLASANDTK+QLQEDFYNQATAK+TPEKKPVKKPVNNAGLASANDTK+TREHITDISDSILNNATAVNGTGR	AEKDRIDELVYR+AEMDKVEAMLAAEAAR+DKLEDISNRVEDNSR+EHITDISDSILNNATAVNGTGR+ESIEEAEEDAEAAK+ESIEEAEEDAEAAKADR+EWLDTLDKISNIEYDK+EWLDTLDKISNIEYDKAVEK+IDKQLQEDFYNQATAK+IEKAEMDKVEAMLAAEAAR+ISEEANDDPSIFDEMDAAEIAEENASEDTK+KPVKKPVNNAGLASANDTK+KPVNNAGLASANDTK+QLQEDFYNQATAK+TPEKKPVKKPVNNAGLASANDTK+TREHITDISDSILNNATAVNGTGR		113	113	0.000590143747093402	0.00045424634031885	0.000455777770977682
298	a	1	LR739236.1_prot_VZS00038.1_371		[locus_tag=MF5583_00402] [protein=hypothetical protein] [protein_id=VZS00038.1] [location=448753..449874] [gbkey=CDS]	1	46.6	373	1		1	LR739236.1_prot_VZS00038.1_371	15	15	15	AIVGSVLGTTTILGAGTGAGFGYYYR+DVPLTTPIKPTEPK+DVPLTTPIKPTEPKETTSTTR+EIESLNNTDTIPYLK+GATEFKHNLEK+IEVVKPTEPIIK+IEVVKPTEPIIKNETPLR+IHQIPPTVTVIAAELPPQITSLR+QNINLENETIEKPNNSSPK+QNINLENETIEKPNNSSPKEIESLNNTDTIPYLK+SDDNRVDNSAYNIKPEIK+VDNSAYNIKPEIK+WKIEVVKPTEPIIK+WKIEVVKPTEPIIKNETPLR+WNVTTNANNSNFGLKPDQQPK	AIVGSVLGTTTILGAGTGAGFGYYYR+DVPLTTPIKPTEPK+DVPLTTPIKPTEPKETTSTTR+EIESLNNTDTIPYLK+GATEFKHNLEK+IEVVKPTEPIIK+IEVVKPTEPIIKNETPLR+IHQIPPTVTVIAAELPPQITSLR+QNINLENETIEKPNNSSPK+QNINLENETIEKPNNSSPKEIESLNNTDTIPYLK+SDDNRVDNSAYNIKPEIK+VDNSAYNIKPEIK+WKIEVVKPTEPIIK+WKIEVVKPTEPIIKNETPLR+WNVTTNANNSNFGLKPDQQPK		231	231	0.00116826311757042	0.00119016696074079	0.00114824947033094
299	a	1	LR739236.1_prot_VZS00040.1_372		[gene=menH_2] [locus_tag=MF5583_00403] [protein=2-succinyl-6-hydroxy-2, 4-cyclohexadiene-1-carboxylate synthase] [protein_id=VZS00040.1] [location=complement(449891..450688)] [gbkey=CDS]	1	29.4	265	1		1	LR739236.1_prot_VZS00040.1_372	9	9	9	IPTLLILGEK+IPTLLILGEKDGVVDR+IPTLLILGEKDGVVDREACLK+SNYYALQFPGNNK+SNYYALQFPGNNKVEPVKDHEISVLQFAK+TFEEFTTDFLGSLYYDPSKYTNDPK+TIKIPTLLILGEK+TIKIPTLLILGEKDGVVDR+VEPVKDHEISVLQFAK	IPTLLILGEK+IPTLLILGEKDGVVDR+IPTLLILGEKDGVVDREACLK+SNYYALQFPGNNK+SNYYALQFPGNNKVEPVKDHEISVLQFAK+TFEEFTTDFLGSLYYDPSKYTNDPK+TIKIPTLLILGEK+TIKIPTLLILGEKDGVVDR+VEPVKDHEISVLQFAK	IPTLLILGEKDGVVDREAC[Carbamidomethyl]LK	66	66	0.000463801022872902	0.000451019729244443	0.000495639356275175
300	a	1	LR739236.1_prot_VZS00042.1_373		[gene=menH_3] [locus_tag=MF5583_00404] [protein=2-succinyl-6-hydroxy-2, 4-cyclohexadiene-1-carboxylate synthase] [protein_id=VZS00042.1] [location=complement(450696..451487)] [gbkey=CDS]	1	48.3	263	1		1	LR739236.1_prot_VZS00042.1_373	9	9	6	DGVILRDECLEYFK+DGVILRDECLEYFKEHVK+DNNNPDLNIIYVHGFNSSYK+KLIFITPMNKPQLALYER+LIYDYDYVFKDNNNPDLNIIYVHGFNSSYK+LLIDFIEQNNIK+SNYYSIQFPGSQLVKPVK+SNYYSIQFPGSQLVKPVKDHK+TFEDYINNTLSSLYYDPSILTSNPEWMK	DNNNPDLNIIYVHGFNSSYK+KLIFITPMNKPQLALYER+LIYDYDYVFKDNNNPDLNIIYVHGFNSSYK+SNYYSIQFPGSQLVKPVK+SNYYSIQFPGSQLVKPVKDHK+TFEDYINNTLSSLYYDPSILTSNPEWMK	DGVILRDEC[Carbamidomethyl]LEYFK;DGVILRDEC[Carbamidomethyl]LEYFKEHVK	48	12	5.55564787163292e-05	0.000109644967674369	0.00017253359834951
301	a	1	LR739236.1_prot_VZS00044.1_374		[gene=rsbQ] [locus_tag=MF5583_00405] [protein=Sigma factor SigB regulation protein RsbQ] [protein_id=VZS00044.1] [location=complement(451489..452283)] [gbkey=CDS]	1	79.2	264	1		1	LR739236.1_prot_VZS00044.1_374	18	18	15	AEFDPYVYNNDVIVELGEPK+AKAEFDPYVYNNDVIVELGEPK+DGVILRDECLEYFK+DGVILRDECLEYFKEHVK+EHVKNVEMHWMKK+KLIFITPMNKPQR+KTGHMVFQENFDEFIK+LIFITPMNKPQR+LLIDFIEQNNIK+MNLIYDYNYVFK+NNNNDKENIIFVHGYNSSPR+NVEMHWMKK+NVVAIGHSMGGGVISIAYK+SNYYALQFPGSNLVK+TETFELIEQGLDAINIPSLLILGEK+TFEEYITNTLGSLYYDPSILTSNPEWMK+TFEEYITNTLGSLYYDPSILTSNPEWMKK+TGHMVFQENFDEFIK	AEFDPYVYNNDVIVELGEPK+AKAEFDPYVYNNDVIVELGEPK+EHVKNVEMHWMKK+KLIFITPMNKPQR+KTGHMVFQENFDEFIK+LIFITPMNKPQR+MNLIYDYNYVFK+NNNNDKENIIFVHGYNSSPR+NVEMHWMKK+NVVAIGHSMGGGVISIAYK+SNYYALQFPGSNLVK+TETFELIEQGLDAINIPSLLILGEK+TFEEYITNTLGSLYYDPSILTSNPEWMK+TFEEYITNTLGSLYYDPSILTSNPEWMKK+TGHMVFQENFDEFIK	DGVILRDEC[Carbamidomethyl]LEYFK;DGVILRDEC[Carbamidomethyl]LEYFKEHVK;n[Acetyl]M[Oxidation]NLIYDYNYVFK;NVEM[Oxidation]HWM[Oxidation]KK	145	109	0.0010239016939178	0.00111960386972795	0.000888046986959315
302	a	1	LR739236.1_prot_VZS00046.1_375		[locus_tag=MF5583_00406] [protein=Glycine cleavage system H-like protein] [protein_id=VZS00046.1] [location=452476..452820] [gbkey=CDS]	1	85.1	114	1		1	LR739236.1_prot_VZS00046.1_375	10	10	10	EDDVFLALEASK+IDNKNEYYLR+LISSHDDSENWIMVLSDIDEQK+LISSHDDSENWIMVLSDIDEQKFMSLEDF+MLKEDDVFLALEASK+MPLDATVVK+MPLDATVVKWNQK+MPLDATVVKWNQKALDNPK+MTSEMQDDIGTVSYLQFK+YLIIEKIDNKNEYYLR	EDDVFLALEASK+IDNKNEYYLR+LISSHDDSENWIMVLSDIDEQK+LISSHDDSENWIMVLSDIDEQKFMSLEDF+MLKEDDVFLALEASK+MPLDATVVK+MPLDATVVKWNQK+MPLDATVVKWNQKALDNPK+MTSEMQDDIGTVSYLQFK+YLIIEKIDNKNEYYLR	LISSHDDSENWIMVLSDIDEQKFM[Oxidation]SLEDF;M[Oxidation]LKEDDVFLALEASK;M[Oxidation]PLDATVVKWNQKALDNPK;MTSEM[Oxidation]QDDIGTVSYLQFK;M[Oxidation]TSEMQDDIGTVSYLQFK	97	97	0.00181322529077704	0.00139789740643015	0.00160298312021872
303	a	1	LR739236.1_prot_VZS00048.1_376		[locus_tag=MF5583_00407] [protein=Protein ADP-ribosyltransferase] [protein_id=VZS00048.1] [location=452822..453670] [gbkey=CDS]	1	44.3	282	1		1	LR739236.1_prot_VZS00048.1_376	8	8	8	CTDQLYTNDLAILNMANNQNNLK+MVSQFSNATYLAMNQK+NYFIITTNSDNSLEQAGFDSDKIFYLDAK+QLDDLINQNDSLLIAIGSEIYQTNK+TFIQDDQFISSENK+TFIQDDQFISSENKYQNFINQNK+YNLLECSNK+YQNFINQNK	CTDQLYTNDLAILNMANNQNNLK+MVSQFSNATYLAMNQK+NYFIITTNSDNSLEQAGFDSDKIFYLDAK+QLDDLINQNDSLLIAIGSEIYQTNK+TFIQDDQFISSENK+TFIQDDQFISSENKYQNFINQNK+YNLLECSNK+YQNFINQNK	C[Carbamidomethyl]TDQLYTNDLAILNMANNQNNLK;YNLLEC[Carbamidomethyl]SNK	42	42	0.00025754263762043	0.000322918549813651	0.00026325587147209
304	a	1	LR739236.1_prot_VZS00050.1_377		[locus_tag=MF5583_00408] [protein=Lipoate--protein ligase 2] [protein_id=VZS00050.1] [location=453658..454695] [gbkey=CDS]	1	80	345	1		1	LR739236.1_prot_VZS00050.1_377	34	34	34	AFIDADIQSYFFNEIKPEEVVK+ATGGGTIYIDSNSVNICYLIPYK+ATGGGTIYIDSNSVNICYLIPYKQGSEILGNYAK+DGAYWLAIQIWAASNLK+DLQELEK+DLQELEKALIGTK+DWEQVDELIK+IDDTIVFPSIADPHIQMGYFQNPEVEVNFK+IFNVDDLK+IFNVDDLKDVK+IFNVDDLKDVKR+IKISGDFFAK+IKISGDFFAKK+ISGDFFAK+ISGDFFAKK+KIFNVDDLKDVK+KVSGAAMMLLDDVIYGGNSLLYNVDYDAMSQVLNPNRK+LAIGTINFSLAIENQR+MTHDDLLK+NITQSGKNDLTIDGK+NITQSGKNDLTIDGKK+NLDIFEFK+NLDIFEFKDLMIK+NLDIFEFKDLMIKK+QGSEILGNYA…	AFIDADIQSYFFNEIKPEEVVK+ATGGGTIYIDSNSVNICYLIPYK+ATGGGTIYIDSNSVNICYLIPYKQGSEILGNYAK+DGAYWLAIQIWAASNLK+DLQELEK+DLQELEKALIGTK+DWEQVDELIK+IDDTIVFPSIADPHIQMGYFQNPEVEVNFK+IFNVDDLK+IFNVDDLKDVK+IFNVDDLKDVKR+IKISGDFFAK+IKISGDFFAKK+ISGDFFAK+ISGDFFAKK+KIFNVDDLKDVK+KVSGAAMMLLDDVIYGGNSLLYNVDYDAMSQVLNPNRK+LAIGTINFSLAIENQR+MTHDDLLK+NITQSGKNDLTIDGK+NITQSGKNDLTIDGKK+NLDIFEFK+NLDIFEFKDLMIK+NLDIFEFKDLMIKK+QGSEILGNYA…	ATGGGTIYIDSNSVNIC[Carbamidomethyl]YLIPYK;ATGGGTIYIDSNSVNIC[Carbamidomethyl]YLIPYKQGSEILGNYAK;IDDTIVFPSIADPHIQM[Oxidation]GYFQNPEVEVNFK;KVSGAAMMLLDDVIYGGNSLLYNVDYDAM[Oxidation]SQVLNPNRK;NLDIFEFKDLM[Oxidation]IK;RATGGGTIYIDSNSVNIC[Carbamidomethyl]YLIPYK;RATGGGTIYIDSNSVNIC[Carbamidomethyl]YLIPYKQGSEILGNYAK;RYEM[Oxidation]TDKDWEQVDELIK;VSGAAMMLLDDVIYGGNSLLYNVDYDAM[Oxidation]SQVLNPNRK;VSGAAMM[Oxidatio…	277	277	0.00150597842011893	0.00158370488778173	0.00145662379185092
305	a	1	LR739236.1_prot_VZS00052.1_378		[locus_tag=MF5583_00409] [protein=putative oxidoreductase] [protein_id=VZS00052.1] [location=454695..455876] [gbkey=CDS]	1	77.6	393	1		1	LR739236.1_prot_VZS00052.1_378	23	23	23	AGFNGVEISMAQR+AHSAPLQITGGVYFDEFGQLFEYGISAK+ATPEETYGDILGYTIEDFIK+DFIFGFR+EVIDKYAPKDFIFGFR+FVLSPMTLSLATLDGK+IKNNQLDQINLYVK+IKQIIQDYKDATLR+IPQSSFQDVVNMFSFCETIPSETIK+ITDKEADYVK+ITDKEADYVKR+LFEPFYLNGFKLENR+LLMQTFFSQIINK+LPIISSGGINTPDK+NHTPIEHEVLELPIKK+NKLPIISSGGINTPDK+NKLPIISSGGINTPDKCLEALQYSDLIGLSSVFVADPEFVFK+NNQLDQINLYVK+QEQLEDLKIPQSSFQDVVNMFSFCETIPSETIK+SDDDIPSLTSLYQAMK+TDEYSTTTFENR+TDNNCVILQLAHAGK…	AGFNGVEISMAQR+AHSAPLQITGGVYFDEFGQLFEYGISAK+ATPEETYGDILGYTIEDFIK+DFIFGFR+EVIDKYAPKDFIFGFR+FVLSPMTLSLATLDGK+IKNNQLDQINLYVK+IKQIIQDYKDATLR+IPQSSFQDVVNMFSFCETIPSETIK+ITDKEADYVK+ITDKEADYVKR+LFEPFYLNGFKLENR+LLMQTFFSQIINK+LPIISSGGINTPDK+NHTPIEHEVLELPIKK+NKLPIISSGGINTPDK+NKLPIISSGGINTPDKCLEALQYSDLIGLSSVFVADPEFVFK+NNQLDQINLYVK+QEQLEDLKIPQSSFQDVVNMFSFCETIPSETIK+SDDDIPSLTSLYQAMK+TDEYSTTTFENR+TDNNCVILQLAHAGK…	IPQSSFQDVVNMFSFC[Carbamidomethyl]ETIPSETIK;NKLPIISSGGINTPDKC[Carbamidomethyl]LEALQYSDLIGLSSVFVADPEFVFK;QEQLEDLKIPQSSFQDVVNMFSFC[Carbamidomethyl]ETIPSETIK;QEQLEDLKIPQSSFQDVVNM[Oxidation]FSFC[Carbamidomethyl]ETIPSETIK;TDNNC[Carbamidomethyl]VILQLAHAGK	141	141	0.000625482295477451	0.000767547812581874	0.000639357771232276
306	a	1	LR739236.1_prot_VZS00056.1_380		[locus_tag=MF5583_00411] [protein=hypothetical protein] [protein_id=VZS00056.1] [location=complement(459303..461174)] [gbkey=CDS]	1	75.8	623	1		1	LR739236.1_prot_VZS00056.1_380	60	60	60	ALPNIILGAQSGAYVINQDQR+AVATDDNTAQITGLVSNGLIK+AVATDDNTAQITGLVSNGLIKQTEINGTTK+DINVTDKTFQSIK+DTLSGEVFSIDYQEDVFYK+DTLSGEVFSIDYQEDVFYKELHSK+DTNFETVNAK+EADVFMDSQITPSIAK+EKEYFTLNMLR+EWGSWNIFR+EWSESIKR+EYFTLNMLR+FLKWIYTGANK+FQFADNKNNDPDVETHNIYSEFGLIK+FQFADNKNNDPDVETHNIYSEFGLIKK+FQSAFSLAASVGAHQNK+GTNSTNGTTTNNGSLKDINVTDK+GTNSTNGTTTNNGSLKDINVTDKTFQSIK+IEANQLISQFEQIVK+IEANQLISQFEQIVKK+IGDLHSVLVGQSNTNK+IGDLHSV…	ALPNIILGAQSGAYVINQDQR+AVATDDNTAQITGLVSNGLIK+AVATDDNTAQITGLVSNGLIKQTEINGTTK+DINVTDKTFQSIK+DTLSGEVFSIDYQEDVFYK+DTLSGEVFSIDYQEDVFYKELHSK+DTNFETVNAK+EADVFMDSQITPSIAK+EKEYFTLNMLR+EWGSWNIFR+EWSESIKR+EYFTLNMLR+FLKWIYTGANK+FQFADNKNNDPDVETHNIYSEFGLIK+FQFADNKNNDPDVETHNIYSEFGLIKK+FQSAFSLAASVGAHQNK+GTNSTNGTTTNNGSLKDINVTDK+GTNSTNGTTTNNGSLKDINVTDKTFQSIK+IEANQLISQFEQIVK+IEANQLISQFEQIVKK+IGDLHSVLVGQSNTNK+IGDLHSV…	EADVFM[Oxidation]DSQITPSIAK;KM[Oxidation]FDLIEEGGGKVNHELDIYKK;M[Oxidation]FDLIEEGGGKVNHELDIYKK	1131	1131	0.00350625587224396	0.00351718167669222	0.00325404930152747
307	a	1	LR739236.1_prot_VZS00062.1_383		[gene=cysA] [locus_tag=MF5583_00414] [protein=Sulfate/thiosulfate import ATP-binding protein CysA] [protein_id=VZS00062.1] [location=complement(463081..464295)] [gbkey=CDS]	1	54.7	404	1		1	LR739236.1_prot_VZS00062.1_383	18	18	18	ANNSTNDPLIQISDLK+EFNLSMIIVTHDQQDALK+ESTIDWLIK+FIGSPEINFIK+FIGSPEINFIKQTK+IHEIAYIMQENSTYENTTVFNNVFLSAK+IKESTIDWLIK+INNKFEVYK+IQQFSSGDQMYDNPNNLFVAK+ISDQIILLDKGK+KANNSTNDPLIQISDLK+KNFGDKVHYLINFTK+NFGDKVHYLINFTK+NLFKHEIELISK+NQIISLLGPSGSGK+QQNYDLEINNLTLEK+TNLVLLDEPFSALDAK+TTLLNLLLGYIKPDMGSIK	ANNSTNDPLIQISDLK+EFNLSMIIVTHDQQDALK+ESTIDWLIK+FIGSPEINFIK+FIGSPEINFIKQTK+IHEIAYIMQENSTYENTTVFNNVFLSAK+IKESTIDWLIK+INNKFEVYK+IQQFSSGDQMYDNPNNLFVAK+ISDQIILLDKGK+KANNSTNDPLIQISDLK+KNFGDKVHYLINFTK+NFGDKVHYLINFTK+NLFKHEIELISK+NQIISLLGPSGSGK+QQNYDLEINNLTLEK+TNLVLLDEPFSALDAK+TTLLNLLLGYIKPDMGSIK	IHEIAYIM[Oxidation]QENSTYENTTVFNNVFLSAK;TTLLNLLLGYIKPDM[Oxidation]GSIK	97	97	0.000442510426863435	0.000563508855491643	0.000353380406298217
308	a	1	LR739236.1_prot_VZS00064.1_384		[gene=recD2] [locus_tag=MF5583_00415] [protein=ATP-dependent RecD-like DNA helicase] [protein_id=VZS00064.1] [location=complement(464301..466484)] [gbkey=CDS]	1	22.6	727	1		1	LR739236.1_prot_VZS00064.1_384	11	11	11	ESFLECNATTIHK+IKDVSKDKLELIYNK+INDQNLLLEGLEFAFNNNLLVK+KTTLTNQILNK+LELIYNK+LYTNNFIQEILNNKEEFFK+NNSNIYTYESYYDELIISDVLVK+NNTFDLNKFNDSNNVEFFFNK+NNTFDLNKFNDSNNVEFFFNKDK+QLFVNNWFEFAFK+TQGSEYDKVILVLQDTLFSSFLNKK	ESFLECNATTIHK+IKDVSKDKLELIYNK+INDQNLLLEGLEFAFNNNLLVK+KTTLTNQILNK+LELIYNK+LYTNNFIQEILNNKEEFFK+NNSNIYTYESYYDELIISDVLVK+NNTFDLNKFNDSNNVEFFFNK+NNTFDLNKFNDSNNVEFFFNKDK+QLFVNNWFEFAFK+TQGSEYDKVILVLQDTLFSSFLNKK	ESFLEC[Carbamidomethyl]NATTIHK	39	39	8.45304477725716e-05	0.000117429974700115	0.000102115757572393
309	a	1	LR739236.1_prot_VZS00068.1_386		[gene=dpnM] [locus_tag=MF5583_00417] [protein=Modification methylase DpnIIA] [protein_id=VZS00068.1] [location=complement(467425..468465)] [gbkey=CDS]	1	44.8	346	1		1	LR739236.1_prot_VZS00068.1_386	16	16	16	DGYFNTPFGK+DVNLTEIVK+DYEIYVVK+EKQTLNSVVK+ENLLNVSK+EQCDLLTQK+GHINELLISNYK+GHINELLISNYKK+ICDALNCDFKEVFSLNK+ITNISSSCYK+LAQPGDFIYLDPPYMPISESSSFTSYTENGFDIK+MNISYQPLWNLLETR+NPSIVNKENLLNVSK+VNKDGYFNTPFGK+YKNPSIVNK+YKNPSIVNKENLLNVSK	DGYFNTPFGK+DVNLTEIVK+DYEIYVVK+EKQTLNSVVK+ENLLNVSK+EQCDLLTQK+GHINELLISNYK+GHINELLISNYKK+ICDALNCDFKEVFSLNK+ITNISSSCYK+LAQPGDFIYLDPPYMPISESSSFTSYTENGFDIK+MNISYQPLWNLLETR+NPSIVNKENLLNVSK+VNKDGYFNTPFGK+YKNPSIVNK+YKNPSIVNKENLLNVSK	EQC[Carbamidomethyl]DLLTQK;IC[Carbamidomethyl]DALNC[Carbamidomethyl]DFKEVFSLNK;ITNISSSC[Carbamidomethyl]YK	110	110	0.00051668847529719	0.000575723642821664	0.000709702244880073
310	a	1	LR739236.1_prot_VZS00070.1_387		[locus_tag=MF5583_00418] [protein=hypothetical protein] [protein_id=VZS00070.1] [location=468658..468825] [gbkey=CDS]	1	61.8	55	1		1	LR739236.1_prot_VZS00070.1_387	5	5	5	DKWDIDNFLIVDAPK+KDKWDIDNFLIVDAPK+KDKWDIDNFLIVDAPKK+KNADELLSNPEFIEILK+NADELLSNPEFIEILK	DKWDIDNFLIVDAPK+KDKWDIDNFLIVDAPK+KDKWDIDNFLIVDAPKK+KNADELLSNPEFIEILK+NADELLSNPEFIEILK		37	37	0.00111733882783017	0.00155221075649062	0.00114212547315584
311	a	1	LR739236.1_prot_VZS00076.1_390		[gene=parC] [locus_tag=MF5583_00421] [protein=DNA topoisomerase 4 subunit A] [protein_id=VZS00076.1] [location=complement(470381..473071)] [gbkey=CDS]	1	43	896	1		1	LR739236.1_prot_VZS00076.1_390	33	33	33	AANLKDDYIISALSLDNNK+AANLKDDYIISALSLDNNKDILIFTNK+AYISHYKEVFIKR+DILIFTNK+EFTNSTQHLLLVTK+EQGVHINSVATTQPNETIISAFVLK+GPDFPTGAIIQNK+IGDVIDNNPNLGIK+ILYAMSQLNLTFDKPYKK+ISDGDSLVYADLVSSK+ISNLLLEDLEK+IVKGPDFPTGAIIQNK+KIGDVIDNNPNLGIK+KLDQNLIPIYIRPK+KPNDMWISQGVCSNLDHLILISDQANYYSIPVYK+KSQVDDLIENLDVDQK+KSQVDDLIENLDVDQKEVIVEK+LDQNLIPIYIRPK+NNIVIDEIPYEVVK+NNIVIDEIPYEVVKQDLVR+QVHGTDLSSYLDDISSLLSK+RILYAMSQLNLTFDKPY…	AANLKDDYIISALSLDNNK+AANLKDDYIISALSLDNNKDILIFTNK+AYISHYKEVFIKR+DILIFTNK+EFTNSTQHLLLVTK+EQGVHINSVATTQPNETIISAFVLK+GPDFPTGAIIQNK+IGDVIDNNPNLGIK+ILYAMSQLNLTFDKPYKK+ISDGDSLVYADLVSSK+ISNLLLEDLEK+IVKGPDFPTGAIIQNK+KIGDVIDNNPNLGIK+KLDQNLIPIYIRPK+KPNDMWISQGVCSNLDHLILISDQANYYSIPVYK+KSQVDDLIENLDVDQK+KSQVDDLIENLDVDQKEVIVEK+LDQNLIPIYIRPK+NNIVIDEIPYEVVK+NNIVIDEIPYEVVKQDLVR+QVHGTDLSSYLDDISSLLSK+RILYAMSQLNLTFDKPY…	KPNDMWISQGVC[Carbamidomethyl]SNLDHLILISDQANYYSIPVYK;KPNDM[Oxidation]WISQGVC[Carbamidomethyl]SNLDHLILISDQANYYSIPVYK;VNIPLVDMQGNNGSIDGDSAAAM[Oxidation]R;VNIPLVDM[Oxidation]QGNNGSIDGDSAAAMR	297	297	0.000611044671469626	0.000660613506482614	0.000605479464005606
312	a	1	LR739236.1_prot_VZS00078.1_391		[gene=parE] [locus_tag=MF5583_00422] [protein=DNA topoisomerase 4 subunit B] [protein_id=VZS00078.1] [location=complement(473073..475004)] [gbkey=CDS]	1	58.2	643	1		1	LR739236.1_prot_VZS00078.1_391	32	32	32	AENKKYDESAIQVLEGLEAVR+DRNFQAILPLR+EGLVAIVTVK+ELNELYLVEGDSAGGSAK+ELVDDKKPVTDIITINNESK+FTLEDDQIQVIEMEK+HMKDLIVHKK+IIIMTDADTDGAHIQTLLLTFFYR+IPENLIEYEGQTK+ITLSDLISNR+KPVTDIITINNESK+KRELNELYLVEGDSAGGSAK+KRPGMYIGSTDNR+KYDESAIQVLEGLEAVR+LEKPLTFIANTYK+LIDLLKNEEIQSIINAIGAGVGK+LIDLLKNEEIQSIINAIGAGVGKDFDISDINYGK+LKESALLNSGLK+NEEIQSIINAIGAGVGKDFDISDINYGK+NGGKLEKPLTFIANTYK+NIIAEIALQYTEDDNEIILGFANNVK+RELNELYLV…	AENKKYDESAIQVLEGLEAVR+DRNFQAILPLR+EGLVAIVTVK+ELNELYLVEGDSAGGSAK+ELVDDKKPVTDIITINNESK+FTLEDDQIQVIEMEK+HMKDLIVHKK+IIIMTDADTDGAHIQTLLLTFFYR+IPENLIEYEGQTK+ITLSDLISNR+KPVTDIITINNESK+KRELNELYLVEGDSAGGSAK+KRPGMYIGSTDNR+KYDESAIQVLEGLEAVR+LEKPLTFIANTYK+LIDLLKNEEIQSIINAIGAGVGK+LIDLLKNEEIQSIINAIGAGVGKDFDISDINYGK+LKESALLNSGLK+NEEIQSIINAIGAGVGKDFDISDINYGK+NGGKLEKPLTFIANTYK+NIIAEIALQYTEDDNEIILGFANNVK+RELNELYLV…	FTLEDDQIQVIEM[Oxidation]EK;HM[Oxidation]KDLIVHKK;RPGM[Oxidation]YIGSTDNR	344	344	0.000990486985790356	0.00104446322546647	0.000994697146138832
313	a	1	LR739236.1_prot_VZS00080.1_392		[gene=mtlA_2] [locus_tag=MF5583_00423] [protein=PTS system mannitol-specific EIICB component] [protein_id=VZS00080.1] [location=475223..476830] [gbkey=CDS]	1	24.9	535	1		1	LR739236.1_prot_VZS00080.1_392	9	9	9	AGAPNQIVAAMIISPLFVYITK+DNQIDVNVSNCAVK+FLGPNIYDPIKNELLK+HNSVVMGVEVGDDGVKFNNEQNSNQK+IGFFNTK+NIVVACDAGVGSSAMAAGILKK+SPNAYVFGVDK+TDIDKSLVQNAK+WVKDNQIDVNVSNCAVK	AGAPNQIVAAMIISPLFVYITK+DNQIDVNVSNCAVK+FLGPNIYDPIKNELLK+HNSVVMGVEVGDDGVKFNNEQNSNQK+IGFFNTK+NIVVACDAGVGSSAMAAGILKK+SPNAYVFGVDK+TDIDKSLVQNAK+WVKDNQIDVNVSNCAVK	DNQIDVNVSNC[Carbamidomethyl]AVK;NIVVAC[Carbamidomethyl]DAGVGSSAMAAGILKK;WVKDNQIDVNVSNC[Carbamidomethyl]AVK	71	71	0.000250618054840413	0.000244678704917213	0.00025617767622187
314	a	1	LR739236.1_prot_VZS00082.1_393		[gene=mtlF_2] [locus_tag=MF5583_00424] [protein=Mannitol-specific phosphotransferase enzyme IIA component] [protein_id=VZS00082.1] [location=476817..477257] [gbkey=CDS]	1	47.3	146	1		1	LR739236.1_prot_VZS00082.1_393	4	4	4	DQLASVAIGNYLAIPHGSLTGEK+MVELNYIDKEYIDFIK+QLNTIDQIYEFFTNLK+SKDCVFIVDSFKDK	DQLASVAIGNYLAIPHGSLTGEK+MVELNYIDKEYIDFIK+QLNTIDQIYEFFTNLK+SKDCVFIVDSFKDK	SKDC[Carbamidomethyl]VFIVDSFKDK	20	20	0.00022959017010209	0.000311859695367978	0.000234683316401884
315	a	1	LR739236.1_prot_VZS00084.1_394		[locus_tag=MF5583_00425] [protein=6-phosphogluconate dehydrogenase, NAD(+)-dependent, decarboxylating] [protein_id=VZS00084.1] [location=477257..478156] [gbkey=CDS]	1	53.8	299	1		1	LR739236.1_prot_VZS00084.1_394	8	8	8	IQIGLIGLGK+ITQDCFDEVLSYLSSGDTIIDSGNSFYK+ITQDCFDEVLSYLSSGDTIIDSGNSFYKDSIK+LESLTGQVDMNGEGLWTVQQALEQNTPAPVIALSVIMR+MGFNLIQNIK+MVHNGIEYGMMQAIGEGYEILNNSEFDYDFQK+NVHFIDCGISGGVSGALNGACMMVGADKK+TTNSIAELVK	IQIGLIGLGK+ITQDCFDEVLSYLSSGDTIIDSGNSFYK+ITQDCFDEVLSYLSSGDTIIDSGNSFYKDSIK+LESLTGQVDMNGEGLWTVQQALEQNTPAPVIALSVIMR+MGFNLIQNIK+MVHNGIEYGMMQAIGEGYEILNNSEFDYDFQK+NVHFIDCGISGGVSGALNGACMMVGADKK+TTNSIAELVK	ITQDC[Carbamidomethyl]FDEVLSYLSSGDTIIDSGNSFYK;ITQDC[Carbamidomethyl]FDEVLSYLSSGDTIIDSGNSFYKDSIK;NVHFIDC[Carbamidomethyl]GISGGVSGALNGAC[Carbamidomethyl]MMVGADKK	45	45	0.000242899745180473	0.000304558632265717	0.000305585410877816
316	a	1	LR739236.1_prot_VZS00086.1_395		[gene=gapN] [locus_tag=MF5583_00426] [protein=NADP-dependent glyceraldehyde-3-phosphate dehydrogenase] [protein_id=VZS00086.1] [location=complement(478227..479642)] [gbkey=CDS]	1	74.7	471	1		1	LR739236.1_prot_VZS00086.1_395	38	38	38	ALLNGELFDNNKELEIINPVDFSTAGVVVSLSK+ANDVDEMIDIANK+DCLTEVIR+DNCDITPLIDQK+DPAIVLDDLDLEK+DSGFGVQGIVDTLLFSTR+DVVLELGGKDPAIVLDDLDLEK+EELAQIIMSETAKPYKDCLTEVIR+EIISGAFSYSGQR+ELEIINPVDFSTAGVVVSLSK+GIFNVVTGR+GPDVFPFLGVK+GREIGDDIVTNR+GVGVAISPFNYPINLAVSK+GVGVAISPFNYPINLAVSKIFPCLVTGNTIVFKPATQGSLIGAK+HLLQISSTK+IADKLTPILK+IEILDKWKK+IFPCLVTGNTIVFKPATQGSLIGAK+LAWEEPFGPVLPIIR+LEVGTVNINGK+LGELAYQANLPK+LIDKNKEELAQIIM…	ALLNGELFDNNKELEIINPVDFSTAGVVVSLSK+ANDVDEMIDIANK+DCLTEVIR+DNCDITPLIDQK+DPAIVLDDLDLEK+DSGFGVQGIVDTLLFSTR+DVVLELGGKDPAIVLDDLDLEK+EELAQIIMSETAKPYKDCLTEVIR+EIISGAFSYSGQR+ELEIINPVDFSTAGVVVSLSK+GIFNVVTGR+GPDVFPFLGVK+GREIGDDIVTNR+GVGVAISPFNYPINLAVSK+GVGVAISPFNYPINLAVSKIFPCLVTGNTIVFKPATQGSLIGAK+HLLQISSTK+IADKLTPILK+IEILDKWKK+IFPCLVTGNTIVFKPATQGSLIGAK+LAWEEPFGPVLPIIR+LEVGTVNINGK+LGELAYQANLPK+LIDKNKEELAQIIM…	DC[Carbamidomethyl]LTEVIR;DNC[Carbamidomethyl]DITPLIDQK;EELAQIIMSETAKPYKDC[Carbamidomethyl]LTEVIR;GVGVAISPFNYPINLAVSKIFPC[Carbamidomethyl]LVTGNTIVFKPATQGSLIGAK;IFPC[Carbamidomethyl]LVTGNTIVFKPATQGSLIGAK;LIDKNKEELAQIIMSETAKPYKDC[Carbamidomethyl]LTEVIR;LIDKNKEELAQIIM[Oxidation]SETAKPYKDC[Carbamidomethyl]LTEVIR;LTVGLPKDNC[Carbamidomethyl]DITPLIDQK;NKEELAQIIMSETAKPYKDC[Carbamidomethyl]LTEVIR;NKEELAQI…	344	344	0.00142336156411487	0.00120837355423898	0.00150343480542807
317	a	1	LR739236.1_prot_VZS00088.1_396		[locus_tag=MF5583_00427] [protein=Putative TrmH family tRNA/rRNA methyltransferase] [protein_id=VZS00088.1] [location=complement(479819..480586)] [gbkey=CDS]	1	72.5	255	1		1	LR739236.1_prot_VZS00088.1_396	16	16	16	ALQVLKDEIPNIEEVIEISDNVAK+ALQVLKDEIPNIEEVIEISDNVAKK+DEIPNIEEVIEISDNVAK+DEIPNIEEVIEISDNVAKK+EVISSVSNPR+FDSDDKYALIIGNEAK+IDFENNILLLDQIQDPGNLGTLIR+ISETVTSQQIFAICSMPENTK+KISETVTSQQIFAICSMPENTK+LFIVEGFHMIMEAYNDK+LFIVEGFHMIMEAYNDKIIK+SAASFNFKTVIASPNSANFHNQK+STQGNLFQVNLINEYLVK+TVIASPNSANFHNQK+VINQLHDNNYIIIGTSLHDDSKPLSK+VKFDSDDKYALIIGNEAK	ALQVLKDEIPNIEEVIEISDNVAK+ALQVLKDEIPNIEEVIEISDNVAKK+DEIPNIEEVIEISDNVAK+DEIPNIEEVIEISDNVAKK+EVISSVSNPR+FDSDDKYALIIGNEAK+IDFENNILLLDQIQDPGNLGTLIR+ISETVTSQQIFAICSMPENTK+KISETVTSQQIFAICSMPENTK+LFIVEGFHMIMEAYNDK+LFIVEGFHMIMEAYNDKIIK+SAASFNFKTVIASPNSANFHNQK+STQGNLFQVNLINEYLVK+TVIASPNSANFHNQK+VINQLHDNNYIIIGTSLHDDSKPLSK+VKFDSDDKYALIIGNEAK	ISETVTSQQIFAIC[Carbamidomethyl]SMPENTK;ISETVTSQQIFAIC[Carbamidomethyl]SM[Oxidation]PENTK;KISETVTSQQIFAIC[Carbamidomethyl]SMPENTK;KISETVTSQQIFAIC[Carbamidomethyl]SM[Oxidation]PENTK	232	232	0.00181841417078244	0.00145075907305986	0.00188114783813903
318	a	1	LR739236.1_prot_VZS00090.1_397		[locus_tag=MF5583_00428] [protein=hypothetical protein] [protein_id=VZS00090.1] [location=complement(480617..481120)] [gbkey=CDS]	1	41.9	167	1		1	LR739236.1_prot_VZS00090.1_397	7	7	7	DNNSINYSNLLNAFLNICQIK+KLTAFLVELGEYANEER+LTAFLVELGEYANEER+NEINFQR+NYTQEQIINAYNIK+NYTQEQIINAYNIKNEINFQR+QIILDQFIQNK	DNNSINYSNLLNAFLNICQIK+KLTAFLVELGEYANEER+LTAFLVELGEYANEER+NEINFQR+NYTQEQIINAYNIK+NYTQEQIINAYNIKNEINFQR+QIILDQFIQNK	DNNSINYSNLLNAFLNIC[Carbamidomethyl]QIK	41	41	0.000401439099819224	0.00047712665967975	0.000512930601716694
319	a	1	LR739236.1_prot_VZS00094.1_399		[locus_tag=MF5583_00430] [protein=hypothetical protein] [protein_id=VZS00094.1] [location=complement(481555..481881)] [gbkey=CDS]	1	10.2	108	2	LR739236.1_prot_VZS00096.1_400	1	LR739236.1_prot_VZS00094.1_399	2	2	2	EPNIIRPNQK+MEPNIIRPNQK	EPNIIRPNQK+MEPNIIRPNQK		10	10	0.000258643247182911	0.000105397026675289	0.000158628537938311
320	a	1	LR739236.1_prot_VZS00098.1_401		[gene=pgi] [locus_tag=MF5583_00432] [protein=Glucose-6-phosphate isomerase] [protein_id=VZS00098.1] [location=complement(482446..483729)] [gbkey=CDS]	1	78	427	1		1	LR739236.1_prot_VZS00098.1_401	33	33	33	AKELIVAITDK+AKELIVAITDKNK+AKNQLVSDDLTNDAYK+DFGICVISK+DVMFETIIK+ELIVAITDKNK+FSVLSPVGIFPLLVSGIDTDK+FSVLSPVGIFPLLVSGIDTDKIFAGALK+FVIPNDIGGRFSVLSPVGIFPLLVSGIDTDKIFAGALK+GLLPSSMIFSTDLHSLGQWVQEGPR+GLLPSSMIFSTDLHSLGQWVQEGPRDVMFETIIK+GLYHQDKVELIYAGNTMSSTYIYQLVEYLK+GNDYLGWLNWPVDFDK+GNDYLGWLNWPVDFDKTEYEQMK+GNDYLGWLNWPVDFDKTEYEQMKK+GVIQAHSITGNMPNIVLEFEK+GYKTEALVSYELQLQMLTEWWK+IKQVHQMIFNK+INKPTYDINVPIDNDNYDG…	AKELIVAITDK+AKELIVAITDKNK+AKNQLVSDDLTNDAYK+DFGICVISK+DVMFETIIK+ELIVAITDKNK+FSVLSPVGIFPLLVSGIDTDK+FSVLSPVGIFPLLVSGIDTDKIFAGALK+FVIPNDIGGRFSVLSPVGIFPLLVSGIDTDKIFAGALK+GLLPSSMIFSTDLHSLGQWVQEGPR+GLLPSSMIFSTDLHSLGQWVQEGPRDVMFETIIK+GLYHQDKVELIYAGNTMSSTYIYQLVEYLK+GNDYLGWLNWPVDFDK+GNDYLGWLNWPVDFDKTEYEQMK+GNDYLGWLNWPVDFDKTEYEQMKK+GVIQAHSITGNMPNIVLEFEK+GYKTEALVSYELQLQMLTEWWK+IKQVHQMIFNK+INKPTYDINVPIDNDNYDG…	DFGIC[Carbamidomethyl]VISK;DVM[Oxidation]FETIIK;GLLPSSM[Oxidation]IFSTDLHSLGQWVQEGPR;GLYHQDKVELIYAGNTM[Oxidation]SSTYIYQLVEYLK;GNDYLGWLNWPVDFDKTEYEQM[Oxidation]K;GNDYLGWLNWPVDFDKTEYEQM[Oxidation]KK;IKQVHQM[Oxidation]IFNK;IQALVVIGIGGSYLGC[Carbamidomethyl]R;NKDFGIC[Carbamidomethyl]VISK;NKIQALVVIGIGGSYLGC[Carbamidomethyl]R	487	487	0.00221112718856322	0.0021592814739003	0.00208631819452354
321	a	1	LR739236.1_prot_VZS00100.1_402		[gene=pepO] [locus_tag=MF5583_00433] [protein=Neutral endopeptidase] [protein_id=VZS00100.1] [location=complement(483908..485803)] [gbkey=CDS]	1	60.7	631	1		1	LR739236.1_prot_VZS00100.1_402	42	42	42	AKKDVEQMVLHMIQIYK+ANIQAANHEEFIK+CNGALTVSENIADAGGISCALQAAQLEK+CNGALTVSENIADAGGISCALQAAQLEKDYDAK+DLDQLNQIYTK+DVEQMVLHMIQIYK+DYDAKEFFINWAR+EANLINFTK+EFFINWAR+HALNLALEYFSMPIGLYYGQK+KDVEQMVLHMIQIYK+KLLLPYFNDVK+KYTIKDNLFK+LDTLGVHIGYPSEIEPYYTDLVSNSNNLIETVFSFNEVINK+LESNTWLSK+LESNTWLSKDTIK+LESNTWLSKDTIKK+LLETDPHAPTELR+LLLPYFNDVKK+NKNNIEPLKK+NRLESNTWLSK+NRLESNTWLSKDTIK+NRLESNTWLSKDTIKK+NYLLPFNFDVSNDFLDSSIK…	AKKDVEQMVLHMIQIYK+ANIQAANHEEFIK+CNGALTVSENIADAGGISCALQAAQLEK+CNGALTVSENIADAGGISCALQAAQLEKDYDAK+DLDQLNQIYTK+DVEQMVLHMIQIYK+DYDAKEFFINWAR+EANLINFTK+EFFINWAR+HALNLALEYFSMPIGLYYGQK+KDVEQMVLHMIQIYK+KLLLPYFNDVK+KYTIKDNLFK+LDTLGVHIGYPSEIEPYYTDLVSNSNNLIETVFSFNEVINK+LESNTWLSK+LESNTWLSKDTIK+LESNTWLSKDTIKK+LLETDPHAPTELR+LLLPYFNDVKK+NKNNIEPLKK+NRLESNTWLSK+NRLESNTWLSKDTIK+NRLESNTWLSKDTIKK+NYLLPFNFDVSNDFLDSSIK…	C[Carbamidomethyl]NGALTVSENIADAGGISC[Carbamidomethyl]ALQAAQLEK;C[Carbamidomethyl]NGALTVSENIADAGGISC[Carbamidomethyl]ALQAAQLEKDYDAK;DVEQMVLHM[Oxidation]IQIYK;DVEQM[Oxidation]VLHMIQIYK;HALNLALEYFSM[Oxidation]PIGLYYGQK;KDVEQM[Oxidation]VLHMIQIYK	413	413	0.00118639780451064	0.0014070753608758	0.00111316508080957
322	a	1	LR739236.1_prot_VZS00102.1_403		[locus_tag=MF5583_00434] [protein=5-formyltetrahydrofolate cyclo-ligase] [protein_id=VZS00102.1] [location=complement(485814..486368)] [gbkey=CDS]	1	45.7	184	1		1	LR739236.1_prot_VZS00102.1_403	6	6	6	FNILEPTSNIVASLDQIDCIFTPLVGFDK+ILNDNNMNMVLLDNSYLNNYNK+QKVDQILTQSNDIKLDYIITENNIYK+VDQILTQSNDIK+VDQILTQSNDIKLDYIITENNIYK+VGICFDK	FNILEPTSNIVASLDQIDCIFTPLVGFDK+ILNDNNMNMVLLDNSYLNNYNK+QKVDQILTQSNDIKLDYIITENNIYK+VDQILTQSNDIK+VDQILTQSNDIKLDYIITENNIYK+VGICFDK	FNILEPTSNIVASLDQIDC[Carbamidomethyl]IFTPLVGFDK;ILNDNNMNM[Oxidation]VLLDNSYLNNYNK;ILNDNNM[Oxidation]NMVLLDNSYLNNYNK;VGIC[Carbamidomethyl]FDK	38	38	0.000425074554065827	0.000340249096984356	0.000403468237799617
323	a	1	LR739236.1_prot_VZS00104.1_404		[gene=sufU] [locus_tag=MF5583_00435] [protein=Zinc-dependent sulfurtransferase SufU] [protein_id=VZS00104.1] [location=complement(486361..486798)] [gbkey=CDS]	1	69	145	1		1	LR739236.1_prot_VZS00104.1_404	5	5	5	FDGSACAIATSSIDILINNLLNLDTKK+IDINNDSLLR+ILCASLALNDLLEILNKYE+NYQNFLITGDLVNKDQLNELVVMK+SQTCADQLIIEILIENNVIK	FDGSACAIATSSIDILINNLLNLDTKK+IDINNDSLLR+ILCASLALNDLLEILNKYE+NYQNFLITGDLVNKDQLNELVVMK+SQTCADQLIIEILIENNVIK	FDGSAC[Carbamidomethyl]AIATSSIDILINNLLNLDTKK;ILC[Carbamidomethyl]ASLALNDLLEILNKYE;NYQNFLITGDLVNKDQLNELVVM[Oxidation]K;SQTC[Carbamidomethyl]ADQLIIEILIENNVIK	33	33	0.000462347101171106	0.000510266984317605	0.00031506909604299
324	a	1	LR739236.1_prot_VZS00106.1_405		[gene=sufS] [locus_tag=MF5583_00436] [protein=Cysteine desulfurase SufS] [protein_id=VZS00106.1] [location=complement(486801..488039)] [gbkey=CDS]	1	55.6	412	1		1	LR739236.1_prot_VZS00106.1_405	14	14	14	DFSSYTLK+GLVNLINKDDEILITSLEHSSNLVPWIWLK+IGIDKIHLYEASLK+ITFYNLNNNSPLLLFNVNQINAQDISTFLDVK+IVSFAHMSNTTGYTNDVK+IVSFAHMSNTTGYTNDVKK+NLELNDEFGIDINKLDQIITSK+NYPNLIYFDNGATTLKPNTVINAEINYLK+SEIDQLILALK+TKIVSFAHMSNTTGYTNDVKK+TLPEKLEAGTLNISAICSFK+TLPEKLEAGTLNISAICSFKK+TSEIVFTSGTTQSINMIAK+YEWLDKLEPLNLGGGSSLAISK	DFSSYTLK+GLVNLINKDDEILITSLEHSSNLVPWIWLK+IGIDKIHLYEASLK+ITFYNLNNNSPLLLFNVNQINAQDISTFLDVK+IVSFAHMSNTTGYTNDVK+IVSFAHMSNTTGYTNDVKK+NLELNDEFGIDINKLDQIITSK+NYPNLIYFDNGATTLKPNTVINAEINYLK+SEIDQLILALK+TKIVSFAHMSNTTGYTNDVKK+TLPEKLEAGTLNISAICSFK+TLPEKLEAGTLNISAICSFKK+TSEIVFTSGTTQSINMIAK+YEWLDKLEPLNLGGGSSLAISK	IVSFAHM[Oxidation]SNTTGYTNDVKK;TLPEKLEAGTLNISAIC[Carbamidomethyl]SFK;TLPEKLEAGTLNISAIC[Carbamidomethyl]SFKK;TSEIVFTSGTTQSINM[Oxidation]IAK	86	86	0.000433917991390359	0.00041442520197565	0.000332657904802671
325	a	1	LR739236.1_prot_VZS00108.1_406		[locus_tag=MF5583_00437] [protein=hypothetical protein] [protein_id=VZS00108.1] [location=488246..491131] [gbkey=CDS]	1	79.8	961	1		1	LR739236.1_prot_VZS00108.1_406	72	72	72	ADFKDWTEWDTK+ADFKDWTEWDTKNDNHK+ADFKDWTEWDTKNDNHKINANGK+ADPIKGEYGSISNSQR+AFYNIDILSEVSK+DATRLTIYNLTELFK+DATRLTIYNLTELFKK+DWTEWDTKNDNHK+EAFNKVNNNWNDAK+EDGIIAFIDGDGLHITK+FQGVQSVLETYVTSDSTNTSGTSSTSNNYTAGLSR+FSIYDFLTSNNTNNTWNWK+FSIYDFLTSNNTNNTWNWKNEENGNVESEGFKK+GIQTTNLDWK+ITTSNNGKNGIDWIKETLNK+IVTFTNMVNGLGGINNQNSSGQNDNLIITYSSPK+KLQLPTDTNDGWDPSVNK+KLQLPTDTNDGWDPSVNKQIEGLLGDKNSTDTATLYGLANK+KNLADLENAYK+KQP…	ADFKDWTEWDTK+ADFKDWTEWDTKNDNHK+ADFKDWTEWDTKNDNHKINANGK+ADPIKGEYGSISNSQR+AFYNIDILSEVSK+DATRLTIYNLTELFK+DATRLTIYNLTELFKK+DWTEWDTKNDNHK+EAFNKVNNNWNDAK+EDGIIAFIDGDGLHITK+FQGVQSVLETYVTSDSTNTSGTSSTSNNYTAGLSR+FSIYDFLTSNNTNNTWNWK+FSIYDFLTSNNTNNTWNWKNEENGNVESEGFKK+GIQTTNLDWK+ITTSNNGKNGIDWIKETLNK+IVTFTNMVNGLGGINNQNSSGQNDNLIITYSSPK+KLQLPTDTNDGWDPSVNK+KLQLPTDTNDGWDPSVNKQIEGLLGDKNSTDTATLYGLANK+KNLADLENAYK+KQP…	IVTFTNM[Oxidation]VNGLGGINNQNSSGQNDNLIITYSSPK;LKNLLM[Oxidation]FNSTVADSMWQK;NLLMFNSTVADSM[Oxidation]WQK;YIPDQVIDLNSM[Oxidation]TGGK;YIPDQVIDLNSM[Oxidation]TGGKK	919	919	0.00180215939972609	0.00195439647799547	0.00165792407393589
326	a	1	LR739236.1_prot_VZS00110.1_407		[locus_tag=MF5583_00438] [protein=hypothetical protein] [protein_id=VZS00110.1] [location=491131..493314] [gbkey=CDS]	1	75.8	727	1		1	LR739236.1_prot_VZS00110.1_407	74	74	74	ANNSMGSSSSGSSSNGGGSNSGQIWLR+AVAAVNVPSLLTNNNR+DKDNKEINVTYSDGSQK+DKQNDAYIWNNDPK+DKQNDAYIWNNDPKK+DNKEINVTYSDGSQK+DNSTYAIYYK+DNSVESLSGDLK+DNSVESLSGDLKITEDAK+EINVTYSDGSQK+FEKPSITEELAQK+FETDGQGIMQYR+FSKLDYK+GQDKFETDGQGIMQYR+GYNSEINGNVDYVFVLPIYLNDLFSSSDMQIQK+IILNNVSK+IISGLKLSNDFNFTAGER+IMPNTWVNLNDK+IMPNTWVNLNDKYSFER+INDYINPDGTLK+INDYINPDGTLKNK+INDYINPDGTLKNKDNQK+KAVAAVNVPSLLTNNNR+KDNSTYAIYYK+KKDNSTYAIYY…	ANNSMGSSSSGSSSNGGGSNSGQIWLR+AVAAVNVPSLLTNNNR+DKDNKEINVTYSDGSQK+DKQNDAYIWNNDPK+DKQNDAYIWNNDPKK+DNKEINVTYSDGSQK+DNSTYAIYYK+DNSVESLSGDLK+DNSVESLSGDLKITEDAK+EINVTYSDGSQK+FEKPSITEELAQK+FETDGQGIMQYR+FSKLDYK+GQDKFETDGQGIMQYR+GYNSEINGNVDYVFVLPIYLNDLFSSSDMQIQK+IILNNVSK+IISGLKLSNDFNFTAGER+IMPNTWVNLNDK+IMPNTWVNLNDKYSFER+INDYINPDGTLK+INDYINPDGTLKNK+INDYINPDGTLKNKDNQK+KAVAAVNVPSLLTNNNR+KDNSTYAIYYK+KKDNSTYAIYY…	ANNSM[Oxidation]GSSSSGSSSNGGGSNSGQIWLR;GQDKFETDGQGIM[Oxidation]QYR;GYNSEINGNVDYVFVLPIYLNDLFSSSDM[Oxidation]QIQK;IM[Oxidation]PNTWVNLNDKYSFER;VKGQDKFETDGQGIM[Oxidation]QYR	1079	1079	0.00288940439658972	0.00282614805778278	0.00268642992998141
327	a	1	LR739236.1_prot_VZS00112.1_408		[gene=hit] [locus_tag=MF5583_00439] [protein=Protein hit] [protein_id=VZS00112.1] [location=493317..493715] [gbkey=CDS]	1	87.1	132	1		1	LR739236.1_prot_VZS00112.1_408	13	13	13	ANIVDINELQDTFK+ANIVDINELQDTFKK+EKLNPLGFNYLSNEQPISGQTVLHYHEHIMPK+HFENFSACDDKYLQEVILAK+HFENFSACDDKYLQEVILAKK+IINQEIPSFK+IINQEIPSFKVYENEFVYSFLDVRPVSNGHLLIVPK+KHFENFSACDDK+KHFENFSACDDKYLQEVILAK+KHFENFSACDDKYLQEVILAKK+LNPLGFNYLSNEQPISGQTVLHYHEHIMPK+VYENEFVYSFLDVRPVSNGHLLIVPK+YEQEKGFLLK	ANIVDINELQDTFK+ANIVDINELQDTFKK+EKLNPLGFNYLSNEQPISGQTVLHYHEHIMPK+HFENFSACDDKYLQEVILAK+HFENFSACDDKYLQEVILAKK+IINQEIPSFK+IINQEIPSFKVYENEFVYSFLDVRPVSNGHLLIVPK+KHFENFSACDDK+KHFENFSACDDKYLQEVILAK+KHFENFSACDDKYLQEVILAKK+LNPLGFNYLSNEQPISGQTVLHYHEHIMPK+VYENEFVYSFLDVRPVSNGHLLIVPK+YEQEKGFLLK	EKLNPLGFNYLSNEQPISGQTVLHYHEHIM[Oxidation]PK;HFENFSAC[Carbamidomethyl]DDKYLQEVILAK;HFENFSAC[Carbamidomethyl]DDKYLQEVILAKK;KHFENFSAC[Carbamidomethyl]DDK;KHFENFSAC[Carbamidomethyl]DDKYLQEVILAK;KHFENFSAC[Carbamidomethyl]DDKYLQEVILAKK;LNPLGFNYLSNEQPISGQTVLHYHEHIM[Oxidation]PK	241	241	0.0036821393189858	0.00310442151298123	0.00354751093934768
328	a	1	LR739236.1_prot_VZS00114.1_409		[gene=yhaM] [locus_tag=MF5583_00440] [protein=3'-5' exoribonuclease YhaM] [protein_id=VZS00114.1] [location=complement(493749..494729)] [gbkey=CDS]	1	66	326	1		1	LR739236.1_prot_VZS00114.1_409	25	25	25	DINIKDHLIDTILR+DKQLLKPNAIILLK+DKQLLKPNAIILLKDTLVHEYR+DQNNKINQEITLLQHMILASHGK+DQNNKINQEITLLQHMILASHGKK+EFGSPIEPVLIEAVILSTLDDLDAK+EFLTFPAAMSIHHNVTSGLFWHSYTLVK+IEDYLIIDEKDLLK+IELDTWTQK+INDELSKIELDTWTQK+INQEITLLQHMILASHGK+INQEITLLQHMILASHGKK+KEFGSPIEPVLIEAVILSTLDDLDAK+KWIVNEKDK+LAEQLNLYKDQNNK+LAEQLNLYKDQNNKINQEITLLQHMILASHGK+LAEQLNLYKDQNNKINQEITLLQHMILASHGKK+LLGHISIGNAEINK+LLGHISIGNAEINKLAEQLNLYK+LLG…	DINIKDHLIDTILR+DKQLLKPNAIILLK+DKQLLKPNAIILLKDTLVHEYR+DQNNKINQEITLLQHMILASHGK+DQNNKINQEITLLQHMILASHGKK+EFGSPIEPVLIEAVILSTLDDLDAK+EFLTFPAAMSIHHNVTSGLFWHSYTLVK+IEDYLIIDEKDLLK+IELDTWTQK+INDELSKIELDTWTQK+INQEITLLQHMILASHGK+INQEITLLQHMILASHGKK+KEFGSPIEPVLIEAVILSTLDDLDAK+KWIVNEKDK+LAEQLNLYKDQNNK+LAEQLNLYKDQNNKINQEITLLQHMILASHGK+LAEQLNLYKDQNNKINQEITLLQHMILASHGKK+LLGHISIGNAEINK+LLGHISIGNAEINKLAEQLNLYK+LLG…		233	233	0.00131955659114913	0.00146650586809543	0.00126124285379172
329	a	1	LR739236.1_prot_VZS00116.1_410		[gene=ung] [locus_tag=MF5583_00441] [protein=Uracil-DNA glycosylase] [protein_id=VZS00116.1] [location=complement(494802..495455)] [gbkey=CDS]	1	38.7	217	1		1	LR739236.1_prot_VZS00116.1_410	4	4	4	ELQADLNIDHFNNNSLENWVK+QGVFLINSCWTVIAHKPNSHANLGWEK+SAHPSPLSYK+VVIIGQDPYHDFNQANGIAFSSNHIK	ELQADLNIDHFNNNSLENWVK+QGVFLINSCWTVIAHKPNSHANLGWEK+SAHPSPLSYK+VVIIGQDPYHDFNQANGIAFSSNHIK	QGVFLINSC[Carbamidomethyl]WTVIAHKPNSHANLGWEK	25	25	0.00020596107425441	0.000236050483705946	0.000210530041134717
330	a	1	LR739236.1_prot_VZS00118.1_411		[gene=manA] [locus_tag=MF5583_00442] [protein=Mannose-6-phosphate isomerase ManA] [protein_id=VZS00118.1] [location=complement(495448..496377)] [gbkey=CDS]	1	31.4	309	1		1	LR739236.1_prot_VZS00118.1_411	8	8	8	ELFENHKELFNNYK+GSYPLLVK+IHAITPNLVVYELQR+IQPNDFLYVPTGK+KLDIFNSIQCTNTPDSDDLIIHNANNK+NKAELTNLVNQNK+NKAELTNLVNQNKWDQLLK+NKAELTNLVNQNKWDQLLKK	ELFENHKELFNNYK+GSYPLLVK+IHAITPNLVVYELQR+IQPNDFLYVPTGK+KLDIFNSIQCTNTPDSDDLIIHNANNK+NKAELTNLVNQNK+NKAELTNLVNQNKWDQLLK+NKAELTNLVNQNKWDQLLKK	KLDIFNSIQC[Carbamidomethyl]TNTPDSDDLIIHNANNK	42	42	0.000198879079387248	0.000257864570118182	0.000314176910091412
331	a	1	LR739236.1_prot_VZS00120.1_412		[gene=trmFO_1] [locus_tag=MF5583_00443] [protein=Methylenetetrahydrofolate--tRNA-(uracil-5-)-methyltransferase TrmFO] [protein_id=VZS00120.1] [location=complement(496424..497740)] [gbkey=CDS]	1	66.9	438	1		1	LR739236.1_prot_VZS00120.1_412	23	23	23	CNLGILEQENKHSSDDKFYSFNNSK+DSIDFNK+DSIDFNKVYYSGR+DSLYNMVGFQTNLK+GCQPIEQLAK+GPMSSNNLLDQNNNQPYAVVQLR+HSSDDKFYSFNNSK+IADSCKIDGDDALAVDREDFSNK+IADSCKIDGDDALAVDREDFSNKLTQVIK+IDGDDALAVDREDFSNK+IDGDDALAVDREDFSNKLTQVIK+IIGAGLAGCEAAYFLANHNIQVELYEVK+IKPLPNTTILGALTNYITNSK+LLLKGPMSSNNLLDQNNNQPYAVVQLR+NHPNITIIEQNVSHIDDENDITLIATGPLTTEELK+NHPNITIIEQNVSHIDDENDITLIATGPLTTEELKQDIQR+NSLENYIQQLNQILK+QDDAKDSLYNMVGFQTNL…	CNLGILEQENKHSSDDKFYSFNNSK+DSIDFNK+DSIDFNKVYYSGR+DSLYNMVGFQTNLK+GCQPIEQLAK+GPMSSNNLLDQNNNQPYAVVQLR+HSSDDKFYSFNNSK+IADSCKIDGDDALAVDREDFSNK+IADSCKIDGDDALAVDREDFSNKLTQVIK+IDGDDALAVDREDFSNK+IDGDDALAVDREDFSNKLTQVIK+IIGAGLAGCEAAYFLANHNIQVELYEVK+IKPLPNTTILGALTNYITNSK+LLLKGPMSSNNLLDQNNNQPYAVVQLR+NHPNITIIEQNVSHIDDENDITLIATGPLTTEELK+NHPNITIIEQNVSHIDDENDITLIATGPLTTEELKQDIQR+NSLENYIQQLNQILK+QDDAKDSLYNMVGFQTNL…	C[Carbamidomethyl]NLGILEQENKHSSDDKFYSFNNSK;GC[Carbamidomethyl]QPIEQLAK;GPM[Oxidation]SSNNLLDQNNNQPYAVVQLR;IADSC[Carbamidomethyl]KIDGDDALAVDREDFSNK;IADSC[Carbamidomethyl]KIDGDDALAVDREDFSNKLTQVIK;IIGAGLAGC[Carbamidomethyl]EAAYFLANHNIQVELYEVK;YIC[Carbamidomethyl]C[Carbamidomethyl]PLNEEQFNEFADQLINAEQVQLK;YIC[Carbamidomethyl]C[Carbamidomethyl]PLNEEQFNEFADQLINAEQVQLKEFEK	163	163	0.000599485444155458	0.000818631700340942	0.000691011987183327
332	a	1	LR739236.1_prot_VZS00122.1_413		[gene=cutC] [locus_tag=MF5583_00444] [protein=Copper homeostasis protein CutC] [protein_id=VZS00122.1] [location=complement(497724..498416)] [gbkey=CDS]	1	70.4	230	1		1	LR739236.1_prot_VZS00122.1_413	14	14	14	AFDLVKDPISALHVLNK+DFFFDDYELIKQLEMISVIQK+DPISALHVLNK+HKIDAVLTSGGSNINTGLEVIK+IDAVLTSGGSNINTGLEVIK+LPNIHGIVIGALNSDYTINEDFLQR+NLEVGGLTPSLDDIILANQITLKPLHVMIR+NNTKDFFFDDYELIK+NNTKDFFFDDYELIKQLEMISVIQK+QCLTVNNHIHLGR+QLEMISVIQK+TNSSWNSDIVIDEINLFK+TNSSWNSDIVIDEINLFKDLDR+TNSSWNSDIVIDEINLFKDLDREQVNEQES	AFDLVKDPISALHVLNK+DFFFDDYELIKQLEMISVIQK+DPISALHVLNK+HKIDAVLTSGGSNINTGLEVIK+IDAVLTSGGSNINTGLEVIK+LPNIHGIVIGALNSDYTINEDFLQR+NLEVGGLTPSLDDIILANQITLKPLHVMIR+NNTKDFFFDDYELIK+NNTKDFFFDDYELIKQLEMISVIQK+QCLTVNNHIHLGR+QLEMISVIQK+TNSSWNSDIVIDEINLFK+TNSSWNSDIVIDEINLFKDLDR+TNSSWNSDIVIDEINLFKDLDREQVNEQES	QC[Carbamidomethyl]LTVNNHIHLGR;QLEM[Oxidation]ISVIQK	88	88	0.000777279184577512	0.000668125499532918	0.000720035624380854
333	a	1	LR739236.1_prot_VZS00124.1_414		[gene=metK] [locus_tag=MF5583_00445] [protein=S-adenosylmethionine synthase] [protein_id=VZS00124.1] [location=complement(498407..499570)] [gbkey=CDS]	1	50.4	387	1		1	LR739236.1_prot_VZS00124.1_414	17	17	17	DLPWEKLDKIEVLK+ENIMDLVAK+FVIGGPQGDTGLTGR+FVIGGPQGDTGLTGRK+ICDQISDAILDQVLSQDPNGK+IDTILMSIQHDPDYNEAEFK+IDTILMSIQHDPDYNEAEFKK+IESQSLDIAQGVELNDHEIGAGDQGIMFGYATNESK+IGYIDDAYGINANTCK+LFTSESVSEGHPDKICDQISDAILDQVLSQDPNGK+RLFTSESVSEGHPDKICDQISDAILDQVLSQDPNGK+SQVTIDYTDINNPK+SQVTIDYTDINNPKIDTILMSIQHDPDYNEAEFKK+TYLPLAITIAHELVYNATAQR+TYLPLAITIAHELVYNATAQRK+VDLNTIYK+YIKENIMDLVAK	DLPWEKLDKIEVLK+ENIMDLVAK+FVIGGPQGDTGLTGR+FVIGGPQGDTGLTGRK+ICDQISDAILDQVLSQDPNGK+IDTILMSIQHDPDYNEAEFK+IDTILMSIQHDPDYNEAEFKK+IESQSLDIAQGVELNDHEIGAGDQGIMFGYATNESK+IGYIDDAYGINANTCK+LFTSESVSEGHPDKICDQISDAILDQVLSQDPNGK+RLFTSESVSEGHPDKICDQISDAILDQVLSQDPNGK+SQVTIDYTDINNPK+SQVTIDYTDINNPKIDTILMSIQHDPDYNEAEFKK+TYLPLAITIAHELVYNATAQR+TYLPLAITIAHELVYNATAQRK+VDLNTIYK+YIKENIMDLVAK	IC[Carbamidomethyl]DQISDAILDQVLSQDPNGK;IESQSLDIAQGVELNDHEIGAGDQGIM[Oxidation]FGYATNESK;IGYIDDAYGINANTC[Carbamidomethyl]K;LFTSESVSEGHPDKIC[Carbamidomethyl]DQISDAILDQVLSQDPNGK;RLFTSESVSEGHPDKIC[Carbamidomethyl]DQISDAILDQVLSQDPNGK	162	162	0.000822846423595864	0.00073532809308341	0.00081158786852159
334	a	1	LR739236.1_prot_VZS00126.1_415		[gene=ymdB] [locus_tag=MF5583_00446] [protein=2',3'-cyclic-nucleotide 2'-phosphodiesterase] [protein_id=VZS00126.1] [location=complement(499800..500573)] [gbkey=CDS]	1	54.5	257	1		1	LR739236.1_prot_VZS00126.1_415	12	12	12	CWLNAVIIEIDDKSNK+ELNVDVITSGNHIFK+ELNVDVITSGNHIFKNEEVLEYIK+HTPGNGYVIVK+HTPGNGYVIVKK+NEEVLEYIK+NIINENQIDFVVVNGENTTHGK+TAFISDIGMTGVIDSIIGVEPSDVIK+TAFISDIGMTGVIDSIIGVEPSDVIKR+TGLPVKFNVANGK+TTNDLLKPLNMSK+VLMIGDVYAKPGR	CWLNAVIIEIDDKSNK+ELNVDVITSGNHIFK+ELNVDVITSGNHIFKNEEVLEYIK+HTPGNGYVIVK+HTPGNGYVIVKK+NEEVLEYIK+NIINENQIDFVVVNGENTTHGK+TAFISDIGMTGVIDSIIGVEPSDVIK+TAFISDIGMTGVIDSIIGVEPSDVIKR+TGLPVKFNVANGK+TTNDLLKPLNMSK+VLMIGDVYAKPGR	C[Carbamidomethyl]WLNAVIIEIDDKSNK;TTNDLLKPLNM[Oxidation]SK	111	111	0.000760833832180079	0.000752953077726966	0.000933254277675977
335	a	1	LR739236.1_prot_VZS00128.1_416		[locus_tag=MF5583_00447] [protein=hypothetical protein] [protein_id=VZS00128.1] [location=complement(500561..500896)] [gbkey=CDS]	1	36	111	1		1	LR739236.1_prot_VZS00128.1_416	3	3	3	IYKELLTDK+LIFIINQLEENQLDQK+TSLVEKTLELSELFK	IYKELLTDK+LIFIINQLEENQLDQK+TSLVEKTLELSELFK		10	10	0.000201322311320752	0.000256371145966919	5.14470933853981e-05
336	a	1	LR739236.1_prot_VZS00130.1_417		[gene=ftsY] [locus_tag=MF5583_00448] [protein=Signal recognition particle receptor FtsY] [protein_id=VZS00130.1] [location=complement(500886..502130)] [gbkey=CDS]	1	46.4	414	1		1	LR739236.1_prot_VZS00130.1_417	24	24	24	AGATQQLEEWIK+AKEEKYDLLLIDTAGR+ANKLNADPASVVFDAIK+ANKLNADPASVVFDAIKK+DALVEALYQAYTDNDWTNKK+DTSFENVKDALVEALYQAYTDNDWTNK+DTSFENVKDALVEALYQAYTDNDWTNKK+EEKYDLLLIDTAGR+ELLNIPIK+GGIGLAIKELLNIPIK+KAKEEKYDLLLIDTAGR+KDTSFENVK+KDTSFENVKDALVEALYQAYTDNDWTNKK+KTNQVDQDEPILQQDEQTEEQVEQIKEEQK+KTNQVDQDEPILQQDEQTEEQVEQIKEEQKLDPVK+LNADPASVVFDAIKK+LNNKVDLIK+NAPHEVLLVIDATTGQNGVIQAEEFSK+QADDEFFEELEDVLIQTDMGMK+TNQVDQDEPIL…	AGATQQLEEWIK+AKEEKYDLLLIDTAGR+ANKLNADPASVVFDAIK+ANKLNADPASVVFDAIKK+DALVEALYQAYTDNDWTNKK+DTSFENVKDALVEALYQAYTDNDWTNK+DTSFENVKDALVEALYQAYTDNDWTNKK+EEKYDLLLIDTAGR+ELLNIPIK+GGIGLAIKELLNIPIK+KAKEEKYDLLLIDTAGR+KDTSFENVK+KDTSFENVKDALVEALYQAYTDNDWTNKK+KTNQVDQDEPILQQDEQTEEQVEQIKEEQK+KTNQVDQDEPILQQDEQTEEQVEQIKEEQKLDPVK+LNADPASVVFDAIKK+LNNKVDLIK+NAPHEVLLVIDATTGQNGVIQAEEFSK+QADDEFFEELEDVLIQTDMGMK+TNQVDQDEPIL…	YKQADDEFFEELEDVLIQTDMGM[Oxidation]K;YKQADDEFFEELEDVLIQTDM[Oxidation]GMK	294	294	0.0013494430287804	0.00115478481400751	0.00151731644984471
337	a	1	LR739236.1_prot_VZS00132.1_418		[gene=phoU] [locus_tag=MF5583_00449] [protein=Phosphate-specific transport system accessory protein PhoU] [protein_id=VZS00132.1] [location=complement(502198..502872)] [gbkey=CDS]	1	48.7	224	1		1	LR739236.1_prot_VZS00132.1_418	12	12	12	AEAEEIAAVLK+AGDHLLNVQEIINFIK+EDKEQEVLNLEEK+EENKLFDAQR+IINDMQNEFTSIALWK+IQYANSYQVIK+IQYANSYQVIKEENK+IQYANSYQVIKEENKLFDAQR+LAIGGILITR+SFYDQLIDDIRQK+TTKAEAEEIAAVLK+VVEHDKIINDMQNEFTSIALWK	AEAEEIAAVLK+AGDHLLNVQEIINFIK+EDKEQEVLNLEEK+EENKLFDAQR+IINDMQNEFTSIALWK+IQYANSYQVIK+IQYANSYQVIKEENK+IQYANSYQVIKEENKLFDAQR+LAIGGILITR+SFYDQLIDDIRQK+TTKAEAEEIAAVLK+VVEHDKIINDMQNEFTSIALWK	VVEHDKIINDM[Oxidation]QNEFTSIALWK	101	101	0.000897861558077818	0.000889287412572749	0.000764816165059713
338	a	1	LR739236.1_prot_VZS00134.1_419		[gene=pstB3] [locus_tag=MF5583_00450] [protein=Phosphate import ATP-binding protein PstB 3] [protein_id=VZS00134.1] [location=complement(502881..503690)] [gbkey=CDS]	1	68.8	269	1		1	LR739236.1_prot_VZS00134.1_419	19	19	19	AALWDEVKDILTAPALGLSGGQQQR+DFNFFYNK+DILTAPALGLSGGQQQR+DYTIVMVTHSLQQATR+EPLKTAIEIK+IFDKDIFDKDIDITK+ILDQICEESLVK+ILLMDEPTSALDPIATLK+ILLMDEPTSALDPIATLKVEELVLDLK+ILLMDEPTSALDPIATLKVEELVLDLKK+ISDYTGYFLKGELVEFNK+KDYTIVMVTHSLQQATR+KEPLKTAIEIK+KEPLKTAIEIKDFNFFYNK+MNNEQLITNIKPK+NNEQLITNIKPK+SITTFIGPSGCGK+TEVGMVFQKPNPFPISIYDNVVYGLR+VEELVLDLKK	AALWDEVKDILTAPALGLSGGQQQR+DFNFFYNK+DILTAPALGLSGGQQQR+DYTIVMVTHSLQQATR+EPLKTAIEIK+IFDKDIFDKDIDITK+ILDQICEESLVK+ILLMDEPTSALDPIATLK+ILLMDEPTSALDPIATLKVEELVLDLK+ILLMDEPTSALDPIATLKVEELVLDLKK+ISDYTGYFLKGELVEFNK+KDYTIVMVTHSLQQATR+KEPLKTAIEIK+KEPLKTAIEIKDFNFFYNK+MNNEQLITNIKPK+NNEQLITNIKPK+SITTFIGPSGCGK+TEVGMVFQKPNPFPISIYDNVVYGLR+VEELVLDLKK	DYTIVM[Oxidation]VTHSLQQATR;ILDQIC[Carbamidomethyl]EESLVK;ILLM[Oxidation]DEPTSALDPIATLK;M[Oxidation]NNEQLITNIKPK;SITTFIGPSGC[Carbamidomethyl]GK;TEVGM[Oxidation]VFQKPNPFPISIYDNVVYGLR	144	144	0.00101765060527283	0.00103673060439708	0.000976538508646255
339	a	1	LR739236.1_prot_VZS00136.1_420		[gene=pstA] [locus_tag=MF5583_00451] [protein=Phosphate transport system permease protein PstA] [protein_id=VZS00136.1] [location=complement(503683..505773)] [gbkey=CDS]	1	11.4	696	1		1	LR739236.1_prot_VZS00136.1_420	4	4	4	ETLDQIITNR+GFLSSGSTLTTGIYK+IASESAPGQGNDIAWLMSLITIIFVLTLNLSSSK+IVLPNALQAIITGTILAMAR	ETLDQIITNR+GFLSSGSTLTTGIYK+IASESAPGQGNDIAWLMSLITIIFVLTLNLSSSK+IVLPNALQAIITGTILAMAR		10	10	4.81611563719902e-05	1.63547110358207e-05	1.64098487522391e-05
340	a	1	LR739236.1_prot_VZS00138.1_421		[locus_tag=MF5583_00452] [protein=hypothetical protein] [protein_id=VZS00138.1] [location=complement(505814..506947)] [gbkey=CDS]	1	36.3	377	1		1	LR739236.1_prot_VZS00138.1_421	10	10	10	FNYSSTGSGAGAR+IGQAVNEYNSNGAIFTQLNASDGAFGFVSMQYAQDLK+NNLYDDSTDFKK+NTGLTNDQIDQIK+NTGLTNDQIDQIKFNVSNNK+QQVFNNLKK+SQNDLSIPDEIRNNLYDDSTDFKK+SVIISQNNQEWNLNK+SVIISQNNQEWNLNKK+TNNLLTYPLSRPFVALYK	FNYSSTGSGAGAR+IGQAVNEYNSNGAIFTQLNASDGAFGFVSMQYAQDLK+NNLYDDSTDFKK+NTGLTNDQIDQIK+NTGLTNDQIDQIKFNVSNNK+QQVFNNLKK+SQNDLSIPDEIRNNLYDDSTDFKK+SVIISQNNQEWNLNK+SVIISQNNQEWNLNKK+TNNLLTYPLSRPFVALYK		82	82	0.00040010806832115	0.000437803033881969	0.000393836370053737
341	a	1	LR739236.1_prot_VZS00142.1_423		[gene=rpmB] [locus_tag=MF5583_00455] [protein=50S ribosomal protein L28] [protein_id=VZS00142.1] [location=complement(507707..507904)] [gbkey=CDS]	1	72.3	65	1		1	LR739236.1_prot_VZS00142.1_423	6	6	6	ARRDALTGKSALSGQSR+KWNLNLQK+VMDENGSVFNIK+VMDENGSVFNIKVSAR+VMDENGSVFNIKVSARTLRTLK+WNLNLQK	ARRDALTGKSALSGQSR+KWNLNLQK+VMDENGSVFNIK+VMDENGSVFNIKVSAR+VMDENGSVFNIKVSARTLRTLK+WNLNLQK		21	21	0.000429745703011605	0.000875606067763938	0.000527134833764233
342	a	1	LR739236.1_prot_VZS00144.1_424		[locus_tag=MF5583_00456] [protein=hypothetical protein] [protein_id=VZS00144.1] [location=508073..508384] [gbkey=CDS]	1	41.7	103	1		1	LR739236.1_prot_VZS00144.1_424	4	4	4	EAVITVPGVIGLANFSTNNK+EAVITVPGVIGLANFSTNNKNDLSTNDIHK+MSNIDEFVVQTIR+SNIDEFVVQTIR	EAVITVPGVIGLANFSTNNK+EAVITVPGVIGLANFSTNNKNDLSTNDIHK+MSNIDEFVVQTIR+SNIDEFVVQTIR		38	38	0.000650876987085538	0.000607823629564287	0.000831644762006678
343	a	1	LR739236.1_prot_VZS00146.1_425		[locus_tag=MF5583_00457] [protein=hypothetical protein] [protein_id=VZS00146.1] [location=508409..510052] [gbkey=CDS]	1	64.5	547	1		1	LR739236.1_prot_VZS00146.1_425	26	26	26	AVMKPVEGTILTVIR+DNLLAIVDNNIIGAEQSLEAIFDK+ETSEQVNQLDDNTDIK+ETSEQVNQLDDNTDIKEFWK+EVGVVDSGGYGLVK+FLEGIEYYISNDQVVNK+FLEGIEYYISNDQVVNKLDK+GNSGVIFSQIIK+IENMNLQANK+KLVNDTAIISVVSSEK+LNVFPVPDGDTGTNMNLTATNGYNEVIDVEYESIGK+LVNDTAIISVVSSEK+MNPSTEDFLQAIETVDAK+NANQSLENTPNLLPLLK+NKTEIITIFVGEETNEQDLVQLR+NKTEIITIFVGEETNEQDLVQLRK+NMITSGVNNLYNHYPQIDK+NTTFNGIEIQKDNLLAIVDNNIIGAEQSLEAIFDK+NVVSFNITK+SKIYVIQTK+TIQQGMVAAL…	AVMKPVEGTILTVIR+DNLLAIVDNNIIGAEQSLEAIFDK+ETSEQVNQLDDNTDIK+ETSEQVNQLDDNTDIKEFWK+EVGVVDSGGYGLVK+FLEGIEYYISNDQVVNK+FLEGIEYYISNDQVVNKLDK+GNSGVIFSQIIK+IENMNLQANK+KLVNDTAIISVVSSEK+LNVFPVPDGDTGTNMNLTATNGYNEVIDVEYESIGK+LVNDTAIISVVSSEK+MNPSTEDFLQAIETVDAK+NANQSLENTPNLLPLLK+NKTEIITIFVGEETNEQDLVQLR+NKTEIITIFVGEETNEQDLVQLRK+NMITSGVNNLYNHYPQIDK+NTTFNGIEIQKDNLLAIVDNNIIGAEQSLEAIFDK+NVVSFNITK+SKIYVIQTK+TIQQGMVAAL…	AVM[Oxidation]KPVEGTILTVIR;IENM[Oxidation]NLQANK;M[Oxidation]NPSTEDFLQAIETVDAK;NM[Oxidation]ITSGVNNLYNHYPQIDK;TIQQGM[Oxidation]VAALSFDPSLTPSK	272	272	0.000980480141423187	0.0008948149760147	0.000939591339890543
344	a	1	LR739236.1_prot_VZS00148.1_426		[gene=plsX] [locus_tag=MF5583_00458] [protein=Phosphate acyltransferase] [protein_id=VZS00148.1] [location=510089..511093] [gbkey=CDS]	1	73.7	334	1		1	LR739236.1_prot_VZS00148.1_426	22	22	22	AASEFIKDHDDLFLVLVGNETEIK+AGFMPTMPNAQNK+DHDDLFLVLVGNETEIK+DQKVDGMLTAGNSAAFIGAAHFILGELNNIVR+DVLTGNVDIIVTDGYSGNICLK+EVLKNPNATVGLLNIGTEK+FDYKNHAGAILLGVK+IAFDVMGSDLGSLTAIK+KEITSSFIR+KLAALVLKK+LTLLLDVGANSENTPEDLVNYAK+MTLDAVKNDIVK+MTLDAVKNDIVKK+NHAGAILLGVK+NINFIGNVEAR+NPNATVGLLNIGTEK+QALEQNPIDQSK+QALEQNPIDQSKYEIFPTTQVIDMNGSILDIR+QALEQNPIDQSKYEIFPTTQVIDMNGSILDIRR+QLEELKNINFIGNVEAR+VDGMLTAGNSAAFIGAAHFILGE…	AASEFIKDHDDLFLVLVGNETEIK+AGFMPTMPNAQNK+DHDDLFLVLVGNETEIK+DQKVDGMLTAGNSAAFIGAAHFILGELNNIVR+DVLTGNVDIIVTDGYSGNICLK+EVLKNPNATVGLLNIGTEK+FDYKNHAGAILLGVK+IAFDVMGSDLGSLTAIK+KEITSSFIR+KLAALVLKK+LTLLLDVGANSENTPEDLVNYAK+MTLDAVKNDIVK+MTLDAVKNDIVKK+NHAGAILLGVK+NINFIGNVEAR+NPNATVGLLNIGTEK+QALEQNPIDQSK+QALEQNPIDQSKYEIFPTTQVIDMNGSILDIR+QALEQNPIDQSKYEIFPTTQVIDMNGSILDIRR+QLEELKNINFIGNVEAR+VDGMLTAGNSAAFIGAAHFILGE…	AGFMPTM[Oxidation]PNAQNK;AGFM[Oxidation]PTMPNAQNK;AGFM[Oxidation]PTM[Oxidation]PNAQNK;DQKVDGM[Oxidation]LTAGNSAAFIGAAHFILGELNNIVR;DVLTGNVDIIVTDGYSGNIC[Carbamidomethyl]LK;IAFDVM[Oxidation]GSDLGSLTAIK;QALEQNPIDQSKYEIFPTTQVIDM[Oxidation]NGSILDIR;VDGM[Oxidation]LTAGNSAAFIGAAHFILGELNNIVR;YEIFPTTQVIDM[Oxidation]NGSILDIR	226	226	0.00133813033273075	0.00129505807627361	0.00119683807067229
345	a	1	LR739236.1_prot_VZS00150.1_427		[gene=rnc] [locus_tag=MF5583_00459] [protein=Ribonuclease 3] [protein_id=VZS00150.1] [location=511083..511781] [gbkey=CDS]	1	48.7	232	1		1	LR739236.1_prot_VZS00150.1_427	18	18	18	DFKSELQELLQSEK+DFKSELQELLQSEKR+DINLGQIIK+DSNFINDTK+DSNFINDTKDFK+DSNFINDTKDFKSELQELLQSEKR+EEFFTNENK+GYSKQEAEQNAASDCLSK+INNEKLYSEALTHNSYSNEHKLK+LEFLGDAILQMYVSR+LGHGEYITK+LYSEALTHNSYSNEHK+LYSEALTHNSYSNEHKLK+SELQELLQSEKR+VAKDINLGQIIK+YIKDSNFINDTK+YIKDSNFINDTKDFK+YIKDSNFINDTKDFKSELQELLQSEK	DFKSELQELLQSEK+DFKSELQELLQSEKR+DINLGQIIK+DSNFINDTK+DSNFINDTKDFK+DSNFINDTKDFKSELQELLQSEKR+EEFFTNENK+GYSKQEAEQNAASDCLSK+INNEKLYSEALTHNSYSNEHKLK+LEFLGDAILQMYVSR+LGHGEYITK+LYSEALTHNSYSNEHK+LYSEALTHNSYSNEHKLK+SELQELLQSEKR+VAKDINLGQIIK+YIKDSNFINDTK+YIKDSNFINDTKDFK+YIKDSNFINDTKDFKSELQELLQSEK	GYSKQEAEQNAASDC[Carbamidomethyl]LSK	101	101	0.000722417345579854	0.000907686462488047	0.000836902286364192
346	a	1	LR739236.1_prot_VZS00158.1_431		[gene=smc_2] [locus_tag=MF5583_00463] [protein=Chromosome partition protein Smc] [protein_id=VZS00158.1] [location=514094..517060] [gbkey=CDS]	1	68.3	988	1		1	LR739236.1_prot_VZS00158.1_431	71	71	71	AADVAEVTLVFNNTHENFSSIK+AELKEQENLNTK+AELKEQENLNTKDQDEYK+AELKEQENLNTKDQDEYKATLIK+AENSLLELK+AENSLLELKDKYDYYTSK+AIEFLKK+ARPLPLVILDEAEAPLDPVNVER+AVEYALASIIVVQTYDDAINLAK+DELDQLK+DELDQLKSHAGSINTEYNVLLQR+DLFTGVFSR+DQDEYKATLIK+DQDEYKATLIKK+DQINDLNGTIR+DVQSIALEAGLTR+EGTMTQCDSLFGVTMQTK+EKLESIILDIDIAMESQFK+EMNSANSLKRDELDQLK+EQENLNTKDQDEYKATLIK+EQENLNTKDQDEYKATLIKK+ERFDYYDQQIKDIYDAK+ESEFFINSTK+ETLLKLEK+FDYYDQ…	AADVAEVTLVFNNTHENFSSIK+AELKEQENLNTK+AELKEQENLNTKDQDEYK+AELKEQENLNTKDQDEYKATLIK+AENSLLELK+AENSLLELKDKYDYYTSK+AIEFLKK+ARPLPLVILDEAEAPLDPVNVER+AVEYALASIIVVQTYDDAINLAK+DELDQLK+DELDQLKSHAGSINTEYNVLLQR+DLFTGVFSR+DQDEYKATLIK+DQDEYKATLIKK+DQINDLNGTIR+DVQSIALEAGLTR+EGTMTQCDSLFGVTMQTK+EKLESIILDIDIAMESQFK+EMNSANSLKRDELDQLK+EQENLNTKDQDEYKATLIK+EQENLNTKDQDEYKATLIKK+ERFDYYDQQIKDIYDAK+ESEFFINSTK+ETLLKLEK+FDYYDQ…	EGTMTQC[Carbamidomethyl]DSLFGVTMQTK;EGTMTQC[Carbamidomethyl]DSLFGVTM[Oxidation]QTK;EGTM[Oxidation]TQC[Carbamidomethyl]DSLFGVTMQTK;EM[Oxidation]NSANSLKRDELDQLK;IIELTTYIQNIGNVNM[Oxidation]DAIEEYKNEK;KLTNEINM[Oxidation]SQEEVNLIIDKDVEDNQK;LTNEINM[Oxidation]SQEEVNLIIDKDVEDNQK;M[Oxidation]AAQSYQDGVSAILNNQK;RNQTM[Oxidation]EKQR	589	589	0.00110829154987203	0.00116939494576368	0.00109819757034215
347	a	1	LR739236.1_prot_VZS00160.1_432		[gene=relA] [locus_tag=MF5583_00464] [protein=GTP pyrophosphokinase] [protein_id=VZS00160.1] [location=complement(517101..519365)] [gbkey=CDS]	1	37.3	754	1		1	LR739236.1_prot_VZS00160.1_432	26	26	26	AESNINAYINQK+AMNYNSLNDFLLDVVKGEYTIHEAAEK+DDEAYASIK+DFKDLLVELK+DFKDLLVELKK+DLLVELK+EELVQLFNEEIANLVESVTK+EGEIVDIAK+EIKDFKDLLVELK+EIKDFKDLLVELKK+IIYDTSIKNDILVDGITNIK+IKNSNQLTQTISALR+KAESNINAYINQK+KAESNINAYINQKDWK+KKTADEILETVK+KNGDPYIYHPLSAAYYLAQWR+MGPNTIIAGLLHDILEDTPIQK+NNVYQSLHTTLADSNGNIFEVQIR+NSNQLTQTISALR+QNYSKDDEAYASIK+QQIINEIIINLEQYLK+QQIINEIIINLEQYLKK+TSPKQEPTHEWLK+TTLASCCMPIPYEEVVGFVTK+VNGVFL…	AESNINAYINQK+AMNYNSLNDFLLDVVKGEYTIHEAAEK+DDEAYASIK+DFKDLLVELK+DFKDLLVELKK+DLLVELK+EELVQLFNEEIANLVESVTK+EGEIVDIAK+EIKDFKDLLVELK+EIKDFKDLLVELKK+IIYDTSIKNDILVDGITNIK+IKNSNQLTQTISALR+KAESNINAYINQK+KAESNINAYINQKDWK+KKTADEILETVK+KNGDPYIYHPLSAAYYLAQWR+MGPNTIIAGLLHDILEDTPIQK+NNVYQSLHTTLADSNGNIFEVQIR+NSNQLTQTISALR+QNYSKDDEAYASIK+QQIINEIIINLEQYLK+QQIINEIIINLEQYLKK+TSPKQEPTHEWLK+TTLASCCMPIPYEEVVGFVTK+VNGVFL…	TTLASC[Carbamidomethyl]C[Carbamidomethyl]MPIPYEEVVGFVTK	126	126	0.000311195164249783	0.000324578111326287	0.000310524830234677
348	a	1	LR739236.1_prot_VZS00162.1_433		[gene=apt] [locus_tag=MF5583_00465] [protein=Adenine phosphoribosyltransferase] [protein_id=VZS00162.1] [location=complement(519448..519960)] [gbkey=CDS]	1	95.9	170	1		1	LR739236.1_prot_VZS00162.1_433	19	19	19	ANVVGMSFLIDLTFLHDENLFNQYQVQK+DAFKYTIDQIAEFVK+DITPLLNNK+DITPLLNNKDAFK+DITPLLNNKDAFKYTIDQIAEFVK+EFVVDVKDFPQK+EVYDVEYSLEYGTNHQQIHVGDLKPNDK+EVYDVEYSLEYGTNHQQIHVGDLKPNDKVVVIDDVLATGGTMQAIIDLVK+GFLLASAVAYAANK+GFLLASAVAYAANKR+GFLLASAVAYAANKRFVLVR+GIVFKDITPLLNNK+GIVFKDITPLLNNKDAFK+KPNKLPR+MNLKEFVVDVK+MNLKEFVVDVKDFPQK+QLDADVIVAPEAR+VVVIDDVLATGGTMQAIIDLVK+YTIDQIAEFVK	ANVVGMSFLIDLTFLHDENLFNQYQVQK+DAFKYTIDQIAEFVK+DITPLLNNK+DITPLLNNKDAFK+DITPLLNNKDAFKYTIDQIAEFVK+EFVVDVKDFPQK+EVYDVEYSLEYGTNHQQIHVGDLKPNDK+EVYDVEYSLEYGTNHQQIHVGDLKPNDKVVVIDDVLATGGTMQAIIDLVK+GFLLASAVAYAANK+GFLLASAVAYAANKR+GFLLASAVAYAANKRFVLVR+GIVFKDITPLLNNK+GIVFKDITPLLNNKDAFK+KPNKLPR+MNLKEFVVDVK+MNLKEFVVDVKDFPQK+QLDADVIVAPEAR+VVVIDDVLATGGTMQAIIDLVK+YTIDQIAEFVK	ANVVGM[Oxidation]SFLIDLTFLHDENLFNQYQVQK;VVVIDDVLATGGTM[Oxidation]QAIIDLVK	488	488	0.00463366984482513	0.00619362527344785	0.00544189196033076
349	a	1	LR739236.1_prot_VZS00164.1_434		[gene=secDF] [locus_tag=MF5583_00466] [protein=Protein translocase subunit SecDF] [protein_id=VZS00164.1] [location=complement(519972..524114)] [gbkey=CDS]	1	43.5	1380	1		1	LR739236.1_prot_VZS00164.1_434	75	75	75	AESLQPANFSNK+ANSSNNQVVEQYLNTYFNHIIKPIQDYISSHSSEQVAIK+ASVDVDYGYDFVDTNNQNLDHK+AYSNNQDDFKNAIER+DFKLEIK+DFKLEIKDNKK+DIVNMGEYLAK+DKYDFYLNK+DKYDFYLNKQEQIISAK+DKYDFYLNKQEQIISAKK+DLFAAEYNAPSQDGSFTIER+DNNTLTMITSVGHVIENLR+EILAYSNKK+ETFINVFK+EYSSLTKPSDKNQWASYVVGQIFK+FFVLTNLQNPDLAIR+FKDKYDFYLNK+FKDKYDFYLNKQEQIISAK+FTNSANKYIYDSNASEKDFIKDEK+FVGGYQALVGVYDK+FVGGYQALVGVYDKTK+GKIDNVNDLK+GRDIVNMGEYLAK+HNQLYKDFK+IDS…	AESLQPANFSNK+ANSSNNQVVEQYLNTYFNHIIKPIQDYISSHSSEQVAIK+ASVDVDYGYDFVDTNNQNLDHK+AYSNNQDDFKNAIER+DFKLEIK+DFKLEIKDNKK+DIVNMGEYLAK+DKYDFYLNK+DKYDFYLNKQEQIISAK+DKYDFYLNKQEQIISAKK+DLFAAEYNAPSQDGSFTIER+DNNTLTMITSVGHVIENLR+EILAYSNKK+ETFINVFK+EYSSLTKPSDKNQWASYVVGQIFK+FFVLTNLQNPDLAIR+FKDKYDFYLNK+FKDKYDFYLNKQEQIISAK+FTNSANKYIYDSNASEKDFIKDEK+FVGGYQALVGVYDK+FVGGYQALVGVYDKTK+GKIDNVNDLK+GRDIVNMGEYLAK+HNQLYKDFK+IDS…	DNNTLTM[Oxidation]ITSVGHVIENLR;NKDNNTLTM[Oxidation]ITSVGHVIENLR;TGGLFILDKNYQDIFFNETLM[Oxidation]K	649	649	0.000866342424477019	0.000932076314163206	0.000864870376411486
350	a	1	LR739236.1_prot_VZS00166.1_435		[locus_tag=MF5583_00467] [protein=hypothetical protein] [protein_id=VZS00166.1] [location=complement(524235..525740)] [gbkey=CDS]	1	24.8	501	1		1	LR739236.1_prot_VZS00166.1_435	13	13	13	APPLTIEEINEIK+APPLTIEEINEIKQHPTYEK+DQIAQIIASNSK+GPWSYSLDTQKR+IEKEAIMLTK+KAPPLTIEEINEIK+KAPPLTIEEINEIKQHPTYEK+LFTVLISTTKPK+LSVLSTLSNEQFTEIYNK+MQIPIIKPK+NNIHFLENQTVK+NNIHFLENQTVKK+VGSSTAGTDFISAYVSK	APPLTIEEINEIK+APPLTIEEINEIKQHPTYEK+DQIAQIIASNSK+GPWSYSLDTQKR+IEKEAIMLTK+KAPPLTIEEINEIK+KAPPLTIEEINEIKQHPTYEK+LFTVLISTTKPK+LSVLSTLSNEQFTEIYNK+MQIPIIKPK+NNIHFLENQTVK+NNIHFLENQTVKK+VGSSTAGTDFISAYVSK		146	146	0.000557554305304478	0.000522567293934965	0.000569922890796326
351	a	1	LR739236.1_prot_VZS00168.1_436		[gene=cshB] [locus_tag=MF5583_00468] [protein=DEAD-box ATP-dependent RNA helicase CshB] [protein_id=VZS00168.1] [location=complement(525788..527152)] [gbkey=CDS]	1	56.6	454	1		1	LR739236.1_prot_VZS00168.1_436	30	30	30	DEISNIVEILHK+ELALQIYQNTK+FTDFGFK+FTDFGFKK+GIEFETK+GIEFETKK+GVSHVISINLPNDLTYYIHR+HQNVIALAHTGTGK+KHQNVIALAHTGTGK+KLVDNQLVDIKPSFK+KLVDNQLVDIKPSFKK+KQPHIVIGTPTR+KVIPLLK+KVIPLLKK+KYINDTLEQIEFIAPTSIQK+KYINDTLEQIEFIAPTSIQKK+LVDNQLVDIKPSFK+LVDNQLVDIKPSFKK+NAHFIDDSNNKISTTNVK+NIEQLDKKQPHIVIGTPTR+NKTQIEELIK+NKTQIEELIKK+NNDLISCNLFIGGEDISK+NNSTGYSYVIYNLK+QPHIVIGTPTR+QVAELHGNLQPR+THSFLLPILNNLDLNNDQNYVQAVIISPTR…	DEISNIVEILHK+ELALQIYQNTK+FTDFGFK+FTDFGFKK+GIEFETK+GIEFETKK+GVSHVISINLPNDLTYYIHR+HQNVIALAHTGTGK+KHQNVIALAHTGTGK+KLVDNQLVDIKPSFK+KLVDNQLVDIKPSFKK+KQPHIVIGTPTR+KVIPLLK+KVIPLLKK+KYINDTLEQIEFIAPTSIQK+KYINDTLEQIEFIAPTSIQKK+LVDNQLVDIKPSFK+LVDNQLVDIKPSFKK+NAHFIDDSNNKISTTNVK+NIEQLDKKQPHIVIGTPTR+NKTQIEELIK+NKTQIEELIKK+NNDLISCNLFIGGEDISK+NNSTGYSYVIYNLK+QPHIVIGTPTR+QVAELHGNLQPR+THSFLLPILNNLDLNNDQNYVQAVIISPTR…	NNDLISC[Carbamidomethyl]NLFIGGEDISK;TTIGIFSATISQQLTIFC[Carbamidomethyl]KK	282	282	0.00125516035725416	0.00110318649947351	0.00115721964240459
352	a	1	LR739236.1_prot_VZS00170.1_437		[locus_tag=MF5583_00469] [protein=GTP cyclohydrolase 1 type 2] [protein_id=VZS00170.1] [location=complement(527162..527938)] [gbkey=CDS]	1	12.4	258	1		1	LR739236.1_prot_VZS00170.1_437	4	4	4	DKESNIFYLDK+DKESNIFYLDKK+ITINDLVNNLK+ITINDLVNNLKEVFNLDHIR	DKESNIFYLDK+DKESNIFYLDKK+ITINDLVNNLK+ITINDLVNNLKEVFNLDHIR		17	17	0.000129923119515136	0.000110299213962512	0.00013280528757626
353	a	1	LR739236.1_prot_VZS00172.1_438		[gene=trmK] [locus_tag=MF5583_00470] [protein=tRNA (adenine(22)-N(1))-methyltransferase] [protein_id=VZS00172.1] [location=complement(527925..528602)] [gbkey=CDS]	1	39.1	225	1		1	LR739236.1_prot_VZS00172.1_438	5	5	5	IKNYLICSNTSIK+LTQVANLINNTTTIADIGTDHAYLPIYLIK+LVYACDINQKPLK+NSLYIDYLEDEINNLIR+SNKLNELELEFGEKR	IKNYLICSNTSIK+LTQVANLINNTTTIADIGTDHAYLPIYLIK+LVYACDINQKPLK+NSLYIDYLEDEINNLIR+SNKLNELELEFGEKR	IKNYLIC[Carbamidomethyl]SNTSIK;LVYAC[Carbamidomethyl]DINQKPLK	27	27	0.000148978510377356	0.000303543436824832	0.000228425094631168
354	a	1	LR739236.1_prot_VZS00174.1_439		[gene=sigA] [locus_tag=MF5583_00471] [protein=RNA polymerase sigma factor SigA] [protein_id=VZS00174.1] [location=complement(528602..530125)] [gbkey=CDS]	1	53.5	507	1		1	LR739236.1_prot_VZS00174.1_439	35	35	35	AKFNNKTELKK+DMVSPNEYTEKEILK+DMVSPNEYTEKEILKEVMDK+DQEIMYAK+EILKEVMDK+EILKEVMDKVFEDMPPREEK+EVMDKVFEDMPPREEK+FNNEIINSNLAK+GLDFADLIEEGNIGLMK+IASFNDFLDYTVSFAK+IGQAPILTK+IGQAPILTKDQEIMYAK+IPVHMVETINK+KFNNEIINSNLAK+KIASFNDFLDYTVSFAK+KIASFNDFLDYTVSFAKK+KLSIEPVSLEKPFGDEDDTHFGDFVEDK+KLSIEPVSLEKPFGDEDDTHFGDFVEDKDMVSPNEYTEK+KLSIEPVSLEKPFGDEDDTHFGDFVEDKDMVSPNEYTEKEILK+KNNNEISSEDVLEVFANIFPNASDNESEK+KNNNEISSEDV…	AKFNNKTELKK+DMVSPNEYTEKEILK+DMVSPNEYTEKEILKEVMDK+DQEIMYAK+EILKEVMDK+EILKEVMDKVFEDMPPREEK+EVMDKVFEDMPPREEK+FNNEIINSNLAK+GLDFADLIEEGNIGLMK+IASFNDFLDYTVSFAK+IGQAPILTK+IGQAPILTKDQEIMYAK+IPVHMVETINK+KFNNEIINSNLAK+KIASFNDFLDYTVSFAK+KIASFNDFLDYTVSFAKK+KLSIEPVSLEKPFGDEDDTHFGDFVEDK+KLSIEPVSLEKPFGDEDDTHFGDFVEDKDMVSPNEYTEK+KLSIEPVSLEKPFGDEDDTHFGDFVEDKDMVSPNEYTEKEILK+KNNNEISSEDVLEVFANIFPNASDNESEK+KNNNEISSEDV…	DM[Oxidation]VSPNEYTEKEILK;DQEIM[Oxidation]YAK;IGQAPILTKDQEIM[Oxidation]YAK;IPVHM[Oxidation]VETINK;KLSIEPVSLEKPFGDEDDTHFGDFVEDKDM[Oxidation]VSPNEYTEK;KLSIEPVSLEKPFGDEDDTHFGDFVEDKDM[Oxidation]VSPNEYTEKEILK;LSIEPVSLEKPFGDEDDTHFGDFVEDKDM[Oxidation]VSPNEYTEK	426	426	0.0016859254502763	0.00145934344627323	0.00161068976983516
355	a	1	LR739236.1_prot_VZS00176.1_440		[gene=dnaG] [locus_tag=MF5583_00472] [protein=DNA primase] [protein_id=VZS00176.1] [location=complement(530128..531972)] [gbkey=CDS]	1	41.4	614	1		1	LR739236.1_prot_VZS00176.1_440	24	24	24	AFDLLKEYNLTGFNEK+ANLGIITDTYTK+ANLGIITDTYTKDYFSNR+ASIVDIISSYLHLIK+ASIVDIISSYLHLIKK+EKINVLVIDNQTKYDPDELVNNQPEYLK+ESEIDDAFNKLDLYHK+EYEHVDFLTALK+EYNLTGFNEKQEQIINNSLMTK+FEIGFASDKTNLVQK+INEVISK+INVLVIDNQTKYDPDELVNNQPEYLK+IRESEIDDAFNKLDLYHK+LTSLTNISEQTIK+NAEILNLKK+NIDIEEIKKFEIGFASDKTNLVQK+NNLIELK+NYLAVCPFHNDSNPSLTVSPGK+NYLAVCPFHNDSNPSLTVSPGKK+QEQIINNSLMTK+QIIDKPIHPINYLIEK+SNIDLEELKDFSQPIKDK+SNIDLEELKDFS…	AFDLLKEYNLTGFNEK+ANLGIITDTYTK+ANLGIITDTYTKDYFSNR+ASIVDIISSYLHLIK+ASIVDIISSYLHLIKK+EKINVLVIDNQTKYDPDELVNNQPEYLK+ESEIDDAFNKLDLYHK+EYEHVDFLTALK+EYNLTGFNEKQEQIINNSLMTK+FEIGFASDKTNLVQK+INEVISK+INVLVIDNQTKYDPDELVNNQPEYLK+IRESEIDDAFNKLDLYHK+LTSLTNISEQTIK+NAEILNLKK+NIDIEEIKKFEIGFASDKTNLVQK+NNLIELK+NYLAVCPFHNDSNPSLTVSPGK+NYLAVCPFHNDSNPSLTVSPGKK+QEQIINNSLMTK+QIIDKPIHPINYLIEK+SNIDLEELKDFSQPIKDK+SNIDLEELKDFS…	NYLAVC[Carbamidomethyl]PFHNDSNPSLTVSPGK;NYLAVC[Carbamidomethyl]PFHNDSNPSLTVSPGKK	96	96	0.00023657011012691	0.000389316704396669	0.000260419488993188
356	a	1	LR739236.1_prot_VZS00178.1_441		[gene=glyQS] [locus_tag=MF5583_00473] [protein=Glycine--tRNA ligase] [protein_id=VZS00178.1] [location=complement(532007..533377)] [gbkey=CDS]	1	59.9	456	1		1	LR739236.1_prot_VZS00178.1_441	25	25	25	ADKLIEEFDSSINTGVMTNEQLEDYINKNNIVCK+ADKLIEEFDSSINTGVMTNEQLEDYINKNNIVCKK+ASGHVDGFNDPLIDCK+DELAHYALK+DFLNSQFN+ENQKDELAHYALK+ILISQLKDFLNSQFN+IRENQKDELAHYALK+IVLKLPYNLAPYQIAVTPLSK+KKLPFGIGQIGK+KNPLNVGLDSSIILNSK+LIEEFDSSINTGVMTNEQLEDYINK+LIEEFDSSINTGVMTNEQLEDYINKNNIVCK+LIEEFDSSINTGVMTNEQLEDYINKNNIVCKK+LPFGIGQIGK+LPYNLAPYQIAVTPLSK+NEITPGNFIFR+NPLNVGLDSSIILNSK+QDLTILKEENNQK+QLNQNANQLFLDLLQDFDAVYDETGNIGKR…	ADKLIEEFDSSINTGVMTNEQLEDYINKNNIVCK+ADKLIEEFDSSINTGVMTNEQLEDYINKNNIVCKK+ASGHVDGFNDPLIDCK+DELAHYALK+DFLNSQFN+ENQKDELAHYALK+ILISQLKDFLNSQFN+IRENQKDELAHYALK+IVLKLPYNLAPYQIAVTPLSK+KKLPFGIGQIGK+KNPLNVGLDSSIILNSK+LIEEFDSSINTGVMTNEQLEDYINK+LIEEFDSSINTGVMTNEQLEDYINKNNIVCK+LIEEFDSSINTGVMTNEQLEDYINKNNIVCKK+LPFGIGQIGK+LPYNLAPYQIAVTPLSK+NEITPGNFIFR+NPLNVGLDSSIILNSK+QDLTILKEENNQK+QLNQNANQLFLDLLQDFDAVYDETGNIGKR…	ADKLIEEFDSSINTGVMTNEQLEDYINKNNIVC[Carbamidomethyl]K;ADKLIEEFDSSINTGVMTNEQLEDYINKNNIVC[Carbamidomethyl]KK;ASGHVDGFNDPLIDC[Carbamidomethyl]K;LIEEFDSSINTGVMTNEQLEDYINKNNIVC[Carbamidomethyl]K;LIEEFDSSINTGVM[Oxidation]TNEQLEDYINKNNIVC[Carbamidomethyl]K;LIEEFDSSINTGVMTNEQLEDYINKNNIVC[Carbamidomethyl]KK;SQGFVFQGSEIYGGLANSWDYGPLGC[Carbamidomethyl]EVK	296	296	0.00123740374573298	0.00119819777694013	0.00123980725704417
357	a	1	LR739236.1_prot_VZS00182.1_443		[gene=era] [locus_tag=MF5583_00475] [protein=GTPase Era] [protein_id=VZS00182.1] [location=complement(534189..535094)] [gbkey=CDS]	1	50.2	301	1		1	LR739236.1_prot_VZS00182.1_443	13	13	13	ADSVSKEQLILK+ASEWSNYQNQFDEIIITSSLTNLNIDK+DQYQIVFIDTPGVHTTK+DQYQIVFIDTPGVHTTKK+DVDVILFLAPSDEVIGKNDLFLLK+EIIRENILLK+ISIVTNKPQTTR+KDQYQIVFIDTPGVHTTK+KDQYQIVFIDTPGVHTTKK+NDLFLLK+SGFVSIIGRPNVGK+TGQEVPHSVAVLVEQLEQTK+TGQEVPHSVAVLVEQLEQTKDQINISAAIIVER	ADSVSKEQLILK+ASEWSNYQNQFDEIIITSSLTNLNIDK+DQYQIVFIDTPGVHTTK+DQYQIVFIDTPGVHTTKK+DVDVILFLAPSDEVIGKNDLFLLK+EIIRENILLK+ISIVTNKPQTTR+KDQYQIVFIDTPGVHTTK+KDQYQIVFIDTPGVHTTKK+NDLFLLK+SGFVSIIGRPNVGK+TGQEVPHSVAVLVEQLEQTK+TGQEVPHSVAVLVEQLEQTKDQINISAAIIVER		119	119	0.000760978271445799	0.000756337467171508	0.000720942989699698
358	a	1	LR739236.1_prot_VZS00188.1_446		[gene=yajL] [locus_tag=MF5583_00478] [protein=Protein/nucleic acid deglycase 3] [protein_id=VZS00188.1] [location=complement(537479..538027)] [gbkey=CDS]	1	89	182	1		1	LR739236.1_prot_VZS00188.1_446	10	10	10	AGILVDMVSTINQLEVK+ANVVNQPYVVDSNFITGASAGSSMLFSLAIVEYLLGK+ANVVNQPYVVDSNFITGASAGSSMLFSLAIVEYLLGKEKKEEIYK+DLNVNYYDGMVLPGGSGVTSLFDNQTLIDNILEFNK+DLNVNYYDGMVLPGGSGVTSLFDNQTLIDNILEFNKNNK+GSHNIVIR+IALYLNPGFEEIEAVTVCDVLK+IALYLNPGFEEIEAVTVCDVLKR+LIASICAAPQVIGQTK+TITHYPNCNFNLSK	AGILVDMVSTINQLEVK+ANVVNQPYVVDSNFITGASAGSSMLFSLAIVEYLLGK+ANVVNQPYVVDSNFITGASAGSSMLFSLAIVEYLLGKEKKEEIYK+DLNVNYYDGMVLPGGSGVTSLFDNQTLIDNILEFNK+DLNVNYYDGMVLPGGSGVTSLFDNQTLIDNILEFNKNNK+GSHNIVIR+IALYLNPGFEEIEAVTVCDVLK+IALYLNPGFEEIEAVTVCDVLKR+LIASICAAPQVIGQTK+TITHYPNCNFNLSK	AGILVDM[Oxidation]VSTINQLEVK;ANVVNQPYVVDSNFITGASAGSSM[Oxidation]LFSLAIVEYLLGK;DLNVNYYDGM[Oxidation]VLPGGSGVTSLFDNQTLIDNILEFNK;IALYLNPGFEEIEAVTVC[Carbamidomethyl]DVLK;IALYLNPGFEEIEAVTVC[Carbamidomethyl]DVLKR;LIASIC[Carbamidomethyl]AAPQVIGQTK;TITHYPNC[Carbamidomethyl]NFNLSK	122	122	0.00138132547396587	0.00121959416581406	0.00119232879065719
359	a	1	LR739236.1_prot_VZS00190.1_447		[locus_tag=MF5583_00479] [protein=hypothetical protein] [protein_id=VZS00190.1] [location=complement(538076..543337)] [gbkey=CDS]	1	39.4	1753	1		1	LR739236.1_prot_VZS00190.1_447	62	62	62	ATPPYVSAYIQQPSR+ATPPYVSAYIQQPSRK+DIEYNKVPK+DKNEFLNDAK+DLLGATSQSNTNR+DLLNNNSEQWYK+DLLNNNSEQWYKK+DNFYNKETIIK+DPTAYASSSYDVNPFPK+EFNNLLFSTNKPFYQAQFLWHNSK+EQFSIGYNVQHYIPNHETLTTVSDINANINQK+FDRYDYNQINNYIDKTNNSK+GLKGNTELVLTTIDNNKK+GNNFYVFLTGNK+GNNFYVFLTGNKIDNIDVTK+GNTELVLTTIDNNK+GNTELVLTTIDNNKK+GVSNSPLTKPTINYWNGQK+GYLSFFLR+IGIKDNFYNK+IGIKDNFYNKETIIK+ISKGYLSFFLR+ISSFLLLLK+ITAKPIGILDSYNQQLILADQGLMNLVLNLSIG…	ATPPYVSAYIQQPSR+ATPPYVSAYIQQPSRK+DIEYNKVPK+DKNEFLNDAK+DLLGATSQSNTNR+DLLNNNSEQWYK+DLLNNNSEQWYKK+DNFYNKETIIK+DPTAYASSSYDVNPFPK+EFNNLLFSTNKPFYQAQFLWHNSK+EQFSIGYNVQHYIPNHETLTTVSDINANINQK+FDRYDYNQINNYIDKTNNSK+GLKGNTELVLTTIDNNKK+GNNFYVFLTGNK+GNNFYVFLTGNKIDNIDVTK+GNTELVLTTIDNNK+GNTELVLTTIDNNKK+GVSNSPLTKPTINYWNGQK+GYLSFFLR+IGIKDNFYNK+IGIKDNFYNKETIIK+ISKGYLSFFLR+ISSFLLLLK+ITAKPIGILDSYNQQLILADQGLMNLVLNLSIG…	SGLSNLTAKPEYWM[Oxidation]YQATK	507	507	0.000532217867220876	0.000555183196987802	0.000550539660477286
360	a	1	LR739236.1_prot_VZS00192.1_448		[locus_tag=MF5583_00480] [protein=hypothetical protein] [protein_id=VZS00192.1] [location=543486..545954] [gbkey=CDS]	1	45.5	822	1		1	LR739236.1_prot_VZS00192.1_448	28	28	28	AFHQDLVEQGTNKK+DNDIKNNFLLKPAYDWYEK+DSILDNAANLFGHNEK+DSILDNAANLFGHNEKDLNKDASK+EIINNQIIDNISNIYNFTTLK+FSSLLDSLNSIEDNKFFNLSNSLFSQPEWVNEIDKDNNLNQK+FYKDSILDNAANLFGHNEK+GELDKYLGLAK+GTIDNLNEPLIIK+IESIKPFAPTISNNITTLFEIIK+IFTPLIDLLK+ILLPTLGLDKK+KFYKDSILDNAANLFGHNEK+LKGELDKYLGLAK+LLLNTSAIAAQSVILSDK+NAINILIK+NNLSTILTLLALNPNNVK+NNLSTILTLLALNPNNVKDLEVK+NTTNISTDYSLR+QYGLASVLLLGYNNNEKK+SDKTLNYSTMDPLHLFSK+SMFLTLQ…	AFHQDLVEQGTNKK+DNDIKNNFLLKPAYDWYEK+DSILDNAANLFGHNEK+DSILDNAANLFGHNEKDLNKDASK+EIINNQIIDNISNIYNFTTLK+FSSLLDSLNSIEDNKFFNLSNSLFSQPEWVNEIDKDNNLNQK+FYKDSILDNAANLFGHNEK+GELDKYLGLAK+GTIDNLNEPLIIK+IESIKPFAPTISNNITTLFEIIK+IFTPLIDLLK+ILLPTLGLDKK+KFYKDSILDNAANLFGHNEK+LKGELDKYLGLAK+LLLNTSAIAAQSVILSDK+NAINILIK+NNLSTILTLLALNPNNVK+NNLSTILTLLALNPNNVKDLEVK+NTTNISTDYSLR+QYGLASVLLLGYNNNEKK+SDKTLNYSTMDPLHLFSK+SMFLTLQ…		153	153	0.000373805568921287	0.000353118505430347	0.000326520056194187
361	a	1	LR739236.1_prot_VZS00194.1_449		[locus_tag=MF5583_00481] [protein=hypothetical protein] [protein_id=VZS00194.1] [location=545993..548236] [gbkey=CDS]	1	36.9	747	1		1	LR739236.1_prot_VZS00194.1_449	28	28	28	AKANETTLASDISK+AKANETTLASDISKVEIR+ANETTLASDISK+ANETTLASDISKVEIR+DIILKNELPTNFYSHPQFK+DKLESDIQVIK+DKNWTPITETVFK+DKVEFNIEK+EKDKNWTPITETVFK+FKGFAENKDDVLALIDNNYDVEKK+GFAENKDDVLALIDNNYDVEKK+GNSYILHLEHFNK+GNSYILHLEHFNKFGK+IGKFNEVNNK+ISYPNSEVLEPNNSDK+ISYPNSEVLEPNNSDKSTFILSNDGTVK+KIVEDERWNELPTLEK+KPNQTISYIFNEQNTENININVTNIQK+LNNEHIILDEFSNNKYEFK+NELPTNFYSHPQFK+NFVIPTVNRRPNNNSSSESNSNEDSR+STFILSNDGTVK+SVNDLKT…	AKANETTLASDISK+AKANETTLASDISKVEIR+ANETTLASDISK+ANETTLASDISKVEIR+DIILKNELPTNFYSHPQFK+DKLESDIQVIK+DKNWTPITETVFK+DKVEFNIEK+EKDKNWTPITETVFK+FKGFAENKDDVLALIDNNYDVEKK+GFAENKDDVLALIDNNYDVEKK+GNSYILHLEHFNK+GNSYILHLEHFNKFGK+IGKFNEVNNK+ISYPNSEVLEPNNSDK+ISYPNSEVLEPNNSDKSTFILSNDGTVK+KIVEDERWNELPTLEK+KPNQTISYIFNEQNTENININVTNIQK+LNNEHIILDEFSNNKYEFK+NELPTNFYSHPQFK+NFVIPTVNRRPNNNSSSESNSNEDSR+STFILSNDGTVK+SVNDLKT…		171	171	0.000441251612061447	0.000441905605819283	0.000412816436080423
362	a	1	LR739236.1_prot_VZS00196.1_450		[locus_tag=MF5583_00482] [protein=putative AAA domain-containing protein] [protein_id=VZS00196.1] [location=complement(548267..549502)] [gbkey=CDS]	1	20	411	1		1	LR739236.1_prot_VZS00196.1_450	5	5	5	DIIGQTEILKPNGLINK+DKLTNIIQK+GNIFVFSTTTENPFFVINPALR+NPTAQNGDDFHDLK+YPHDFENDWVEQQYLPNEIK	DIIGQTEILKPNGLINK+DKLTNIIQK+GNIFVFSTTTENPFFVINPALR+NPTAQNGDDFHDLK+YPHDFENDWVEQQYLPNEIK		27	27	8.15575786737353e-05	0.000138477845266803	0.000152839175239832
363	a	1	LR739236.1_prot_VZS00198.1_451		[gene=lon1] [locus_tag=MF5583_00483] [protein=Lon protease 1] [protein_id=VZS00198.1] [location=complement(549611..551974)] [gbkey=CDS]	1	77.3	787	1		1	LR739236.1_prot_VZS00198.1_451	73	73	73	DGPSAGITLTTALISALSK+DGTISAELNYSQK+DIEDVPQEVQDVLK+DKFDDIDIHIHVPEGAVPK+EELDDENSDASQIDK+EELDDENSDASQIDKYK+EELDDENSDASQIDKYKK+ELIVNRPK+ERIIEYLAVK+ESATIALTYVK+EVVNEYLGK+FTDEAYDEIIK+FTDEAYDEIIKYYTR+GDPASAMLEVLDPEQNK+GIFILPTTSK+GNLTLTGK+GNVLPIGGLR+GPIITFVGPPGVGK+HAFNTSELLLAFNENDFDKLNSLIYQMIDK+HAFNTSELLLAFNENDFDKLNSLIYQMIDKMPLVSLNTK+HIFEHTSKEEESQVGVVTGLAYTQFGGDILPIEVSTYAGK+IDEFVEEDGIIYAIGTVFEDK+IDEFVEEDG…	DGPSAGITLTTALISALSK+DGTISAELNYSQK+DIEDVPQEVQDVLK+DKFDDIDIHIHVPEGAVPK+EELDDENSDASQIDK+EELDDENSDASQIDKYK+EELDDENSDASQIDKYKK+ELIVNRPK+ERIIEYLAVK+ESATIALTYVK+EVVNEYLGK+FTDEAYDEIIK+FTDEAYDEIIKYYTR+GDPASAMLEVLDPEQNK+GIFILPTTSK+GNLTLTGK+GNVLPIGGLR+GPIITFVGPPGVGK+HAFNTSELLLAFNENDFDKLNSLIYQMIDK+HAFNTSELLLAFNENDFDKLNSLIYQMIDKMPLVSLNTK+HIFEHTSKEEESQVGVVTGLAYTQFGGDILPIEVSTYAGK+IDEFVEEDGIIYAIGTVFEDK+IDEFVEEDG…	IETM[Oxidation]QPGSAEVNVER;KTYVGSM[Oxidation]PGR;M[Oxidation]HIAKDYLTKK;NPLFLLDEIDKM[Oxidation]ASDQR;NYVDWMM[Oxidation]SIPWWEQSEDIDDLKYAQEILEK;NYVDWM[Oxidation]MSIPWWEQSEDIDDLKYAQEILEK;VKNPLFLLDEIDKM[Oxidation]ASDQR	905	905	0.00220770251242175	0.00204660401734659	0.00225667739613383
364	a	1	LR739236.1_prot_VZS00200.1_452		[gene=tig] [locus_tag=MF5583_00484] [protein=Trigger factor] [protein_id=VZS00200.1] [location=complement(552095..553381)] [gbkey=CDS]	1	88.1	428	1		1	LR739236.1_prot_VZS00200.1_452	59	59	59	ANLVVPGFR+ANLVVPGFRK+DDELVKDLGLPEISTYEQLEQK+DFVLEIGSNQFVPGFEDSMIGLK+DLGLPEISTYEQLEQK+DVRKEFEDQLAQQK+EADDQIKKGDIVTFDFK+EFEDQLAQQK+EKEADDQIKKGDIVTFDFK+EKILPAKDDELVKDLGLPEISTYEQLEQK+ENIVASEEDINK+ENIVASEEDINKK+ENIVASEEDINKKFEEFASLYGIQAEQIK+FEEFASLYGIQAEQIK+FPEEYIPSLAGK+FPEEYIPSLAGKDAK+GDIVTFDFK+GYVDDQAFEGGEAK+GYVDDQAFEGGEAKDFVLEIGSNQFVPGFEDSMIGLK+HQVESELLETFIFENNGN+IKSFLVASEIK+ILPAKDDELVK+ILPAKDDELVK…	ANLVVPGFR+ANLVVPGFRK+DDELVKDLGLPEISTYEQLEQK+DFVLEIGSNQFVPGFEDSMIGLK+DLGLPEISTYEQLEQK+DVRKEFEDQLAQQK+EADDQIKKGDIVTFDFK+EFEDQLAQQK+EKEADDQIKKGDIVTFDFK+EKILPAKDDELVKDLGLPEISTYEQLEQK+ENIVASEEDINK+ENIVASEEDINKK+ENIVASEEDINKKFEEFASLYGIQAEQIK+FEEFASLYGIQAEQIK+FPEEYIPSLAGK+FPEEYIPSLAGKDAK+GDIVTFDFK+GYVDDQAFEGGEAK+GYVDDQAFEGGEAKDFVLEIGSNQFVPGFEDSMIGLK+HQVESELLETFIFENNGN+IKSFLVASEIK+ILPAKDDELVK+ILPAKDDELVK…	DFVLEIGSNQFVPGFEDSM[Oxidation]IGLK;GYVDDQAFEGGEAKDFVLEIGSNQFVPGFEDSM[Oxidation]IGLK;KVEVVVNQEDVDSVIDM[Oxidation]YR;n[Acetyl]M[Oxidation]IFAQEKFVDQGQGK;VEVVVNQEDVDSVIDM[Oxidation]YR	1060	1060	0.00465992945718892	0.00454783245009167	0.00481667401646329
365	a	1	LR739236.1_prot_VZS00202.1_453		[locus_tag=MF5583_00485] [protein=hypothetical protein] [protein_id=VZS00202.1] [location=complement(553398..553700)] [gbkey=CDS]	1	64	100	1		1	LR739236.1_prot_VZS00202.1_453	6	6	6	AIDKTIIQTISIKPK+IKNIENVSSSIYILDENQLNILATIK+NIENVSSSIYILDENQLNILATIK+NINISYIK+TIIQTISIKPK+VENENLQDLNINEEK	AIDKTIIQTISIKPK+IKNIENVSSSIYILDENQLNILATIK+NIENVSSSIYILDENQLNILATIK+NINISYIK+TIIQTISIKPK+VENENLQDLNINEEK		54	54	0.00106147188643866	0.000739887127260527	0.00125633802047142
366	a	1	LR739236.1_prot_VZS00204.1_454		[gene=efp] [locus_tag=MF5583_00486] [protein=Elongation factor P] [protein_id=VZS00204.1] [location=complement(553716..554270)] [gbkey=CDS]	1	69.6	184	1		1	LR739236.1_prot_VZS00204.1_454	12	12	12	AVLETGLEIMVPLFVNQGTK+EMQYLYNDGNDAYLMNTETYEQVSIPMTR+IIVSSTDGKYVGRA+KAVLETGLEIMVPLFVNQGTK+KEMQYLYNDGNDAYLMNTETYEQVSIPMTR+MSVNDLRPGTTFLYDGNIYLVLEQSFSK+SVNDLRPGTTFLYDGNIYLVLEQSFSK+VELTFTGGEK+VELTFTGGEKVDK+VELTVVEAEAAVK+VELTVVEAEAAVKGDTTSGAQK+VELTVVEAEAAVKGDTTSGAQKK	AVLETGLEIMVPLFVNQGTK+EMQYLYNDGNDAYLMNTETYEQVSIPMTR+IIVSSTDGKYVGRA+KAVLETGLEIMVPLFVNQGTK+KEMQYLYNDGNDAYLMNTETYEQVSIPMTR+MSVNDLRPGTTFLYDGNIYLVLEQSFSK+SVNDLRPGTTFLYDGNIYLVLEQSFSK+VELTFTGGEK+VELTFTGGEKVDK+VELTVVEAEAAVK+VELTVVEAEAAVKGDTTSGAQK+VELTVVEAEAAVKGDTTSGAQKK	EMQYLYNDGNDAYLMNTETYEQVSIPM[Oxidation]TR;EMQYLYNDGNDAYLM[Oxidation]NTETYEQVSIPMTR;EMQYLYNDGNDAYLM[Oxidation]NTETYEQVSIPM[Oxidation]TR;EM[Oxidation]QYLYNDGNDAYLMNTETYEQVSIPMTR;EM[Oxidation]QYLYNDGNDAYLMNTETYEQVSIPM[Oxidation]TR;EM[Oxidation]QYLYNDGNDAYLM[Oxidation]NTETYEQVSIPMTR;EM[Oxidation]QYLYNDGNDAYLM[Oxidation]NTETYEQVSIPM[Oxidation]TR;KAVLETGLEIM[Oxidation]VPLFVNQGTK;KEMQYLYNDGNDAYLMNTETYEQV…	301	301	0.00300588434660835	0.00327876402548561	0.00297945775605871
367	a	1	LR739236.1_prot_VZS00206.1_455		[gene=fmt] [locus_tag=MF5583_00487] [protein=Methionyl-tRNA formyltransferase] [protein_id=VZS00206.1] [location=complement(554359..555312)] [gbkey=CDS]	1	67.8	317	1		1	LR739236.1_prot_VZS00206.1_455	21	21	21	ALIEMNEVEVVLVVSQPDKPVGR+ALLILEIQKEGK+EIVYTPVKK+FELIKQNEEQITFCK+GGAPIQYAIK+IDSINFHGSLLPK+KEIVYTPVKK+KKEIVYTPVKK+KLALENNLQVVQPEK+KMILASNYYLNK+LALENNLQVVQPEK+MGQLAYSMCK+MGQLAYSMCKK+MILASNYYLNKLNDLK+NISSEEEKINWNNTSLDIFNLIR+QGIVVKTLDK+SLSPTPISYTTINNQR+TGITIMQMVK+VVEIDNMYKDVIPGTIIDINK+VVEIDNMYKDVIPGTIIDINKQGIVVK+YLLDIYNHKFELIK	ALIEMNEVEVVLVVSQPDKPVGR+ALLILEIQKEGK+EIVYTPVKK+FELIKQNEEQITFCK+GGAPIQYAIK+IDSINFHGSLLPK+KEIVYTPVKK+KKEIVYTPVKK+KLALENNLQVVQPEK+KMILASNYYLNK+LALENNLQVVQPEK+MGQLAYSMCK+MGQLAYSMCKK+MILASNYYLNKLNDLK+NISSEEEKINWNNTSLDIFNLIR+QGIVVKTLDK+SLSPTPISYTTINNQR+TGITIMQMVK+VVEIDNMYKDVIPGTIIDINK+VVEIDNMYKDVIPGTIIDINKQGIVVK+YLLDIYNHKFELIK	FELIKQNEEQITFC[Carbamidomethyl]K;MGQLAYSMC[Carbamidomethyl]K;MGQLAYSMC[Carbamidomethyl]KK;M[Oxidation]GQLAYSM[Oxidation]C[Carbamidomethyl]KK;VVEIDNM[Oxidation]YKDVIPGTIIDINK	154	154	0.00084593475924051	0.000789978975963679	0.00111690503684009
368	a	1	LR739236.1_prot_VZS00208.1_456		[locus_tag=MF5583_00488] [protein=hypothetical protein] [protein_id=VZS00208.1] [location=complement(555302..557446)] [gbkey=CDS]	1	25.8	714	1		1	LR739236.1_prot_VZS00208.1_456	12	12	12	DENEIIEIFK+DFNDTANIIDAVNQTK+DYNSLLDSK+IAWILQNINNFKK+INPYYQIPFQYSIDIIHNK+ITSLLNDQYDKFINYK+KDENEIIEIFKNDSCYLNYDKK+NYDYNKPETMIHYDFLANDYQDPR+QDNSIDANFRPWFLIANK+QIKDYPNKLTK+QVFNKYETLPIYMYDFETVK+TSIDEFVNSYQNISFK	DENEIIEIFK+DFNDTANIIDAVNQTK+DYNSLLDSK+IAWILQNINNFKK+INPYYQIPFQYSIDIIHNK+ITSLLNDQYDKFINYK+KDENEIIEIFKNDSCYLNYDKK+NYDYNKPETMIHYDFLANDYQDPR+QDNSIDANFRPWFLIANK+QIKDYPNKLTK+QVFNKYETLPIYMYDFETVK+TSIDEFVNSYQNISFK	KDENEIIEIFKNDSC[Carbamidomethyl]YLNYDKK	37	37	5.47715111681458e-05	0.000151452870264491	8.79788529741892e-05
369	a	1	LR739236.1_prot_VZS00210.1_457		[locus_tag=MF5583_00489] [protein=hypothetical protein] [protein_id=VZS00210.1] [location=complement(557523..558140)] [gbkey=CDS]	1	30.2	205	1		1	LR739236.1_prot_VZS00210.1_457	11	11	11	DVFDVIVQLIEPK+EKIKEYILVNENKK+EYILVNENKK+IKEYILVNENK+IKEYILVNENKK+KLALEEKEQLKK+LALEEKEQLKK+SQYNTEWMVNSQIDLEETK+SQYNTEWMVNSQIDLEETKR+SQYNTEWMVNSQIDLEETKRR+YRDVFDVIVQLIEPK	DVFDVIVQLIEPK+EKIKEYILVNENKK+EYILVNENKK+IKEYILVNENK+IKEYILVNENKK+KLALEEKEQLKK+LALEEKEQLKK+SQYNTEWMVNSQIDLEETK+SQYNTEWMVNSQIDLEETKR+SQYNTEWMVNSQIDLEETKRR+YRDVFDVIVQLIEPK		138	138	0.00144436482621949	0.00113828788809312	0.00122569562972822
370	a	1	LR739236.1_prot_VZS00212.1_458		[gene=mnmA] [locus_tag=MF5583_00490] [protein=tRNA-specific 2-thiouridylase MnmA] [protein_id=VZS00212.1] [location=complement(558187..559314)] [gbkey=CDS]	1	48.3	375	1		1	LR739236.1_prot_VZS00212.1_458	14	14	14	AITIGQQAVFYLNDICLGGAVIDK+ASDTNKDQTYFLAQLNQNQLSK+DQTYFLAQLNQNQLSK+FLNYAINNLNADYIAMGHYAK+GIHLSGMSEPYYVANKDVEKK+HFTDFLQNYIPSQTGDIVDIK+IALEQNLITANKK+KGIHLSGMSEPYYVANK+KGIHLSGMSEPYYVANKDVEK+KGIHLSGMSEPYYVANKDVEKK+KIALEQNLITANKK+NWDSATNNDILGNTNINNDICPQEQDYLDAK+TPNPDILCNK+VLGQHIGIMYYTIGQR	AITIGQQAVFYLNDICLGGAVIDK+ASDTNKDQTYFLAQLNQNQLSK+DQTYFLAQLNQNQLSK+FLNYAINNLNADYIAMGHYAK+GIHLSGMSEPYYVANKDVEKK+HFTDFLQNYIPSQTGDIVDIK+IALEQNLITANKK+KGIHLSGMSEPYYVANK+KGIHLSGMSEPYYVANKDVEK+KGIHLSGMSEPYYVANKDVEKK+KIALEQNLITANKK+NWDSATNNDILGNTNINNDICPQEQDYLDAK+TPNPDILCNK+VLGQHIGIMYYTIGQR	AITIGQQAVFYLNDIC[Carbamidomethyl]LGGAVIDK;FLNYAINNLNADYIAM[Oxidation]GHYAK;NWDSATNNDILGNTNINNDIC[Carbamidomethyl]PQEQDYLDAK;TPNPDILC[Carbamidomethyl]NK	94	94	0.000446935531132069	0.00057673252996718	0.000395936830694024
371	a	1	LR739236.1_prot_VZS00214.1_459		[locus_tag=MF5583_00491] [protein=hypothetical protein] [protein_id=VZS00214.1] [location=complement(559428..560210)] [gbkey=CDS]	1	19.2	260	1		1	LR739236.1_prot_VZS00214.1_459	5	5	5	EELINLLK+EKESILDLLK+GNNNLNSSMLK+KDEIINFAEELITK+KIENLFK	EELINLLK+EKESILDLLK+GNNNLNSSMLK+KDEIINFAEELITK+KIENLFK	GNNNLNSSM[Oxidation]LK	10	10	8.5949140602321e-05	0.000109450758470492	2.1963951406843e-05
372	a	1	LR739236.1_prot_VZS00216.1_460		[locus_tag=MF5583_00492] [protein=hypothetical protein] [protein_id=VZS00216.1] [location=complement(560215..560952)] [gbkey=CDS]	1	35.5	245	1		1	LR739236.1_prot_VZS00216.1_460	10	10	10	EELNAAIKKNDLDK+ESLQTDLEEEYQK+IKEELNAAIK+IKEELNAAIKK+NDLDKIKEISEAVVSK+SPNNTTQSDEPQKTPEQIEK+SPNNTTQSDEPQKTPEQIEKEGK+SPNNTTQSDEPQKTPEQIEKEGKK+TIKLEKPINKR+VNNDFNNLIKDK	EELNAAIKKNDLDK+ESLQTDLEEEYQK+IKEELNAAIK+IKEELNAAIKK+NDLDKIKEISEAVVSK+SPNNTTQSDEPQKTPEQIEK+SPNNTTQSDEPQKTPEQIEKEGK+SPNNTTQSDEPQKTPEQIEKEGKK+TIKLEKPINKR+VNNDFNNLIKDK		95	95	0.000798099162735838	0.000650450221767497	0.000745877860020139
373	a	1	LR739236.1_prot_VZS00218.1_461		[locus_tag=MF5583_00493] [protein=hypothetical protein] [protein_id=VZS00218.1] [location=complement(561015..561932)] [gbkey=CDS]	1	40.7	305	1		1	LR739236.1_prot_VZS00218.1_461	10	10	10	DQPFEEENKTENSIESK+EIKEKLTNLLTK+ITVLFTEIYSNILQNEFNIQSNKK+NLHKDQPFEEENKTENSIESK+NLKNNNLIDTEIDNKDK+NNNLIDTEIDNKDK+NNNLIDTEIDNKDKKK+NPNNTLDSNNNSMNNNENVMEFDDR+NTETEKNPNNTLDSNNNSMNNNENVMEFDDR+TQILELLDKYESENLKK	DQPFEEENKTENSIESK+EIKEKLTNLLTK+ITVLFTEIYSNILQNEFNIQSNKK+NLHKDQPFEEENKTENSIESK+NLKNNNLIDTEIDNKDK+NNNLIDTEIDNKDK+NNNLIDTEIDNKDKKK+NPNNTLDSNNNSMNNNENVMEFDDR+NTETEKNPNNTLDSNNNSMNNNENVMEFDDR+TQILELLDKYESENLKK	NTETEKNPNNTLDSNNNSMNNNENVM[Oxidation]EFDDR	47	47	0.00040297465921744	0.000205265029000399	0.000262127157773471
374	a	1	LR739236.1_prot_VZS00220.1_462		[locus_tag=MF5583_00494] [protein=hypothetical protein] [protein_id=VZS00220.1] [location=complement(562272..563006)] [gbkey=CDS]	1	34	244	1		1	LR739236.1_prot_VZS00220.1_462	8	8	8	EIEELLNKK+ELEKPNNNLNMSEQDLPK+ELEKPNNNLNMSEQDLPKDQPNNKEEK+ELEKPNNNLNMSEQDLPKDQPNNKEEKNEK+IALLFSESLDNSTNGNEAQK+IDNKENDSNSNPKELEKPNNNLNMSEQDLPK+INEVNSLLEK+INEVNSLLEKK	EIEELLNKK+ELEKPNNNLNMSEQDLPK+ELEKPNNNLNMSEQDLPKDQPNNKEEK+ELEKPNNNLNMSEQDLPKDQPNNKEEKNEK+IALLFSESLDNSTNGNEAQK+IDNKENDSNSNPKELEKPNNNLNMSEQDLPK+INEVNSLLEK+INEVNSLLEKK		53	53	0.000572407186388409	0.000279906857727816	0.000374467368247816
375	a	1	LR739236.1_prot_VZS00222.1_463		[gene=dck_1] [locus_tag=MF5583_00495] [protein=Deoxyadenosine/deoxycytidine kinase] [protein_id=VZS00222.1] [location=complement(563238..563876)] [gbkey=CDS]	1	46.2	212	1		1	LR739236.1_prot_VZS00222.1_463	8	8	8	AYDDNNLNVQDYNYK+ELLKNDYVFINETSLDCPYFNK+IAIFGTTGAGK+LNDTDYNVFKDYFLTCILPNIFDLK+NDYVFINETSLDCPYFNK+SILDSMVFSQTDHMYNR+TTLLENLKELLK+TTLLENLKELLKNDYVFINETSLDCPYFNK	AYDDNNLNVQDYNYK+ELLKNDYVFINETSLDCPYFNK+IAIFGTTGAGK+LNDTDYNVFKDYFLTCILPNIFDLK+NDYVFINETSLDCPYFNK+SILDSMVFSQTDHMYNR+TTLLENLKELLK+TTLLENLKELLKNDYVFINETSLDCPYFNK	ELLKNDYVFINETSLDC[Carbamidomethyl]PYFNK;LNDTDYNVFKDYFLTC[Carbamidomethyl]ILPNIFDLK;NDYVFINETSLDC[Carbamidomethyl]PYFNK;TTLLENLKELLKNDYVFINETSLDC[Carbamidomethyl]PYFNK	44	44	0.000368932631830718	0.000402696186825396	0.000404053823050414
376	a	1	LR739236.1_prot_VZS00224.1_464		[gene=mtnN] [locus_tag=MF5583_00496] [protein=5'-methylthioadenosine/S-adenosylhomocysteine nucleosidase] [protein_id=VZS00224.1] [location=complement(563888..564550)] [gbkey=CDS]	1	32.7	220	1		1	LR739236.1_prot_VZS00224.1_464	3	3	3	IGLVNASCSLSYILNHYDISEILNIGTCGSLNK+ISNIASGDVFINKQEHLTNFINK+LVISAMYEELEYSLKK	IGLVNASCSLSYILNHYDISEILNIGTCGSLNK+ISNIASGDVFINKQEHLTNFINK+LVISAMYEELEYSLKK	IGLVNASC[Carbamidomethyl]SLSYILNHYDISEILNIGTC[Carbamidomethyl]GSLNK	25	25	0.000203152514150941	0.000258701792748436	0.000181701779820247
377	a	1	LR739236.1_prot_VZS00226.1_465		[gene=nadD] [locus_tag=MF5583_00497] [protein=putative nicotinate-nucleotide adenylyltransferase] [protein_id=VZS00226.1] [location=complement(564534..565652)] [gbkey=CDS]	1	25.8	372	1		1	LR739236.1_prot_VZS00226.1_465	8	8	8	IALFGGSFDPIHTDHVNIIK+KALIAGTLHDITK+KALIAGTLHDITKR+LKFDEVWLIPAYLNPFK+LRELCFSDLMLGFK+NEDYNKEVLDK+NEDYNKEVLDKYNLELFEFDNNYLSSTDIR+RNEDYNKEVLDKYNLELFEFDNNYLSSTDIR	IALFGGSFDPIHTDHVNIIK+KALIAGTLHDITK+KALIAGTLHDITKR+LKFDEVWLIPAYLNPFK+LRELCFSDLMLGFK+NEDYNKEVLDK+NEDYNKEVLDKYNLELFEFDNNYLSSTDIR+RNEDYNKEVLDKYNLELFEFDNNYLSSTDIR	LRELC[Carbamidomethyl]FSDLMLGFK	30	30	0.000135161954979456	0.00018359482066018	0.000138160339494658
378	a	1	LR739236.1_prot_VZS00230.1_467		[gene=nadE] [locus_tag=MF5583_00499] [protein=NH(3)-dependent NAD(+) synthetase] [protein_id=VZS00230.1] [location=complement(565984..566721)] [gbkey=CDS]	1	75.9	245	1		1	LR739236.1_prot_VZS00230.1_467	15	15	15	AAEILNVPEIIINR+AFPNNYLTVWMPIYSSQLDYDCANELIK+AFPNNYLTVWMPIYSSQLDYDCANELIKK+AKCDGVVVGISGGIDSAVVANLAK+CDGVVVGISGGIDSAVVANLAK+KAAEILNVPEIIINR+KPTAGLWEGQTDEGEIGFSYDLIDSYLLK+KYLVLGTDNLDEWHIGYFTK+METNLKQYLDYLVEFIQQTVKK+MTTLYTIAQTKK+NSFSNLDDEVSLLAISNAK+QYLDYLVEFIQQTVK+QYLDYLVEFIQQTVKK+RAFPNNYLTVWMPIYSSQLDYDCANELIK+YGDGGVDVVPIIHLLK	AAEILNVPEIIINR+AFPNNYLTVWMPIYSSQLDYDCANELIK+AFPNNYLTVWMPIYSSQLDYDCANELIKK+AKCDGVVVGISGGIDSAVVANLAK+CDGVVVGISGGIDSAVVANLAK+KAAEILNVPEIIINR+KPTAGLWEGQTDEGEIGFSYDLIDSYLLK+KYLVLGTDNLDEWHIGYFTK+METNLKQYLDYLVEFIQQTVKK+MTTLYTIAQTKK+NSFSNLDDEVSLLAISNAK+QYLDYLVEFIQQTVK+QYLDYLVEFIQQTVKK+RAFPNNYLTVWMPIYSSQLDYDCANELIK+YGDGGVDVVPIIHLLK	AFPNNYLTVWMPIYSSQLDYDC[Carbamidomethyl]ANELIK;AFPNNYLTVWMPIYSSQLDYDC[Carbamidomethyl]ANELIKK;AKC[Carbamidomethyl]DGVVVGISGGIDSAVVANLAK;C[Carbamidomethyl]DGVVVGISGGIDSAVVANLAK;RAFPNNYLTVWMPIYSSQLDYDC[Carbamidomethyl]ANELIK;RAFPNNYLTVWM[Oxidation]PIYSSQLDYDC[Carbamidomethyl]ANELIK	108	108	0.000820901995956862	0.000929214602524995	0.000745877860020139
379	a	1	LR739236.1_prot_VZS00232.1_468		[gene=obg] [locus_tag=MF5583_00500] [protein=GTPase Obg] [protein_id=VZS00232.1] [location=complement(566723..568024)] [gbkey=CDS]	1	71.4	433	1		1	LR739236.1_prot_VZS00232.1_468	30	30	30	AISNSKPVVADYPFTTLTPQLGVAR+APTIFEAGELGQEFEIR+AYNLNLEKRPEVVVLNK+CLVICHIIDASGNYGSEDIIK+DKNVVQISGLK+DKNVVQISGLKK+ENIDELLFK+FPIWTEDNLLMFNEK+FTEQQDDIQVYNK+FTEQQDDIQVYNKGNNR+GEDKIIKVPVGTILYDKK+GGDGAVSFLHALFVPNGGPDGGDGGDGGSVYFQGDEGK+GGDGAVSFLHALFVPNGGPDGGDGGDGGSVYFQGDEGKHSLLDLK+GLGHQFLK+IIKVPVGTILYDKK+IYQKFPIWTEDNLLMFNEK+KYSAQDGFKGDIK+LKETGVYETLVK+NKAPTIFEAGELGQEFEIR+NNDTFVVADLPGLIK+NVVQISGLK+NVVQISGLKK+…	AISNSKPVVADYPFTTLTPQLGVAR+APTIFEAGELGQEFEIR+AYNLNLEKRPEVVVLNK+CLVICHIIDASGNYGSEDIIK+DKNVVQISGLK+DKNVVQISGLKK+ENIDELLFK+FPIWTEDNLLMFNEK+FTEQQDDIQVYNK+FTEQQDDIQVYNKGNNR+GEDKIIKVPVGTILYDKK+GGDGAVSFLHALFVPNGGPDGGDGGDGGSVYFQGDEGK+GGDGAVSFLHALFVPNGGPDGGDGGDGGSVYFQGDEGKHSLLDLK+GLGHQFLK+IIKVPVGTILYDKK+IYQKFPIWTEDNLLMFNEK+KYSAQDGFKGDIK+LKETGVYETLVK+NKAPTIFEAGELGQEFEIR+NNDTFVVADLPGLIK+NVVQISGLK+NVVQISGLKK+…	C[Carbamidomethyl]LVIC[Carbamidomethyl]HIIDASGNYGSEDIIK;IYQKFPIWTEDNLLM[Oxidation]FNEK	199	199	0.000890258419402794	0.000788652116461745	0.000923196109941209
380	a	1	LR739236.1_prot_VZS00234.1_469		[locus_tag=MF5583_00501] [protein=hypothetical protein] [protein_id=VZS00234.1] [location=complement(568095..568406)] [gbkey=CDS]	1	33	103	1		1	LR739236.1_prot_VZS00234.1_469	3	3	3	DYNFFMVK+EVENLVNSQILIWDKLEETNYK+LSEKEVENLVNSQILIWDKLEETNYK	DYNFFMVK+EVENLVNSQILIWDKLEETNYK+LSEKEVENLVNSQILIWDKLEETNYK		7	7	0.00010847949784759	0.000221026774387013	5.54429841337785e-05
381	a	1	LR739236.1_prot_VZS00236.1_470		[locus_tag=MF5583_00502] [protein=hypothetical protein] [protein_id=VZS00236.1] [location=complement(568396..569148)] [gbkey=CDS]	1	21.6	250	1		1	LR739236.1_prot_VZS00236.1_470	3	3	3	KLLNSQNNLDQIIAIK+LIIDDIKNYLLNIDNVYENK+TIEFNQSNVINIISEIKK	KLLNSQNNLDQIIAIK+LIIDDIKNYLLNIDNVYENK+TIEFNQSNVINIISEIKK		18	18	0.000134080659339621	0.000113828788809312	0.000159897566241817
382	a	1	LR739236.1_prot_VZS00238.1_471		[locus_tag=MF5583_00504] [protein=hypothetical protein] [protein_id=VZS00238.1] [location=complement(569335..570942)] [gbkey=CDS]	1	41.9	535	1		1	LR739236.1_prot_VZS00238.1_471	20	20	20	DKPLINIDDSSISEICK+DYNPIQIGNHISLLK+EDYCQTLLIIYK+FDTNFLAR+FSQDVIK+FSQDVIKEIIKK+IISLILALVPSTAKR+KKVNEIFEITHYGLFQYQILK+KVDELLK+KVDELLKK+KVNEIFEITHYGLFQYQILK+KYKLIFQLAK+LTKNEFEEISFIIENITIK+NKEDYCQTLLIIYKLENFKN+NYDDSDRFLLPFLIK+SGRPLSSNELDYFK+TNNQFVNMLK+TSNQTSTIYLTSK+VDELLKK+YIADNLILTNNNNYNSDFLNLLLIELSK	DKPLINIDDSSISEICK+DYNPIQIGNHISLLK+EDYCQTLLIIYK+FDTNFLAR+FSQDVIK+FSQDVIKEIIKK+IISLILALVPSTAKR+KKVNEIFEITHYGLFQYQILK+KVDELLK+KVDELLKK+KVNEIFEITHYGLFQYQILK+KYKLIFQLAK+LTKNEFEEISFIIENITIK+NKEDYCQTLLIIYKLENFKN+NYDDSDRFLLPFLIK+SGRPLSSNELDYFK+TNNQFVNMLK+TSNQTSTIYLTSK+VDELLKK+YIADNLILTNNNNYNSDFLNLLLIELSK	DKPLINIDDSSISEIC[Carbamidomethyl]K;EDYC[Carbamidomethyl]QTLLIIYK;NKEDYC[Carbamidomethyl]QTLLIIYKLENFKN	85	85	0.000302830149598832	0.000329784341410156	0.000266851746064448
383	a	1	LR739236.1_prot_VZS00240.1_472		[locus_tag=MF5583_00505] [protein=Putative multidrug export ATP-binding/permease protein] [protein_id=VZS00240.1] [location=complement(570977..572830)] [gbkey=CDS]	1	37.4	617	1		1	LR739236.1_prot_VZS00240.1_472	23	23	22	AELHDFIMSLPDQYHTVLGQR+ALTDQDVDFYFDHVSGNILTR+DPDVVILDEATSALDNVVEK+DTDADMTDRINNISLIK+EIQDKLEELIK+FDATDEEVIEACKK+GFILSGGQK+GYKIDKINSIVFDNITFSYPK+IDKINSIVFDNITFSYPK+INLPAYLDHIGYVEQEPQILYGTFLENIK+INSIVFDNITFSYPK+INSIVFDNITFSYPKKPER+ISELTDPKPLIHSNLK+KAELHDFIMSLPDQYHTVLGQR+LEEQNKNYEDGLTK+NVDHIYVLGANGSGIVQSGTFDELK+NVDHIYVLGANGSGIVQSGTFDELKK+RLEEQNKNYEDGLTK+VFLKDPDVVILDEATSALDNVVEK+VFLKDPDVVILDEATSALDNVVE…	AELHDFIMSLPDQYHTVLGQR+ALTDQDVDFYFDHVSGNILTR+DPDVVILDEATSALDNVVEK+DTDADMTDRINNISLIK+EIQDKLEELIK+FDATDEEVIEACKK+GYKIDKINSIVFDNITFSYPK+IDKINSIVFDNITFSYPK+INLPAYLDHIGYVEQEPQILYGTFLENIK+INSIVFDNITFSYPK+INSIVFDNITFSYPKKPER+ISELTDPKPLIHSNLK+KAELHDFIMSLPDQYHTVLGQR+LEEQNKNYEDGLTK+NVDHIYVLGANGSGIVQSGTFDELK+NVDHIYVLGANGSGIVQSGTFDELKK+RLEEQNKNYEDGLTK+VFLKDPDVVILDEATSALDNVVEK+VFLKDPDVVILDEATSALDNVVEKEIQDK+VFL…	FDATDEEVIEAC[Carbamidomethyl]KK;KAELHDFIM[Oxidation]SLPDQYHTVLGQR;YSKFDATDEEVIEAC[Carbamidomethyl]K;YSKFDATDEEVIEAC[Carbamidomethyl]KK	193	188	0.000565007640653183	0.000654373455513486	0.000525606627681003
384	a	1	LR739236.1_prot_VZS00242.1_473		[locus_tag=MF5583_00506] [protein=Putative multidrug export ATP-binding/permease protein] [protein_id=VZS00242.1] [location=complement(572847..574718)] [gbkey=CDS]	1	49.3	623	1		1	LR739236.1_prot_VZS00242.1_473	30	30	29	DPDILILDEATSALDNVVEK+DPDILILDEATSALDNVVEKEIQAK+DVFLPSYLSHVGYVEQDPSVLLGTVLDNLR+DVNFAYPDKPDNVILPNFNLTLEQGK+FYDPTSGEVLINNNINIK+GFILSGGQK+IDEITDAQQLINNHSLDK+IDEITDAQQLINNHSLDKK+IEGNLVFK+IHKIEGNLVFK+IITDINGDVTDRINTIK+KAELHDLIMTWPDQYNTILGER+KGIIQIGTFK+KIITDINGDVTDR+KIITDINGDVTDRINTIK+KLITTDIQYYSNKK+KPGEFKDLYEAGFSK+KPGEFKDLYEAGFSKYDA+LITTDIQYYSNKK+MFLKDPDILILDEATSALDNVVEK+MFLKDPDILILDEATSALDNVVEKEIQAK+N…	DPDILILDEATSALDNVVEK+DPDILILDEATSALDNVVEKEIQAK+DVFLPSYLSHVGYVEQDPSVLLGTVLDNLR+DVNFAYPDKPDNVILPNFNLTLEQGK+FYDPTSGEVLINNNINIK+IDEITDAQQLINNHSLDK+IDEITDAQQLINNHSLDKK+IEGNLVFK+IHKIEGNLVFK+IITDINGDVTDRINTIK+KAELHDLIMTWPDQYNTILGER+KGIIQIGTFK+KIITDINGDVTDR+KIITDINGDVTDRINTIK+KLITTDIQYYSNKK+KPGEFKDLYEAGFSK+KPGEFKDLYEAGFSKYDA+LITTDIQYYSNKK+MFLKDPDILILDEATSALDNVVEK+MFLKDPDILILDEATSALDNVVEKEIQAK+NNFDHFYKPMT…	M[Oxidation]FLKDPDILILDEATSALDNVVEK;M[Oxidation]FLKDPDILILDEATSALDNVVEKEIQAK;TILGPM[Oxidation]LIC[Carbamidomethyl]AGMLIGPIM[Oxidation]QLLR;YVKPSATDEEIILAC[Carbamidomethyl]K;YVKPSATDEEIILAC[Carbamidomethyl]KK	263	258	0.000839349231821061	0.000731394756755191	0.000799407787147712
385	a	1	LR739236.1_prot_VZS00248.1_476		[gene=rnhB] [locus_tag=MF5583_00509] [protein=Ribonuclease HII] [protein_id=VZS00248.1] [location=complement(576680..577303)] [gbkey=CDS]	1	46.9	207	1		1	LR739236.1_prot_VZS00248.1_476	6	6	6	DHNITYLSGSDEAGR+DKILDEYDQIYPNYGFK+GDDLSFSIACSSILAK+NCLDYQIIVISSEQVDKLNPLQASLLGFK+VTPQLSLIDGNQNIK+VTPQLSLIDGNQNIKLENIK	DHNITYLSGSDEAGR+DKILDEYDQIYPNYGFK+GDDLSFSIACSSILAK+NCLDYQIIVISSEQVDKLNPLQASLLGFK+VTPQLSLIDGNQNIK+VTPQLSLIDGNQNIKLENIK	GDDLSFSIAC[Carbamidomethyl]SSILAK;NC[Carbamidomethyl]LDYQIIVISSEQVDKLNPLQASLLGFK	27	27	0.000215910884604864	0.000219959012191907	0.000303463289968942
386	a	1	LR739236.1_prot_VZS00250.1_477		[gene=rbgA] [locus_tag=MF5583_00510] [protein=Ribosome biogenesis GTPase A] [protein_id=VZS00250.1] [location=complement(577297..578247)] [gbkey=CDS]	1	45.6	316	1		1	LR739236.1_prot_VZS00250.1_477	10	10	10	DKPIVYIFSK+GIQLIHLNPFINLLDTPGVLPSK+GIQLIHLNPFINLLDTPGVLPSKLESETVAVNICAINSIKDNVFPK+HTDVVNDLINVINELTVK+IEMVDVVVEVIDSR+LLKDKPIVYIFSK+LQKPISVADSYK+NTLINALVIGIPNVGK+VGNKPGVTR+VTQQWVDYYIKNENSK	DKPIVYIFSK+GIQLIHLNPFINLLDTPGVLPSK+GIQLIHLNPFINLLDTPGVLPSKLESETVAVNICAINSIKDNVFPK+HTDVVNDLINVINELTVK+IEMVDVVVEVIDSR+LLKDKPIVYIFSK+LQKPISVADSYK+NTLINALVIGIPNVGK+VGNKPGVTR+VTQQWVDYYIKNENSK	GIQLIHLNPFINLLDTPGVLPSKLESETVAVNIC[Carbamidomethyl]AINSIKDNVFPK	79	79	0.00047734411948441	0.000522315644852855	0.000415646928521903
387	a	1	LR739236.1_prot_VZS00252.1_478		[gene=rplS] [locus_tag=MF5583_00511] [protein=50S ribosomal protein L19] [protein_id=VZS00252.1] [location=complement(578346..578729)] [gbkey=CDS]	1	76.4	127	1		1	LR739236.1_prot_VZS00252.1_478	17	17	17	DDLIDFR+FDIVNNQLR+FDIVNNQLRDDLIDFR+IKEGDKFR+IKEIMPTK+IKEIMPTKQAK+IQSFEGLVIK+IQSFEGLVIKTQGSGITYSVVVR+KMSNGVFVER+MSNGVFVER+SGDTIRVDVK+SRFDIVNNQLR+SRFDIVNNQLRDDLIDFR+TFPLHSPIIDSVTLVK+TFPLHSPIIDSVTLVKR+TQGSGITYSVVVR+TQGSGITYSVVVRK	DDLIDFR+FDIVNNQLR+FDIVNNQLRDDLIDFR+IKEGDKFR+IKEIMPTK+IKEIMPTKQAK+IQSFEGLVIK+IQSFEGLVIKTQGSGITYSVVVR+KMSNGVFVER+MSNGVFVER+SGDTIRVDVK+SRFDIVNNQLR+SRFDIVNNQLRDDLIDFR+TFPLHSPIIDSVTLVK+TFPLHSPIIDSVTLVKR+TQGSGITYSVVVR+TQGSGITYSVVVRK	IKEIM[Oxidation]PTK;KM[Oxidation]SNGVFVER	361	361	0.00549871470388865	0.00506403666750088	0.00553076508654205
388	a	1	LR739236.1_prot_VZS00254.1_479		[gene=trmD] [locus_tag=MF5583_00512] [protein=tRNA (guanine-N(1)-)-methyltransferase] [protein_id=VZS00254.1] [location=complement(578731..579453)] [gbkey=CDS]	1	60.8	240	1		1	LR739236.1_prot_VZS00254.1_479	12	12	12	AIESIKTDNSIVLLTTPQGK+HNQVDDYQYGGGSGMVLMIEPLIR+ILDYIDDEVSIGDYVITGGELASLILVDSISR+ILPNVIKQESHENESFENNLLDHPVYTKPYEFR+KRPDLIDETKLNK+KVPDVLLSGHHQNIK+KVPDVLLSGHHQNIKK+QESHENESFENNLLDHPVYTKPYEFR+RPDLIDETKLNK+TDNSIVLLTTPQGK+TLKQPIVK+VPDVLLSGHHQNIK	AIESIKTDNSIVLLTTPQGK+HNQVDDYQYGGGSGMVLMIEPLIR+ILDYIDDEVSIGDYVITGGELASLILVDSISR+ILPNVIKQESHENESFENNLLDHPVYTKPYEFR+KRPDLIDETKLNK+KVPDVLLSGHHQNIK+KVPDVLLSGHHQNIKK+QESHENESFENNLLDHPVYTKPYEFR+RPDLIDETKLNK+TDNSIVLLTTPQGK+TLKQPIVK+VPDVLLSGHHQNIK	HNQVDDYQYGGGSGMVLM[Oxidation]IEPLIR;HNQVDDYQYGGGSGM[Oxidation]VLMIEPLIR	65	65	0.000372446275943391	0.000569143944046559	0.000594857017268666
389	a	1	LR739236.1_prot_VZS00256.1_480		[gene=rimM] [locus_tag=MF5583_00513] [protein=Ribosome maturation factor RimM] [protein_id=VZS00256.1] [location=complement(579456..579950)] [gbkey=CDS]	1	53	164	1		1	LR739236.1_prot_VZS00256.1_480	7	7	7	IGVIVNTFSIK+IQNITLNK+MNANLIK+NKEIYCLK+NKNITQPISLIGFK+TNGIISDYMNNNYQQLVK+VILNDDIMIDDLNKIDTFFIK	IGVIVNTFSIK+IQNITLNK+MNANLIK+NKEIYCLK+NKNITQPISLIGFK+TNGIISDYMNNNYQQLVK+VILNDDIMIDDLNKIDTFFIK	M[Oxidation]NANLIK;NKEIYC[Carbamidomethyl]LK	38	38	0.000510978122483311	0.00045115068735398	0.000348208985718243
390	a	1	LR739236.1_prot_VZS00258.1_481		[gene=rpsP] [locus_tag=MF5583_00514] [protein=30S ribosomal protein S16] [protein_id=VZS00258.1] [location=complement(579981..580259)] [gbkey=CDS]	1	46.7	92	1		1	LR739236.1_prot_VZS00258.1_481	7	7	7	DEVKIDKELTLK+IDKELTLK+INRNGQYIELVGTFNPLKDEVK+NGQYIELVGTFNPLKDEVK+NGQYIELVGTFNPLKDEVKIDK+NGQYIELVGTFNPLKDEVKIDKELTLK+WLNNGAQPTDTVR	DEVKIDKELTLK+IDKELTLK+INRNGQYIELVGTFNPLKDEVK+NGQYIELVGTFNPLKDEVK+NGQYIELVGTFNPLKDEVKIDK+NGQYIELVGTFNPLKDEVKIDKELTLK+WLNNGAQPTDTVR		173	173	0.00370422111400221	0.00321690055330664	0.00372432219507338
391	a	1	LR739236.1_prot_VZS00260.1_482		[gene=rlmH] [locus_tag=MF5583_00515] [protein=Ribosomal RNA large subunit methyltransferase H] [protein_id=VZS00260.1] [location=complement(580348..580815)] [gbkey=CDS]	1	43.2	155	1		1	LR739236.1_prot_VZS00260.1_482	5	5	5	EENSNLLLNK+IICFGKLDK+IKEENSNLLLNKLENYKDFEK+LISTQNLVDIIQTNLNYK+YIDLEVIELKEEINGELNK	EENSNLLLNK+IICFGKLDK+IKEENSNLLLNKLENYKDFEK+LISTQNLVDIIQTNLNYK+YIDLEVIELKEEINGELNK	IIC[Carbamidomethyl]FGKLDK	30	30	0.000360431879945217	0.000367189641320361	0.000368427571985754
392	a	1	LR739236.1_prot_VZS00262.1_483		[gene=ffh] [locus_tag=MF5583_00516] [protein=Signal recognition particle protein] [protein_id=VZS00262.1] [location=complement(580819..582162)] [gbkey=CDS]	1	70.5	447	1		1	LR739236.1_prot_VZS00262.1_483	43	43	43	ALGGYISEGANAHQQMIK+EIINNVK+ENAPLELNK+ENAPLELNKKPSVVMMVGLQGSGK+ENNFDVVILDTAGR+GFGDFLSK+GFGDFLSKR+GGATLSISYLTK+GGATLSISYLTKLPIK+GKQDPVKTAEQALDYAK+GKQDPVKTAEQALDYAKENNFDVVILDTAGR+IVHEELVNILGK+IVHEELVNILGKENAPLELNK+IVHEELVNILGKENAPLELNKKPSVVMMVGLQGSGK+KKTSPNEILLVVDGMSGQEIINVTNEFNSK+KLAVFSILMDSMTLK+KPSVVMMVGLQGSGK+KQVLEMTK+KTSPNEILLVVDGMSGQEIINVTNEFNSK+KVLLVALDIYRPGAIEQLVQLGQK+LAVFSILMDSMTLK+LAYLLNK+L…	ALGGYISEGANAHQQMIK+EIINNVK+ENAPLELNK+ENAPLELNKKPSVVMMVGLQGSGK+ENNFDVVILDTAGR+GFGDFLSK+GFGDFLSKR+GGATLSISYLTK+GGATLSISYLTKLPIK+GKQDPVKTAEQALDYAK+GKQDPVKTAEQALDYAKENNFDVVILDTAGR+IVHEELVNILGK+IVHEELVNILGKENAPLELNK+IVHEELVNILGKENAPLELNKKPSVVMMVGLQGSGK+KKTSPNEILLVVDGMSGQEIINVTNEFNSK+KLAVFSILMDSMTLK+KPSVVMMVGLQGSGK+KQVLEMTK+KTSPNEILLVVDGMSGQEIINVTNEFNSK+KVLLVALDIYRPGAIEQLVQLGQK+LAVFSILMDSMTLK+LAYLLNK+L…	ALGGYISEGANAHQQM[Oxidation]IK;ENAPLELNKKPSVVMM[Oxidation]VGLQGSGK;ENAPLELNKKPSVVM[Oxidation]MVGLQGSGK;KLAVFSILMDSM[Oxidation]TLK;KPSVVMM[Oxidation]VGLQGSGK;KQVLEM[Oxidation]TK	426	426	0.00174974760510318	0.00166796099933108	0.00198019517157891
393	a	1	LR739236.1_prot_VZS00264.1_484		[gene=rny] [locus_tag=MF5583_00517] [protein=Ribonuclease Y] [protein_id=VZS00264.1] [location=complement(582194..583723)] [gbkey=CDS]	1	46.6	509	1		1	LR739236.1_prot_VZS00264.1_484	17	17	17	AKVVANNILISAMER+ESEIAAIVAIADSISASRPGAR+FLVDQKEEYLIKR+IGNSIPGVAK+IQPVKIENELKKQEQELK+KFLVDQKEEYLIKR+KQVLANGYKEISEAK+KYNEDPIIINCIESHHEDKEK+LIVDPLVASDLDLALILEK+SEKELISILK+SELEKNELDR+TFEQVGGVDIVVDETPNTVIVSSFNPIRR+TSYGQNVLAHSIEVAK+TTNIVKLPSDDLK+VIIPGEITITVIR+YIIQETGLNTIK+YNEDPIIINCIESHHEDKEK	AKVVANNILISAMER+ESEIAAIVAIADSISASRPGAR+FLVDQKEEYLIKR+IGNSIPGVAK+IQPVKIENELKKQEQELK+KFLVDQKEEYLIKR+KQVLANGYKEISEAK+KYNEDPIIINCIESHHEDKEK+LIVDPLVASDLDLALILEK+SEKELISILK+SELEKNELDR+TFEQVGGVDIVVDETPNTVIVSSFNPIRR+TSYGQNVLAHSIEVAK+TTNIVKLPSDDLK+VIIPGEITITVIR+YIIQETGLNTIK+YNEDPIIINCIESHHEDKEK	KYNEDPIIINC[Carbamidomethyl]IESHHEDKEK;YNEDPIIINC[Carbamidomethyl]IESHHEDKEK	120	120	0.000439032938243683	0.00050317244562073	0.000392675752067331
394	a	1	LR739236.1_prot_VZS00266.1_485		[gene=recA] [locus_tag=MF5583_00518] [protein=Protein RecA] [protein_id=VZS00266.1] [location=complement(583861..584898)] [gbkey=CDS]	1	42.6	345	1		1	LR739236.1_prot_VZS00266.1_485	11	11	11	AGGIAAFIDAEHSLEPK+GIDKLGELVDLLVSHEIIEK+IGVIFGSPETTTGGK+KSENILNNSEIIGNK+LGELVDLLVSHEIIEK+SGVWYSYQNEK+SNTTVIFINQLR+STELQNTIENNDIR+TELEGEMSDQSIGLQAR+TSVIQWLNADENR+TTLSLHAICEIQK	AGGIAAFIDAEHSLEPK+GIDKLGELVDLLVSHEIIEK+IGVIFGSPETTTGGK+KSENILNNSEIIGNK+LGELVDLLVSHEIIEK+SGVWYSYQNEK+SNTTVIFINQLR+STELQNTIENNDIR+TELEGEMSDQSIGLQAR+TSVIQWLNADENR+TTLSLHAICEIQK	TTLSLHAIC[Carbamidomethyl]EIQK	47	47	0.000307673010561932	0.000247453888715895	0.000215183060159796
395	a	1	LR739236.1_prot_VZS00269.1_486		[locus_tag=MF5583_00519] [protein=Protein MG115] [protein_id=VZS00269.1] [location=complement(584941..585411)] [gbkey=CDS]	1	26.3	156	1		1	LR739236.1_prot_VZS00269.1_486	3	3	3	DGVISFNCAK+FKENILNIDK+TNIVVSFTGNAGPNSMENKPK	DGVISFNCAK+FKENILNIDK+TNIVVSFTGNAGPNSMENKPK	DGVISFNC[Carbamidomethyl]AK	14	14	0.000179060709588169	0.000218901516940984	0.000109819757034215
396	a	1	LR739236.1_prot_VZS00271.1_487		[locus_tag=MF5583_00520] [protein=hypothetical protein] [protein_id=VZS00271.1] [location=complement(585847..587073)] [gbkey=CDS]	1	28.2	408	1		1	LR739236.1_prot_VZS00271.1_487	9	9	9	DFELQIETIKSETNEVPDILPEEITSLK+EQLANNYWGWGVNPVYQNNK+IDLPIKK+KTVDDINEVNLK+LTSLQQENNLLETR+SATNFDQNLSK+SETNEVPDILPEEITSLK+TDNVLYTEAMFTDAKK+TEIENTKEQLANNYWGWGVNPVYQNNK	DFELQIETIKSETNEVPDILPEEITSLK+EQLANNYWGWGVNPVYQNNK+IDLPIKK+KTVDDINEVNLK+LTSLQQENNLLETR+SATNFDQNLSK+SETNEVPDILPEEITSLK+TDNVLYTEAMFTDAKK+TEIENTKEQLANNYWGWGVNPVYQNNK		61	61	0.000273857555840729	0.000320840948849776	0.000251939442607905
397	a	1	LR739236.1_prot_VZS00273.1_488		[locus_tag=MF5583_00521] [protein=hypothetical protein] [protein_id=VZS00273.1] [location=complement(587166..588518)] [gbkey=CDS]	1	40	450	1		1	LR739236.1_prot_VZS00273.1_488	14	14	14	DANSMFADASK+DANSMFADASKFNQNLGK+FNSNLDKWDTSHVQSMK+IENETNKLPK+NTSLIVELLK+QAIINLWEKDFK+QVSDAIDLDGSLYQNNVSK+SKIENETNKLPK+SVKPSKPATAAMPSTTTSAEPAAAKPVMK+TSHVYNMEQMFDGAEK+VFSHNLNTNIDGIEK+VFSHNLNTNIDGIEKWDVSR+VLVDKEVIELEIGNVK+YKTKDGMIHEK	DANSMFADASK+DANSMFADASKFNQNLGK+FNSNLDKWDTSHVQSMK+IENETNKLPK+NTSLIVELLK+QAIINLWEKDFK+QVSDAIDLDGSLYQNNVSK+SKIENETNKLPK+SVKPSKPATAAMPSTTTSAEPAAAKPVMK+TSHVYNMEQMFDGAEK+VFSHNLNTNIDGIEK+VFSHNLNTNIDGIEKWDVSR+VLVDKEVIELEIGNVK+YKTKDGMIHEK	DANSM[Oxidation]FADASK;SVKPSKPATAAM[Oxidation]PSTTTSAEPAAAKPVMK	139	139	0.000645573544968545	0.000594439230448629	0.000507611321402595
398	a	1	LR739236.1_prot_VZS00275.1_489		[gene=gpsB] [locus_tag=MF5583_00522] [protein=Cell cycle protein GpsB] [protein_id=VZS00275.1] [location=complement(588665..589042)] [gbkey=CDS]	1	63.2	125	1		1	LR739236.1_prot_VZS00275.1_489	11	11	11	DNLNDVDVIK+DNLNDVDVIKR+DYVCLENQITSLNDQLELANLK+KLSVNQIQNKK+LSVNQIQNK+LSVNQIQNKK+LTTDKQQTETELDQYVK+LTTDKQQTETELDQYVKK+NLVEYEEKLNKIDEIYK+QQTETELDQYVK+QQTETELDQYVKK	DNLNDVDVIK+DNLNDVDVIKR+DYVCLENQITSLNDQLELANLK+KLSVNQIQNKK+LSVNQIQNK+LSVNQIQNKK+LTTDKQQTETELDQYVK+LTTDKQQTETELDQYVKK+NLVEYEEKLNKIDEIYK+QQTETELDQYVK+QQTETELDQYVKK	DYVC[Carbamidomethyl]LENQITSLNDQLELANLK	86	86	0.00116203238094338	0.00136594546571174	0.00137055056778701
399	a	1	LR739236.1_prot_VZS00277.1_490		[gene=ydiO] [locus_tag=MF5583_00523] [protein=putative BsuMI modification methylase subunit YdiO] [protein_id=VZS00277.1] [location=complement(589288..591069)] [gbkey=CDS]	1	43.2	593	1		1	LR739236.1_prot_VZS00277.1_490	15	15	15	DAISDLSYLESSEGLFESNYITQPQSEYQK+EIGLSIIEQLNHEK+FDTPSNGTNSHPELNR+IHEMGYLVNYGTLNANDFGIPQMR+IKPEIFIIENVK+KFIGIEIDK+LFNHVATNHSDTAIKK+LIAPECGKECLSEELIGK+LKWDDLSPTIDTRFDTPSNGTNSHPELNR+LMQQLIQIHTNEGEVILDPFMGSGTTGVACK+NAETILGDLTDTNIK+NAETILGDLTDTNIKEK+QGINFGSWDHNFDLTSWIRPFTK+VNMIIGGPPCQGFSNK+VSVNHIITDPPYNISQK	DAISDLSYLESSEGLFESNYITQPQSEYQK+EIGLSIIEQLNHEK+FDTPSNGTNSHPELNR+IHEMGYLVNYGTLNANDFGIPQMR+IKPEIFIIENVK+KFIGIEIDK+LFNHVATNHSDTAIKK+LIAPECGKECLSEELIGK+LKWDDLSPTIDTRFDTPSNGTNSHPELNR+LMQQLIQIHTNEGEVILDPFMGSGTTGVACK+NAETILGDLTDTNIK+NAETILGDLTDTNIKEK+QGINFGSWDHNFDLTSWIRPFTK+VNMIIGGPPCQGFSNK+VSVNHIITDPPYNISQK	IHEM[Oxidation]GYLVNYGTLNANDFGIPQMR;LIAPEC[Carbamidomethyl]GKEC[Carbamidomethyl]LSEELIGK;LMQQLIQIHTNEGEVILDPFMGSGTTGVAC[Carbamidomethyl]K;LMQQLIQIHTNEGEVILDPFM[Oxidation]GSGTTGVAC[Carbamidomethyl]K;LM[Oxidation]QQLIQIHTNEGEVILDPFMGSGTTGVAC[Carbamidomethyl]K;VNMIIGGPPC[Carbamidomethyl]QGFSNK	102	102	0.000376842774984881	0.000307126580261213	0.000288901890342961
400	a	1	LR739236.1_prot_VZS00279.1_491		[locus_tag=MF5583_00524] [protein=hypothetical protein] [protein_id=VZS00279.1] [location=591164..592348] [gbkey=CDS]	1	55.1	394	1		1	LR739236.1_prot_VZS00279.1_491	19	19	19	AQEPYQKELIGNIISNSK+DIYEIQNR+DKFSNAFFER+EELNFTINEGSSIGRNPEIVGIAR+ELQPQYVNNK+ENTFLVK+IILPDFCFACK+IILPDFCFACKDIYEIQNR+ILSQYKDQDYLQLTK+ILSQYKDQDYLQLTKK+KENTFLVK+LIENDLNMDREVFLHNIYK+LNDSVYESNNELMSK+LYLEIHHVIPFAHDKNGDILENMVK+NPEIVGIAR+QIADMREELNFTINEGSSIGR+QIADMREELNFTINEGSSIGRNPEIVGIAR+QVDSYLENIITNNEDKVNFVYER+VSDVLQSDNINQLFFIFFNLSNSR	AQEPYQKELIGNIISNSK+DIYEIQNR+DKFSNAFFER+EELNFTINEGSSIGRNPEIVGIAR+ELQPQYVNNK+ENTFLVK+IILPDFCFACK+IILPDFCFACKDIYEIQNR+ILSQYKDQDYLQLTK+ILSQYKDQDYLQLTKK+KENTFLVK+LIENDLNMDREVFLHNIYK+LNDSVYESNNELMSK+LYLEIHHVIPFAHDKNGDILENMVK+NPEIVGIAR+QIADMREELNFTINEGSSIGR+QIADMREELNFTINEGSSIGRNPEIVGIAR+QVDSYLENIITNNEDKVNFVYER+VSDVLQSDNINQLFFIFFNLSNSR	IILPDFC[Carbamidomethyl]FAC[Carbamidomethyl]K;IILPDFC[Carbamidomethyl]FAC[Carbamidomethyl]KDIYEIQNR	82	82	0.000354485668727847	0.000375577221959658	0.000449313320657754
401	a	1	LR739236.1_prot_VZS00281.1_492		[gene=recU] [locus_tag=MF5583_00525] [protein=Holliday junction resolvase RecU] [protein_id=VZS00281.1] [location=592474..592983] [gbkey=CDS]	1	13.6	169	1		1	LR739236.1_prot_VZS00281.1_492	2	2	2	ETSKDEFNFNAIRK+IPTNINLIK	ETSKDEFNFNAIRK+IPTNINLIK		3	3	0	6.73543129049183e-05	3.37906944720662e-05
402	a	1	LR739236.1_prot_VZS00283.1_493		[locus_tag=MF5583_00526] [protein=hypothetical protein] [protein_id=VZS00283.1] [location=complement(592946..593494)] [gbkey=CDS]	1	20.3	182	1		1	LR739236.1_prot_VZS00283.1_493	4	4	4	EQILQITTNKK+KMTTPNLLANYLNLTSEQIEK+MTTPNLLANYLNLTSEQIEK+TSINKEQILQITTNKK	EQILQITTNKK+KMTTPNLLANYLNLTSEQIEK+MTTPNLLANYLNLTSEQIEK+TSINKEQILQITTNKK		7	7	9.20883649310583e-05	3.12716452772835e-05	9.41312203150416e-05
403	a	1	LR739236.1_prot_VZS00285.1_494		[gene=hup] [locus_tag=MF5583_00527] [protein=DNA-binding protein HU] [protein_id=VZS00285.1] [location=complement(593550..593822)] [gbkey=CDS]	1	63.3	90	1		1	LR739236.1_prot_VZS00285.1_494	9	9	9	EGINPSTGEK+EGINPSTGEKIVIPASR+ELIDEIIINENISK+ELIDEIIINENISKVDAEK+ELIDEIIINENISKVDAEKVVNR+EVSVAGFGK+IFQTISK+KELIDEIIINENISK+KELIDEIIINENISKVDAEK	EGINPSTGEK+EGINPSTGEKIVIPASR+ELIDEIIINENISK+ELIDEIIINENISKVDAEK+ELIDEIIINENISKVDAEKVVNR+EVSVAGFGK+IFQTISK+KELIDEIIINENISK+KELIDEIIINENISKVDAEK		63	63	0.00136563634512577	0.00145447896811899	0.00114212547315584
404	a	1	LR739236.1_prot_VZS00287.1_495		[gene=gpsA] [locus_tag=MF5583_00528] [protein=Glycerol-3-phosphate dehydrogenase [NAD(P)+]] [protein_id=VZS00287.1] [location=complement(593854..594843)] [gbkey=CDS]	1	35	329	1		1	LR739236.1_prot_VZS00287.1_495	5	5	5	EYVSLYGPSNASEIILK+IAYLLCDKYQIHNQFINTLYK+ILYNNIRPIALLNHSFK+NITIIGLNPYSVSLSNVLADNHHNVIIFTNDQIEEQNINFNHIYNNLK+NNLTLNQIQVVK	EYVSLYGPSNASEIILK+IAYLLCDKYQIHNQFINTLYK+ILYNNIRPIALLNHSFK+NITIIGLNPYSVSLSNVLADNHHNVIIFTNDQIEEQNINFNHIYNNLK+NNLTLNQIQVVK	IAYLLC[Carbamidomethyl]DKYQIHNQFINTLYK	21	21	0.000118865832747891	0.000121094456180119	0.000121502709910196
405	a	1	LR739236.1_prot_VZS00289.1_496		[gene=der] [locus_tag=MF5583_00529] [protein=GTPase Der] [protein_id=VZS00289.1] [location=complement(594845..596152)] [gbkey=CDS]	1	52	435	1		1	LR739236.1_prot_VZS00289.1_496	20	20	20	AQLINPAPDFNGNR+IAIIGRPNVGK+IIFISAIDK+IIFISAIDKTR+IKTYVLNEVLNK+ILDLVDEIKQNLSIK+IYYASQVQAYIPTFVLFCNNPNYVHFSYK+KIVAIVGKPNVGK+KPVIIVVNK+KPVIIVVNKWDLVK+KPVILAVNK+KPVILAVNKYDKK+KSIVDDKPGVTR+NKEEQIIKKEEEIR+SKKPVILAVNK+SKKPVILAVNKYDK+SKKPVILAVNKYDKK+SLSAISNADIVLLMIDATKPITDQDTNIGGLIYDEK+SSLVNSFVNENR+VISYISKNDEVIEDDSTK	AQLINPAPDFNGNR+IAIIGRPNVGK+IIFISAIDK+IIFISAIDKTR+IKTYVLNEVLNK+ILDLVDEIKQNLSIK+IYYASQVQAYIPTFVLFCNNPNYVHFSYK+KIVAIVGKPNVGK+KPVIIVVNK+KPVIIVVNKWDLVK+KPVILAVNK+KPVILAVNKYDKK+KSIVDDKPGVTR+NKEEQIIKKEEEIR+SKKPVILAVNK+SKKPVILAVNKYDK+SKKPVILAVNKYDKK+SLSAISNADIVLLMIDATKPITDQDTNIGGLIYDEK+SSLVNSFVNENR+VISYISKNDEVIEDDSTK	IYYASQVQAYIPTFVLFC[Carbamidomethyl]NNPNYVHFSYK	121	121	0.000552247926398821	0.000536434521974918	0.000485731523066276
406	a	1	LR739236.1_prot_VZS00291.1_497		[gene=cmk] [locus_tag=MF5583_00530] [protein=Cytidylate kinase] [protein_id=VZS00291.1] [location=complement(596152..596820)] [gbkey=CDS]	1	49.5	222	1		1	LR739236.1_prot_VZS00291.1_497	9	9	9	DDQIFVNDINVTNK+DITSVVLPNADLK+FEQNITNHILDK+ITIISQVR+KVAEILNYTFVDTGLMYR+LISSDILNVINK+LISSDILNVINKITIISQVR+LTGPLVLVDDAWYIDNSYLTIDQVVEMIINK+RRFEQNITNHILDK	DDQIFVNDINVTNK+DITSVVLPNADLK+FEQNITNHILDK+ITIISQVR+KVAEILNYTFVDTGLMYR+LISSDILNVINK+LISSDILNVINKITIISQVR+LTGPLVLVDDAWYIDNSYLTIDQVVEMIINK+RRFEQNITNHILDK		30	30	0.000276818178066034	0.000333282489756994	0.000154341280156194
407	a	1	LR739236.1_prot_VZS00293.1_498		[locus_tag=MF5583_00531] [protein=hypothetical protein] [protein_id=VZS00293.1] [location=complement(596829..597524)] [gbkey=CDS]	1	50.2	231	1		1	LR739236.1_prot_VZS00293.1_498	11	11	11	ETNITDLIK+ETNITDLIKK+FHFVNLLNMTK+FINNSLNVLNK+ISQTINQELLNNIDKQINLLK+ITQEFNELKETNITDLIK+ITQEFNELKETNITDLIKK+KTTSEIFETSQLINQDFNNLTK+LDENYFQNIFNNIYDEFEK+NELFNKEIDLVNK+TTSEIFETSQLINQDFNNLTK	ETNITDLIK+ETNITDLIKK+FHFVNLLNMTK+FINNSLNVLNK+ISQTINQELLNNIDKQINLLK+ITQEFNELKETNITDLIK+ITQEFNELKETNITDLIKK+KTTSEIFETSQLINQDFNNLTK+LDENYFQNIFNNIYDEFEK+NELFNKEIDLVNK+TTSEIFETSQLINQDFNNLTK		48	48	0.000338587523584901	0.000517403585496872	0.000321377297641253
408	a	1	LR739236.1_prot_VZS00295.1_499		[locus_tag=MF5583_00532] [protein=hypothetical protein] [protein_id=VZS00295.1] [location=complement(597594..598481)] [gbkey=CDS]	1	19	295	1		1	LR739236.1_prot_VZS00295.1_499	5	5	5	EQLNDVVCHTDQDLEK+FGNHDDIQNSNFELK+HHFDRFGNHDDIQNSNFELK+HIHHDKEYENIDHYHGK+SLKEQLNDVVCHTDQDLEK	EQLNDVVCHTDQDLEK+FGNHDDIQNSNFELK+HHFDRFGNHDDIQNSNFELK+HIHHDKEYENIDHYHGK+SLKEQLNDVVCHTDQDLEK	EQLNDVVC[Carbamidomethyl]HTDQDLEK;SLKEQLNDVVC[Carbamidomethyl]HTDQDLEK	55	55	0.000359820978453785	0.000366567285996089	0.000329087000739818
409	a	1	LR739236.1_prot_VZS00297.1_500		[gene=ppa] [locus_tag=MF5583_00533] [protein=Inorganic pyrophosphatase] [protein_id=VZS00297.1] [location=598613..599173] [gbkey=CDS]	1	82.3	186	1		1	LR739236.1_prot_VZS00297.1_500	18	18	18	DEIENFFLQYK+EYQTLNDVPK+EYQTLNDVPKHYRDEIENFFLQYK+FKEYQTLNDVPK+FKEYQTLNDVPKHYR+FKEYQTLNDVPKHYRDEIENFFLQYK+GQKDEILAEWK+HYRDEIENFFLQYK+ILGSIKMVDAGEVDTK+INGWGTLEEALEELEECK+INGWGTLEEALEELEECKMR+KNNVISMVVEIPK+LFGVFNDDPR+MKNNVISMVVEIPK+MKNNVISMVVEIPKGSSNKYEVDEK+MVDAGEVDTKLFGVFNDDPR+NNVISMVVEIPK+VLYGANFYPGEYGMVENTLDWDGDPLDVISLCTYPTLPGVEVNVR	DEIENFFLQYK+EYQTLNDVPK+EYQTLNDVPKHYRDEIENFFLQYK+FKEYQTLNDVPK+FKEYQTLNDVPKHYR+FKEYQTLNDVPKHYRDEIENFFLQYK+GQKDEILAEWK+HYRDEIENFFLQYK+ILGSIKMVDAGEVDTK+INGWGTLEEALEELEECK+INGWGTLEEALEELEECKMR+KNNVISMVVEIPK+LFGVFNDDPR+MKNNVISMVVEIPK+MKNNVISMVVEIPKGSSNKYEVDEK+MVDAGEVDTKLFGVFNDDPR+NNVISMVVEIPK+VLYGANFYPGEYGMVENTLDWDGDPLDVISLCTYPTLPGVEVNVR	INGWGTLEEALEELEEC[Carbamidomethyl]K;INGWGTLEEALEELEEC[Carbamidomethyl]KMR;INGWGTLEEALEELEEC[Carbamidomethyl]KM[Oxidation]R;KNNVISM[Oxidation]VVEIPK;MKNNVISM[Oxidation]VVEIPK;M[Oxidation]KNNVISMVVEIPK;M[Oxidation]KNNVISMVVEIPKGSSNKYEVDEK;VLYGANFYPGEYGMVENTLDWDGDPLDVISLC[Carbamidomethyl]TYPTLPGVEVNVR;VLYGANFYPGEYGM[Oxidation]VENTLDWDGDPLDVISLC[Carbamidomethyl]TYPTLPGVEVNVR	334	334	0.00351421082946587	0.00318231022477646	0.00346935963619919
410	a	1	LR739236.1_prot_VZS00299.1_501		[locus_tag=MF5583_00534] [protein=hypothetical protein] [protein_id=VZS00299.1] [location=complement(599271..599972)] [gbkey=CDS]	1	98.7	233	1		1	LR739236.1_prot_VZS00299.1_501	39	39	39	AKFVIEK+AKFVIEKISEILNAIYNGVESYLKDNLGK+DALVDKNNQIIDLNR+DALVDKNNQIIDLNRR+EASLNTSELSEDQNGDVQPVDAPNIEYLDEYK+EASLNTSELSEDQNGDVQPVDAPNIEYLDEYKNVVNLQSGLK+FKEASLNTSELSEDQNGDVQPVDAPNIEYLDEYK+FKEASLNTSELSEDQNGDVQPVDAPNIEYLDEYKNVVNLQSGLK+FKEASLNTSELSEDQNGDVQPVDAPNIEYLDEYKNVVNLQSGLKAK+FVDWNAQSLEQK+FVIEKISEILNAIYNGVESYLKDNLGK+IMHIKDALVDKNNQIIDLNR+IMHIKDALVDKNNQIIDLNRR+INNEEFVNLLAK+ISEILNAIYNGVESYLK+ISEILNAIYN…	AKFVIEK+AKFVIEKISEILNAIYNGVESYLKDNLGK+DALVDKNNQIIDLNR+DALVDKNNQIIDLNRR+EASLNTSELSEDQNGDVQPVDAPNIEYLDEYK+EASLNTSELSEDQNGDVQPVDAPNIEYLDEYKNVVNLQSGLK+FKEASLNTSELSEDQNGDVQPVDAPNIEYLDEYK+FKEASLNTSELSEDQNGDVQPVDAPNIEYLDEYKNVVNLQSGLK+FKEASLNTSELSEDQNGDVQPVDAPNIEYLDEYKNVVNLQSGLKAK+FVDWNAQSLEQK+FVIEKISEILNAIYNGVESYLKDNLGK+IMHIKDALVDKNNQIIDLNR+IMHIKDALVDKNNQIIDLNRR+INNEEFVNLLAK+ISEILNAIYNGVESYLK+ISEILNAIYN…	IM[Oxidation]HIKDALVDKNNQIIDLNR;IM[Oxidation]HIKDALVDKNNQIIDLNRR;ISELDNMNVM[Oxidation]IDK;ISELDNM[Oxidation]NVMIDK;ISELDNM[Oxidation]NVM[Oxidation]IDK;ISELDNMNVM[Oxidation]IDKQLDSIDDQIKR;ISELDNM[Oxidation]NVMIDKQLDSIDDQIKR;RISELDNMNVM[Oxidation]IDK	986	986	0.00724112287563761	0.00852494577134117	0.00821055865895291
411	a	1	LR739236.1_prot_VZS00301.1_502		[locus_tag=MF5583_00535] [protein=hypothetical protein] [protein_id=VZS00301.1] [location=complement(600114..602369)] [gbkey=CDS]	1	77.1	751	1		1	LR739236.1_prot_VZS00301.1_502	76	76	76	AATSFESFDLQGLR+AKGTETVFVPASK+ASKDLTVQDLLTASTNSYK+DDDKDFFAR+DLTVQDLLTASTNSYK+DSENQVKNETISNEFVINVSSEEVVINLLK+DVYNETIRPYIVSR+EEYLISK+FYDNLDKK+FYDNLDKKEQSEFNK+GIETLLTQFHK+GIETLLTQFHKFYGIK+GIIANPSDAERLPLEFGIK+GNGQLVEELLDPWIAK+GNPNFPKDENNR+GSFDSTIKLDIDFSYR+GTETVFVPASK+HHDSDNDNEADDNDTNDNASQIR+IDLLETK+IGSLEQVTEDQNGNGLFNAIATAYK+IGSLEQVTEDQNGNGLFNAIATAYKQLHLYFGEVKTDEK+IKDKILEK+IKEEYLISK+ILFNMTGRPENVK+ILLSD…	AATSFESFDLQGLR+AKGTETVFVPASK+ASKDLTVQDLLTASTNSYK+DDDKDFFAR+DLTVQDLLTASTNSYK+DSENQVKNETISNEFVINVSSEEVVINLLK+DVYNETIRPYIVSR+EEYLISK+FYDNLDKK+FYDNLDKKEQSEFNK+GIETLLTQFHK+GIETLLTQFHKFYGIK+GIIANPSDAERLPLEFGIK+GNGQLVEELLDPWIAK+GNPNFPKDENNR+GSFDSTIKLDIDFSYR+GTETVFVPASK+HHDSDNDNEADDNDTNDNASQIR+IDLLETK+IGSLEQVTEDQNGNGLFNAIATAYK+IGSLEQVTEDQNGNGLFNAIATAYKQLHLYFGEVKTDEK+IKDKILEK+IKEEYLISK+ILFNMTGRPENVK+ILLSD…	ILFNM[Oxidation]TGRPENVK;M[Oxidation]QNYKDQFK	1019	1019	0.00259621338823389	0.00272067477913069	0.00236485367610829
412	a	1	LR739236.1_prot_VZS00303.1_503		[gene=smc_3] [locus_tag=MF5583_00536] [protein=Chromosome partition protein Smc] [protein_id=VZS00303.1] [location=complement(602434..603981)] [gbkey=CDS]	1	93.8	515	1		1	LR739236.1_prot_VZS00303.1_503	98	98	98	ADAAKQNLDAVDKVLNDLEK+ADAAKQNLDAVDKVLNDLEKDK+AEFSKEKLDKVK+AIDDAKQKVQTVSQR+AIKEKLNEINEGVK+ANESLEKLEK+ANESLEKLEKSEVSK+ANESLEKLEKSEVSKETK+ATFSEEKLAELK+ATFSEEKLAELKK+ATFSEEKLAELKKQFADMK+ATLKDYNDKLQQNK+AVKDKFDELAK+DDATVKKELEQVK+DKATFSEEKLAELK+DKATFSEEKLAELKK+DKFDELAK+DNNTETNSNADANSNTSTETNTNANNNTETNTSTTTETNTTNSDK+DNNTETNSNADANSNTSTETNTNANNNTETNTSTTTETNTTNSDKNK+DSLQPIEQQLGK+DYNDKLQQNK+EDFNFVK+EKLDKVKQDFS…	ADAAKQNLDAVDKVLNDLEK+ADAAKQNLDAVDKVLNDLEKDK+AEFSKEKLDKVK+AIDDAKQKVQTVSQR+AIKEKLNEINEGVK+ANESLEKLEK+ANESLEKLEKSEVSK+ANESLEKLEKSEVSKETK+ATFSEEKLAELK+ATFSEEKLAELKK+ATFSEEKLAELKKQFADMK+ATLKDYNDKLQQNK+AVKDKFDELAK+DDATVKKELEQVK+DKATFSEEKLAELK+DKATFSEEKLAELKK+DKFDELAK+DNNTETNSNADANSNTSTETNTNANNNTETNTSTTTETNTTNSDK+DNNTETNSNADANSNTSTETNTNANNNTETNTSTTTETNTTNSDKNK+DSLQPIEQQLGK+DYNDKLQQNK+EDFNFVK+EKLDKVKQDFS…	KQFADM[Oxidation]KQNSDQASSNLNEAK;LLSLVSFSTVLVAPVVAC[Carbamidomethyl]EK;QFADM[Oxidation]KQNSDQASSNLNEAK	1806	1806	0.00781052384502646	0.00592351755357196	0.00609872825471564
413	a	1	LR739236.1_prot_VZS00305.1_504		[locus_tag=MF5583_00537] [protein=hypothetical protein] [protein_id=VZS00305.1] [location=complement(604009..605796)] [gbkey=CDS]	1	29.6	595	1		1	LR739236.1_prot_VZS00305.1_504	18	18	18	DKNLEIFK+DKNLEIFKLNDVYDTYTLNK+DSFNLIK+EINNYFKNDLQTSK+IKMWDELGLINK+ILENYFIR+KNNLNQIYQLSK+NDLFDLTLTLNNTFISNEQLDELIINTTNLDKK+NDLQTSKYDLLYDFLFLDDLK+NDLQTSKYDLLYDFLFLDDLKNSNYLIK+NIYEYELLADTSDGFK+NIYEYELLADTSDGFKFYNSK+NLEIFKLNDVYDTYTLNK+NLFLGYLEYDLELLKNDVISK+NNLNQIYQLSK+NSNYLIK+VPSSWTR+YDLLYDFLFLDDLK	DKNLEIFK+DKNLEIFKLNDVYDTYTLNK+DSFNLIK+EINNYFKNDLQTSK+IKMWDELGLINK+ILENYFIR+KNNLNQIYQLSK+NDLFDLTLTLNNTFISNEQLDELIINTTNLDKK+NDLQTSKYDLLYDFLFLDDLK+NDLQTSKYDLLYDFLFLDDLKNSNYLIK+NIYEYELLADTSDGFK+NIYEYELLADTSDGFKFYNSK+NLEIFKLNDVYDTYTLNK+NLFLGYLEYDLELLKNDVISK+NNLNQIYQLSK+NSNYLIK+VPSSWTR+YDLLYDFLFLDDLK		89	89	0.000234735047863482	0.000392183221948049	0.000220746940189784
414	a	1	LR739236.1_prot_VZS00307.1_505		[gene=ecfA3] [locus_tag=MF5583_00538] [protein=Energy-coupling factor transporter ATP-binding protein EcfA3] [protein_id=VZS00307.1] [location=complement(605812..607662)] [gbkey=CDS]	1	61.2	616	1		1	LR739236.1_prot_VZS00307.1_505	41	41	41	DIEIGPFSFNIEK+ELMFLEK+ELMFLEKLTK+EQNDTFINSDSQNINNVLDLK+EQNDTFINSDSQNINNVLDLKDFINK+ESILELER+EYQSISDALDVLK+EYQSISDALDVLKK+FDLWEAK+FKDIEIGPFSFNIEK+GKITALLGSSGSGK+GKLLFSGSK+IDELKEQNDTFINSDSQNINNVLDLK+IDELKEQNDTFINSDSQNINNVLDLKDFINK+ILNQNDILTFNLDTNNNSLVIGLK+ILVCDEPGANLDSYWR+INLILCFIKEPK+IQQTLFK+ITALLGSSGSGK+KLQVDLSNDKYSVVVDNFYK+KLQVDLSNDKYSVVVDNFYKK+KQIYTILDEFKK+LKQEIKEEQNKLR+LKSDILTQK+LKSDILTQKQELEQF…	DIEIGPFSFNIEK+ELMFLEK+ELMFLEKLTK+EQNDTFINSDSQNINNVLDLK+EQNDTFINSDSQNINNVLDLKDFINK+ESILELER+EYQSISDALDVLK+EYQSISDALDVLKK+FDLWEAK+FKDIEIGPFSFNIEK+GKITALLGSSGSGK+GKLLFSGSK+IDELKEQNDTFINSDSQNINNVLDLK+IDELKEQNDTFINSDSQNINNVLDLKDFINK+ILNQNDILTFNLDTNNNSLVIGLK+ILVCDEPGANLDSYWR+INLILCFIKEPK+IQQTLFK+ITALLGSSGSGK+KLQVDLSNDKYSVVVDNFYK+KLQVDLSNDKYSVVVDNFYKK+KQIYTILDEFKK+LKQEIKEEQNKLR+LKSDILTQK+LKSDILTQKQELEQF…	ELM[Oxidation]FLEK;ILVC[Carbamidomethyl]DEPGANLDSYWR;INLILC[Carbamidomethyl]FIKEPK;TTNDISNITNC[Carbamidomethyl]PDTTSNNEVEIINNNNNNNNNNLPVNNLFNDLLQK	313	313	0.000961346718749987	0.000923934974101558	0.000991943389835022
415	a	1	LR739236.1_prot_VZS00309.1_506		[locus_tag=MF5583_00539] [protein=hypothetical protein] [protein_id=VZS00309.1] [location=complement(607946..608662)] [gbkey=CDS]	1	56.7	238	1		1	LR739236.1_prot_VZS00309.1_506	13	13	13	AKDSATYTGQVEVHVESK+DSATYTGQVEVHVESK+DVLDKVEVTVTTNGSGTTSGNGANNGTSTNGASNDSATVTLK+DVLDKVEVTVTTNGSGTTSGNGANNGTSTNGASNDSATVTLKDK+EEKIVLEK+ELGFVSKNDKDVIK+ELGFVSKNDKDVIKNVFIK+LKSLADNKDETIIAALDK+LKSLADNKDETIIAALDKANPK+NDKDVIKNVFIK+SLADNKDETIIAALDK+SLADNKDETIIAALDKANPK+TGVYVGLSLLSVALLASSGFIIYR	AKDSATYTGQVEVHVESK+DSATYTGQVEVHVESK+DVLDKVEVTVTTNGSGTTSGNGANNGTSTNGASNDSATVTLK+DVLDKVEVTVTTNGSGTTSGNGANNGTSTNGASNDSATVTLKDK+EEKIVLEK+ELGFVSKNDKDVIK+ELGFVSKNDKDVIKNVFIK+LKSLADNKDETIIAALDK+LKSLADNKDETIIAALDKANPK+NDKDVIKNVFIK+SLADNKDETIIAALDK+SLADNKDETIIAALDKANPK+TGVYVGLSLLSVALLASSGFIIYR		309	309	0.00298113510786622	0.00210439777630661	0.00225545786715649
416	a	1	LR739236.1_prot_VZS00313.1_508		[gene=ulaA] [locus_tag=MF5583_00541] [protein=Ascorbate-specific PTS system EIIC component] [protein_id=VZS00313.1] [location=complement(609491..611299)] [gbkey=CDS]	1	11.1	602	1		1	LR739236.1_prot_VZS00313.1_508	5	5	5	KIVLENLLDQQQAK+NVVEQLDLPIK+NVVEQLDLPIKVTHTNLNSFDPNDESILAVVCGIDLQNSINFER+STEDVKFPK+VTHTNLNSFDPNDESILAVVCGIDLQNSINFER	KIVLENLLDQQQAK+NVVEQLDLPIK+NVVEQLDLPIKVTHTNLNSFDPNDESILAVVCGIDLQNSINFER+STEDVKFPK+VTHTNLNSFDPNDESILAVVCGIDLQNSINFER	NVVEQLDLPIKVTHTNLNSFDPNDESILAVVC[Carbamidomethyl]GIDLQNSINFER;VTHTNLNSFDPNDESILAVVC[Carbamidomethyl]GIDLQNSINFER	13	13	5.56813369350585e-05	4.72710916982192e-05	1.89721839394657e-05
417	a	1	LR739236.1_prot_VZS00315.1_509		[gene=ulaC] [locus_tag=MF5583_00542] [protein=Ascorbate-specific PTS system EIIA component] [protein_id=VZS00315.1] [location=complement(611311..611760)] [gbkey=CDS]	1	44.3	149	1		1	LR739236.1_prot_VZS00315.1_509	5	5	5	FATLFNNKEFLNELEK+HPIDFKEEKR+IDSWQQAIYVANDLLLK+IDSWQQAIYVANDLLLKNDYVDNDFSK+VQNTQDLLLVLQK	FATLFNNKEFLNELEK+HPIDFKEEKR+IDSWQQAIYVANDLLLK+IDSWQQAIYVANDLLLKNDYVDNDFSK+VQNTQDLLLVLQK		20	20	0.000224967549227552	0.000267383060961471	0.000268284507117143
418	a	1	LR739236.1_prot_VZS00317.1_510		[locus_tag=MF5583_00543] [protein=hypothetical protein] [protein_id=VZS00317.1] [location=complement(611936..612421)] [gbkey=CDS]	1	24.2	161	1		1	LR739236.1_prot_VZS00317.1_510	2	2	2	ESKPNGGSAGTANSSETTTNSEQPTESGNASEK+ESKPNGGSAGTANSSETTTNSEQPTESGNASEKHSETPK	ESKPNGGSAGTANSSETTTNSEQPTESGNASEK+ESKPNGGSAGTANSSETTTNSEQPTESGNASEKHSETPK		20	20	0.000242899745180472	0.000212103333185053	0.000248288146338226
419	a	1	LR739236.1_prot_VZS00323.1_513		[locus_tag=MF5583_00546] [protein=hypothetical protein] [protein_id=VZS00323.1] [location=complement(613659..613883)] [gbkey=CDS]	1	51.4	74	1		1	LR739236.1_prot_VZS00323.1_513	3	3	3	ASGEVKPQSQPQGDEVMLGDQPGAGEVSK+ASGEVKPQSQPQGDEVMLGDQPGAGEVSKEELIK+ASGEVKPQSQPQGDEVMLGDQPGAGEVSKEELIKELEK	ASGEVKPQSQPQGDEVMLGDQPGAGEVSK+ASGEVKPQSQPQGDEVMLGDQPGAGEVSKEELIK+ASGEVKPQSQPQGDEVMLGDQPGAGEVSKEELIKELEK	ASGEVKPQSQPQGDEVM[Oxidation]LGDQPGAGEVSK;ASGEVKPQSQPQGDEVM[Oxidation]LGDQPGAGEVSKEELIK;ASGEVKPQSQPQGDEVM[Oxidation]LGDQPGAGEVSKEELIKELEK	105	105	0.00301983466981128	0.00230734031370227	0.0027009724027334
420	a	1	LR739236.1_prot_VZS00327.1_515		[gene=yeeN] [locus_tag=MF5583_00548] [protein=putative transcriptional regulatory protein YeeN] [protein_id=VZS00327.1] [location=complement(615234..615947)] [gbkey=CDS]	1	67.1	237	1		1	LR739236.1_prot_VZS00327.1_515	14	14	14	AAGGDAENYVSNR+AAGGDAENYVSNRYEGIGPGNVAILVDTLTSNVNR+AAKEIYMAAK+AVPIDKTIQINDEQTK+EIYMAAK+ETFNKNK+LQLQTLLDKLDELEDVQDVYHNAEL+NKKEDEVLEALMLDEVEINDLVSEQDTIIVYAPFK+QALDKLNITEYLISETR+QGGVDPNSNLSLR+RAAGGDAENYVSNRYEGIGPGNVAILVDTLTSNVNR+TIQINDEQTK+TIQINDEQTKLQLQTLLDKLDELEDVQDVYHNAEL+YEGIGPGNVAILVDTLTSNVNR	AAGGDAENYVSNR+AAGGDAENYVSNRYEGIGPGNVAILVDTLTSNVNR+AAKEIYMAAK+AVPIDKTIQINDEQTK+EIYMAAK+ETFNKNK+LQLQTLLDKLDELEDVQDVYHNAEL+NKKEDEVLEALMLDEVEINDLVSEQDTIIVYAPFK+QALDKLNITEYLISETR+QGGVDPNSNLSLR+RAAGGDAENYVSNRYEGIGPGNVAILVDTLTSNVNR+TIQINDEQTK+TIQINDEQTKLQLQTLLDKLDELEDVQDVYHNAEL+YEGIGPGNVAILVDTLTSNVNR	AAKEIYM[Oxidation]AAK;EIYM[Oxidation]AAK	111	111	0.000801466669751601	0.00100860952109517	0.000843341594102412
421	a	1	LR739236.1_prot_VZS00329.1_516		[gene=dck_2] [locus_tag=MF5583_00549] [protein=Deoxyadenosine/deoxycytidine kinase] [protein_id=VZS00329.1] [location=complement(615957..616571)] [gbkey=CDS]	1	51.5	204	1		1	LR739236.1_prot_VZS00329.1_516	10	10	10	EPVEENPYFEQYYK+GRPEELLIGDEYWEILNK+IAIFGTVGAGK+LGYEIFKEPVEENPYFEQYYK+NVDQTDYNTYIDFYNNVVLENLK+NVDQTDYNTYIDFYNNVVLENLKIPENK+NVYDFPFFVVDAELDVK+RLGYEIFKEPVEENPYFEQYYK+STISNEISK+STISNEISKR	EPVEENPYFEQYYK+GRPEELLIGDEYWEILNK+IAIFGTVGAGK+LGYEIFKEPVEENPYFEQYYK+NVDQTDYNTYIDFYNNVVLENLK+NVDQTDYNTYIDFYNNVVLENLKIPENK+NVYDFPFFVVDAELDVK+RLGYEIFKEPVEENPYFEQYYK+STISNEISK+STISNEISKR		94	94	0.0010132729566107	0.000809077175360305	0.000783811599224595
422	a	1	LR739236.1_prot_VZS00331.1_517		[gene=rluB] [locus_tag=MF5583_00550] [protein=Ribosomal large subunit pseudouridine synthase B] [protein_id=VZS00331.1] [location=complement(616581..617336)] [gbkey=CDS]	1	41.8	251	1		1	LR739236.1_prot_VZS00331.1_517	9	9	9	IDNKLVVSDSNNQK+IEFLEIADLKPGQYR+LDYDVSGLLIMTNDGELSNFIMHPK+NVSIVELTINEGKK+TKIEFLEIADLKPGQYR+TYQGLCQNQVTK+VKVNGQIINTLGVK+VNGQIINTLGVK+YYYLFYKPR	IDNKLVVSDSNNQK+IEFLEIADLKPGQYR+LDYDVSGLLIMTNDGELSNFIMHPK+NVSIVELTINEGKK+TKIEFLEIADLKPGQYR+TYQGLCQNQVTK+VKVNGQIINTLGVK+VNGQIINTLGVK+YYYLFYKPR	LDYDVSGLLIMTNDGELSNFIM[Oxidation]HPK;TYQGLC[Carbamidomethyl]QNQVTK	80	80	0.000667732367229187	0.00049885126569818	0.000637042096580945
423	a	1	LR739236.1_prot_VZS00333.1_518		[gene=scpB] [locus_tag=MF5583_00551] [protein=Segregation and condensation protein B] [protein_id=VZS00333.1] [location=complement(617410..618045)] [gbkey=CDS]	1	56.4	211	1		1	LR739236.1_prot_VZS00333.1_518	12	12	12	GGLEELPVISEQDIQLAIQNNAEQK+GGLEELPVISEQDIQLAIQNNAEQKQEQEQQSTDLYGNVDDFNLDSENN+KLSHSTIEVLSIIAYK+KLSHSTIEVLSIIAYKQPITK+LQTKPELHEYFAK+LQTKPELHEYFAKLEEYNENKK+LSHSTIEVLSIIAYK+LSHSTIEVLSIIAYKQPITK+QEQEQQSTDLYGNVDDFNLDSENN+SNLYGITDNFFK+YLADESCAFCIQTYK+YLADESCAFCIQTYKK	GGLEELPVISEQDIQLAIQNNAEQK+GGLEELPVISEQDIQLAIQNNAEQKQEQEQQSTDLYGNVDDFNLDSENN+KLSHSTIEVLSIIAYK+KLSHSTIEVLSIIAYKQPITK+LQTKPELHEYFAK+LQTKPELHEYFAKLEEYNENKK+LSHSTIEVLSIIAYK+LSHSTIEVLSIIAYKQPITK+QEQEQQSTDLYGNVDDFNLDSENN+SNLYGITDNFFK+YLADESCAFCIQTYK+YLADESCAFCIQTYKK	YLADESC[Carbamidomethyl]AFC[Carbamidomethyl]IQTYK;YLADESC[Carbamidomethyl]AFC[Carbamidomethyl]IQTYKK	100	100	0.000847271149065534	0.000836183045755609	0.00100138963286175
424	a	1	LR739236.1_prot_VZS00335.1_519		[gene=scpA] [locus_tag=MF5583_00552] [protein=Segregation and condensation protein A] [protein_id=VZS00335.1] [location=complement(618029..618865)] [gbkey=CDS]	1	24.1	278	1		1	LR739236.1_prot_VZS00335.1_519	3	3	3	EVIENENLITQQLEVIANESTI+LFNSQELYLQTFSK+YLLFKDEQTNQEEVVDYDDLVYQISQYNQIK	EVIENENLITQQLEVIANESTI+LFNSQELYLQTFSK+YLLFKDEQTNQEEVVDYDDLVYQISQYNQIK		22	22	0.000140672154582936	0.000163782429941456	0.000143792775397318
425	a	1	LR739236.1_prot_VZS00337.1_520		[locus_tag=MF5583_00553] [protein=hypothetical protein] [protein_id=VZS00337.1] [location=complement(618875..619636)] [gbkey=CDS]	1	24.5	253	1		1	LR739236.1_prot_VZS00337.1_520	5	5	5	DFNFVNDFTNLSYAFYK+LKPNQEYYK+LKPNQEYYKDFNFVNDFTNLSYAFYK+NHIVNQNDQFNYLIYLLKTLLSILFTR+SEQFFSTLK	DFNFVNDFTNLSYAFYK+LKPNQEYYK+LKPNQEYYKDFNFVNDFTNLSYAFYK+NHIVNQNDQFNYLIYLLKTLLSILFTR+SEQFFSTLK		24	24	0.000242899745180472	0.000134974848390488	0.00015800154766978
426	a	1	LR739236.1_prot_VZS00341.1_522		[locus_tag=MF5583_00555] [protein=hypothetical protein] [protein_id=VZS00341.1] [location=621398..621922] [gbkey=CDS]	1	38.5	174	1		1	LR739236.1_prot_VZS00341.1_522	3	3	3	EPIYNDDLTECLEIGYEWYDNQISIIPFPHSIK+EYQNIGNGSFDWKEEFKPK+ITSLENAFIYNQNEK	EPIYNDDLTECLEIGYEWYDNQISIIPFPHSIK+EYQNIGNGSFDWKEEFKPK+ITSLENAFIYNQNEK	EPIYNDDLTEC[Carbamidomethyl]LEIGYEWYDNQISIIPFPHSIK	28	28	0.000288966938231941	0.000196256532429848	0.000426656067558215
427	a	1	LR739236.1_prot_VZS00347.1_525		[gene=menH_4] [locus_tag=MF5583_00558] [protein=2-succinyl-6-hydroxy-2, 4-cyclohexadiene-1-carboxylate synthase] [protein_id=VZS00347.1] [location=complement(623825..624622)] [gbkey=CDS]	1	20.4	265	1		1	LR739236.1_prot_VZS00347.1_525	5	5	5	ENIIFCHGFNSK+FNLNYYTNQYIVNLAK+LKFNLNYYTNQYIVNLAK+NNNNDKENIIFCHGFNSK+SNYYALQFPGSNLIKPIK	ENIIFCHGFNSK+FNLNYYTNQYIVNLAK+LKFNLNYYTNQYIVNLAK+NNNNDKENIIFCHGFNSK+SNYYALQFPGSNLIKPIK	ENIIFC[Carbamidomethyl]HGFNSK;NNNNDKENIIFC[Carbamidomethyl]HGFNSK	19	19	0.000189736782084369	0.000128862779784127	8.61981489174217e-05
428	a	1	LR739236.1_prot_VZS00349.1_526		[locus_tag=MF5583_00559] [protein=hypothetical protein] [protein_id=VZS00349.1] [location=complement(624631..627411)] [gbkey=CDS]	1	42	926	1		1	LR739236.1_prot_VZS00349.1_526	28	28	28	DNQTNSSSINWSTLTPTTNVSEK+DSNEFIGNTNIK+DTNPSTIIK+EVKYDHDLTSGPILK+EVREEKPVTNESIK+EVREEKPVTNESIKK+FELKDNQTNSSSINWSTLTPTTNVSEK+FELSKEEIVLDKNR+FTISTNSTVK+HAWNLVQIDNEWYHVDTTSDR+IFEVNQNDNGTTFK+LISILTFLTTLTTSAVVVSCSTDDKTTILHK+LKNTNNSWTDITANK+LVNLHEDQLEVK+MISNSNAVINVK+NTNNSWTDITANK+QISTLTLVTNK+QTDINKLDLNTNLYDIK+QTDINKLDLNTNLYDIKDTNPSTIIK+QTQPNAVIEVLDNDSIK+SQIPTNHNIK+TIIYTFNQQYNQNLTDVVVNKVEK+TNESEVIPALNLKPA…	DNQTNSSSINWSTLTPTTNVSEK+DSNEFIGNTNIK+DTNPSTIIK+EVKYDHDLTSGPILK+EVREEKPVTNESIK+EVREEKPVTNESIKK+FELKDNQTNSSSINWSTLTPTTNVSEK+FELSKEEIVLDKNR+FTISTNSTVK+HAWNLVQIDNEWYHVDTTSDR+IFEVNQNDNGTTFK+LISILTFLTTLTTSAVVVSCSTDDKTTILHK+LKNTNNSWTDITANK+LVNLHEDQLEVK+MISNSNAVINVK+NTNNSWTDITANK+QISTLTLVTNK+QTDINKLDLNTNLYDIK+QTDINKLDLNTNLYDIKDTNPSTIIK+QTQPNAVIEVLDNDSIK+SQIPTNHNIK+TIIYTFNQQYNQNLTDVVVNKVEK+TNESEVIPALNLKPA…	LISILTFLTTLTTSAVVVSC[Carbamidomethyl]STDDKTTILHK;YTVC[Carbamidomethyl]TGYAK	199	199	0.000386121409185373	0.00043638466552166	0.000394686988563573
429	a	1	LR739236.1_prot_VZS00351.1_527		[locus_tag=MF5583_00560] [protein=hypothetical protein] [protein_id=VZS00351.1] [location=complement(627498..629036)] [gbkey=CDS]	1	10.2	512	1		1	LR739236.1_prot_VZS00351.1_527	5	5	5	DITNYLEYLNLDETK+DITNYLEYLNLDETKK+EAIIINYHSFLLNINK+IDIWNGNKK+LNKLEQLLTNK	DITNYLEYLNLDETK+DITNYLEYLNLDETKK+EAIIINYHSFLLNINK+IDIWNGNKK+LNKLEQLLTNK		15	15	6.54690719431742e-05	7.78126486001156e-05	2.2307138147575e-05
430	a	1	LR739236.1_prot_VZS00353.1_528		[locus_tag=MF5583_00561] [protein=hypothetical protein] [protein_id=VZS00353.1] [location=complement(629100..629345)] [gbkey=CDS]	1	25.9	81	1		1	LR739236.1_prot_VZS00353.1_528	3	3	3	KPSEADIKK+KQLKENPPITEK+QLKENPPITEK	KPSEADIKK+KQLKENPPITEK+QLKENPPITEK		12	12	0.000344857662910547	0.000210794053350578	0.000282006289668108
[truncated: 301 more rows]

## Sheet: Leading Proteins
Entry no.	Group Prob	Protein AC	Protein ID	Description	Protein Prob	Percent Coverage	Protein length	Num indistinguish. prots	Indistinguish. Prots	Group sibling id	Num of Prot in Group	Group Prot AC	Num Pept in Group	Num Pept in Prot	Num Pept Unique to Prot	Pept sequence	Pept sequence unique	Modifications	Tot num PSM	Tot num PSM unique pepts	Sum PSM Mferi_M1	Sum PSM Mferi_M2	Sum PSM Mferi_M3
[truncated: 731 more rows]

## Sheet: Protein Prophet
Entry no.	Group sibling id	Group Prob	Protein AC	Protein ID	Description	Protein Prob	Num indistinguish. prots	Percent Coverage	Pept sequence	Is contributing evidence	Weight	Position_beginning	Position_end	Modifications	Protein length	Indistinguish. Prots	Tot num PSM for Prot	Pep Num PSM Mferi_M1	Pep Num PSM Mferi_M2	Pep Num PSM Mferi_M3	Prot Sum PSM Mferi_M1	Prot Sum PSM Mferi_M2	Prot Sum PSM Mferi_M3
[truncated: 12,819 more rows]

[truncated: 4 more sheets: Peptide Prophet, Per Peptide, Per Modifications, Weights and factors]
