# Supplementary material for: Functional surface expression of immunoglobulin cleavage systems in a candidate Mycoplasma vaccine chassis
Source: Commun Biol. 2024 Jun 28;7:779. doi: 10.1038/s42003-024-06497-8 (PMC11213901; doi:10.1038/s42003-024-06497-8)
Supplement: Supplementary file 5 — Supplementary Data 3 [file 42003_2024_6497_MOESM5_ESM.zip]

Archive with 30 entries (29 files):
- Plasmids GB/
- Plasmids GB/p426-snr52-grna1-mferi-mibmip-aari.gb
- Plasmids GB/p426-snr52-grna2-mferi-mibmip-aari.gb
- Plasmids GB/pIVB03.gb
- Plasmids GB/pIVB04.gb
- Plasmids GB/pIVB06.gb
- Plasmids GB/pIVB08.gb
- Plasmids GB/pIVB09.gb
- Plasmids GB/pIVB09_MIB1mfe.gb
- Plasmids GB/pIVB09_MIP1mfe.gb
- Plasmids GB/pIVB09_MM1mfe.gb
- Plasmids GB/pIVB09_MM1mhp.gb
- Plasmids GB/pIVB09_MM2mfe.gb
- Plasmids GB/pIVB09_MM2mhp.gb
- Plasmids GB/pIVB09_MM3mfe.gb
- Plasmids GB/pIVB09_MM4mfe.gb
- Plasmids GB/pIVB09_MMmhr.gb
- Plasmids GB/pIVB09_NoPrommko2.gb
- Plasmids GB/pIVB09_Pmm1dsMMmhrHF.gb
- Plasmids GB/pIVB09_Pmm1MM1mhp.gb
- Plasmids GB/pIVB09_Pmm1MM2mfe.gb
- Plasmids GB/pIVB09_Pmm1MM2mhp.gb
- Plasmids GB/pIVB09_Pmm1MM3mfe.gb
- Plasmids GB/pIVB09_Pmm1MM4mfeHF.gb
- Plasmids GB/pIVB09_Pmm1MM4mmc.gb
- Plasmids GB/pIVB09_Pmm1MM4mmcHF.gb
- Plasmids GB/pIVB09_Pmm1MMmhr.gb
- Plasmids GB/pIVB09_Pmm1MMmhrHF.gb
- Plasmids GB/pIVB09_Pmm2mko2.gb
- Plasmids GB/pIVB09_Pmm3mko2.gb
