# Supplementary material for: Functional surface expression of immunoglobulin cleavage systems in a candidate Mycoplasma vaccine chassis
Source: Commun Biol. 2024 Jun 28;7:779. doi: 10.1038/s42003-024-06497-8 (PMC11213901; doi:10.1038/s42003-024-06497-8)
Supplement: Supplementary file 5 — Supplementary Data 3 [file 42003_2024_6497_MOESM5_ESM.zip › Plasmids GB/p426-snr52-grna1-mferi-mibmip-aari.gb]

LOCUS       p426-SNR52-gRNA1_-Mferi 6293 bp ds-DNA     circular     08-APR-2020
DEFINITION  .
KEYWORDS    "Name" "Alias" "Sequence" "Description" "Resistance 1" "Resistance
            2" "Backbone" "Preparation" "Location" "Box" "Date" "Owner"
FEATURES             Location/Qualifiers
     rep_origin      complement(68..1427)
                     /label="2 micron origin"
                     /ApEinfo_revcolor="#ff9ccd"
                     /ApEinfo_fwdcolor="#ff9ccd"
     misc_recomb     434..467
                     /label="FRT"
                     /ApEinfo_revcolor="#c7b0e3"
                     /ApEinfo_fwdcolor="#c7b0e3"
     CDS             1760..2419
                     /label="AmpR"
                     /ApEinfo_revcolor="#ffef86"
                     /ApEinfo_fwdcolor="#ffef86"
     rep_origin      2517..3199
                     /label="ColE1 origin"
                     /ApEinfo_revcolor="#9eafd2"
                     /ApEinfo_fwdcolor="#9eafd2"
     misc_feature    3282..3301
                     /label="MT85.2"
                     /ApEinfo_revcolor="#f58a5e"
                     /ApEinfo_fwdcolor="#f58a5e"
     misc_binding    3539..3561
                     /label="LacO"
                     /ApEinfo_revcolor="#84b0dc"
                     /ApEinfo_fwdcolor="#84b0dc"
     primer_bind     3567..3587
                     /label="M13-rev"
                     /ApEinfo_revcolor="#85dae9"
                     /ApEinfo_fwdcolor="#85dae9"
     promoter        3604..3622
                     /label="T3 promoter"
                     /ApEinfo_revcolor="#9eafd2"
                     /ApEinfo_fwdcolor="#9eafd2"
     primer_bind     3605..3624
                     /label="T3"
                     /ApEinfo_revcolor="#85dae9"
                     /ApEinfo_fwdcolor="#85dae9"
     misc_feature    3878..3896
                     /label="verif-gRNA-F"
                     /ApEinfo_revcolor="#c6c9d1"
                     /ApEinfo_fwdcolor="#c6c9d1"
     misc_feature    3909..3928
                     /label="gRNA1-MIBMIP-Mferi"
                     /ApEinfo_revcolor="#d6b295"
                     /ApEinfo_fwdcolor="#d6b295"
     misc_feature    complement(4045..4062)
                     /label="Verif-gRNA-R2"
                     /ApEinfo_revcolor="#c6c9d1"
                     /ApEinfo_fwdcolor="#c6c9d1"
     primer_bind     complement(4298..4318)
                     /label="T7"
                     /ApEinfo_revcolor="#85dae9"
                     /ApEinfo_fwdcolor="#85dae9"
     primer_bind     complement(4327..4344)
                     /label="M13-fwd"
                     /ApEinfo_revcolor="#85dae9"
                     /ApEinfo_fwdcolor="#85dae9"
     CDS             4415..4483
                     /label="LacZ alpha"
                     /ApEinfo_revcolor="#84b0dc"
                     /ApEinfo_fwdcolor="#84b0dc"
     rep_origin      4488..4943
                     /label="M13 origin"
                     /ApEinfo_revcolor="#9eafd2"
                     /ApEinfo_fwdcolor="#9eafd2"
     rep_origin      4505..4811
                     /label="F1 ori"
                     /ApEinfo_revcolor="#9eafd2"
                     /ApEinfo_fwdcolor="#9eafd2"
ORIGIN
        1 GACGAAAGGG CCTCGTGATA CGCCTATTTT TATAGGTTAA TGTCATGATA ATAATGGTTT
       61 CTTAGTATGA TCCAATATCA AAGGAAATGA TAGCATTGAA GGATGAGACT AATCCAATTG
      121 AGGAGTGGCA GCATATAGAA CAGCTAAAGG GTAGTGCTGA AGGAAGCATA CGATACCCCG
      181 CATGGAATGG GATAATATCA CAGGAGGTAC TAGACTACCT TTCATCCTAC ATAAATAGAC
      241 GCATATAAGT ACGCATTTAA GCATAAACAC GCACTATGCC GTTCTTCTCA TGTATATATA
      301 TATACAGGCA ACACGCAGAT ATAGGTGCGA CGTGAACAGT GAGCTGTATG TGCGCAGCTC
      361 GCGTTGCATT TAAAAGCACC GACTCGGTGC TCGGAAGCGC TCGTTTTCGG AAACGCTTTG
      421 AAGTTCCTAT TCCGAAGTTC CTATTCTCTA GAAAGTATAG GAACTTCAGA GCGCTTTTGA
      481 AAACCAAAAG CGCTCTGAAG ACGCACTTTC AAAAAACCAA AAACGCACCG GACTGTAACG
      541 AGCTACTAAA ATATTGCGAA TACCGCTTCC ACAAACATTG CTCAAAAGTA TCTCTTTGCT
      601 ATATATCTCT GTGCTATATC CCTATATAAC CTACCCATCC ACCTTTCGCT CCTTGAACTT
      661 GCATCTAAAC TCGACCTCTA CATTTTTTAT GTTTATCTCT AGTATTACTC TTTAGACAAA
      721 AAAATTGTAG TAAGAACTAT TCATAGAGTG AATCGAAAAC AATACGAAAA TGTAAACATT
      781 TCCTATACGT AGTATATAGA GACAAAATAG AAGAAACCGT TCATAATTTT CTGACCAATG
      841 AAGAATCATC AACGCTATCA CTTTCTGTTC ACAAAGTATG CGCAATCCAC ATCGGTATAG
      901 AATATAATCG GGGATGCCTT TATCTTGAAA AAATGCACCC GCAGCTTCGC TAGTAATCAG
      961 TAAACGCGGG AAGTGGAGTC AGGCTTTTTT TATGGAAGAG AAAATAGACA CCAAAGTAGC
     1021 CTTCTTCTAA CCTTAACGGA CCTACAGTGC AAAAAGTTAT CAAGAGACTG CATTATAGAG
     1081 CGCACAAAGG AGAAAAAAAG TAATCTAAGA TGCTTTGTTA GAAAAATAGC GCTCTCGGGA
     1141 TGCATTTTTG TAGAACAAAA AAGAAGTATA GATTCTTTGT TGGTAAAATA GCGCTCTCGC
     1201 GTTGCATTTC TGTTCTGTAA AAATGCAGCT CAGATTCTTT GTTTGAAAAA TTAGCGCTCT
     1261 CGCGTTGCAT TTTTGTTTTA CAAAAATGAA GCACAGATTC TTCGTTGGTA AAATAGCGCT
     1321 TTCGCGTTGC ATTTCTGTTC TGTAAAAATG CAGCTCAGAT TCTTTGTTTG AAAAATTAGC
     1381 GCTCTCGCGT TGCATTTTTG TTCTACAAAA TGAAGCACAG ATGCTTCGTT CAGGTGGCAC
     1441 TTTTCGGGGA AATGTGCGCG GAACCCCTAT TTGTTTATTT TTCTAAATAC ATTCAAATAT
     1501 GTATCCGCTC ATGAGACAAT AACCCTGATA AATGCTTCAA TAATATTGAA AAAGGAAGAG
     1561 TATGAGTATT CAACATTTCC GTGTCGCCCT TATTCCCTTT TTTGCGGCAT TTTGCCTTCC
     1621 TGTTTTTGCT CACCCAGAAA CGCTGGTGAA AGTAAAAGAT GCTGAAGATC AGTTGGGTGC
     1681 ACGAGTGGGT TACATCGAAC TGGATCTCAA CAGCGGTAAG ATCCTTGAGA GTTTTCGCCC
     1741 CGAAGAACGT TTTCCAATGA TGAGCACTTT TAAAGTTCTG CTATGTGGCG CGGTATTATC
     1801 CCGTATTGAC GCCGGGCAAG AGCAACTCGG TCGCCGCATA CACTATTCTC AGAATGACTT
     1861 GGTTGAGTAC TCACCAGTCA CAGAAAAGCA TCTTACGGAT GGCATGACAG TAAGAGAATT
     1921 ATGCAGTGCT GCCATAACCA TGAGTGATAA CACTGCGGCC AACTTACTTC TGACAACGAT
     1981 CGGAGGACCG AAGGAGCTAA CCGCTTTTTT GCACAACATG GGGGATCATG TAACTCGCCT
     2041 TGATCGTTGG GAACCGGAGC TGAATGAAGC CATACCAAAC GACGAGCGTG ACACCACGAT
     2101 GCCTGTAGCA ATGGCAACAA CGTTGCGCAA ACTATTAACT GGCGAACTAC TTACTCTAGC
     2161 TTCCCGGCAA CAATTAATAG ACTGGATGGA GGCGGATAAA GTTGCAGGAC CACTTCTGCG
     2221 CTCGGCCCTT CCGGCTGGCT GGTTTATTGC TGATAAATCT GGAGCCGGTG AGCGTGGGTC
     2281 TCGCGGTATC ATTGCAGCAC TGGGGCCAGA TGGTAAGCCC TCCCGTATCG TAGTTATCTA
     2341 CACGACGGGG AGTCAGGCAA CTATGGATGA ACGAAATAGA CAGATCGCTG AGATAGGTGC
     2401 CTCACTGATT AAGCATTGGT AACTGTCAGA CCAAGTTTAC TCATATATAC TTTAGATTGA
     2461 TTTAAAACTT CATTTTTAAT TTAAAAGGAT CTAGGTGAAG ATCCTTTTTG ATAATCTCAT
     2521 GACCAAAATC CCTTAACGTG AGTTTTCGTT CCACTGAGCG TCAGACCCCG TAGAAAAGAT
     2581 CAAAGGATCT TCTTGAGATC CTTTTTTTCT GCGCGTAATC TGCTGCTTGC AAACAAAAAA
     2641 ACCACCGCTA CCAGCGGTGG TTTGTTTGCC GGATCAAGAG CTACCAACTC TTTTTCCGAA
     2701 GGTAACTGGC TTCAGCAGAG CGCAGATACC AAATACTGTC CTTCTAGTGT AGCCGTAGTT
     2761 AGGCCACCAC TTCAAGAACT CTGTAGCACC GCCTACATAC CTCGCTCTGC TAATCCTGTT
     2821 ACCAGTGGCT GCTGCCAGTG GCGATAAGTC GTGTCTTACC GGGTTGGACT CAAGACGATA
     2881 GTTACCGGAT AAGGCGCAGC GGTCGGGCTG AACGGGGGGT TCGTGCACAC AGCCCAGCTT
     2941 GGAGCGAACG ACCTACACCG AACTGAGATA CCTACAGCGT GAGCTATGAG AAAGCGCCAC
     3001 GCTTCCCGAA GGGAGAAAGG CGGACAGGTA TCCGGTAAGC GGCAGGGTCG GAACAGGAGA
     3061 GCGCACGAGG GAGCTTCCAG GGGGAAACGC CTGGTATCTT TATAGTCCTG TCGGGTTTCG
     3121 CCACCTCTGA CTTGAGCGTC GATTTTTGTG ATGCTCGTCA GGGGGGCGGA GCCTATGGAA
     3181 AAACGCCAGC AACGCGGCCT TTTTACGGTT CCTGGCCTTT TGCTGGCCTT TTGCTCACAT
     3241 GTTCTTTCCT GCGTTATCCC CTGATTCTGT GGATAACCGT ATTACCGCCT TTGAGTGAGC
     3301 TGATACCGCT CGCCGCAGCC GAACGACCGA GCGCAGCGAG TCAGTGAGCG AGGAAGCGGA
     3361 AGAGCGCCCA ATACGCAAAC CGCCTCTCCC CGCGCGTTGG CCGATTCATT AATGCAGCTG
     3421 GCACGACAGG TTTCCCGACT GGAAAGCGGG CAGTGAGCGC AACGCAATTA ATGTGAGTTA
     3481 CCTCACTCAT TAGGCACCCC AGGCTTTACA CTTTATGCTT CCGGCTCCTA TGTTGTGTGG
     3541 AATTGTGAGC GGATAACAAT TTCACACAGG AAACAGCTAT GACCATGATT ACGCCAAGCG
     3601 CGCAATTAAC CCTCACTAAA GGGAACAAAA GCTGGAGCTT CTTTGAAAAG ATAATGTATG
     3661 ATTATGCTTT CACTCATATT TATACAGAAA CTTGATGTTT TCTTTCGAGT ATATACAAGG
     3721 TGATTACATG TACGTTTGAA GTACAACTCT AGATTTTGTA GTGCCCTCTT GGGCTAGCGG
     3781 TAAAGGTGCG CATTTTTTCA CACCCTACAA TGTTCTGTTC AAAAGATTTT GGTCAAACGC
     3841 TGTAGAAGTG AAAGTTGGTG CGCATGTTTC GGCGTTCGAA ACTTCTCCGC AGTGAAAGAT
     3901 AAATGATCTG ATGAACTGTA AATCCAGGGT TTTAGAGCTA GAAATAGCAA GTTAAAATAA
     3961 GGCTAGTCCG TTATCAACTT GAAAAAGTGG CACCGAGTCG GTGGTGCTTT TTTTGTTTTT
     4021 TATGTCTTCG AGTCATGTAA TTAGTTATGT CACGCTTACG TTCACGCCCT CCCCCCACAT
     4081 CCGCTCTAAC CGAAAAGGAA GGAGTTAGAC AACCTGAAGT CTAGGTCCCT ATTTATTTTT
     4141 TTATAGTTAT GTTAGTATTA AGAACGTTAT TTATATTTCA AATTTTTCTT TTTTTTCTGT
     4201 ACAGACGCGT GTACGCATGT AACATTATAC TGAAAACCTT GCTTGAGAAG GTTTTGGGAC
     4261 GCTCGAAGGC TTTAATTTGC GGCCGGTACC CAATTCGCCC TATAGTGAGT CGTATTACGC
     4321 GCGCTCACTG GCCGTCGTTT TACAACGTCG TGACTGGGAA AACCCTGGCG TTACCCAACT
     4381 TAATCGCCTT GCAGCACATC CCCCTTTCGC CAGCTGGCGT AATAGCGAAG AGGCCCGCAC
     4441 CGATCGCCCT TCCCAACAGT TGCGCAGCCT GAATGGCGAA TGGCGCGACG CGCCCTGTAG
     4501 CGGCGCATTA AGCGCGGCGG GTGTGGTGGT TACGCGCAGC GTGACCGCTA CACTTGCCAG
     4561 CGCCCTAGCG CCCGCTCCTT TCGCTTTCTT CCCTTCCTTT CTCGCCACGT TCGCCGGCTT
     4621 TCCCCGTCAA GCTCTAAATC GGGGGCTCCC TTTAGGGTTC CGATTTAGTG CTTTACGGCA
     4681 CCTCGACCCC AAAAAACTTG ATTAGGGTGA TGGTTCACGT AGTGGGCCAT CGCCCTGATA
     4741 GACGGTTTTT CGCCCTTTGA CGTTGGAGTC CACGTTCTTT AATAGTGGAC TCTTGTTCCA
     4801 AACTGGAACA ACACTCAACC CTATCTCGGT CTATTCTTTT GATTTATAAG GGATTTTGCC
     4861 GATTTCGGCC TATTGGTTAA AAAATGAGCT GATTTAACAA AAATTTAACG CGAATTTTAA
     4921 CAAAATATTA ACGTTTACAA TTTCCTGATG CGGTATTTTC TCCTTACGCA TCTGTGCGGT
     4981 ATTTCACACC GCATAGGGTA ATAACTGATA TAATTAAATT GAAGCTCTAA TTTGTGAGTT
     5041 TAGTATACAT GCATTTACTT ATAATACAGT TTTTTAGTTT TGCTGGCCGC ATCTTCTCAA
     5101 ATATGCTTCC CAGCCTGCTT TTCTGTAACG TTCACCCTCT ACCTTAGCAT CCCTTCCCTT
     5161 TGCAAATAGT CCTCTTCCAA CAATAATAAT GTCAGATCCT GTAGAGACCA CATCATCCAC
     5221 GGTTCTATAC TGTTGACCCA ATGCGTCTCC CTTGTCATCT AAACCCACAC CGGGTGTCAT
     5281 AATCAACCAA TCGTAACCTT CATCTCTTCC ACCCATGTCT CTTTGAGCAA TAAAGCCGAT
     5341 AACAAAATCT TTGTCGCTCT TCGCAATGTC AACAGTACCC TTAGTATATT CTCCAGTAGA
     5401 TAGGGAGCCC TTGCATGACA ATTCTGCTAA CATCAAAAGG CCTCTAGGTT CCTTTGTTAC
     5461 TTCTTCTGCC GCCTGCTTCA AACCGCTAAC AATACCTGGG CCCACCACAC CGTGTGCATT
     5521 CGTAATGTCT GCCCATTCTG CTATTCTGTA TACACCCGCA GAGTACTGCA ATTTGACTGT
     5581 ATTACCAATG TCAGCAAATT TTCTGTCTTC GAAGAGTAAA AAATTGTACT TGGCGGATAA
     5641 TGCCTTTAGC GGCTTAACTG TGCCCTCCAT GGAAAAATCA GTCAAGATAT CCACATGTGT
     5701 TTTTAGTAAA CAAATTTTGG GACCTAATGC TTCAACTAAC TCCAGTAATT CCTTGGTGGT
     5761 ACGAACATCC AATGAAGCAC ACAAGTTTGT TTGCTTTTCG TGCATGATAT TAAATAGCTT
     5821 GGCAGCAACA GGACTAGGAT GAGTAGCAGC ACGTTCCTTA TATGTAGCTT TCGACATGAT
     5881 TTATCTTCGT TTCCTGCAGG TTTTTGTTCT GTGCAGTTGG GTTAAGAATA CTGGGCAATT
     5941 TCATGTTTCT TCAACACTAC ATATGCGTAT ATATACCAAT CTAAGTCTGT GCTCCTTCCT
     6001 TCGTTCTTCC TTCTGTTCGG AGATTACCGA ATCAAAAAAA TTTCAAGGAA ACCGAAATCA
     6061 AAAAAAAGAA TAAAAAAAAA ATGATGAATT GAATTGAAAA GCTGTGGTAT GGTGCACTCT
     6121 CAGTACAATC TGCTCTGATG CCGCATAGTT AAGCCAGCCC CGACACCCGC CAACACCCGC
     6181 TGACGCGCCC TGACGGGCTT GTCTGCTCCC GGCATCCGCT TACAGACAAG CTGTGACCGT
     6241 CTCCGGGAGC TGCATGTGTC AGAGGTTTTC ACCGTCATCA CCGAAACGCG CGA
//
