# Supplementary material for: Functional surface expression of immunoglobulin cleavage systems in a candidate Mycoplasma vaccine chassis
Source: Commun Biol. 2024 Jun 28;7:779. doi: 10.1038/s42003-024-06497-8 (PMC11213901; doi:10.1038/s42003-024-06497-8)
Supplement: Supplementary file 5 — Supplementary Data 3 [file 42003_2024_6497_MOESM5_ESM.zip › Plasmids GB/pIVB03.gb]

LOCUS       pIVB03_pMFO3tetR        7289 bp ds-DNA     circular     29-MAR-2023
DEFINITION  .
FEATURES             Location/Qualifiers
     CDS             399..1061
                     /label="AmpR"
                     /ApEinfo_revcolor="#ffef86"
                     /ApEinfo_fwdcolor="#ffef86"
     CDS             399..1061
                     /label="Translation 399-1061"
                     /translation="MSTFKVLLCGAVLSRIDAGQEQLGRRIHYSQNDLVEYSPVTEKHLTDGMTVRELCSAAITMSDNTAANLLLTTIGGPKELTAFLHNMGDHVTRLDRWEPELNEAIPNDERDTTMPVAMATTLRKLLTGELLTLASRQQLIDWMEADKVAGPLLRSALPAGWFIADKSGAGERGSRGIIAALGPDGKPSRIVVIYTTGSQATMDERNRQIAEIGASLIKHW*"
     primer          complement(1036..1056)
                     /label="p414-R2"
                     /note="sequence: AATGCTTAATCAGTGAGGCAC"
                     /ApEinfo_revcolor="#c6c9d1"
                     /ApEinfo_fwdcolor="#c6c9d1"
     rep_origin      1156..1838
                     /label="ColE1 origin"
                     /ApEinfo_revcolor="#9eafd2"
                     /ApEinfo_fwdcolor="#9eafd2"
     misc_feature    1921..1940
                     /label="MT85.2"
                     /ApEinfo_revcolor="#f58a5e"
                     /ApEinfo_fwdcolor="#f58a5e"
     promoter        2144..2174
                     /label="lac promoter"
                     /ApEinfo_revcolor="#c7b0e3"
                     /ApEinfo_fwdcolor="#c7b0e3"
     misc_binding    2178..2200
                     /label="LacO"
                     /ApEinfo_revcolor="#84b0dc"
                     /ApEinfo_fwdcolor="#84b0dc"
     primer          2186..2207
                     /label="p414-F1"
                     /note="sequence: GAGCGGATAACAATTTCACACA"
                     /ApEinfo_revcolor="#d6b295"
                     /ApEinfo_fwdcolor="#d6b295"
     primer_bind     2206..2226
                     /label="M13-rev"
                     /ApEinfo_revcolor="#85dae9"
                     /ApEinfo_fwdcolor="#85dae9"
     promoter        2243..2261
                     /label="T3 promoter"
                     /ApEinfo_revcolor="#9eafd2"
                     /ApEinfo_fwdcolor="#9eafd2"
     primer_bind     2244..2263
                     /label="T3"
                     /ApEinfo_revcolor="#85dae9"
                     /ApEinfo_fwdcolor="#85dae9"
     misc_feature    2366..2614
                     /label="PS'"
                     /ApEinfo_revcolor="#f58a5e"
                     /ApEinfo_fwdcolor="#f58a5e"
     misc_feature    2615..4549
                     /label="TetMmyco"
                     /ApEinfo_revcolor="#f58a5e"
                     /ApEinfo_fwdcolor="#f58a5e"
     CDS             2615..4549
                     /label="Translation 2615-4549"
                     /translation="MEENHMKIINIGVLAHVDAGKTTLTESLLYNSGAITELGSVDKGTTRTDNTLLERQRGITIQTGITSFQWENTKVNIIDTPGHMDFLAEVYRSLSVLDGAILLISAKDGVQAQTRILFHALRKMGIPTIFFINKIDQNGIDLSTVYQDIKEKLSAEIVIKQKVELYPNVCVTNFTESEQWDTVIEGNDDLLEKYMSGKSLEALELEQEESIRFQNCSLFPLYHGSAKSNIGIDNLIEVITNKFYSSTHRGPSELCGNVFKIEYTKKRQRLAYIRLYSGVLHLRDSVRVSEKEKIKVTEMYTSINGELCKIDRAYSGEIVILQNEFLKLNSVLGDTKLLPQRKKIENPHPLLQTTVEPSKPEQREMLLDALLEISDSDPLLRYYVDSTTHEIILSFLGKVQMEVISALLQEKYHVEIEITEPTVIYMERPLKNAEYTIHIEVPPNPFWASIGLSVSPLPLGSGMQYESSVSLGYLNQSFQNAVMEGIRYGCEQGLYGWNVTDCKICFKYGLYYSPVSTPADFRMLAPIVLEQVLKKAGTELLEPYLSFKIYAPQEYLSRAYNDAPKYCANIVDTQLKNNEVILSGEIPARCIQEYRSDLTFFTNGRSVCLTELKGYHVTTGEPVCQPRRPNSRIDKVRYMFNKIT*"
     primer          3107..3128
                     /label="Verif-YCP-F"
                     /note="sequence: CTGTATCCTAATGTGTGTGTGA"
                     /ApEinfo_revcolor="#84b0dc"
                     /ApEinfo_fwdcolor="#84b0dc"
     primer          complement(3498..3522)
                     /label="Verif-YCP-R"
                     /note="sequence: ATTGAAGTATACATTTCTGTAACTT"
                     /ApEinfo_revcolor="#9eafd2"
                     /ApEinfo_fwdcolor="#9eafd2"
     primer          4318..4339
                     /label="Myco-YCP_F"
                     /note="sequence: GAACATCGTAGACACTCAATTG"
                     /ApEinfo_revcolor="#84b0dc"
                     /ApEinfo_fwdcolor="#84b0dc"
     misc_feature    complement(4550..6388)
                     /label="oriC region"
                     /ApEinfo_revcolor="#c6c9d1"
                     /ApEinfo_fwdcolor="#c6c9d1"
     gene            complement(4740..6092)
                     /label="dnaA gene"
                     /ApEinfo_revcolor="#85dae9"
                     /ApEinfo_fwdcolor="#85dae9"
     CDS             complement(4740..6092)
                     /label="Translation 6092-4740"
                     /translation="MNVNDILKELKLSLMVNKNIDESVYNDYIKTINIYKKGFNDYIVVVKSQFGLLAIKQFRQTIENEIKNILKEDVNVSFTYEQEYKKQLEKTEIINKDHSDIINKKVKKINENTFENFVIGSSNEQAFIAVQTVSKNPGVTYNPLFIYGESGMGKTHLLKAAKNYIETNFSDLKVGYMSGDEFARKAVDILQKTHKEIEQFKNEISQNDVLIIDDVQFLSYKEKTNEIFFTIFNNFIENDKQLFFSSDKSPELLNGFDNRLITRFNMGLSIAIQKLDNKTATAIIKKEIKNQNIKAEVTSEAINFISNYYSDDVRKIKGSVSRLNF*SQQNPEEKIITIEIVSDLFRDIPTSKLGILNVKKIKEVVSEKYGISVNAIDGKARSKSIVTARHIAMYLTKEILNHTLAQIGEEFGGRDHTTVINAERKIESMLKKDKQLKKTVDILKNKILTK*"
     primer          complement(6392..6409)
                     /label="GA-pMYCO1-R"
                     /note="sequence: GAATTCGAGCTCGGTACC"
                     /ApEinfo_revcolor="#d6b295"
                     /ApEinfo_fwdcolor="#d6b295"
     primer_bind     complement(6411..6438)
                     /label="T7"
                     /ApEinfo_revcolor="#85dae9"
                     /ApEinfo_fwdcolor="#85dae9"
     primer_bind     complement(6437..6454)
                     /label="M13-fwd"
                     /ApEinfo_revcolor="#85dae9"
                     /ApEinfo_fwdcolor="#85dae9"
     rep_origin      6598..7053
                     /label="M13 origin"
                     /ApEinfo_revcolor="#9eafd2"
                     /ApEinfo_fwdcolor="#9eafd2"
     rep_origin      6615..6921
                     /label="F1 ori"
                     /ApEinfo_revcolor="#9eafd2"
                     /ApEinfo_fwdcolor="#9eafd2"
ORIGIN
        1 GACGAAAGGG CCTCGTGATA CGCCTATTTT TATAGGTTAA TGTCATGATA ATAATGGTTT
       61 CTTAGACGTC AGGTGGCACT TTTCGGGGAA ATGTGCGCGG AACCCCTATT TGTTTATTTT
      121 TCTAAATACA TTCAAATATG TATCCGCTCA TGAGACAATA ACCCTGATAA ATGCTTCAAT
      181 AATATTGAAA AAGGAAGAGT ATGAGTATTC AACATTTCCG TGTCGCCCTT ATTCCCTTTT
      241 TTGCGGCATT TTGCCTTCCT GTTTTTGCTC ACCCAGAAAC GCTGGTGAAA GTAAAAGATG
      301 CTGAAGATCA GTTGGGTGCA CGAGTGGGTT ACATCGAACT GGATCTCAAC AGCGGTAAGA
      361 TCCTTGAGAG TTTTCGCCCC GAAGAACGTT TTCCAATGAT GAGCACTTTT AAAGTTCTGC
      421 TATGTGGCGC GGTATTATCC CGTATTGACG CCGGGCAAGA GCAACTCGGT CGCCGCATAC
      481 ACTATTCTCA GAATGACTTG GTTGAGTACT CACCAGTCAC AGAAAAGCAT CTTACGGATG
      541 GCATGACAGT AAGAGAATTA TGCAGTGCTG CCATAACCAT GAGTGATAAC ACTGCGGCCA
      601 ACTTACTTCT GACAACGATC GGAGGACCGA AGGAGCTAAC CGCTTTTTTG CACAACATGG
      661 GGGATCATGT AACTCGCCTT GATCGTTGGG AACCGGAGCT GAATGAAGCC ATACCAAACG
      721 ACGAGCGTGA CACCACGATG CCTGTAGCAA TGGCAACAAC GTTGCGCAAA CTATTAACTG
      781 GCGAACTACT TACTCTAGCT TCCCGGCAAC AATTAATAGA CTGGATGGAG GCGGATAAAG
      841 TTGCAGGACC ACTTCTGCGC TCGGCCCTTC CGGCTGGCTG GTTTATTGCT GATAAATCTG
      901 GAGCCGGTGA GCGTGGGTCT CGCGGTATCA TTGCAGCACT GGGGCCAGAT GGTAAGCCCT
      961 CCCGTATCGT AGTTATCTAC ACGACGGGGA GTCAGGCAAC TATGGATGAA CGAAATAGAC
     1021 AGATCGCTGA GATAGGTGCC TCACTGATTA AGCATTGGTA ACTGTCAGAC CAAGTTTACT
     1081 CATATATACT TTAGATTGAT TTAAAACTTC ATTTTTAATT TAAAAGGATC TAGGTGAAGA
     1141 TCCTTTTTGA TAATCTCATG ACCAAAATCC CTTAACGTGA GTTTTCGTTC CACTGAGCGT
     1201 CAGACCCCGT AGAAAAGATC AAAGGATCTT CTTGAGATCC TTTTTTTCTG CGCGTAATCT
     1261 GCTGCTTGCA AACAAAAAAA CCACCGCTAC CAGCGGTGGT TTGTTTGCCG GATCAAGAGC
     1321 TACCAACTCT TTTTCCGAAG GTAACTGGCT TCAGCAGAGC GCAGATACCA AATACTGTCC
     1381 TTCTAGTGTA GCCGTAGTTA GGCCACCACT TCAAGAACTC TGTAGCACCG CCTACATACC
     1441 TCGCTCTGCT AATCCTGTTA CCAGTGGCTG CTGCCAGTGG CGATAAGTCG TGTCTTACCG
     1501 GGTTGGACTC AAGACGATAG TTACCGGATA AGGCGCAGCG GTCGGGCTGA ACGGGGGGTT
     1561 CGTGCACACA GCCCAGCTTG GAGCGAACGA CCTACACCGA ACTGAGATAC CTACAGCGTG
     1621 AGCATTGAGA AAGCGCCACG CTTCCCGAAG GGAGAAAGGC GGACAGGTAT CCGGTAAGCG
     1681 GCAGGGTCGG AACAGGAGAG CGCACGAGGG AGCTTCCAGG GGGAAACGCC TGGTATCTTT
     1741 ATAGTCCTGT CGGGTTTCGC CACCTCTGAC TTGAGCGTCG ATTTTTGTGA TGCTCGTCAG
     1801 GGGGGCGGAG CCTATGGAAA AACGCCAGCA ACGCGGCCTT TTTACGGTTC CTGGCCTTTT
     1861 GCTGGCCTTT TGCTCACATG TTCTTTCCTG CGTTATCCCC TGATTCTGTG GATAACCGTA
     1921 TTACCGCCTT TGAGTGAGCT GATACCGCTC GCCGCAGCCG AACGACCGAG CGCAGCGAGT
     1981 CAGTGAGCGA GGAAGCGGAA GAGCGCCCAA TACGCAAACC GCCTCTCCCC GCGCGTTGGC
     2041 CGATTCATTA ATGCAGCTGG CACGACAGGT TTCCCGACTG GAAAGCGGGC AGTGAGCGCA
     2101 ACGCAATTAA TGTGAGTTAC CTCACTCATT AGGCACCCCA GGCTTTACAC TTTATGCTTC
     2161 CGGCTCGTAT GTTGTGTGGA ATTGTGAGCG GATAACAATT TCACACAGGA AACAGCTATG
     2221 ACCATGATTA CGCCAAGCTC GGAATTAACC CTCACTAAAG GGAACAAAAG CTTGCATGCC
     2281 TGCAGAATTA AAAGTTAGTG AACAAGAAAA CAGTGAAGCA CCAGTTTCTG AACCAAAAGA
     2341 AGACGAAAAA ACAAAAAAAG ATTAAGCAAT TTATTTGGAA AATCTTTTTT TGTTTTTTTA
     2401 AGAAATATTT ATTGTTTTTT TTAAAAAATT ATGTACAATT GCTACTATAA GGGAAAGAAA
     2461 AAAAGAAAGA TATAAATTGT ATAAAGTAGG GTTAGAAGCA ATTAATAATT ATTATTAATG
     2521 TTATTTTTCT CTTATATATT CAATGTAATT TTAATTACAT TTGCTTTTAA TAAAAACACT
     2581 ACTTAATAGA GAAAGGAAAT ATAAGATCCT TTGAATGGAG GAAAATCACA TGAAAATTAT
     2641 TAATATTGGA GTTTTAGCTC ATGTTGATGC AGGAAAAACT ACCTTAACAG AAAGCTTATT
     2701 ATATAACAGT GGAGCGATTA CAGAATTAGG AAGCGTGGAC AAAGGTACAA CGAGGACGGA
     2761 TAATACGCTT TTAGAACGTC AGAGAGGAAT TACAATTCAG ACAGGAATAA CCTCTTTTCA
     2821 GTGGGAAAAT ACGAAGGTGA ACATCATAGA CACGCCAGGA CATATGGATT TCTTAGCAGA
     2881 AGTATATCGT TCATTATCAG TTTTAGATGG GGCAATTCTA CTGATTTCTG CAAAAGATGG
     2941 CGTACAAGCA CAAACTCGTA TATTATTTCA TGCACTTAGG AAAATGGGGA TTCCCACAAT
     3001 CTTTTTTATC AATAAGATTG ACCAAAATGG AATTGATTTA TCAACGGTTT ATCAGGATAT
     3061 TAAAGAGAAA CTTTCTGCCG AAATTGTAAT CAAACAGAAG GTAGAACTGT ATCCTAATGT
     3121 GTGTGTGACG AACTTTACCG AATCTGAACA ATGGGATACG GTAATAGAGG GAAACGATGA
     3181 CCTTTTAGAG AAATATATGT CCGGTAAATC ATTAGAAGCA TTGGAACTCG AACAAGAGGA
     3241 AAGCATAAGA TTTCAGAATT GTTCTCTGTT CCCTCTTTAT CATGGAAGTG CAAAAAGTAA
     3301 TATAGGGATT GATAACCTTA TAGAAGTTAT TACTAATAAA TTTTATTCAT CAACACATCG
     3361 AGGTCCGTCT GAACTTTGCG GAAATGTTTT CAAAATTGAA TATACAAAAA AAAGACAACG
     3421 TCTTGCATAT ATACGCCTTT ATAGTGGAGT ACTACATTTA CGAGATTCGG TTAGAGTATC
     3481 AGAAAAGGAA AAAATAAAAG TTACAGAAAT GTATACTTCA ATAAATGGTG AATTATGTAA
     3541 GATTGATAGA GCTTATTCTG GAGAAATTGT TATTTTGCAA AATGAGTTTT TGAAGTTAAA
     3601 TAGTGTTCTT GGAGATACAA AACTATTGCC ACAGAGAAAA AAGATTGAAA ATCCGCACCC
     3661 TCTACTACAA ACAACTGTTG AACCGAGTAA ACCTGAACAG AGAGAAATGT TGCTTGATGC
     3721 CCTTTTGGAA ATCTCAGATA GTGATCCGCT TCTACGATAT TACGTGGATT CTACGACACA
     3781 TGAAATTATA CTTTCTTTCT TAGGGAAAGT ACAAATGGAA GTGATTAGTG CACTGTTGCA
     3841 AGAAAAGTAT CATGTGGAGA TAGAAATAAC AGAGCCTACA GTCATTTATA TGGAGAGACC
     3901 GTTAAAAAAT GCAGAATATA CCATTCACAT CGAAGTGCCG CCAAATCCTT TCTGGGCTTC
     3961 CATTGGTCTA TCTGTATCAC CGCTTCCGTT GGGAAGTGGA ATGCAGTATG AGAGCTCGGT
     4021 TTCTCTTGGA TACTTAAATC AATCATTTCA AAATGCAGTT ATGGAAGGGA TACGCTATGG
     4081 TTGTGAACAA GGATTGTATG GTTGGAATGT GACGGACTGT AAAATCTGTT TTAAGTATGG
     4141 CTTATACTAT AGCCCTGTTA GTACCCCAGC AGATTTTCGG ATGCTTGCTC CTATTGTATT
     4201 GGAACAAGTC TTAAAAAAAG CTGGAACAGA ATTGTTAGAG CCATATCTTA GTTTTAAAAT
     4261 TTATGCGCCA CAGGAATATC TTTCACGAGC ATACAACGAT GCTCCTAAAT ATTGTGCGAA
     4321 CATCGTAGAC ACTCAATTGA AAAATAATGA GGTCATTCTT AGTGGAGAAA TCCCTGCTCG
     4381 GTGTATTCAA GAATATCGTA GTGATTTAAC TTTCTTTACA AATGGACGTA GTGTTTGTTT
     4441 AACAGAGTTA AAAGGGTACC ATGTTACTAC CGGTGAACCT GTTTGCCAGC CCCGTCGTCC
     4501 AAATAGTCGG ATAGATAAAG TACGATATAT GTTCAATAAA ATAACTTAGt gataaactgt
     4561 ctaacaaaac cattctattt attgaaaaat tcataactac tccttttttc tctaagttta
     4621 ttttatataa ataagagatt gtattatatt actatttcta atattatttc taaattatta
     4681 ttagtatgaa gttaatttgt ggataactta caaaaaccta aattaataaa gattttttat
     4741 tattttgtta aaattttatt cttcaaaata tcaacagtct tttttaattg tttgtctttt
     4801 tttaacatac tttcaatttt tctttcagca ttaataactg ttgtatggtc tctaccacca
     4861 aattcttctc caatttgagc taaagtgtga tttaaaatct cttttgttag atacatagct
     4921 atatgtcttg ctgttacaat tgacttactt ctagcttttc catcaattgc attaactgaa
     4981 ataccatatt tttcactaac aacttcttta atttttttaa catttaatat acctaattta
     5041 gaagttggaa tatctctaaa caaatcacta acaatttcaa tagtaattat tttttcttct
     5101 ggattttgtt gagatcaaaa atttaatctt gaaacactac ctttaatttt tctaacatca
     5161 tcagaataat aattagatat aaaattaatt gcttcactag taacttcggc ttttatgttt
     5221 tgatttttaa tttctttttt aataattgct gtagctgttt tattatctag tttttgaata
     5281 gcaatactta gccccatatt aaatctagta attaatctat tatcaaaacc atttaataat
     5341 tctggtgatt tatcgcttga aaaaaacaat tgtttatcat tttcaataaa gttattaaaa
     5401 atagtaaaaa atatttcatt agttttttct ttataactta aaaactgtac atcatcaata
     5461 atcaacacat cattttgaga tatttcattt ttaaattgtt ctatttcttt atgagttttt
     5521 tgtaatatat caacagcttt tctagcaaat tcatcaccac tcatataacc tacttttaaa
     5581 tcagaaaagt tagtttctat atagtttttt gcagctttta ataagtgagt tttacccatt
     5641 ccagactcac cataaataaa cagtggatta taagtaactc cagggttttt acttactgtt
     5701 tgaactgcta taaaagcttg ttcattactt gatccaatta caaagttttc aaaagtattt
     5761 tcattaattt ttttaacttt tttattaata atatctgagt gatctttatt aattatttct
     5821 gttttttcta gttgtttttt atactcttgt tcgtatgtaa aactaacatt aacatcttct
     5881 tttaaaatgt tttttatctc attttcaata gtttgtctaa attgtttaat agctaataaa
     5941 ccaaattgtg atttaacaac aacaatataa tcattaaaac cttttttata aatattaatt
     6001 gtttttatat agtcgttata aactgattca tcaatatttt tgttaaccat taaactaagt
     6061 ttaagttctt ttaaaatatc gtttacgttc atatttatct ccaaaaatat tataaattaa
     6121 acacttgtta aaaatgtgga aaacgtggaa aaaatccata taatatagtt atattaacac
     6181 tttctagaaa ttaaaaatct taattaaaag gtgttattta taacttattc acttatccac
     6241 aattagctaa tatttttgtt agtaatttct agttttatct acatttaatt gagaagctaa
     6301 aaattaagtt tataagtgta tttttaaagc aaaatattat ataattaggt gtgaattatg
     6361 ttattttttt gtaaaggagg taagtattCC GGGTACCGAG CTCGAATTCG CCCTATAGTG
     6421 AGTCGTATTA CAATTCACTG GCCGTCGTTT TACAACGTCG TGACTGGGAA AACCCTGGCG
     6481 TTACCCAACT TAATCGCCTT GCAGCACATC CCCCCTTCGC CAGCTGGCGT AATAGCGAAG
     6541 AGGCCCGCAC CGATCGCCCT TCCCAACAGT TGCGTAGCCT GAATGGCGAA TGGCGCGACG
     6601 CGCCCTGTAG CGGCGCATTA AGCGCGGCGG GTGTGGTGGT TACGCGCAGC GTGACCGCTA
     6661 CACTTGCCAG CGCCCTAGCG CCCGCTCCTT TCGCTTTCTT CCCTTCCTTT CTCGCCACGT
     6721 TCGCCGGCTT TCCCCGTCAA GCTCTAAATC GGGGGCTCCC TTTAGGGTTC CGATTTAGTG
     6781 CTTTACGGCA CCTCGACCCC AAAAAACTTG ATTAGGGTGA TGGTTCACGT AGTGGGCCAT
     6841 CGCCCTGATA GACGGTTTTT CGCCCTTTGA CGTTGGAGTC CACGTTCTTT AATAGTGGAC
     6901 TCTTGTTCCA AACTGGAACA ACACTCAACC CTATCTCGGT CTATTCTTTT GATTTATAAG
     6961 GGATTTTGCC GATTTCGGCC TATTGGTTAA AAAATGAGCT GATTTAACAA AAATTTAACG
     7021 CGAATTTTAA CAAAATATTA ACGTTTACAA TTTCCTGATG CGGTATTTTC TCCTTACGCA
     7081 TCTGTGCGGT ATTTCACACC GCATATGGTG CACTCTCAGT ACAATCTGCT CTGATGCCGC
     7141 ATAGTTAAGC CAGCCCCGAC ACCCGCCAAC ACCCGCTGAC GCGCCCTGAC GGGCTTGTCT
     7201 GCTCCCGGCA TCCGCTTACA GACAAGCTGT GACCGTCTCC GGGAGCTGCA TGTGTCAGAG
     7261 GTTTTCACCG TCATCACCGA AACGCGCGA
//
