# Supplementary material for: Functional surface expression of immunoglobulin cleavage systems in a candidate Mycoplasma vaccine chassis
Source: Commun Biol. 2024 Jun 28;7:779. doi: 10.1038/s42003-024-06497-8 (PMC11213901; doi:10.1038/s42003-024-06497-8)
Supplement: Supplementary file 5 — Supplementary Data 3 [file 42003_2024_6497_MOESM5_ESM.zip › Plasmids GB/pIVB04.gb]

LOCUS       pIVB04_original         5954 bp ds-DNA     circular     07-JUN-2022
DEFINITION  .
FEATURES             Location/Qualifiers
     primer          1..21
                     /label="pIVB0X_scaff-F"
                     /note="sequence: GACGAAAGGGCCTCGTGATAC"
                     /ApEinfo_revcolor="#f7977a"
                     /ApEinfo_fwdcolor="#f7977a"
     CDS             399..1058
                     /label="AmpR"
                     /ApEinfo_revcolor="#ffef86"
                     /ApEinfo_fwdcolor="#ffef86"
     CDS             399..1058
                     /label="Translation 399-1058"
                     /translation="MSTFKVLLCGAVLSRIDAGQEQLGRRIHYSQNDLVEYSPVTEKHLTDGMTVRELCSAAITMSDNTAANLLLTTIGGPKELTAFLHNMGDHVTRLDRWEPELNEAIPNDERDTTMPVAMATTLRKLLTGELLTLASRQQLIDWMEADKVAGPLLRSALPAGWFIADKSGAGERGSRGIIAALGPDGKPSRIVVIYTTGSQATMDERNRQIAEIGASLIKHW"
     primer          complement(1036..1056)
                     /label="p414-R2"
                     /note="sequence: AATGCTTAATCAGTGAGGCAC"
                     /ApEinfo_revcolor="#c6c9d1"
                     /ApEinfo_fwdcolor="#c6c9d1"
     rep_origin      1156..1838
                     /label="ColE1 origin"
                     /ApEinfo_revcolor="#9eafd2"
                     /ApEinfo_fwdcolor="#9eafd2"
     misc_feature    1921..1940
                     /label="MT85.2"
                     /ApEinfo_revcolor="#f58a5e"
                     /ApEinfo_fwdcolor="#f58a5e"
     promoter        2144..2174
                     /label="lac promoter"
                     /ApEinfo_revcolor="#c7b0e3"
                     /ApEinfo_fwdcolor="#c7b0e3"
     misc_binding    2178..2200
                     /label="LacO"
                     /ApEinfo_revcolor="#84b0dc"
                     /ApEinfo_fwdcolor="#84b0dc"
     primer          2186..2207
                     /label="p414-F1"
                     /note="sequence: GAGCGGATAACAATTTCACACA"
                     /ApEinfo_revcolor="#d6b295"
                     /ApEinfo_fwdcolor="#d6b295"
     primer_bind     2206..2226
                     /label="M13-rev"
                     /ApEinfo_revcolor="#85dae9"
                     /ApEinfo_fwdcolor="#85dae9"
     promoter        2243..2261
                     /label="T3 promoter"
                     /ApEinfo_revcolor="#9eafd2"
                     /ApEinfo_fwdcolor="#9eafd2"
     primer_bind     2244..2263
                     /label="T3"
                     /ApEinfo_revcolor="#85dae9"
                     /ApEinfo_fwdcolor="#85dae9"
     primer          complement(2298..2317)
                     /label="backbone pIVB7-R"
                     /note="sequence: TTCACTGTTTTCTTGTTCAC"
                     /ApEinfo_revcolor="#b1ff67"
                     /ApEinfo_fwdcolor="#b1ff67"
     misc_feature    2366..2614
                     /label="PS'"
                     /ApEinfo_revcolor="#f58a5e"
                     /ApEinfo_fwdcolor="#f58a5e"
     primer          complement(2591..2614)
                     /label="pIVB_pMFOX-R"
                     /note="sequence: TCAAAGGATCTTATATTTCCTTTC"
                     /ApEinfo_revcolor="#f7977a"
                     /ApEinfo_fwdcolor="#f7977a"
     misc_feature    2615..3214
                     /label="pac"
                     /ApEinfo_revcolor="#84b0dc"
                     /ApEinfo_fwdcolor="#84b0dc"
                     /note="vntifkey: 21 note: Pac"
     CDS             2615..3214
                     /label="Translation 2615-3214"
                     /translation="MTEYKPTVRLATRDDVPRAVRTLAAAFADYPATRHTVDPDRHIERVTELQELFLTRVGLDIGKVWVADDGAAVAVWTTPESVEAGAVFAEIGPRMAELSGSRLAAQQQMEGLLAPHRPKEPAWFLATVGVSPDHQGKGLGSAVVLPGVEAAERAGVPAFLETSAPRNLPFYERLGFTVTADVEVPEGPRTWCMTRKPGA*"
     primer          3215..3236
                     /label="pIVB_pMFOX-F"
                     /note="sequence: tgataaactgtctaacaaaacc"
                     /ApEinfo_revcolor="#f7977a"
                     /ApEinfo_fwdcolor="#f7977a"
     misc_feature    complement(3215..3259)
                     /label="dnaN 5'"
                     /ApEinfo_revcolor="#c6c9d1"
                     /ApEinfo_fwdcolor="#c6c9d1"
     CDS             complement(3215..3259)
                     /label="Translation 3259-3215"
                     /translation="MNFSINRMVLLDSLS"
     misc_feature    complement(3215..5053)
                     /label="oriC region"
                     /ApEinfo_revcolor="#c6c9d1"
                     /ApEinfo_fwdcolor="#c6c9d1"
     misc_feature    complement(3264..3269)
                     /label="Shine-Delgarno"
                     /ApEinfo_revcolor="#b7e6d7"
                     /ApEinfo_fwdcolor="#b7e6d7"
     misc_feature    complement(3264..3272)
                     /label="dnaA box"
                     /ApEinfo_revcolor="#ffef86"
                     /ApEinfo_fwdcolor="#ffef86"
     misc_feature    complement(3308..3313)
                     /label="Pribnow box (-10)"
                     /ApEinfo_revcolor="#84b0dc"
                     /ApEinfo_fwdcolor="#84b0dc"
     misc_feature    complement(3363..3371)
                     /label="dnaA box"
                     /ApEinfo_revcolor="#ffef86"
                     /ApEinfo_fwdcolor="#ffef86"
     gene            complement(3405..4757)
                     /label="dnaA gene"
                     /ApEinfo_revcolor="#85dae9"
                     /ApEinfo_fwdcolor="#85dae9"
     CDS             complement(3405..4757)
                     /label="Translation 4757-3405"
                     /translation="MNVNDILKELKLSLMVNKNIDESVYNDYIKTINIYKKGFNDYIVVVKSQFGLLAIKQFRQTIENEIKNILKEDVNVSFTYEQEYKKQLEKTEIINKDHSDIINKKVKKINENTFENFVIGSSNEQAFIAVQTVSKNPGVTYNPLFIYGESGMGKTHLLKAAKNYIETNFSDLKVGYMSGDEFARKAVDILQKTHKEIEQFKNEISQNDVLIIDDVQFLSYKEKTNEIFFTIFNNFIENDKQLFFSSDKSPELLNGFDNRLITRFNMGLSIAIQKLDNKTATAIIKKEIKNQNIKAEVTSEAINFISNYYSDDVRKIKGSVSRLNF*SQQNPEEKIITIEIVSDLFRDIPTSKLGILNVKKIKEVVSEKYGISVNAIDGKARSKSIVTARHIAMYLTKEILNHTLAQIGEEFGGRDHTTVINAERKIESMLKKDKQLKKTVDILKNKILTK*"
     misc_feature    complement(4763..4768)
                     /label="Shine-Degarno"
                     /ApEinfo_revcolor="#b7e6d7"
                     /ApEinfo_fwdcolor="#b7e6d7"
     misc_feature    complement(4774..4779)
                     /label="Pribnow box (-10)"
                     /ApEinfo_revcolor="#84b0dc"
                     /ApEinfo_fwdcolor="#84b0dc"
     misc_feature    complement(4800..4808)
                     /label="dnaA box"
                     /ApEinfo_revcolor="#ffef86"
                     /ApEinfo_fwdcolor="#ffef86"
     misc_feature    4871..4879
                     /label="dnaA box"
                     /ApEinfo_revcolor="#ffef86"
                     /ApEinfo_fwdcolor="#ffef86"
     misc_feature    4898..4906
                     /label="dnaA box"
                     /ApEinfo_revcolor="#ffef86"
                     /ApEinfo_fwdcolor="#ffef86"
     misc_feature    5005..5010
                     /label="Pribnow box (-10)"
                     /ApEinfo_revcolor="#84b0dc"
                     /ApEinfo_fwdcolor="#84b0dc"
     misc_feature    5009..5017
                     /label="dnaA box"
                     /ApEinfo_revcolor="#ffef86"
                     /ApEinfo_fwdcolor="#ffef86"
     misc_feature    5040..5045
                     /label="Shine Delgarno"
                     /ApEinfo_revcolor="#b7e6d7"
                     /ApEinfo_fwdcolor="#b7e6d7"
     primer          complement(5057..5074)
                     /label="GA-pMYCO1-R"
                     /note="sequence: GAATTCGAGCTCGGTACC"
                     /ApEinfo_revcolor="#d6b295"
                     /ApEinfo_fwdcolor="#d6b295"
     primer_bind     complement(5076..5103)
                     /label="T7"
                     /ApEinfo_revcolor="#85dae9"
                     /ApEinfo_fwdcolor="#85dae9"
     primer_bind     complement(5102..5119)
                     /label="M13-fwd"
                     /ApEinfo_revcolor="#85dae9"
                     /ApEinfo_fwdcolor="#85dae9"
     rep_origin      5263..5718
                     /label="M13 origin"
                     /ApEinfo_revcolor="#9eafd2"
                     /ApEinfo_fwdcolor="#9eafd2"
     rep_origin      5280..5586
                     /label="F1 ori"
                     /ApEinfo_revcolor="#9eafd2"
                     /ApEinfo_fwdcolor="#9eafd2"
     primer          complement(5937..5954)
                     /label="pIVB0X_scaff-R"
                     /note="sequence: TCGCGCGTTTCGGTGATG"
                     /ApEinfo_revcolor="#f7977a"
                     /ApEinfo_fwdcolor="#f7977a"
ORIGIN
        1 GACGAAAGGG CCTCGTGATA CGCCTATTTT TATAGGTTAA TGTCATGATA ATAATGGTTT
       61 CTTAGACGTC AGGTGGCACT TTTCGGGGAA ATGTGCGCGG AACCCCTATT TGTTTATTTT
      121 TCTAAATACA TTCAAATATG TATCCGCTCA TGAGACAATA ACCCTGATAA ATGCTTCAAT
      181 AATATTGAAA AAGGAAGAGT ATGAGTATTC AACATTTCCG TGTCGCCCTT ATTCCCTTTT
      241 TTGCGGCATT TTGCCTTCCT GTTTTTGCTC ACCCAGAAAC GCTGGTGAAA GTAAAAGATG
      301 CTGAAGATCA GTTGGGTGCA CGAGTGGGTT ACATCGAACT GGATCTCAAC AGCGGTAAGA
      361 TCCTTGAGAG TTTTCGCCCC GAAGAACGTT TTCCAATGAT GAGCACTTTT AAAGTTCTGC
      421 TATGTGGCGC GGTATTATCC CGTATTGACG CCGGGCAAGA GCAACTCGGT CGCCGCATAC
      481 ACTATTCTCA GAATGACTTG GTTGAGTACT CACCAGTCAC AGAAAAGCAT CTTACGGATG
      541 GCATGACAGT AAGAGAATTA TGCAGTGCTG CCATAACCAT GAGTGATAAC ACTGCGGCCA
      601 ACTTACTTCT GACAACGATC GGAGGACCGA AGGAGCTAAC CGCTTTTTTG CACAACATGG
      661 GGGATCATGT AACTCGCCTT GATCGTTGGG AACCGGAGCT GAATGAAGCC ATACCAAACG
      721 ACGAGCGTGA CACCACGATG CCTGTAGCAA TGGCAACAAC GTTGCGCAAA CTATTAACTG
      781 GCGAACTACT TACTCTAGCT TCCCGGCAAC AATTAATAGA CTGGATGGAG GCGGATAAAG
      841 TTGCAGGACC ACTTCTGCGC TCGGCCCTTC CGGCTGGCTG GTTTATTGCT GATAAATCTG
      901 GAGCCGGTGA GCGTGGGTCT CGCGGTATCA TTGCAGCACT GGGGCCAGAT GGTAAGCCCT
      961 CCCGTATCGT AGTTATCTAC ACGACGGGGA GTCAGGCAAC TATGGATGAA CGAAATAGAC
     1021 AGATCGCTGA GATAGGTGCC TCACTGATTA AGCATTGGTA ACTGTCAGAC CAAGTTTACT
     1081 CATATATACT TTAGATTGAT TTAAAACTTC ATTTTTAATT TAAAAGGATC TAGGTGAAGA
     1141 TCCTTTTTGA TAATCTCATG ACCAAAATCC CTTAACGTGA GTTTTCGTTC CACTGAGCGT
     1201 CAGACCCCGT AGAAAAGATC AAAGGATCTT CTTGAGATCC TTTTTTTCTG CGCGTAATCT
     1261 GCTGCTTGCA AACAAAAAAA CCACCGCTAC CAGCGGTGGT TTGTTTGCCG GATCAAGAGC
     1321 TACCAACTCT TTTTCCGAAG GTAACTGGCT TCAGCAGAGC GCAGATACCA AATACTGTCC
     1381 TTCTAGTGTA GCCGTAGTTA GGCCACCACT TCAAGAACTC TGTAGCACCG CCTACATACC
     1441 TCGCTCTGCT AATCCTGTTA CCAGTGGCTG CTGCCAGTGG CGATAAGTCG TGTCTTACCG
     1501 GGTTGGACTC AAGACGATAG TTACCGGATA AGGCGCAGCG GTCGGGCTGA ACGGGGGGTT
     1561 CGTGCACACA GCCCAGCTTG GAGCGAACGA CCTACACCGA ACTGAGATAC CTACAGCGTG
     1621 AGCATTGAGA AAGCGCCACG CTTCCCGAAG GGAGAAAGGC GGACAGGTAT CCGGTAAGCG
     1681 GCAGGGTCGG AACAGGAGAG CGCACGAGGG AGCTTCCAGG GGGAAACGCC TGGTATCTTT
     1741 ATAGTCCTGT CGGGTTTCGC CACCTCTGAC TTGAGCGTCG ATTTTTGTGA TGCTCGTCAG
     1801 GGGGGCGGAG CCTATGGAAA AACGCCAGCA ACGCGGCCTT TTTACGGTTC CTGGCCTTTT
     1861 GCTGGCCTTT TGCTCACATG TTCTTTCCTG CGTTATCCCC TGATTCTGTG GATAACCGTA
     1921 TTACCGCCTT TGAGTGAGCT GATACCGCTC GCCGCAGCCG AACGACCGAG CGCAGCGAGT
     1981 CAGTGAGCGA GGAAGCGGAA GAGCGCCCAA TACGCAAACC GCCTCTCCCC GCGCGTTGGC
     2041 CGATTCATTA ATGCAGCTGG CACGACAGGT TTCCCGACTG GAAAGCGGGC AGTGAGCGCA
     2101 ACGCAATTAA TGTGAGTTAC CTCACTCATT AGGCACCCCA GGCTTTACAC TTTATGCTTC
     2161 CGGCTCGTAT GTTGTGTGGA ATTGTGAGCG GATAACAATT TCACACAGGA AACAGCTATG
     2221 ACCATGATTA CGCCAAGCTC GGAATTAACC CTCACTAAAG GGAACAAAAG CTTGCATGCC
     2281 TGCAGAATTA AAAGTTAGTG AACAAGAAAA CAGTGAAGCA CCAGTTTCTG AACCAAAAGA
     2341 AGACGAAAAA ACAAAAAAAG ATTAAGCAAT TTATTTGGAA AATCTTTTTT TGTTTTTTTA
     2401 AGAAATATTT ATTGTTTTTT TTAAAAAATT ATGTACAATT GCTACTATAA GGGAAAGAAA
     2461 AAAAGAAAGA TATAAATTGT ATAAAGTAGG GTTAGAAGCA ATTAATAATT ATTATTAATG
     2521 TTATTTTTCT CTTATATATT CAATGTAATT TTAATTACAT TTGCTTTTAA TAAAAACACT
     2581 ACTTAATAGA GAAAGGAAAT ATAAGATCCT TTGAatgact gaatataaac ctactgttag
     2641 attagctact agagatgatg ttcctagagc tgttagaact ttagctgctg cttttgctga
     2701 ttatcctgct actagacata ctgttgatcc tgatagacat attgaaagag ttactgaatt
     2761 acaagaatta tttttaacta gagttggttt agatattggt aaagtttggg ttgctgatga
     2821 tggtgctgct gttgctgttt ggactactcc tgaaagtgtt gaagctggtg ctgtttttgc
     2881 tgaaattggt cctagaatgg ctgaattaag tggtagtaga ttagctgctc aacaacaaat
     2941 ggaaggttta ttagctcctc atagacctaa agaacctgct tggtttttag ctactgttgg
     3001 tgttagtcct gatcatcaag gtaaaggttt aggtagtgct gttgttttac ctggtgttga
     3061 agctgctgaa agagctggtg ttcctgcttt tttagaaact agtgctccta gaaatttacc
     3121 tttttatgaa agattaggtt ttactgttac tgctgatgtt gaagttcctg aaggtcctag
     3181 aacttggtgt atgactagaa aacctggtgc ttaatgataa actgtctaac aaaaccattc
     3241 tatttattga aaaattcata actactcctt ttttctctaa gtttatttta tataaataag
     3301 agattgtatt atattactat ttctaatatt atttctaaat tattattagt atgaagttaa
     3361 tttgtggata acttacaaaa acctaaatta ataaagattt tttattattt tgttaaaatt
     3421 ttattcttca aaatatcaac agtctttttt aattgtttgt ctttttttaa catactttca
     3481 atttttcttt cagcattaat aactgttgta tggtctctac caccaaattc ttctccaatt
     3541 tgagctaaag tgtgatttaa aatctctttt gttagataca tagctatatg tcttgctgtt
     3601 acaattgact tacttctagc ttttccatca attgcattaa ctgaaatacc atatttttca
     3661 ctaacaactt ctttaatttt tttaacattt aatataccta atttagaagt tggaatatct
     3721 ctaaacaaat cactaacaat ttcaatagta attatttttt cttctggatt ttgttgagat
     3781 caaaaattta atcttgaaac actaccttta atttttctaa catcatcaga ataataatta
     3841 gatataaaat taattgcttc actagtaact tcggctttta tgttttgatt tttaatttct
     3901 tttttaataa ttgctgtagc tgttttatta tctagttttt gaatagcaat acttagcccc
     3961 atattaaatc tagtaattaa tctattatca aaaccattta ataattctgg tgatttatcg
     4021 cttgaaaaaa acaattgttt atcattttca ataaagttat taaaaatagt aaaaaatatt
     4081 tcattagttt tttctttata acttaaaaac tgtacatcat caataatcaa cacatcattt
     4141 tgagatattt catttttaaa ttgttctatt tctttatgag ttttttgtaa tatatcaaca
     4201 gcttttctag caaattcatc accactcata taacctactt ttaaatcaga aaagttagtt
     4261 tctatatagt tttttgcagc ttttaataag tgagttttac ccattccaga ctcaccataa
     4321 ataaacagtg gattataagt aactccaggg tttttactta ctgtttgaac tgctataaaa
     4381 gcttgttcat tacttgatcc aattacaaag ttttcaaaag tattttcatt aattttttta
     4441 acttttttat taataatatc tgagtgatct ttattaatta tttctgtttt ttctagttgt
     4501 tttttatact cttgttcgta tgtaaaacta acattaacat cttcttttaa aatgtttttt
     4561 atctcatttt caatagtttg tctaaattgt ttaatagcta ataaaccaaa ttgtgattta
     4621 acaacaacaa tataatcatt aaaacctttt ttataaatat taattgtttt tatatagtcg
     4681 ttataaactg attcatcaat atttttgtta accattaaac taagtttaag ttcttttaaa
     4741 atatcgttta cgttcatatt tatctccaaa aatattataa attaaacact tgttaaaaat
     4801 gtggaaaacg tggaaaaaat ccatataata tagttatatt aacactttct agaaattaaa
     4861 aatcttaatt aaaaggtgtt atttataact tattcactta tccacaatta gctaatattt
     4921 ttgttagtaa tttctagttt tatctacatt taattgagaa gctaaaaatt aagtttataa
     4981 gtgtattttt aaagcaaaat attatataat taggtgtgaa ttatgttatt tttttgtaaa
     5041 ggaggtaagt attCCGGGTA CCGAGCTCGA ATTCGCCCTA TAGTGAGTCG TATTACAATT
     5101 CACTGGCCGT CGTTTTACAA CGTCGTGACT GGGAAAACCC TGGCGTTACC CAACTTAATC
     5161 GCCTTGCAGC ACATCCCCCC TTCGCCAGCT GGCGTAATAG CGAAGAGGCC CGCACCGATC
     5221 GCCCTTCCCA ACAGTTGCGT AGCCTGAATG GCGAATGGCG CGACGCGCCC TGTAGCGGCG
     5281 CATTAAGCGC GGCGGGTGTG GTGGTTACGC GCAGCGTGAC CGCTACACTT GCCAGCGCCC
     5341 TAGCGCCCGC TCCTTTCGCT TTCTTCCCTT CCTTTCTCGC CACGTTCGCC GGCTTTCCCC
     5401 GTCAAGCTCT AAATCGGGGG CTCCCTTTAG GGTTCCGATT TAGTGCTTTA CGGCACCTCG
     5461 ACCCCAAAAA ACTTGATTAG GGTGATGGTT CACGTAGTGG GCCATCGCCC TGATAGACGG
     5521 TTTTTCGCCC TTTGACGTTG GAGTCCACGT TCTTTAATAG TGGACTCTTG TTCCAAACTG
     5581 GAACAACACT CAACCCTATC TCGGTCTATT CTTTTGATTT ATAAGGGATT TTGCCGATTT
     5641 CGGCCTATTG GTTAAAAAAT GAGCTGATTT AACAAAAATT TAACGCGAAT TTTAACAAAA
     5701 TATTAACGTT TACAATTTCC TGATGCGGTA TTTTCTCCTT ACGCATCTGT GCGGTATTTC
     5761 ACACCGCATA TGGTGCACTC TCAGTACAAT CTGCTCTGAT GCCGCATAGT TAAGCCAGCC
     5821 CCGACACCCG CCAACACCCG CTGACGCGCC CTGACGGGCT TGTCTGCTCC CGGCATCCGC
     5881 TTACAGACAA GCTGTGACCG TCTCCGGGAG CTGCATGTGT CAGAGGTTTT CACCGTCATC
     5941 ACCGAAACGC GCGA
//
