# Supplementary material for: Functional surface expression of immunoglobulin cleavage systems in a candidate Mycoplasma vaccine chassis
Source: Commun Biol. 2024 Jun 28;7:779. doi: 10.1038/s42003-024-06497-8 (PMC11213901; doi:10.1038/s42003-024-06497-8)
Supplement: Supplementary file 5 — Supplementary Data 3 [file 42003_2024_6497_MOESM5_ESM.zip › Plasmids GB/pIVB06.gb]

LOCUS       pIVB04as=pIVB06         5906 bp ds-DNA     circular     07-JUN-2022
DEFINITION  .
FEATURES             Location/Qualifiers
     primer          1..21
                     /label="pIVB0X_scaff-F"
                     /note="sequence: GACGAAAGGGCCTCGTGATAC"
                     /ApEinfo_revcolor="#f7977a"
                     /ApEinfo_fwdcolor="#f7977a"
     CDS             399..1058
                     /label="AmpR"
                     /ApEinfo_revcolor="#ffef86"
                     /ApEinfo_fwdcolor="#ffef86"
     CDS             399..1058
                     /label="Translation 399-1058"
                     /translation="MSTFKVLLCGAVLSRIDAGQEQLGRRIHYSQNDLVEYSPVTEKHLTDGMTVRELCSAAITMSDNTAANLLLTTIGGPKELTAFLHNMGDHVTRLDRWEPELNEAIPNDERDTTMPVAMATTLRKLLTGELLTLASRQQLIDWMEADKVAGPLLRSALPAGWFIADKSGAGERGSRGIIAALGPDGKPSRIVVIYTTGSQATMDERNRQIAEIGASLIKHW"
     primer          complement(1036..1056)
                     /label="p414-R2"
                     /note="sequence: AATGCTTAATCAGTGAGGCAC"
                     /ApEinfo_revcolor="#c6c9d1"
                     /ApEinfo_fwdcolor="#c6c9d1"
     rep_origin      1156..1838
                     /label="ColE1 origin"
                     /ApEinfo_revcolor="#9eafd2"
                     /ApEinfo_fwdcolor="#9eafd2"
     misc_feature    1921..1940
                     /label="MT85.2"
                     /ApEinfo_revcolor="#f58a5e"
                     /ApEinfo_fwdcolor="#f58a5e"
     promoter        2144..2174
                     /label="lac promoter"
                     /ApEinfo_revcolor="#c7b0e3"
                     /ApEinfo_fwdcolor="#c7b0e3"
     misc_binding    2178..2200
                     /label="LacO"
                     /ApEinfo_revcolor="#84b0dc"
                     /ApEinfo_fwdcolor="#84b0dc"
     primer          2186..2207
                     /label="p414-F1"
                     /note="sequence: GAGCGGATAACAATTTCACACA"
                     /ApEinfo_revcolor="#d6b295"
                     /ApEinfo_fwdcolor="#d6b295"
     primer_bind     2206..2226
                     /label="M13-rev"
                     /ApEinfo_revcolor="#85dae9"
                     /ApEinfo_fwdcolor="#85dae9"
     promoter        2243..2261
                     /label="T3 promoter"
                     /ApEinfo_revcolor="#9eafd2"
                     /ApEinfo_fwdcolor="#9eafd2"
     primer_bind     2244..2263
                     /label="T3"
                     /ApEinfo_revcolor="#85dae9"
                     /ApEinfo_fwdcolor="#85dae9"
     primer          complement(2298..2317)
                     /label="backbone pIVB7-R"
                     /note="sequence: TTCACTGTTTTCTTGTTCAC"
                     /ApEinfo_revcolor="#b1ff67"
                     /ApEinfo_fwdcolor="#b1ff67"
     misc_feature    complement(2318..2917)
                     /label="pac"
                     /ApEinfo_revcolor="#84b0dc"
                     /ApEinfo_fwdcolor="#84b0dc"
                     /note="vntifkey: 21 note: Pac"
     CDS             complement(2318..2917)
                     /label="Translation 2917-2318"
                     /translation="MTEYKPTVRLATRDDVPRAVRTLAAAFADYPATRHTVDPDRHIERVTELQELFLTRVGLDIGKVWVADDGAAVAVWTTPESVEAGAVFAEIGPRMAELSGSRLAAQQQMEGLLAPHRPKEPAWFLATVGVSPDHQGKGLGSAVVLPGVEAAERAGVPAFLETSAPRNLPFYERLGFTVTADVEVPEGPRTWCMTRKPGA*"
     primer          2364..2386
                     /label="YCP.puro-R"
                     /note="sequence: GGAACTTCAACATCAGCAGTAAC"
                     /ApEinfo_revcolor="#f58a5e"
                     /ApEinfo_fwdcolor="#f58a5e"
     primer          complement(2667..2693)
                     /label="YCP.puro-F2"
                     /note="sequence: TTGGACTACTCCTGAAAGTGTTGAAGC"
                     /ApEinfo_revcolor="#85dae9"
                     /ApEinfo_fwdcolor="#85dae9"
     misc_feature    complement(2918..3166)
                     /label="PS'"
                     /ApEinfo_revcolor="#f58a5e"
                     /ApEinfo_fwdcolor="#f58a5e"
     primer          3167..3188
                     /label="pIVB_pMFOX-F"
                     /note="sequence: tgataaactgtctaacaaaacc"
                     /ApEinfo_revcolor="#f7977a"
                     /ApEinfo_fwdcolor="#f7977a"
     misc_feature    complement(3167..3211)
                     /label="dnaN 5'"
                     /ApEinfo_revcolor="#c6c9d1"
                     /ApEinfo_fwdcolor="#c6c9d1"
     CDS             complement(3167..3211)
                     /label="Translation 3211-3167"
                     /translation="MNFSINRMVLLDSLS"
     misc_feature    complement(3167..5005)
                     /label="oriC region"
                     /ApEinfo_revcolor="#c6c9d1"
                     /ApEinfo_fwdcolor="#c6c9d1"
     misc_feature    complement(3216..3221)
                     /label="Shine-Delgarno"
                     /ApEinfo_revcolor="#b7e6d7"
                     /ApEinfo_fwdcolor="#b7e6d7"
     misc_feature    complement(3216..3224)
                     /label="dnaA box"
                     /ApEinfo_revcolor="#ffef86"
                     /ApEinfo_fwdcolor="#ffef86"
     misc_feature    complement(3260..3265)
                     /label="Pribnow box (-10)"
                     /ApEinfo_revcolor="#84b0dc"
                     /ApEinfo_fwdcolor="#84b0dc"
     misc_feature    complement(3315..3323)
                     /label="dnaA box"
                     /ApEinfo_revcolor="#ffef86"
                     /ApEinfo_fwdcolor="#ffef86"
     gene            complement(3357..4709)
                     /label="dnaA gene"
                     /ApEinfo_revcolor="#85dae9"
                     /ApEinfo_fwdcolor="#85dae9"
     CDS             complement(3357..4709)
                     /label="Translation 4709-3357"
                     /translation="MNVNDILKELKLSLMVNKNIDESVYNDYIKTINIYKKGFNDYIVVVKSQFGLLAIKQFRQTIENEIKNILKEDVNVSFTYEQEYKKQLEKTEIINKDHSDIINKKVKKINENTFENFVIGSSNEQAFIAVQTVSKNPGVTYNPLFIYGESGMGKTHLLKAAKNYIETNFSDLKVGYMSGDEFARKAVDILQKTHKEIEQFKNEISQNDVLIIDDVQFLSYKEKTNEIFFTIFNNFIENDKQLFFSSDKSPELLNGFDNRLITRFNMGLSIAIQKLDNKTATAIIKKEIKNQNIKAEVTSEAINFISNYYSDDVRKIKGSVSRLNF*SQQNPEEKIITIEIVSDLFRDIPTSKLGILNVKKIKEVVSEKYGISVNAIDGKARSKSIVTARHIAMYLTKEILNHTLAQIGEEFGGRDHTTVINAERKIESMLKKDKQLKKTVDILKNKILTK*"
     misc_feature    complement(4715..4720)
                     /label="Shine-Degarno"
                     /ApEinfo_revcolor="#b7e6d7"
                     /ApEinfo_fwdcolor="#b7e6d7"
     misc_feature    complement(4726..4731)
                     /label="Pribnow box (-10)"
                     /ApEinfo_revcolor="#84b0dc"
                     /ApEinfo_fwdcolor="#84b0dc"
     misc_feature    complement(4752..4760)
                     /label="dnaA box"
                     /ApEinfo_revcolor="#ffef86"
                     /ApEinfo_fwdcolor="#ffef86"
     misc_feature    4823..4831
                     /label="dnaA box"
                     /ApEinfo_revcolor="#ffef86"
                     /ApEinfo_fwdcolor="#ffef86"
     misc_feature    4850..4858
                     /label="dnaA box"
                     /ApEinfo_revcolor="#ffef86"
                     /ApEinfo_fwdcolor="#ffef86"
     misc_feature    4957..4962
                     /label="Pribnow box (-10)"
                     /ApEinfo_revcolor="#84b0dc"
                     /ApEinfo_fwdcolor="#84b0dc"
     misc_feature    4961..4969
                     /label="dnaA box"
                     /ApEinfo_revcolor="#ffef86"
                     /ApEinfo_fwdcolor="#ffef86"
     misc_feature    4992..4997
                     /label="Shine Delgarno"
                     /ApEinfo_revcolor="#b7e6d7"
                     /ApEinfo_fwdcolor="#b7e6d7"
     primer          complement(5009..5026)
                     /label="GA-pMYCO1-R"
                     /note="sequence: GAATTCGAGCTCGGTACC"
                     /ApEinfo_revcolor="#d6b295"
                     /ApEinfo_fwdcolor="#d6b295"
     primer_bind     complement(5028..5055)
                     /label="T7"
                     /ApEinfo_revcolor="#85dae9"
                     /ApEinfo_fwdcolor="#85dae9"
     primer_bind     complement(5054..5071)
                     /label="M13-fwd"
                     /ApEinfo_revcolor="#85dae9"
                     /ApEinfo_fwdcolor="#85dae9"
     rep_origin      5215..5670
                     /label="M13 origin"
                     /ApEinfo_revcolor="#9eafd2"
                     /ApEinfo_fwdcolor="#9eafd2"
     rep_origin      5232..5538
                     /label="F1 ori"
                     /ApEinfo_revcolor="#9eafd2"
                     /ApEinfo_fwdcolor="#9eafd2"
     primer          complement(5889..5906)
                     /label="pIVB0X_scaff-R"
                     /note="sequence: TCGCGCGTTTCGGTGATG"
                     /ApEinfo_revcolor="#f7977a"
                     /ApEinfo_fwdcolor="#f7977a"
ORIGIN
        1 GACGAAAGGG CCTCGTGATA CGCCTATTTT TATAGGTTAA TGTCATGATA ATAATGGTTT
       61 CTTAGACGTC AGGTGGCACT TTTCGGGGAA ATGTGCGCGG AACCCCTATT TGTTTATTTT
      121 TCTAAATACA TTCAAATATG TATCCGCTCA TGAGACAATA ACCCTGATAA ATGCTTCAAT
      181 AATATTGAAA AAGGAAGAGT ATGAGTATTC AACATTTCCG TGTCGCCCTT ATTCCCTTTT
      241 TTGCGGCATT TTGCCTTCCT GTTTTTGCTC ACCCAGAAAC GCTGGTGAAA GTAAAAGATG
      301 CTGAAGATCA GTTGGGTGCA CGAGTGGGTT ACATCGAACT GGATCTCAAC AGCGGTAAGA
      361 TCCTTGAGAG TTTTCGCCCC GAAGAACGTT TTCCAATGAT GAGCACTTTT AAAGTTCTGC
      421 TATGTGGCGC GGTATTATCC CGTATTGACG CCGGGCAAGA GCAACTCGGT CGCCGCATAC
      481 ACTATTCTCA GAATGACTTG GTTGAGTACT CACCAGTCAC AGAAAAGCAT CTTACGGATG
      541 GCATGACAGT AAGAGAATTA TGCAGTGCTG CCATAACCAT GAGTGATAAC ACTGCGGCCA
      601 ACTTACTTCT GACAACGATC GGAGGACCGA AGGAGCTAAC CGCTTTTTTG CACAACATGG
      661 GGGATCATGT AACTCGCCTT GATCGTTGGG AACCGGAGCT GAATGAAGCC ATACCAAACG
      721 ACGAGCGTGA CACCACGATG CCTGTAGCAA TGGCAACAAC GTTGCGCAAA CTATTAACTG
      781 GCGAACTACT TACTCTAGCT TCCCGGCAAC AATTAATAGA CTGGATGGAG GCGGATAAAG
      841 TTGCAGGACC ACTTCTGCGC TCGGCCCTTC CGGCTGGCTG GTTTATTGCT GATAAATCTG
      901 GAGCCGGTGA GCGTGGGTCT CGCGGTATCA TTGCAGCACT GGGGCCAGAT GGTAAGCCCT
      961 CCCGTATCGT AGTTATCTAC ACGACGGGGA GTCAGGCAAC TATGGATGAA CGAAATAGAC
     1021 AGATCGCTGA GATAGGTGCC TCACTGATTA AGCATTGGTA ACTGTCAGAC CAAGTTTACT
     1081 CATATATACT TTAGATTGAT TTAAAACTTC ATTTTTAATT TAAAAGGATC TAGGTGAAGA
     1141 TCCTTTTTGA TAATCTCATG ACCAAAATCC CTTAACGTGA GTTTTCGTTC CACTGAGCGT
     1201 CAGACCCCGT AGAAAAGATC AAAGGATCTT CTTGAGATCC TTTTTTTCTG CGCGTAATCT
     1261 GCTGCTTGCA AACAAAAAAA CCACCGCTAC CAGCGGTGGT TTGTTTGCCG GATCAAGAGC
     1321 TACCAACTCT TTTTCCGAAG GTAACTGGCT TCAGCAGAGC GCAGATACCA AATACTGTCC
     1381 TTCTAGTGTA GCCGTAGTTA GGCCACCACT TCAAGAACTC TGTAGCACCG CCTACATACC
     1441 TCGCTCTGCT AATCCTGTTA CCAGTGGCTG CTGCCAGTGG CGATAAGTCG TGTCTTACCG
     1501 GGTTGGACTC AAGACGATAG TTACCGGATA AGGCGCAGCG GTCGGGCTGA ACGGGGGGTT
     1561 CGTGCACACA GCCCAGCTTG GAGCGAACGA CCTACACCGA ACTGAGATAC CTACAGCGTG
     1621 AGCATTGAGA AAGCGCCACG CTTCCCGAAG GGAGAAAGGC GGACAGGTAT CCGGTAAGCG
     1681 GCAGGGTCGG AACAGGAGAG CGCACGAGGG AGCTTCCAGG GGGAAACGCC TGGTATCTTT
     1741 ATAGTCCTGT CGGGTTTCGC CACCTCTGAC TTGAGCGTCG ATTTTTGTGA TGCTCGTCAG
     1801 GGGGGCGGAG CCTATGGAAA AACGCCAGCA ACGCGGCCTT TTTACGGTTC CTGGCCTTTT
     1861 GCTGGCCTTT TGCTCACATG TTCTTTCCTG CGTTATCCCC TGATTCTGTG GATAACCGTA
     1921 TTACCGCCTT TGAGTGAGCT GATACCGCTC GCCGCAGCCG AACGACCGAG CGCAGCGAGT
     1981 CAGTGAGCGA GGAAGCGGAA GAGCGCCCAA TACGCAAACC GCCTCTCCCC GCGCGTTGGC
     2041 CGATTCATTA ATGCAGCTGG CACGACAGGT TTCCCGACTG GAAAGCGGGC AGTGAGCGCA
     2101 ACGCAATTAA TGTGAGTTAC CTCACTCATT AGGCACCCCA GGCTTTACAC TTTATGCTTC
     2161 CGGCTCGTAT GTTGTGTGGA ATTGTGAGCG GATAACAATT TCACACAGGA AACAGCTATG
     2221 ACCATGATTA CGCCAAGCTC GGAATTAACC CTCACTAAAG GGAACAAAAG CTTGCATGCC
     2281 TGCAGAATTA AAAGTTAGTG AACAAGAAAA CAGTGAAtta agcaccaggt tttctagtca
     2341 tacaccaagt tctaggacct tcaggaactt caacatcagc agtaacagta aaacctaatc
     2401 tttcataaaa aggtaaattt ctaggagcac tagtttctaa aaaagcagga acaccagctc
     2461 tttcagcagc ttcaacacca ggtaaaacaa cagcactacc taaaccttta ccttgatgat
     2521 caggactaac accaacagta gctaaaaacc aagcaggttc tttaggtcta tgaggagcta
     2581 ataaaccttc catttgttgt tgagcagcta atctactacc acttaattca gccattctag
     2641 gaccaatttc agcaaaaaca gcaccagctt caacactttc aggagtagtc caaacagcaa
     2701 cagcagcacc atcatcagca acccaaactt taccaatatc taaaccaact ctagttaaaa
     2761 ataattcttg taattcagta actctttcaa tatgtctatc aggatcaaca gtatgtctag
     2821 tagcaggata atcagcaaaa gcagcagcta aagttctaac agctctagga acatcatctc
     2881 tagtagctaa tctaacagta ggtttatatt cagtcatTCA AAGGATCTTA TATTTCCTTT
     2941 CTCTATTAAG TAGTGTTTTT ATTAAAAGCA AATGTAATTA AAATTACATT GAATATATAA
     3001 GAGAAAAATA ACATTAATAA TAATTATTAA TTGCTTCTAA CCCTACTTTA TACAATTTAT
     3061 ATCTTTCTTT TTTTCTTTCC CTTATAGTAG CAATTGTACA TAATTTTTTA AAAAAAACAA
     3121 TAAATATTTC TTAAAAAAAC AAAAAAAGAT TTTCCAAATA AATTGCtgat aaactgtcta
     3181 acaaaaccat tctatttatt gaaaaattca taactactcc ttttttctct aagtttattt
     3241 tatataaata agagattgta ttatattact atttctaata ttatttctaa attattatta
     3301 gtatgaagtt aatttgtgga taacttacaa aaacctaaat taataaagat tttttattat
     3361 tttgttaaaa ttttattctt caaaatatca acagtctttt ttaattgttt gtcttttttt
     3421 aacatacttt caatttttct ttcagcatta ataactgttg tatggtctct accaccaaat
     3481 tcttctccaa tttgagctaa agtgtgattt aaaatctctt ttgttagata catagctata
     3541 tgtcttgctg ttacaattga cttacttcta gcttttccat caattgcatt aactgaaata
     3601 ccatattttt cactaacaac ttctttaatt tttttaacat ttaatatacc taatttagaa
     3661 gttggaatat ctctaaacaa atcactaaca atttcaatag taattatttt ttcttctgga
     3721 ttttgttgag atcaaaaatt taatcttgaa acactacctt taatttttct aacatcatca
     3781 gaataataat tagatataaa attaattgct tcactagtaa cttcggcttt tatgttttga
     3841 tttttaattt cttttttaat aattgctgta gctgttttat tatctagttt ttgaatagca
     3901 atacttagcc ccatattaaa tctagtaatt aatctattat caaaaccatt taataattct
     3961 ggtgatttat cgcttgaaaa aaacaattgt ttatcatttt caataaagtt attaaaaata
     4021 gtaaaaaata tttcattagt tttttcttta taacttaaaa actgtacatc atcaataatc
     4081 aacacatcat tttgagatat ttcattttta aattgttcta tttctttatg agttttttgt
     4141 aatatatcaa cagcttttct agcaaattca tcaccactca tataacctac ttttaaatca
     4201 gaaaagttag tttctatata gttttttgca gcttttaata agtgagtttt acccattcca
     4261 gactcaccat aaataaacag tggattataa gtaactccag ggtttttact tactgtttga
     4321 actgctataa aagcttgttc attacttgat ccaattacaa agttttcaaa agtattttca
     4381 ttaatttttt taactttttt attaataata tctgagtgat ctttattaat tatttctgtt
     4441 ttttctagtt gttttttata ctcttgttcg tatgtaaaac taacattaac atcttctttt
     4501 aaaatgtttt ttatctcatt ttcaatagtt tgtctaaatt gtttaatagc taataaacca
     4561 aattgtgatt taacaacaac aatataatca ttaaaacctt ttttataaat attaattgtt
     4621 tttatatagt cgttataaac tgattcatca atatttttgt taaccattaa actaagttta
     4681 agttctttta aaatatcgtt tacgttcata tttatctcca aaaatattat aaattaaaca
     4741 cttgttaaaa atgtggaaaa cgtggaaaaa atccatataa tatagttata ttaacacttt
     4801 ctagaaatta aaaatcttaa ttaaaaggtg ttatttataa cttattcact tatccacaat
     4861 tagctaatat ttttgttagt aatttctagt tttatctaca tttaattgag aagctaaaaa
     4921 ttaagtttat aagtgtattt ttaaagcaaa atattatata attaggtgtg aattatgtta
     4981 tttttttgta aaggaggtaa gtattCCGGG TACCGAGCTC GAATTCGCCC TATAGTGAGT
     5041 CGTATTACAA TTCACTGGCC GTCGTTTTAC AACGTCGTGA CTGGGAAAAC CCTGGCGTTA
     5101 CCCAACTTAA TCGCCTTGCA GCACATCCCC CCTTCGCCAG CTGGCGTAAT AGCGAAGAGG
     5161 CCCGCACCGA TCGCCCTTCC CAACAGTTGC GTAGCCTGAA TGGCGAATGG CGCGACGCGC
     5221 CCTGTAGCGG CGCATTAAGC GCGGCGGGTG TGGTGGTTAC GCGCAGCGTG ACCGCTACAC
     5281 TTGCCAGCGC CCTAGCGCCC GCTCCTTTCG CTTTCTTCCC TTCCTTTCTC GCCACGTTCG
     5341 CCGGCTTTCC CCGTCAAGCT CTAAATCGGG GGCTCCCTTT AGGGTTCCGA TTTAGTGCTT
     5401 TACGGCACCT CGACCCCAAA AAACTTGATT AGGGTGATGG TTCACGTAGT GGGCCATCGC
     5461 CCTGATAGAC GGTTTTTCGC CCTTTGACGT TGGAGTCCAC GTTCTTTAAT AGTGGACTCT
     5521 TGTTCCAAAC TGGAACAACA CTCAACCCTA TCTCGGTCTA TTCTTTTGAT TTATAAGGGA
     5581 TTTTGCCGAT TTCGGCCTAT TGGTTAAAAA ATGAGCTGAT TTAACAAAAA TTTAACGCGA
     5641 ATTTTAACAA AATATTAACG TTTACAATTT CCTGATGCGG TATTTTCTCC TTACGCATCT
     5701 GTGCGGTATT TCACACCGCA TATGGTGCAC TCTCAGTACA ATCTGCTCTG ATGCCGCATA
     5761 GTTAAGCCAG CCCCGACACC CGCCAACACC CGCTGACGCG CCCTGACGGG CTTGTCTGCT
     5821 CCCGGCATCC GCTTACAGAC AAGCTGTGAC CGTCTCCGGG AGCTGCATGT GTCAGAGGTT
     5881 TTCACCGTCA TCACCGAAAC GCGCGA
//
