# Supplementary material for: Functional surface expression of immunoglobulin cleavage systems in a candidate Mycoplasma vaccine chassis
Source: Commun Biol. 2024 Jun 28;7:779. doi: 10.1038/s42003-024-06497-8 (PMC11213901; doi:10.1038/s42003-024-06497-8)
Supplement: Supplementary file 5 — Supplementary Data 3 [file 42003_2024_6497_MOESM5_ESM.zip › Plasmids GB/pIVB08.gb]

LOCUS       pIVB03.1=pIVB08         6079 bp ds-DNA     circular     07-JUN-2022
DEFINITION  .
FEATURES             Location/Qualifiers
     CDS             399..1061
                     /label="AmpR"
                     /ApEinfo_revcolor="#ffef86"
                     /ApEinfo_fwdcolor="#ffef86"
     CDS             399..1061
                     /label="Translation 399-1061"
                     /translation="MSTFKVLLCGAVLSRIDAGQEQLGRRIHYSQNDLVEYSPVTEKHLTDGMTVRELCSAAITMSDNTAANLLLTTIGGPKELTAFLHNMGDHVTRLDRWEPELNEAIPNDERDTTMPVAMATTLRKLLTGELLTLASRQQLIDWMEADKVAGPLLRSALPAGWFIADKSGAGERGSRGIIAALGPDGKPSRIVVIYTTGSQATMDERNRQIAEIGASLIKHW*"
     primer          complement(1036..1056)
                     /label="p414-R2"
                     /note="sequence: AATGCTTAATCAGTGAGGCAC"
                     /ApEinfo_revcolor="#c6c9d1"
                     /ApEinfo_fwdcolor="#c6c9d1"
     rep_origin      1156..1838
                     /label="ColE1 origin"
                     /ApEinfo_revcolor="#9eafd2"
                     /ApEinfo_fwdcolor="#9eafd2"
     misc_feature    1921..1940
                     /label="MT85.2"
                     /ApEinfo_revcolor="#f58a5e"
                     /ApEinfo_fwdcolor="#f58a5e"
     promoter        2144..2174
                     /label="lac promoter"
                     /ApEinfo_revcolor="#c7b0e3"
                     /ApEinfo_fwdcolor="#c7b0e3"
     misc_binding    2178..2200
                     /label="LacO"
                     /ApEinfo_revcolor="#84b0dc"
                     /ApEinfo_fwdcolor="#84b0dc"
     primer          2186..2207
                     /label="p414-F1"
                     /note="sequence: GAGCGGATAACAATTTCACACA"
                     /ApEinfo_revcolor="#d6b295"
                     /ApEinfo_fwdcolor="#d6b295"
     primer_bind     2206..2226
                     /label="M13-rev"
                     /ApEinfo_revcolor="#85dae9"
                     /ApEinfo_fwdcolor="#85dae9"
     promoter        2243..2261
                     /label="T3 promoter"
                     /ApEinfo_revcolor="#9eafd2"
                     /ApEinfo_fwdcolor="#9eafd2"
     primer_bind     2244..2263
                     /label="T3"
                     /ApEinfo_revcolor="#85dae9"
                     /ApEinfo_fwdcolor="#85dae9"
     misc_feature    complement(2335..2379)
                     /label="dnaN 5'"
                     /ApEinfo_revcolor="#d59687"
                     /ApEinfo_fwdcolor="#d59687"
     CDS             complement(2335..2379)
                     /label="Translation 2379-2335"
                     /translation="MNFSINRMVLLDSLS"
     misc_feature    2335..2524
                     /label="oriC_Mferi_Right"
                     /ApEinfo_revcolor="#b1ff67"
                     /ApEinfo_fwdcolor="#b1ff67"
     misc_feature    complement(2384..2389)
                     /label="Shine-Delgarno"
                     /ApEinfo_revcolor="#75c6a9"
                     /ApEinfo_fwdcolor="#75c6a9"
     misc_feature    complement(2384..2392)
                     /label="dnaA box"
                     /ApEinfo_revcolor="#ffef86"
                     /ApEinfo_fwdcolor="#ffef86"
     misc_feature    complement(2428..2433)
                     /label="Pribnow box (-10)"
                     /ApEinfo_revcolor="#85dae9"
                     /ApEinfo_fwdcolor="#85dae9"
     misc_feature    complement(2483..2491)
                     /label="dnaA_box"
                     /ApEinfo_revcolor="#ffef86"
                     /ApEinfo_fwdcolor="#ffef86"
     misc_feature    complement(2525..2644)
                     /label="dnaA_Mferi_3'"
                     /ApEinfo_revcolor="#d6b295"
                     /ApEinfo_fwdcolor="#d6b295"
     misc_feature    complement(2645..4579)
                     /label="TetMmyco"
                     /ApEinfo_revcolor="#f58a5e"
                     /ApEinfo_fwdcolor="#f58a5e"
     CDS             complement(2645..4579)
                     /label="Translation 4579-2645"
                     /translation="MEENHMKIINIGVLAHVDAGKTTLTESLLYNSGAITELGSVDKGTTRTDNTLLERQRGITIQTGITSFQWENTKVNIIDTPGHMDFLAEVYRSLSVLDGAILLISAKDGVQAQTRILFHALRKMGIPTIFFINKIDQNGIDLSTVYQDIKEKLSAEIVIKQKVELYPNVCVTNFTESEQWDTVIEGNDDLLEKYMSGKSLEALELEQEESIRFQNCSLFPLYHGSAKSNIGIDNLIEVITNKFYSSTHRGPSELCGNVFKIEYTKKRQRLAYIRLYSGVLHLRDSVRVSEKEKIKVTEMYTSINGELCKIDRAYSGEIVILQNEFLKLNSVLGDTKLLPQRKKIENPHPLLQTTVEPSKPEQREMLLDALLEISDSDPLLRYYVDSTTHEIILSFLGKVQMEVISALLQEKYHVEIEITEPTVIYMERPLKNAEYTIHIEVPPNPFWASIGLSVSPLPLGSGMQYESSVSLGYLNQSFQNAVMEGIRYGCEQGLYGWNVTDCKICFKYGLYYSPVSTPADFRMLAPIVLEQVLKKAGTELLEPYLSFKIYAPQEYLSRAYNDAPKYCANIVDTQLKNNEVILSGEIPARCIQEYRSDLTFFTNGRSVCLTELKGYHVTTGEPVCQPRRPNSRIDKVRYMFNKIT*"
     primer          complement(2855..2876)
                     /label="Myco-YCP_F"
                     /note="sequence: GAACATCGTAGACACTCAATTG"
                     /ApEinfo_revcolor="#84b0dc"
                     /ApEinfo_fwdcolor="#84b0dc"
     primer          complement(4066..4087)
                     /label="Verif-YCP-F"
                     /note="sequence: CTGTATCCTAATGTGTGTGTGA"
                     /ApEinfo_revcolor="#84b0dc"
                     /ApEinfo_fwdcolor="#84b0dc"
     misc_feature    complement(4580..4828)
                     /label="PS'"
                     /ApEinfo_revcolor="#f58a5e"
                     /ApEinfo_fwdcolor="#f58a5e"
     misc_feature    complement(4829..4896)
                     /label="dnaA_Mferi_5'"
                     /ApEinfo_revcolor="#d6b295"
                     /ApEinfo_fwdcolor="#d6b295"
     misc_feature    4897..5193
                     /label="oriC_Mferi_Left"
                     /ApEinfo_revcolor="#b1ff67"
                     /ApEinfo_fwdcolor="#b1ff67"
     RBS             complement(4902..4907)
                     /label="Shine-Delgarno"
                     /ApEinfo_revcolor="#b7e6d7"
                     /ApEinfo_fwdcolor="#b7e6d7"
     -10_region      complement(4913..4918)
                     /label=-10
                     /ApEinfo_revcolor="#85dae9"
                     /ApEinfo_fwdcolor="#85dae9"
     misc_feature    complement(4939..4947)
                     /label="dnaA_box"
                     /ApEinfo_revcolor="#ffef86"
                     /ApEinfo_fwdcolor="#ffef86"
     misc_feature    5010..5018
                     /label="dnaA_box"
                     /ApEinfo_revcolor="#ffef86"
                     /ApEinfo_fwdcolor="#ffef86"
     misc_feature    5037..5045
                     /label="dnaA_box"
                     /ApEinfo_revcolor="#ffef86"
                     /ApEinfo_fwdcolor="#ffef86"
     misc_feature    5144..5149
                     /label="Pribnow box (-10)"
                     /ApEinfo_revcolor="#85dae9"
                     /ApEinfo_fwdcolor="#85dae9"
     misc_feature    5148..5156
                     /label="dnaA box"
                     /ApEinfo_revcolor="#ffef86"
                     /ApEinfo_fwdcolor="#ffef86"
     misc_feature    5179..5184
                     /label="Shine-Delgarno"
                     /ApEinfo_revcolor="#b7e6d7"
                     /ApEinfo_fwdcolor="#b7e6d7"
     primer_bind     complement(5201..5228)
                     /label="T7"
                     /ApEinfo_revcolor="#85dae9"
                     /ApEinfo_fwdcolor="#85dae9"
     primer_bind     complement(5227..5244)
                     /label="M13-fwd"
                     /ApEinfo_revcolor="#85dae9"
                     /ApEinfo_fwdcolor="#85dae9"
     rep_origin      5388..5843
                     /label="M13 origin"
                     /ApEinfo_revcolor="#9eafd2"
                     /ApEinfo_fwdcolor="#9eafd2"
     rep_origin      5405..5711
                     /label="F1 ori"
                     /ApEinfo_revcolor="#9eafd2"
                     /ApEinfo_fwdcolor="#9eafd2"
ORIGIN
        1 GACGAAAGGG CCTCGTGATA CGCCTATTTT TATAGGTTAA TGTCATGATA ATAATGGTTT
       61 CTTAGACGTC AGGTGGCACT TTTCGGGGAA ATGTGCGCGG AACCCCTATT TGTTTATTTT
      121 TCTAAATACA TTCAAATATG TATCCGCTCA TGAGACAATA ACCCTGATAA ATGCTTCAAT
      181 AATATTGAAA AAGGAAGAGT ATGAGTATTC AACATTTCCG TGTCGCCCTT ATTCCCTTTT
      241 TTGCGGCATT TTGCCTTCCT GTTTTTGCTC ACCCAGAAAC GCTGGTGAAA GTAAAAGATG
      301 CTGAAGATCA GTTGGGTGCA CGAGTGGGTT ACATCGAACT GGATCTCAAC AGCGGTAAGA
      361 TCCTTGAGAG TTTTCGCCCC GAAGAACGTT TTCCAATGAT GAGCACTTTT AAAGTTCTGC
      421 TATGTGGCGC GGTATTATCC CGTATTGACG CCGGGCAAGA GCAACTCGGT CGCCGCATAC
      481 ACTATTCTCA GAATGACTTG GTTGAGTACT CACCAGTCAC AGAAAAGCAT CTTACGGATG
      541 GCATGACAGT AAGAGAATTA TGCAGTGCTG CCATAACCAT GAGTGATAAC ACTGCGGCCA
      601 ACTTACTTCT GACAACGATC GGAGGACCGA AGGAGCTAAC CGCTTTTTTG CACAACATGG
      661 GGGATCATGT AACTCGCCTT GATCGTTGGG AACCGGAGCT GAATGAAGCC ATACCAAACG
      721 ACGAGCGTGA CACCACGATG CCTGTAGCAA TGGCAACAAC GTTGCGCAAA CTATTAACTG
      781 GCGAACTACT TACTCTAGCT TCCCGGCAAC AATTAATAGA CTGGATGGAG GCGGATAAAG
      841 TTGCAGGACC ACTTCTGCGC TCGGCCCTTC CGGCTGGCTG GTTTATTGCT GATAAATCTG
      901 GAGCCGGTGA GCGTGGGTCT CGCGGTATCA TTGCAGCACT GGGGCCAGAT GGTAAGCCCT
      961 CCCGTATCGT AGTTATCTAC ACGACGGGGA GTCAGGCAAC TATGGATGAA CGAAATAGAC
     1021 AGATCGCTGA GATAGGTGCC TCACTGATTA AGCATTGGTA ACTGTCAGAC CAAGTTTACT
     1081 CATATATACT TTAGATTGAT TTAAAACTTC ATTTTTAATT TAAAAGGATC TAGGTGAAGA
     1141 TCCTTTTTGA TAATCTCATG ACCAAAATCC CTTAACGTGA GTTTTCGTTC CACTGAGCGT
     1201 CAGACCCCGT AGAAAAGATC AAAGGATCTT CTTGAGATCC TTTTTTTCTG CGCGTAATCT
     1261 GCTGCTTGCA AACAAAAAAA CCACCGCTAC CAGCGGTGGT TTGTTTGCCG GATCAAGAGC
     1321 TACCAACTCT TTTTCCGAAG GTAACTGGCT TCAGCAGAGC GCAGATACCA AATACTGTCC
     1381 TTCTAGTGTA GCCGTAGTTA GGCCACCACT TCAAGAACTC TGTAGCACCG CCTACATACC
     1441 TCGCTCTGCT AATCCTGTTA CCAGTGGCTG CTGCCAGTGG CGATAAGTCG TGTCTTACCG
     1501 GGTTGGACTC AAGACGATAG TTACCGGATA AGGCGCAGCG GTCGGGCTGA ACGGGGGGTT
     1561 CGTGCACACA GCCCAGCTTG GAGCGAACGA CCTACACCGA ACTGAGATAC CTACAGCGTG
     1621 AGCATTGAGA AAGCGCCACG CTTCCCGAAG GGAGAAAGGC GGACAGGTAT CCGGTAAGCG
     1681 GCAGGGTCGG AACAGGAGAG CGCACGAGGG AGCTTCCAGG GGGAAACGCC TGGTATCTTT
     1741 ATAGTCCTGT CGGGTTTCGC CACCTCTGAC TTGAGCGTCG ATTTTTGTGA TGCTCGTCAG
     1801 GGGGGCGGAG CCTATGGAAA AACGCCAGCA ACGCGGCCTT TTTACGGTTC CTGGCCTTTT
     1861 GCTGGCCTTT TGCTCACATG TTCTTTCCTG CGTTATCCCC TGATTCTGTG GATAACCGTA
     1921 TTACCGCCTT TGAGTGAGCT GATACCGCTC GCCGCAGCCG AACGACCGAG CGCAGCGAGT
     1981 CAGTGAGCGA GGAAGCGGAA GAGCGCCCAA TACGCAAACC GCCTCTCCCC GCGCGTTGGC
     2041 CGATTCATTA ATGCAGCTGG CACGACAGGT TTCCCGACTG GAAAGCGGGC AGTGAGCGCA
     2101 ACGCAATTAA TGTGAGTTAC CTCACTCATT AGGCACCCCA GGCTTTACAC TTTATGCTTC
     2161 CGGCTCGTAT GTTGTGTGGA ATTGTGAGCG GATAACAATT TCACACAGGA AACAGCTATG
     2221 ACCATGATTA CGCCAAGCTC GGAATTAACC CTCACTAAAG GGAACAAAAG CTTGCATGCC
     2281 TGCAGAATTA AAAGTTAGTG AACAAGAAAA CAGTGAAGCA CCAGTTTCTG AACCTGATAA
     2341 ACTGTCTAAC AAAACCATTC TATTTATTGA AAAATTCATA ACTACTCCTT TTTTCTCTAA
     2401 GTTTATTTTA TATAAATAAG AGATTGTATT ATATTACTAT TTCTAATATT ATTTCTAAAT
     2461 TATTATTAGT ATGAAGTTAA TTTGTGGATA ACTTACAAAA ACCTAAATTA ATAAAGATTT
     2521 TTTAttattt tgttaaaatt ttattcttca aaatatcaac agtctttttt aattgtttgt
     2581 ctttttttaa catactttca atttttcttt cagcattaat aactgttgta tggtctctac
     2641 caccCTAAGT TATTTTATTG AACATATATC GTACTTTATC TATCCGACTA TTTGGACGAC
     2701 GGGGCTGGCA AACAGGTTCA CCGGTAGTAA CATGGTACCC TTTTAACTCT GTTAAACAAA
     2761 CACTACGTCC ATTTGTAAAG AAAGTTAAAT CACTACGATA TTCTTGAATA CACCGAGCAG
     2821 GGATTTCTCC ACTAAGAATG ACCTCATTAT TTTTCAATTG AGTGTCTACG ATGTTCGCAC
     2881 AATATTTAGG AGCATCGTTG TATGCTCGTG AAAGATATTC CTGTGGCGCA TAAATTTTAA
     2941 AACTAAGATA TGGCTCTAAC AATTCTGTTC CAGCTTTTTT TAAGACTTGT TCCAATACAA
     3001 TAGGAGCAAG CATCCGAAAA TCTGCTGGGG TACTAACAGG GCTATAGTAT AAGCCATACT
     3061 TAAAACAGAT TTTACAGTCC GTCACATTCC AACCATACAA TCCTTGTTCA CAACCATAGC
     3121 GTATCCCTTC CATAACTGCA TTTTGAAATG ATTGATTTAA GTATCCAAGA GAAACCGAGC
     3181 TCTCATACTG CATTCCACTT CCCAACGGAA GCGGTGATAC AGATAGACCA ATGGAAGCCC
     3241 AGAAAGGATT TGGCGGCACT TCGATGTGAA TGGTATATTC TGCATTTTTT AACGGTCTCT
     3301 CCATATAAAT GACTGTAGGC TCTGTTATTT CTATCTCCAC ATGATACTTT TCTTGCAACA
     3361 GTGCACTAAT CACTTCCATT TGTACTTTCC CTAAGAAAGA AAGTATAATT TCATGTGTCG
     3421 TAGAATCCAC GTAATATCGT AGAAGCGGAT CACTATCTGA GATTTCCAAA AGGGCATCAA
     3481 GCAACATTTC TCTCTGTTCA GGTTTACTCG GTTCAACAGT TGTTTGTAGT AGAGGGTGCG
     3541 GATTTTCAAT CTTTTTTCTC TGTGGCAATA GTTTTGTATC TCCAAGAACA CTATTTAACT
     3601 TCAAAAACTC ATTTTGCAAA ATAACAATTT CTCCAGAATA AGCTCTATCA ATCTTACATA
     3661 ATTCACCATT TATTGAAGTA TACATTTCTG TAACTTTTAT TTTTTCCTTT TCTGATACTC
     3721 TAACCGAATC TCGTAAATGT AGTACTCCAC TATAAAGGCG TATATATGCA AGACGTTGTC
     3781 TTTTTTTTGT ATATTCAATT TTGAAAACAT TTCCGCAAAG TTCAGACGGA CCTCGATGTG
     3841 TTGATGAATA AAATTTATTA GTAATAACTT CTATAAGGTT ATCAATCCCT ATATTACTTT
     3901 TTGCACTTCC ATGATAAAGA GGGAACAGAG AACAATTCTG AAATCTTATG CTTTCCTCTT
     3961 GTTCGAGTTC CAATGCTTCT AATGATTTAC CGGACATATA TTTCTCTAAA AGGTCATCGT
     4021 TTCCCTCTAT TACCGTATCC CATTGTTCAG ATTCGGTAAA GTTCGTCACA CACACATTAG
     4081 GATACAGTTC TACCTTCTGT TTGATTACAA TTTCGGCAGA AAGTTTCTCT TTAATATCCT
     4141 GATAAACCGT TGATAAATCA ATTCCATTTT GGTCAATCTT ATTGATAAAA AAGATTGTGG
     4201 GAATCCCCAT TTTCCTAAGT GCATGAAATA ATATACGAGT TTGTGCTTGT ACGCCATCTT
     4261 TTGCAGAAAT CAGTAGAATT GCCCCATCTA AAACTGATAA TGAACGATAT ACTTCTGCTA
     4321 AGAAATCCAT ATGTCCTGGC GTGTCTATGA TGTTCACCTT CGTATTTTCC CACTGAAAAG
     4381 AGGTTATTCC TGTCTGAATT GTAATTCCTC TCTGACGTTC TAAAAGCGTA TTATCCGTCC
     4441 TCGTTGTACC TTTGTCCACG CTTCCTAATT CTGTAATCGC TCCACTGTTA TATAATAAGC
     4501 TTTCTGTTAA GGTAGTTTTT CCTGCATCAA CATGAGCTAA AACTCCAATA TTAATAATTT
     4561 TCATGTGATT TTCCTCCATT CAAAGGATCT TATATTTCCT TTCTCTATTA AGTAGTGTTT
     4621 TTATTAAAAG CAAATGTAAT TAAAATTACA TTGAATATAT AAGAGAAAAA TAACATTAAT
     4681 AATAATTATT AATTGCTTCT AACCCTACTT TATACAATTT ATATCTTTCT TTTTTTCTTT
     4741 CCCTTATAGT AGCAATTGTA CATAATTTTT TAAAAAAAAC AATAAATATT TCTTAAAAAA
     4801 ACAAAAAAAG ATTTTCCAAA TAAATTGCga ttcatcaata tttttgttaa ccattaaact
     4861 aagtttaagt tcttttaaaa tatcgtttac gttcatATTT ATCTCCAAAA ATATTATAAA
     4921 TTAAACACTT GTTAAAAATG TGGAAAACGT GGAAAAAATC CATATAATAT AGTTATATTA
     4981 ACACTTTCTA GAAATTAAAA ATCTTAATTA AAAGGTGTTA TTTATAACTT ATTCACTTAT
     5041 CCACAATTAG CTAATATTTT TGTTAGTAAT TTCTAGTTTT ATCTACATTT AATTGAGAAG
     5101 CTAAAAATTA AGTTTATAAG TGTATTTTTA AAGCAAAATA TTATATAATT AGGTGTGAAT
     5161 TATGTTATTT TTTTGTAAAG GAGGTAAGTA TTCGAATTCG CCCTATAGTG AGTCGTATTA
     5221 CAATTCACTG GCCGTCGTTT TACAACGTCG TGACTGGGAA AACCCTGGCG TTACCCAACT
     5281 TAATCGCCTT GCAGCACATC CCCCCTTCGC CAGCTGGCGT AATAGCGAAG AGGCCCGCAC
     5341 CGATCGCCCT TCCCAACAGT TGCGTAGCCT GAATGGCGAA TGGCGCGACG CGCCCTGTAG
     5401 CGGCGCATTA AGCGCGGCGG GTGTGGTGGT TACGCGCAGC GTGACCGCTA CACTTGCCAG
     5461 CGCCCTAGCG CCCGCTCCTT TCGCTTTCTT CCCTTCCTTT CTCGCCACGT TCGCCGGCTT
     5521 TCCCCGTCAA GCTCTAAATC GGGGGCTCCC TTTAGGGTTC CGATTTAGTG CTTTACGGCA
     5581 CCTCGACCCC AAAAAACTTG ATTAGGGTGA TGGTTCACGT AGTGGGCCAT CGCCCTGATA
     5641 GACGGTTTTT CGCCCTTTGA CGTTGGAGTC CACGTTCTTT AATAGTGGAC TCTTGTTCCA
     5701 AACTGGAACA ACACTCAACC CTATCTCGGT CTATTCTTTT GATTTATAAG GGATTTTGCC
     5761 GATTTCGGCC TATTGGTTAA AAAATGAGCT GATTTAACAA AAATTTAACG CGAATTTTAA
     5821 CAAAATATTA ACGTTTACAA TTTCCTGATG CGGTATTTTC TCCTTACGCA TCTGTGCGGT
     5881 ATTTCACACC GCATATGGTG CACTCTCAGT ACAATCTGCT CTGATGCCGC ATAGTTAAGC
     5941 CAGCCCCGAC ACCCGCCAAC ACCCGCTGAC GCGCCCTGAC GGGCTTGTCT GCTCCCGGCA
     6001 TCCGCTTACA GACAAGCTGT GACCGTCTCC GGGAGCTGCA TGTGTCAGAG GTTTTCACCG
     6061 TCATCACCGA AACGCGCGA
//
