# Supplementary material for: Functional surface expression of immunoglobulin cleavage systems in a candidate Mycoplasma vaccine chassis
Source: Commun Biol. 2024 Jun 28;7:779. doi: 10.1038/s42003-024-06497-8 (PMC11213901; doi:10.1038/s42003-024-06497-8)
Supplement: Supplementary file 5 — Supplementary Data 3 [file 42003_2024_6497_MOESM5_ESM.zip › Plasmids GB/pIVB09.gb]

LOCUS       pIVB04.1=pIVB09         4744 bp ds-DNA     circular     20-SEP-2023
DEFINITION  .
FEATURES             Location/Qualifiers
     primer          1..21
                     /label="pIVB0X_scaff-F"
                     /note="sequence: GACGAAAGGGCCTCGTGATAC"
                     /ApEinfo_revcolor="#f7977a"
                     /ApEinfo_fwdcolor="#f7977a"
     CDS             399..1061
                     /label="AmpR"
                     /ApEinfo_revcolor="#ffef86"
                     /ApEinfo_fwdcolor="#ffef86"
     CDS             399..1061
                     /label="Translation 399-1061"
                     /translation="MSTFKVLLCGAVLSRIDAGQEQLGRRIHYSQNDLVEYSPVTEKHLTDGMTVRELCSAAITMSDNTAANLLLTTIGGPKELTAFLHNMGDHVTRLDRWEPELNEAIPNDERDTTMPVAMATTLRKLLTGELLTLASRQQLIDWMEADKVAGPLLRSALPAGWFIADKSGAGERGSRGIIAALGPDGKPSRIVVIYTTGSQATMDERNRQIAEIGASLIKHW*"
     rep_origin      1156..1838
                     /label="ColE1 origin"
                     /ApEinfo_revcolor="#9eafd2"
                     /ApEinfo_fwdcolor="#9eafd2"
     misc_feature    1921..1940
                     /label="MT85.2"
                     /ApEinfo_revcolor="#f58a5e"
                     /ApEinfo_fwdcolor="#f58a5e"
     promoter        2144..2174
                     /label="lac promoter"
                     /ApEinfo_revcolor="#c7b0e3"
                     /ApEinfo_fwdcolor="#c7b0e3"
     misc_binding    2178..2200
                     /label="LacO"
                     /ApEinfo_revcolor="#84b0dc"
                     /ApEinfo_fwdcolor="#84b0dc"
     primer_bind     2206..2226
                     /label="M13-rev"
                     /ApEinfo_revcolor="#85dae9"
                     /ApEinfo_fwdcolor="#85dae9"
     promoter        2243..2261
                     /label="T3 promoter"
                     /ApEinfo_revcolor="#9eafd2"
                     /ApEinfo_fwdcolor="#9eafd2"
     primer_bind     2244..2263
                     /label="T3"
                     /ApEinfo_revcolor="#85dae9"
                     /ApEinfo_fwdcolor="#85dae9"
     misc_feature    complement(2335..2379)
                     /label="dnaN 5'"
                     /ApEinfo_revcolor="#d59687"
                     /ApEinfo_fwdcolor="#d59687"
     CDS             complement(2335..2379)
                     /label="Translation 2379-2335"
                     /translation="MNFSINRMVLLDSLS"
     misc_feature    2335..2524
                     /label="oriC_Mferi_Right"
                     /ApEinfo_revcolor="#b1ff67"
                     /ApEinfo_fwdcolor="#b1ff67"
     misc_feature    complement(2384..2389)
                     /label="Shine-Delgarno"
                     /ApEinfo_revcolor="#75c6a9"
                     /ApEinfo_fwdcolor="#75c6a9"
     misc_feature    complement(2384..2392)
                     /label="dnaA box"
                     /ApEinfo_revcolor="#ffef86"
                     /ApEinfo_fwdcolor="#ffef86"
     misc_feature    complement(2428..2433)
                     /label="Pribnow box (-10)"
                     /ApEinfo_revcolor="#85dae9"
                     /ApEinfo_fwdcolor="#85dae9"
     misc_feature    complement(2483..2491)
                     /label="dnaA_box"
                     /ApEinfo_revcolor="#ffef86"
                     /ApEinfo_fwdcolor="#ffef86"
     misc_feature    complement(2525..2644)
                     /label="dnaA_Mferi_3'"
                     /ApEinfo_revcolor="#d6b295"
                     /ApEinfo_fwdcolor="#d6b295"
     misc_feature    complement(2645..3244)
                     /label="pac"
                     /ApEinfo_revcolor="#84b0dc"
                     /ApEinfo_fwdcolor="#84b0dc"
                     /note="vntifkey: 21 note: Pac"
     CDS             complement(2645..3244)
                     /label="Translation 3244-2645"
                     /translation="MTEYKPTVRLATRDDVPRAVRTLAAAFADYPATRHTVDPDRHIERVTELQELFLTRVGLDIGKVWVADDGAAVAVWTTPESVEAGAVFAEIGPRMAELSGSRLAAQQQMEGLLAPHRPKEPAWFLATVGVSPDHQGKGLGSAVVLPGVEAAERAGVPAFLETSAPRNLPFYERLGFTVTADVEVPEGPRTWCMTRKPGA*"
     misc_feature    complement(3245..3493)
                     /label="PS'"
                     /ApEinfo_revcolor="#faac61"
                     /ApEinfo_fwdcolor="#faac61"
     misc_feature    complement(3494..3561)
                     /label="dnaA_Mferi_5'"
                     /ApEinfo_revcolor="#d6b295"
                     /ApEinfo_fwdcolor="#d6b295"
     misc_feature    3562..3858
                     /label="oriC_Mferi_Left"
                     /ApEinfo_revcolor="#b1ff67"
                     /ApEinfo_fwdcolor="#b1ff67"
     RBS             complement(3567..3572)
                     /label="Shine-Delgarno"
                     /ApEinfo_revcolor="#b7e6d7"
                     /ApEinfo_fwdcolor="#b7e6d7"
     -10_region      complement(3578..3583)
                     /label=-10
                     /ApEinfo_revcolor="#85dae9"
                     /ApEinfo_fwdcolor="#85dae9"
     misc_feature    complement(3604..3612)
                     /label="dnaA_box"
                     /ApEinfo_revcolor="#ffef86"
                     /ApEinfo_fwdcolor="#ffef86"
     misc_feature    3675..3683
                     /label="dnaA_box"
                     /ApEinfo_revcolor="#ffef86"
                     /ApEinfo_fwdcolor="#ffef86"
     misc_feature    3702..3710
                     /label="dnaA_box"
                     /ApEinfo_revcolor="#ffef86"
                     /ApEinfo_fwdcolor="#ffef86"
     misc_feature    3809..3814
                     /label="Pribnow box (-10)"
                     /ApEinfo_revcolor="#85dae9"
                     /ApEinfo_fwdcolor="#85dae9"
     misc_feature    3813..3821
                     /label="dnaA box"
                     /ApEinfo_revcolor="#ffef86"
                     /ApEinfo_fwdcolor="#ffef86"
     misc_feature    3844..3849
                     /label="Shine-Delgarno"
                     /ApEinfo_revcolor="#b7e6d7"
                     /ApEinfo_fwdcolor="#b7e6d7"
     primer_bind     complement(3866..3893)
                     /label="T7"
                     /ApEinfo_revcolor="#85dae9"
                     /ApEinfo_fwdcolor="#85dae9"
     primer_bind     complement(3892..3909)
                     /label="M13-fwd"
                     /ApEinfo_revcolor="#85dae9"
                     /ApEinfo_fwdcolor="#85dae9"
     rep_origin      4053..4508
                     /label="M13 origin"
                     /ApEinfo_revcolor="#9eafd2"
                     /ApEinfo_fwdcolor="#9eafd2"
     rep_origin      4070..4376
                     /label="F1 ori"
                     /ApEinfo_revcolor="#9eafd2"
                     /ApEinfo_fwdcolor="#9eafd2"
     primer          complement(4727..4744)
                     /label="pIVB0X_scaff-R"
                     /note="sequence: TCGCGCGTTTCGGTGATG"
                     /ApEinfo_revcolor="#f7977a"
                     /ApEinfo_fwdcolor="#f7977a"
ORIGIN
        1 GACGAAAGGG CCTCGTGATA CGCCTATTTT TATAGGTTAA TGTCATGATA ATAATGGTTT
       61 CTTAGACGTC AGGTGGCACT TTTCGGGGAA ATGTGCGCGG AACCCCTATT TGTTTATTTT
      121 TCTAAATACA TTCAAATATG TATCCGCTCA TGAGACAATA ACCCTGATAA ATGCTTCAAT
      181 AATATTGAAA AAGGAAGAGT ATGAGTATTC AACATTTCCG TGTCGCCCTT ATTCCCTTTT
      241 TTGCGGCATT TTGCCTTCCT GTTTTTGCTC ACCCAGAAAC GCTGGTGAAA GTAAAAGATG
      301 CTGAAGATCA GTTGGGTGCA CGAGTGGGTT ACATCGAACT GGATCTCAAC AGCGGTAAGA
      361 TCCTTGAGAG TTTTCGCCCC GAAGAACGTT TTCCAATGAT GAGCACTTTT AAAGTTCTGC
      421 TATGTGGCGC GGTATTATCC CGTATTGACG CCGGGCAAGA GCAACTCGGT CGCCGCATAC
      481 ACTATTCTCA GAATGACTTG GTTGAGTACT CACCAGTCAC AGAAAAGCAT CTTACGGATG
      541 GCATGACAGT AAGAGAATTA TGCAGTGCTG CCATAACCAT GAGTGATAAC ACTGCGGCCA
      601 ACTTACTTCT GACAACGATC GGAGGACCGA AGGAGCTAAC CGCTTTTTTG CACAACATGG
      661 GGGATCATGT AACTCGCCTT GATCGTTGGG AACCGGAGCT GAATGAAGCC ATACCAAACG
      721 ACGAGCGTGA CACCACGATG CCTGTAGCAA TGGCAACAAC GTTGCGCAAA CTATTAACTG
      781 GCGAACTACT TACTCTAGCT TCCCGGCAAC AATTAATAGA CTGGATGGAG GCGGATAAAG
      841 TTGCAGGACC ACTTCTGCGC TCGGCCCTTC CGGCTGGCTG GTTTATTGCT GATAAATCTG
      901 GAGCCGGTGA GCGTGGGTCT CGCGGTATCA TTGCAGCACT GGGGCCAGAT GGTAAGCCCT
      961 CCCGTATCGT AGTTATCTAC ACGACGGGGA GTCAGGCAAC TATGGATGAA CGAAATAGAC
     1021 AGATCGCTGA GATAGGTGCC TCACTGATTA AGCATTGGTA ACTGTCAGAC CAAGTTTACT
     1081 CATATATACT TTAGATTGAT TTAAAACTTC ATTTTTAATT TAAAAGGATC TAGGTGAAGA
     1141 TCCTTTTTGA TAATCTCATG ACCAAAATCC CTTAACGTGA GTTTTCGTTC CACTGAGCGT
     1201 CAGACCCCGT AGAAAAGATC AAAGGATCTT CTTGAGATCC TTTTTTTCTG CGCGTAATCT
     1261 GCTGCTTGCA AACAAAAAAA CCACCGCTAC CAGCGGTGGT TTGTTTGCCG GATCAAGAGC
     1321 TACCAACTCT TTTTCCGAAG GTAACTGGCT TCAGCAGAGC GCAGATACCA AATACTGTCC
     1381 TTCTAGTGTA GCCGTAGTTA GGCCACCACT TCAAGAACTC TGTAGCACCG CCTACATACC
     1441 TCGCTCTGCT AATCCTGTTA CCAGTGGCTG CTGCCAGTGG CGATAAGTCG TGTCTTACCG
     1501 GGTTGGACTC AAGACGATAG TTACCGGATA AGGCGCAGCG GTCGGGCTGA ACGGGGGGTT
     1561 CGTGCACACA GCCCAGCTTG GAGCGAACGA CCTACACCGA ACTGAGATAC CTACAGCGTG
     1621 AGCATTGAGA AAGCGCCACG CTTCCCGAAG GGAGAAAGGC GGACAGGTAT CCGGTAAGCG
     1681 GCAGGGTCGG AACAGGAGAG CGCACGAGGG AGCTTCCAGG GGGAAACGCC TGGTATCTTT
     1741 ATAGTCCTGT CGGGTTTCGC CACCTCTGAC TTGAGCGTCG ATTTTTGTGA TGCTCGTCAG
     1801 GGGGGCGGAG CCTATGGAAA AACGCCAGCA ACGCGGCCTT TTTACGGTTC CTGGCCTTTT
     1861 GCTGGCCTTT TGCTCACATG TTCTTTCCTG CGTTATCCCC TGATTCTGTG GATAACCGTA
     1921 TTACCGCCTT TGAGTGAGCT GATACCGCTC GCCGCAGCCG AACGACCGAG CGCAGCGAGT
     1981 CAGTGAGCGA GGAAGCGGAA GAGCGCCCAA TACGCAAACC GCCTCTCCCC GCGCGTTGGC
     2041 CGATTCATTA ATGCAGCTGG CACGACAGGT TTCCCGACTG GAAAGCGGGC AGTGAGCGCA
     2101 ACGCAATTAA TGTGAGTTAC CTCACTCATT AGGCACCCCA GGCTTTACAC TTTATGCTTC
     2161 CGGCTCGTAT GTTGTGTGGA ATTGTGAGCG GATAACAATT TCACACAGGA AACAGCTATG
     2221 ACCATGATTA CGCCAAGCTC GGAATTAACC CTCACTAAAG GGAACAAAAG CTTGCATGCC
     2281 TGCAGAATTA AAAGTTAGTG AACAAGAAAA CAGTGAAGCA CCAGTTTCTG AACCTGATAA
     2341 ACTGTCTAAC AAAACCATTC TATTTATTGA AAAATTCATA ACTACTCCTT TTTTCTCTAA
     2401 GTTTATTTTA TATAAATAAG AGATTGTATT ATATTACTAT TTCTAATATT ATTTCTAAAT
     2461 TATTATTAGT ATGAAGTTAA TTTGTGGATA ACTTACAAAA ACCTAAATTA ATAAAGATTT
     2521 TTTAttattt tgttaaaatt ttattcttca aaatatcaac agtctttttt aattgtttgt
     2581 ctttttttaa catactttca atttttcttt cagcattaat aactgttgta tggtctctac
     2641 caccttaagc accaggtttt ctagtcatac accaagttct aggaccttca ggaacttcaa
     2701 catcagcagt aacagtaaaa cctaatcttt cataaaaagg taaatttcta ggagcactag
     2761 tttctaaaaa agcaggaaca ccagctcttt cagcagcttc aacaccaggt aaaacaacag
     2821 cactacctaa acctttacct tgatgatcag gactaacacc aacagtagct aaaaaccaag
     2881 caggttcttt aggtctatga ggagctaata aaccttccat ttgttgttga gcagctaatc
     2941 tactaccact taattcagcc attctaggac caatttcagc aaaaacagca ccagcttcaa
     3001 cactttcagg agtagtccaa acagcaacag cagcaccatc atcagcaacc caaactttac
     3061 caatatctaa accaactcta gttaaaaata attcttgtaa ttcagtaact ctttcaatat
     3121 gtctatcagg atcaacagta tgtctagtag caggataatc agcaaaagca gcagctaaag
     3181 ttctaacagc tctaggaaca tcatctctag tagctaatct aacagtaggt ttatattcag
     3241 tcatTCAAAG GATCTTATAT TTCCTTTCTC TATTAAGTAG TGTTTTTATT AAAAGCAAAT
     3301 GTAATTAAAA TTACATTGAA TATATAAGAG AAAAATAACA TTAATAATAA TTATTAATTG
     3361 CTTCTAACCC TACTTTATAC AATTTATATC TTTCTTTTTT TCTTTCCCTT ATAGTAGCAA
     3421 TTGTACATAA TTTTTTAAAA AAAACAATAA ATATTTCTTA AAAAAACAAA AAAAGATTTT
     3481 CCAAATAAAT TGCgattcat caatattttt gttaaccatt aaactaagtt taagttcttt
     3541 taaaatatcg tttacgttca tATTTATCTC CAAAAATATT ATAAATTAAA CACTTGTTAA
     3601 AAATGTGGAA AACGTGGAAA AAATCCATAT AATATAGTTA TATTAACACT TTCTAGAAAT
     3661 TAAAAATCTT AATTAAAAGG TGTTATTTAT AACTTATTCA CTTATCCACA ATTAGCTAAT
     3721 ATTTTTGTTA GTAATTTCTA GTTTTATCTA CATTTAATTG AGAAGCTAAA AATTAAGTTT
     3781 ATAAGTGTAT TTTTAAAGCA AAATATTATA TAATTAGGTG TGAATTATGT TATTTTTTTG
     3841 TAAAGGAGGT AAGTATTCGA ATTCGCCCTA TAGTGAGTCG TATTACAATT CACTGGCCGT
     3901 CGTTTTACAA CGTCGTGACT GGGAAAACCC TGGCGTTACC CAACTTAATC GCCTTGCAGC
     3961 ACATCCCCCC TTCGCCAGCT GGCGTAATAG CGAAGAGGCC CGCACCGATC GCCCTTCCCA
     4021 ACAGTTGCGT AGCCTGAATG GCGAATGGCG CGACGCGCCC TGTAGCGGCG CATTAAGCGC
     4081 GGCGGGTGTG GTGGTTACGC GCAGCGTGAC CGCTACACTT GCCAGCGCCC TAGCGCCCGC
     4141 TCCTTTCGCT TTCTTCCCTT CCTTTCTCGC CACGTTCGCC GGCTTTCCCC GTCAAGCTCT
     4201 AAATCGGGGG CTCCCTTTAG GGTTCCGATT TAGTGCTTTA CGGCACCTCG ACCCCAAAAA
     4261 ACTTGATTAG GGTGATGGTT CACGTAGTGG GCCATCGCCC TGATAGACGG TTTTTCGCCC
     4321 TTTGACGTTG GAGTCCACGT TCTTTAATAG TGGACTCTTG TTCCAAACTG GAACAACACT
     4381 CAACCCTATC TCGGTCTATT CTTTTGATTT ATAAGGGATT TTGCCGATTT CGGCCTATTG
     4441 GTTAAAAAAT GAGCTGATTT AACAAAAATT TAACGCGAAT TTTAACAAAA TATTAACGTT
     4501 TACAATTTCC TGATGCGGTA TTTTCTCCTT ACGCATCTGT GCGGTATTTC ACACCGCATA
     4561 TGGTGCACTC TCAGTACAAT CTGCTCTGAT GCCGCATAGT TAAGCCAGCC CCGACACCCG
     4621 CCAACACCCG CTGACGCGCC CTGACGGGCT TGTCTGCTCC CGGCATCCGC TTACAGACAA
     4681 GCTGTGACCG TCTCCGGGAG CTGCATGTGT CAGAGGTTTT CACCGTCATC ACCGAAACGC
     4741 GCGA
//
