# Supplementary material for: Functional surface expression of immunoglobulin cleavage systems in a candidate Mycoplasma vaccine chassis
Source: Commun Biol. 2024 Jun 28;7:779. doi: 10.1038/s42003-024-06497-8 (PMC11213901; doi:10.1038/s42003-024-06497-8)
Supplement: Supplementary file 5 — Supplementary Data 3 [file 42003_2024_6497_MOESM5_ESM.zip › Plasmids GB/pIVB09_MIB1mfe.gb]

LOCUS       pIVB09_MIB1mfe:6xHis    7126 bp ds-DNA     circular     12-APR-2024
DEFINITION  .
FEATURES             Location/Qualifiers
     Promoter        1..108
                     /label="M/M1mfe promoter"
     Promoter        60..65
                     /label="Pribnow box"
     RBS             97..101
                     /label="Putative SD"
     CDS             109..2382
                     /label="MIB1mfe"
     CDS             109..2382
                     /label="Translation 109-2382"
                     /translation="VYFLKKKKNKILIYVLIASLATSLSFGSVVYYSFSDANISFDTNSNGITDAELAPINNATNDALISNRDNKLKPSLEKIIKESDKNNEDKLVIPIKKDKQQDAAKPEIKPEIKKPDSPVIRQTTSRSKTKITINGVEVEAEIEGPAGFHVHEQDRTRKITNPTKPYQNHTVGKIISVEVTDELKKSVLNNALSAPDGHEDKGAGLFNNTLMQVFDSELKDAKDIIQALETLEAIGKVNSDFFKNNIERYQKLLDSPKVVDFLKDEAKKQYPELKAKFKTKTQEYI*LIHNLDQKKFTTIASKSEKYLKEGLTISPRNAFINENGEIDSYS*GPPGEYNTVTARMQRDNSEYRVFDYDA*QTRSPGDIDAGNFPG*KKENVTSQFTSKFKFSENDGITVTRLTREKQTNAQGKINTGLVLELDVSNPKAYEKAKDLIKQFKSNNEKITSYRIKNMGEIDTSQSFKQILDELPEEIPQLELFFSDKATNTASLIALENKKIKELSLFTNGNSLRNS*SYNPLSFRNTTYINNLDYNVSYDYSKYEKISTRITFNTLAFDKDDYKDDQNYQRINDGLRMVYYARNNEPFFQGAFGPGLTPDKKLGDNSYPSKLDFSRVTGIKSLKGLIFHDEYDSSNKPRKITELTLYNNQDYFEITSDELDKANLEHLSTGEKSPEKPKINFSNGNSTKGIRIKATNELTESARKNLEKYFEYSDSLKFNGNQIQVDSTSTKLKEQLKS*GYNVSDSNTRSFTHHHHHH*"
     misc_feature    2362..2379
                     /label="His Tag"
     CDS             2781..3443
                     /label="AmpR"
     CDS             2781..3443
                     /label="Translation 2781-3443"
                     /translation="MSTFKVLLCGAVLSRIDAGQEQLGRRIHYSQNDLVEYSPVTEKHLTDGMTVRELCSAAITMSDNTAANLLLTTIGGPKELTAFLHNMGDHVTRLDRWEPELNEAIPNDERDTTMPVAMATTLRKLLTGELLTLASRQQLIDWMEADKVAGPLLRSALPAGWFIADKSGAGERGSRGIIAALGPDGKPSRIVVIYTTGSQATMDERNRQIAEIGASLIKHW*"
     rep_origin      3538..4220
                     /label="ColE1 origin"
     misc_feature    4303..4322
                     /label="MT85.2"
     promoter        4526..4556
                     /label="lac promoter"
     misc_binding    4560..4582
                     /label="LacO"
     primer_bind     4588..4608
                     /label="M13-rev"
     promoter        4625..4643
                     /label="T3 promoter"
     primer_bind     4626..4645
                     /label="T3"
     misc_feature    complement(4717..4761)
                     /label="dnaN 5'"
     CDS             complement(4717..4761)
                     /label="Translation 4761-4717"
                     /translation="MNFSINRMVLLDSLS"
     misc_feature    4717..4906
                     /label="oriC_Mferi_Right"
     misc_feature    complement(4766..4771)
                     /label="Shine-Delgarno"
     misc_feature    complement(4766..4774)
                     /label="dnaA box"
     misc_feature    complement(4810..4815)
                     /label="Pribnow box (-10)"
     misc_feature    complement(4865..4873)
                     /label="dnaA_box"
     misc_feature    complement(4907..5026)
                     /label="dnaA_Mferi_3'"
     misc_feature    complement(5027..5626)
                     /label="pac"
                     /note="vntifkey: 21 note: Pac"
     CDS             complement(5027..5626)
                     /label="Translation 5626-5027"
                     /translation="MTEYKPTVRLATRDDVPRAVRTLAAAFADYPATRHTVDPDRHIERVTELQELFLTRVGLDIGKVWVADDGAAVAVWTTPESVEAGAVFAEIGPRMAELSGSRLAAQQQMEGLLAPHRPKEPAWFLATVGVSPDHQGKGLGSAVVLPGVEAAERAGVPAFLETSAPRNLPFYERLGFTVTADVEVPEGPRTWCMTRKPGA*"
     misc_feature    complement(5627..5875)
                     /label="PS'"
     misc_feature    complement(5876..5943)
                     /label="dnaA_Mferi_5'"
     misc_feature    5944..6240
                     /label="oriC_Mferi_Left"
     RBS             complement(5949..5954)
                     /label="Shine-Delgarno"
     -10_region      complement(5960..5965)
                     /label=-10
     misc_feature    complement(5986..5994)
                     /label="dnaA_box"
     misc_feature    6057..6065
                     /label="dnaA_box"
     misc_feature    6084..6092
                     /label="dnaA_box"
     misc_feature    6191..6196
                     /label="Pribnow box (-10)"
     misc_feature    6195..6203
                     /label="dnaA box"
     misc_feature    6226..6231
                     /label="Shine-Delgarno"
     primer_bind     complement(6248..6275)
                     /label="T7"
     primer_bind     complement(6274..6291)
                     /label="M13-fwd"
     rep_origin      6435..6890
                     /label="M13 origin"
     rep_origin      6452..6758
                     /label="F1 ori"
ORIGIN
        1 AAGTAGAAAA ATTTTAATTA ACATAAAATT TAGTTTGTTG TATATAATAA AAAATATTTT
       61 AAAATATATA AGATATAAGT GCATAAAATT CTATTTAGGA GCAATACAGT GTATTTTTTA
      121 AAAAAGAAAA AGAACAAAAT TTTAATATAT GTTTTAATAG CTAGTTTAGC TACTTCTCTT
      181 TCATTTGGAT CAGTTGTATA TTATTCATTT TCAGATGCTA ATATTTCTTT TGATACAAAT
      241 TCAAATGGAA TCACTGATGC TGAATTAGCT CCAATTAATA ATGCAACAAA TGATGCACTA
      301 ATTTCAAATA GAGATAATAA ATTAAAACCA AGTTTAGAAA AAATCATTAA AGAATCAGAT
      361 AAAAATAATG AAGATAAATT AGTAATTCCT ATTAAAAAAG ATAAACAACA AGATGCAGCA
      421 AAACCTGAAA TAAAACCTGA AATTAAAAAA CCAGATAGTC CTGTAATCAG ACAAACTACT
      481 AGTAGATCAA AAACTAAAAT TACAATAAAT GGAGTTGAAG TTGAAGCTGA AATTGAAGGA
      541 CCAGCTGGAT TTCATGTTCA CGAACAAGAC AGAACAAGAA AAATCACAAA CCCAACTAAA
      601 CCTTATCAAA ATCATACAGT TGGTAAAATT ATTAGTGTTG AAGTAACTGA TGAATTGAAA
      661 AAAAGTGTTT TAAATAATGC TTTATCAGCT CCTGATGGTC ATGAAGATAA AGGAGCAGGA
      721 TTATTTAATA ATACATTAAT GCAAGTTTTT GATAGTGAGT TAAAAGATGC TAAGGATATA
      781 ATACAAGCTT TAGAAACTTT AGAAGCAATT GGAAAAGTTA ATTCTGATTT TTTTAAAAAC
      841 AACATAGAAC GTTATCAAAA ATTATTAGAT TCACCTAAAG TAGTTGACTT TTTAAAAGAT
      901 GAAGCAAAAA AACAATATCC TGAGTTAAAA GCAAAATTCA AAACTAAAAC TCAAGAATAT
      961 ATTTGATTAA TTCATAATTT AGATCAAAAG AAATTTACTA CAATTGCATC TAAATCTGAA
     1021 AAATATCTAA AAGAAGGATT AACAATTTCA CCAAGAAATG CTTTTATTAA TGAAAATGGA
     1081 GAAATTGATT CTTATTCTTG AGGACCTCCT GGTGAATATA ATACTGTAAC TGCTAGAATG
     1141 CAAAGAGATA ATTCTGAATA TAGAGTATTT GATTATGATG CATGACAAAC TAGAAGTCCT
     1201 GGAGATATTG ATGCTGGTAA TTTTCCTGGT TGAAAAAAAG AAAATGTAAC TTCTCAATTT
     1261 ACTAGTAAGT TTAAATTTTC TGAAAACGAT GGAATTACAG TTACAAGATT AACTAGAGAA
     1321 AAACAAACTA ATGCTCAAGG AAAAATTAAC ACAGGTTTAG TTTTAGAATT AGATGTTTCA
     1381 AATCCAAAAG CATATGAAAA AGCTAAAGAT TTAATCAAAC AATTCAAATC TAATAATGAA
     1441 AAAATCACTT CTTATAGAAT AAAAAATATG GGTGAGATAG ACACTTCTCA AAGTTTTAAA
     1501 CAAATATTAG ATGAACTTCC AGAAGAAATT CCTCAACTAG AGTTATTCTT TTCAGATAAA
     1561 GCAACAAACA CAGCTAGTTT AATTGCTTTA GAAAATAAAA AAATTAAAGA ATTGTCATTA
     1621 TTTACAAATG GTAATTCATT AAGAAATTCT TGATCATATA ATCCATTATC TTTTAGAAAC
     1681 ACAACTTATA TTAATAATTT AGATTACAAT GTTAGTTATG ATTATTCTAA ATATGAAAAA
     1741 ATCTCAACAA GAATTACTTT TAATACATTA GCTTTTGACA AAGATGATTA TAAAGATGAT
     1801 CAAAATTATC AAAGAATTAA TGATGGATTA AGAATGGTAT ATTATGCAAG AAATAATGAA
     1861 CCATTCTTCC AAGGTGCATT TGGTCCTGGT TTAACTCCTG ATAAAAAATT AGGAGATAAT
     1921 AGTTATCCAT CTAAACTAGA TTTTTCAAGA GTTACTGGTA TTAAATCATT AAAAGGATTA
     1981 ATTTTTCATG ATGAATATGA TTCATCAAAT AAACCAAGAA AAATTACTGA ATTAACTTTA
     2041 TACAATAATC AAGATTATTT TGAAATAACT TCAGATGAAT TAGATAAAGC AAACTTAGAA
     2101 CATTTGTCAA CAGGAGAAAA AAGTCCTGAA AAACCTAAAA TTAACTTTAG TAATGGTAAT
     2161 TCTACTAAAG GAATTAGAAT TAAAGCAACT AATGAATTAA CTGAATCTGC TAGAAAAAAT
     2221 CTAGAAAAAT ACTTTGAATA TAGTGATAGT TTAAAATTTA ATGGTAATCA AATTCAAGTA
     2281 GATTCAACTT CAACTAAGTT AAAAGAACAA CTAAAATCTT GAGGATATAA TGTTTCTGAT
     2341 TCAAACACTA GATCATTTAC TCATCATCAC CATCATCATT AGGACGAAAG GGCCTCGTGA
     2401 TACGCCTATT TTTATAGGTT AATGTCATGA TAATAATGGT TTCTTAGACG TCAGGTGGCA
     2461 CTTTTCGGGG AAATGTGCGC GGAACCCCTA TTTGTTTATT TTTCTAAATA CATTCAAATA
     2521 TGTATCCGCT CATGAGACAA TAACCCTGAT AAATGCTTCA ATAATATTGA AAAAGGAAGA
     2581 GTATGAGTAT TCAACATTTC CGTGTCGCCC TTATTCCCTT TTTTGCGGCA TTTTGCCTTC
     2641 CTGTTTTTGC TCACCCAGAA ACGCTGGTGA AAGTAAAAGA TGCTGAAGAT CAGTTGGGTG
     2701 CACGAGTGGG TTACATCGAA CTGGATCTCA ACAGCGGTAA GATCCTTGAG AGTTTTCGCC
     2761 CCGAAGAACG TTTTCCAATG ATGAGCACTT TTAAAGTTCT GCTATGTGGC GCGGTATTAT
     2821 CCCGTATTGA CGCCGGGCAA GAGCAACTCG GTCGCCGCAT ACACTATTCT CAGAATGACT
     2881 TGGTTGAGTA CTCACCAGTC ACAGAAAAGC ATCTTACGGA TGGCATGACA GTAAGAGAAT
     2941 TATGCAGTGC TGCCATAACC ATGAGTGATA ACACTGCGGC CAACTTACTT CTGACAACGA
     3001 TCGGAGGACC GAAGGAGCTA ACCGCTTTTT TGCACAACAT GGGGGATCAT GTAACTCGCC
     3061 TTGATCGTTG GGAACCGGAG CTGAATGAAG CCATACCAAA CGACGAGCGT GACACCACGA
     3121 TGCCTGTAGC AATGGCAACA ACGTTGCGCA AACTATTAAC TGGCGAACTA CTTACTCTAG
     3181 CTTCCCGGCA ACAATTAATA GACTGGATGG AGGCGGATAA AGTTGCAGGA CCACTTCTGC
     3241 GCTCGGCCCT TCCGGCTGGC TGGTTTATTG CTGATAAATC TGGAGCCGGT GAGCGTGGGT
     3301 CTCGCGGTAT CATTGCAGCA CTGGGGCCAG ATGGTAAGCC CTCCCGTATC GTAGTTATCT
     3361 ACACGACGGG GAGTCAGGCA ACTATGGATG AACGAAATAG ACAGATCGCT GAGATAGGTG
     3421 CCTCACTGAT TAAGCATTGG TAACTGTCAG ACCAAGTTTA CTCATATATA CTTTAGATTG
     3481 ATTTAAAACT TCATTTTTAA TTTAAAAGGA TCTAGGTGAA GATCCTTTTT GATAATCTCA
     3541 TGACCAAAAT CCCTTAACGT GAGTTTTCGT TCCACTGAGC GTCAGACCCC GTAGAAAAGA
     3601 TCAAAGGATC TTCTTGAGAT CCTTTTTTTC TGCGCGTAAT CTGCTGCTTG CAAACAAAAA
     3661 AACCACCGCT ACCAGCGGTG GTTTGTTTGC CGGATCAAGA GCTACCAACT CTTTTTCCGA
     3721 AGGTAACTGG CTTCAGCAGA GCGCAGATAC CAAATACTGT CCTTCTAGTG TAGCCGTAGT
     3781 TAGGCCACCA CTTCAAGAAC TCTGTAGCAC CGCCTACATA CCTCGCTCTG CTAATCCTGT
     3841 TACCAGTGGC TGCTGCCAGT GGCGATAAGT CGTGTCTTAC CGGGTTGGAC TCAAGACGAT
     3901 AGTTACCGGA TAAGGCGCAG CGGTCGGGCT GAACGGGGGG TTCGTGCACA CAGCCCAGCT
     3961 TGGAGCGAAC GACCTACACC GAACTGAGAT ACCTACAGCG TGAGCATTGA GAAAGCGCCA
     4021 CGCTTCCCGA AGGGAGAAAG GCGGACAGGT ATCCGGTAAG CGGCAGGGTC GGAACAGGAG
     4081 AGCGCACGAG GGAGCTTCCA GGGGGAAACG CCTGGTATCT TTATAGTCCT GTCGGGTTTC
     4141 GCCACCTCTG ACTTGAGCGT CGATTTTTGT GATGCTCGTC AGGGGGGCGG AGCCTATGGA
     4201 AAAACGCCAG CAACGCGGCC TTTTTACGGT TCCTGGCCTT TTGCTGGCCT TTTGCTCACA
     4261 TGTTCTTTCC TGCGTTATCC CCTGATTCTG TGGATAACCG TATTACCGCC TTTGAGTGAG
     4321 CTGATACCGC TCGCCGCAGC CGAACGACCG AGCGCAGCGA GTCAGTGAGC GAGGAAGCGG
     4381 AAGAGCGCCC AATACGCAAA CCGCCTCTCC CCGCGCGTTG GCCGATTCAT TAATGCAGCT
     4441 GGCACGACAG GTTTCCCGAC TGGAAAGCGG GCAGTGAGCG CAACGCAATT AATGTGAGTT
     4501 ACCTCACTCA TTAGGCACCC CAGGCTTTAC ACTTTATGCT TCCGGCTCGT ATGTTGTGTG
     4561 GAATTGTGAG CGGATAACAA TTTCACACAG GAAACAGCTA TGACCATGAT TACGCCAAGC
     4621 TCGGAATTAA CCCTCACTAA AGGGAACAAA AGCTTGCATG CCTGCAGAAT TAAAAGTTAG
     4681 TGAACAAGAA AACAGTGAAG CACCAGTTTC TGAACCTGAT AAACTGTCTA ACAAAACCAT
     4741 TCTATTTATT GAAAAATTCA TAACTACTCC TTTTTTCTCT AAGTTTATTT TATATAAATA
     4801 AGAGATTGTA TTATATTACT ATTTCTAATA TTATTTCTAA ATTATTATTA GTATGAAGTT
     4861 AATTTGTGGA TAACTTACAA AAACCTAAAT TAATAAAGAT TTTTTAttat tttgttaaaa
     4921 ttttattctt caaaatatca acagtctttt ttaattgttt gtcttttttt aacatacttt
     4981 caatttttct ttcagcatta ataactgttg tatggtctct accaccttaa gcaccaggtt
     5041 ttctagtcat acaccaagtt ctaggacctt caggaacttc aacatcagca gtaacagtaa
     5101 aacctaatct ttcataaaaa ggtaaatttc taggagcact agtttctaaa aaagcaggaa
     5161 caccagctct ttcagcagct tcaacaccag gtaaaacaac agcactacct aaacctttac
     5221 cttgatgatc aggactaaca ccaacagtag ctaaaaacca agcaggttct ttaggtctat
     5281 gaggagctaa taaaccttcc atttgttgtt gagcagctaa tctactacca cttaattcag
     5341 ccattctagg accaatttca gcaaaaacag caccagcttc aacactttca ggagtagtcc
     5401 aaacagcaac agcagcacca tcatcagcaa cccaaacttt accaatatct aaaccaactc
     5461 tagttaaaaa taattcttgt aattcagtaa ctctttcaat atgtctatca ggatcaacag
     5521 tatgtctagt agcaggataa tcagcaaaag cagcagctaa agttctaaca gctctaggaa
     5581 catcatctct agtagctaat ctaacagtag gtttatattc agtcatTCAA AGGATCTTAT
     5641 ATTTCCTTTC TCTATTAAGT AGTGTTTTTA TTAAAAGCAA ATGTAATTAA AATTACATTG
     5701 AATATATAAG AGAAAAATAA CATTAATAAT AATTATTAAT TGCTTCTAAC CCTACTTTAT
     5761 ACAATTTATA TCTTTCTTTT TTTCTTTCCC TTATAGTAGC AATTGTACAT AATTTTTTAA
     5821 AAAAAACAAT AAATATTTCT TAAAAAAACA AAAAAAGATT TTCCAAATAA ATTGCgattc
     5881 atcaatattt ttgttaacca ttaaactaag tttaagttct tttaaaatat cgtttacgtt
     5941 catATTTATC TCCAAAAATA TTATAAATTA AACACTTGTT AAAAATGTGG AAAACGTGGA
     6001 AAAAATCCAT ATAATATAGT TATATTAACA CTTTCTAGAA ATTAAAAATC TTAATTAAAA
     6061 GGTGTTATTT ATAACTTATT CACTTATCCA CAATTAGCTA ATATTTTTGT TAGTAATTTC
     6121 TAGTTTTATC TACATTTAAT TGAGAAGCTA AAAATTAAGT TTATAAGTGT ATTTTTAAAG
     6181 CAAAATATTA TATAATTAGG TGTGAATTAT GTTATTTTTT TGTAAAGGAG GTAAGTATTC
     6241 GAATTCGCCC TATAGTGAGT CGTATTACAA TTCACTGGCC GTCGTTTTAC AACGTCGTGA
     6301 CTGGGAAAAC CCTGGCGTTA CCCAACTTAA TCGCCTTGCA GCACATCCCC CCTTCGCCAG
     6361 CTGGCGTAAT AGCGAAGAGG CCCGCACCGA TCGCCCTTCC CAACAGTTGC GTAGCCTGAA
     6421 TGGCGAATGG CGCGACGCGC CCTGTAGCGG CGCATTAAGC GCGGCGGGTG TGGTGGTTAC
     6481 GCGCAGCGTG ACCGCTACAC TTGCCAGCGC CCTAGCGCCC GCTCCTTTCG CTTTCTTCCC
     6541 TTCCTTTCTC GCCACGTTCG CCGGCTTTCC CCGTCAAGCT CTAAATCGGG GGCTCCCTTT
     6601 AGGGTTCCGA TTTAGTGCTT TACGGCACCT CGACCCCAAA AAACTTGATT AGGGTGATGG
     6661 TTCACGTAGT GGGCCATCGC CCTGATAGAC GGTTTTTCGC CCTTTGACGT TGGAGTCCAC
     6721 GTTCTTTAAT AGTGGACTCT TGTTCCAAAC TGGAACAACA CTCAACCCTA TCTCGGTCTA
     6781 TTCTTTTGAT TTATAAGGGA TTTTGCCGAT TTCGGCCTAT TGGTTAAAAA ATGAGCTGAT
     6841 TTAACAAAAA TTTAACGCGA ATTTTAACAA AATATTAACG TTTACAATTT CCTGATGCGG
     6901 TATTTTCTCC TTACGCATCT GTGCGGTATT TCACACCGCA TATGGTGCAC TCTCAGTACA
     6961 ATCTGCTCTG ATGCCGCATA GTTAAGCCAG CCCCGACACC CGCCAACACC CGCTGACGCG
     7021 CCCTGACGGG CTTGTCTGCT CCCGGCATCC GCTTACAGAC AAGCTGTGAC CGTCTCCGGG
     7081 AGCTGCATGT GTCAGAGGTT TTCACCGTCA TCACCGAAAC GCGCGA
//
