# Supplementary material for: Functional surface expression of immunoglobulin cleavage systems in a candidate Mycoplasma vaccine chassis
Source: Commun Biol. 2024 Jun 28;7:779. doi: 10.1038/s42003-024-06497-8 (PMC11213901; doi:10.1038/s42003-024-06497-8)
Supplement: Supplementary file 5 — Supplementary Data 3 [file 42003_2024_6497_MOESM5_ESM.zip › Plasmids GB/pIVB09_MIP1mfe.gb]

LOCUS       pIVB09_MIP1mfe:FLAG     7459 bp ds-DNA     circular     12-APR-2024
DEFINITION  .
FEATURES             Location/Qualifiers
     Promoter        1..108
                     /label="M/M1mfe promoter"
     Promoter        60..65
                     /label="Pribnow box"
     RBS             97..101
                     /label="Putative SD"
     CDS             109..2715
                     /label="MIP1mfe"
     CDS             109..2715
                     /label="Translation 109-2715"
                     /translation="MRKINKLLMLISCSTLLVPLTLLVSCKQSSKKIVSRPLNDSEFLDLVNSLNTENDILKYADIKYKDPSGDLISKEQVLPTRLSNNDISIIFKDQYENQVGASVTNIKLENPNSSPILNEVIVFIEFQNTKTSKVKTKSFKISGLNAKNRYDHSSSKVIDELAYFGGEAGYTKYTNNSQKERFKFDNDKYISRLESEYGGSKNSIDLKNFRGLDTKQEDIKKFDNLAQSSNFDTYYNAALKGFTLPVYNNGQVDSLKIYDGSETIKGPSPIDSLGRIEKAKTNGLARTLPNEMYKTAAVQTFQVSFKG*KDYAQEIAEAEYYIKLFEK*DEQQIKDYISRQL*QLEQNLRYDLNLVEKDIATTNPELTTVIKGFNDKKEQLKKEYEKEKEKLSSLKRDGLVQ*QKDEIEKYKRKKEEKIFQTSESGTM*IMDYLDDNGKTPTKFYFGTNSHVAKAIKDDLISVSLTRINSDVNVGQTFNLNSFDKNFTTFTFEAQENKSKISDAVTAIFHATDFINNDNNPVNFLEKDQKDKYKDAGIFADFAVVEIDFAKLLENTNYKRSI*NEKVEISDKSPREQDKLIKLITNDYQSSENKVKFESKSLLEDDFYNTFDRKLDFNQNNNEDVQKYKDLNSLYILGYPSSKEDHYLEKYYDQQQLDYQKYDYSL*VNSEYKYYKNITKKEGYTSSFKDYELEKGNFLSYQIGYRSFINKPGLTDAFLAVHRIGNDLYTLYDKDKKAMKRYFNYGLEILPRFYAPAGGASGSSVRTKDNKLLAVFHAANYVAKTGLAVVFRSNGYDYNNLFGKYKLGQYDLIYGGGKDQQTGRSYREVMKEKYNNKKSALFASGFNDIPEDYKFKDNKAKDYKDDDDK*"
     misc_feature    2689..2712
                     /label="FLAG tag"
     CDS             3114..3776
                     /label="AmpR"
     CDS             3114..3776
                     /label="Translation 3114-3776"
                     /translation="MSTFKVLLCGAVLSRIDAGQEQLGRRIHYSQNDLVEYSPVTEKHLTDGMTVRELCSAAITMSDNTAANLLLTTIGGPKELTAFLHNMGDHVTRLDRWEPELNEAIPNDERDTTMPVAMATTLRKLLTGELLTLASRQQLIDWMEADKVAGPLLRSALPAGWFIADKSGAGERGSRGIIAALGPDGKPSRIVVIYTTGSQATMDERNRQIAEIGASLIKHW*"
     rep_origin      3871..4553
                     /label="ColE1 origin"
     misc_feature    4636..4655
                     /label="MT85.2"
     promoter        4859..4889
                     /label="lac promoter"
     misc_binding    4893..4915
                     /label="LacO"
     primer_bind     4921..4941
                     /label="M13-rev"
     promoter        4958..4976
                     /label="T3 promoter"
     primer_bind     4959..4978
                     /label="T3"
     misc_feature    complement(5050..5094)
                     /label="dnaN 5'"
     CDS             complement(5050..5094)
                     /label="Translation 5094-5050"
                     /translation="MNFSINRMVLLDSLS"
     misc_feature    5050..5239
                     /label="oriC_Mferi_Right"
     misc_feature    complement(5099..5104)
                     /label="Shine-Delgarno"
     misc_feature    complement(5099..5107)
                     /label="dnaA box"
     misc_feature    complement(5143..5148)
                     /label="Pribnow box (-10)"
     misc_feature    complement(5198..5206)
                     /label="dnaA_box"
     misc_feature    complement(5240..5359)
                     /label="dnaA_Mferi_3'"
     misc_feature    complement(5360..5959)
                     /label="pac"
                     /note="vntifkey: 21 note: Pac"
     CDS             complement(5360..5959)
                     /label="Translation 5959-5360"
                     /translation="MTEYKPTVRLATRDDVPRAVRTLAAAFADYPATRHTVDPDRHIERVTELQELFLTRVGLDIGKVWVADDGAAVAVWTTPESVEAGAVFAEIGPRMAELSGSRLAAQQQMEGLLAPHRPKEPAWFLATVGVSPDHQGKGLGSAVVLPGVEAAERAGVPAFLETSAPRNLPFYERLGFTVTADVEVPEGPRTWCMTRKPGA*"
     misc_feature    complement(5960..6208)
                     /label="PS'"
     misc_feature    complement(6209..6276)
                     /label="dnaA_Mferi_5'"
     misc_feature    6277..6573
                     /label="oriC_Mferi_Left"
     RBS             complement(6282..6287)
                     /label="Shine-Delgarno"
     -10_region      complement(6293..6298)
                     /label=-10
     misc_feature    complement(6319..6327)
                     /label="dnaA_box"
     misc_feature    6390..6398
                     /label="dnaA_box"
     misc_feature    6417..6425
                     /label="dnaA_box"
     misc_feature    6524..6529
                     /label="Pribnow box (-10)"
     misc_feature    6528..6536
                     /label="dnaA box"
     misc_feature    6559..6564
                     /label="Shine-Delgarno"
     primer_bind     complement(6581..6608)
                     /label="T7"
     primer_bind     complement(6607..6624)
                     /label="M13-fwd"
     rep_origin      6768..7223
                     /label="M13 origin"
     rep_origin      6785..7091
                     /label="F1 ori"
ORIGIN
        1 AAGTAGAAAA ATTTTAATTA ACATAAAATT TAGTTTGTTG TATATAATAA AAAATATTTT
       61 AAAATATATA AGATATAAGT GCATAAAATT CTATTTAGGA GCAATACAAT GAGAAAAATT
      121 AACAAATTAC TAATGCTAAT TTCTTGTTCA ACCCTACTTG TTCCCTTAAC TTTATTAGTT
      181 TCTTGTAAAC AATCATCTAA GAAAATTGTT AGTAGACCTT TAAATGATAG TGAGTTTTTA
      241 GATCTAGTAA ATTCATTAAA CACTGAAAAT GATATTTTAA AATATGCTGA TATAAAATAC
      301 AAAGATCCAT CTGGTGATTT AATTAGTAAA GAACAAGTTT TACCTACTAG ATTAAGCAAT
      361 AATGATATTT CTATAATTTT TAAAGATCAA TACGAAAATC AAGTAGGTGC TAGTGTTACT
      421 AATATTAAAT TAGAAAATCC TAATTCATCT CCTATTTTAA ATGAAGTTAT TGTATTTATT
      481 GAATTTCAAA ATACTAAAAC AAGTAAAGTA AAAACAAAAA GTTTTAAGAT ATCAGGTTTA
      541 AATGCTAAAA ATAGATATGA TCATTCAAGT AGTAAAGTAA TTGATGAATT AGCCTATTTT
      601 GGTGGTGAAG CTGGTTATAC TAAATATACT AATAATAGTC AAAAAGAAAG ATTTAAATTT
      661 GATAATGACA AATATATTTC TAGACTTGAG TCTGAATACG GTGGTTCTAA AAATTCTATT
      721 GATCTAAAGA ATTTTAGAGG TTTAGATACA AAACAAGAAG ATATTAAAAA ATTTGATAAT
      781 TTAGCTCAGT CAAGTAATTT TGATACTTAT TATAATGCTG CTTTAAAAGG ATTTACTCTG
      841 CCAGTTTATA ATAATGGACA AGTTGATAGT CTAAAAATTT ATGATGGATC TGAAACTATA
      901 AAAGGTCCAT CACCAATTGA TTCGCTTGGT AGAATAGAAA AAGCTAAAAC CAATGGTCTA
      961 GCAAGAACTT TACCAAATGA AATGTATAAG ACTGCTGCTG TTCAAACTTT TCAAGTAAGT
     1021 TTTAAAGGTT GAAAAGATTA TGCTCAAGAA ATAGCAGAAG CTGAATACTA TATAAAACTA
     1081 TTTGAAAAAT GAGATGAACA ACAAATTAAA GATTATATTT CTAGGCAATT ATGACAGTTA
     1141 GAACAAAATC TTAGATACGA TCTAAATTTA GTAGAAAAAG ACATTGCTAC AACTAATCCT
     1201 GAATTAACTA CTGTAATTAA AGGTTTTAAT GACAAAAAAG AACAATTAAA AAAAGAATAT
     1261 GAAAAAGAAA AGGAAAAATT ATCTTCCTTA AAAAGAGATG GATTAGTTCA GTGACAAAAA
     1321 GATGAAATTG AAAAATACAA AAGGAAAAAA GAAGAAAAGA TTTTTCAAAC TTCTGAGTCT
     1381 GGAACTATGT GAATAATGGA TTATCTTGAC GATAACGGAA AAACCCCAAC TAAATTCTAT
     1441 TTTGGGACAA ATTCACACGT CGCTAAGGCT ATAAAAGATG ATTTGATTTC TGTTTCATTA
     1501 ACTAGAATAA ATTCTGATGT TAATGTTGGT CAAACCTTTA ACCTAAATAG TTTTGATAAA
     1561 AACTTTACAA CTTTTACATT TGAAGCACAA GAAAATAAAA GCAAAATTAG TGATGCTGTT
     1621 ACTGCTATTT TTCACGCAAC TGATTTTATA AATAATGATA ATAATCCTGT AAACTTTTTG
     1681 GAAAAAGATC AAAAAGATAA ATATAAAGAT GCTGGTATAT TTGCTGATTT TGCTGTTGTT
     1741 GAAATCGATT TTGCAAAATT ATTAGAAAAT ACTAATTACA AACGTTCAAT TTGAAATGAA
     1801 AAAGTTGAAA TTTCTGATAA ATCTCCAAGA GAACAAGATA AACTGATTAA ATTGATAACT
     1861 AATGATTATC AAAGTAGTGA AAATAAAGTT AAATTTGAAT CTAAATCATT ATTAGAAGAT
     1921 GATTTTTATA ATACTTTTGA TAGAAAATTA GATTTTAACC AGAATAATAA TGAAGATGTG
     1981 CAAAAATATA AAGACTTAAA CAGTTTATAT ATTTTGGGTT ATCCATCTTC AAAAGAAGAT
     2041 CATTATCTAG AAAAGTATTA TGACCAACAA CAATTAGATT ATCAAAAATA TGATTATTCA
     2101 TTATGAGTAA ATAGTGAATA TAAGTATTAT AAAAACATAA CTAAAAAAGA AGGTTATACT
     2161 AGTTCTTTTA AAGATTATGA ACTAGAAAAA GGAAACTTTT TATCATATCA AATTGGATAT
     2221 AGATCGTTTA TAAATAAACC TGGATTAACT GATGCCTTTT TAGCAGTACA TAGAATTGGT
     2281 AATGATTTAT ACACACTTTA TGATAAAGAT AAAAAAGCAA TGAAACGTTA CTTTAACTAT
     2341 GGTTTAGAGA TATTACCACG TTTTTATGCA CCAGCTGGAG GAGCATCTGG ATCTAGTGTT
     2401 AGAACAAAAG ATAATAAATT ACTTGCTGTA TTTCATGCTG CTAATTATGT TGCAAAAACA
     2461 GGATTAGCTG TTGTATTTAG ATCTAATGGT TATGATTATA ATAACTTATT TGGTAAATAT
     2521 AAATTAGGTC AATATGATTT AATTTATGGT GGTGGAAAAG ACCAACAAAC AGGTAGATCA
     2581 TATAGAGAAG TGATGAAAGA AAAATACAAT AATAAGAAAA GTGCTTTATT TGCTAGTGGG
     2641 TTTAATGATA TACCTGAGGA TTACAAGTTT AAAGATAATA AAGCCAAAGA TTATAAAGAT
     2701 GATGATGATA AATAAGACGA AAGGGCCTCG TGATACGCCT ATTTTTATAG GTTAATGTCA
     2761 TGATAATAAT GGTTTCTTAG ACGTCAGGTG GCACTTTTCG GGGAAATGTG CGCGGAACCC
     2821 CTATTTGTTT ATTTTTCTAA ATACATTCAA ATATGTATCC GCTCATGAGA CAATAACCCT
     2881 GATAAATGCT TCAATAATAT TGAAAAAGGA AGAGTATGAG TATTCAACAT TTCCGTGTCG
     2941 CCCTTATTCC CTTTTTTGCG GCATTTTGCC TTCCTGTTTT TGCTCACCCA GAAACGCTGG
     3001 TGAAAGTAAA AGATGCTGAA GATCAGTTGG GTGCACGAGT GGGTTACATC GAACTGGATC
     3061 TCAACAGCGG TAAGATCCTT GAGAGTTTTC GCCCCGAAGA ACGTTTTCCA ATGATGAGCA
     3121 CTTTTAAAGT TCTGCTATGT GGCGCGGTAT TATCCCGTAT TGACGCCGGG CAAGAGCAAC
     3181 TCGGTCGCCG CATACACTAT TCTCAGAATG ACTTGGTTGA GTACTCACCA GTCACAGAAA
     3241 AGCATCTTAC GGATGGCATG ACAGTAAGAG AATTATGCAG TGCTGCCATA ACCATGAGTG
     3301 ATAACACTGC GGCCAACTTA CTTCTGACAA CGATCGGAGG ACCGAAGGAG CTAACCGCTT
     3361 TTTTGCACAA CATGGGGGAT CATGTAACTC GCCTTGATCG TTGGGAACCG GAGCTGAATG
     3421 AAGCCATACC AAACGACGAG CGTGACACCA CGATGCCTGT AGCAATGGCA ACAACGTTGC
     3481 GCAAACTATT AACTGGCGAA CTACTTACTC TAGCTTCCCG GCAACAATTA ATAGACTGGA
     3541 TGGAGGCGGA TAAAGTTGCA GGACCACTTC TGCGCTCGGC CCTTCCGGCT GGCTGGTTTA
     3601 TTGCTGATAA ATCTGGAGCC GGTGAGCGTG GGTCTCGCGG TATCATTGCA GCACTGGGGC
     3661 CAGATGGTAA GCCCTCCCGT ATCGTAGTTA TCTACACGAC GGGGAGTCAG GCAACTATGG
     3721 ATGAACGAAA TAGACAGATC GCTGAGATAG GTGCCTCACT GATTAAGCAT TGGTAACTGT
     3781 CAGACCAAGT TTACTCATAT ATACTTTAGA TTGATTTAAA ACTTCATTTT TAATTTAAAA
     3841 GGATCTAGGT GAAGATCCTT TTTGATAATC TCATGACCAA AATCCCTTAA CGTGAGTTTT
     3901 CGTTCCACTG AGCGTCAGAC CCCGTAGAAA AGATCAAAGG ATCTTCTTGA GATCCTTTTT
     3961 TTCTGCGCGT AATCTGCTGC TTGCAAACAA AAAAACCACC GCTACCAGCG GTGGTTTGTT
     4021 TGCCGGATCA AGAGCTACCA ACTCTTTTTC CGAAGGTAAC TGGCTTCAGC AGAGCGCAGA
     4081 TACCAAATAC TGTCCTTCTA GTGTAGCCGT AGTTAGGCCA CCACTTCAAG AACTCTGTAG
     4141 CACCGCCTAC ATACCTCGCT CTGCTAATCC TGTTACCAGT GGCTGCTGCC AGTGGCGATA
     4201 AGTCGTGTCT TACCGGGTTG GACTCAAGAC GATAGTTACC GGATAAGGCG CAGCGGTCGG
     4261 GCTGAACGGG GGGTTCGTGC ACACAGCCCA GCTTGGAGCG AACGACCTAC ACCGAACTGA
     4321 GATACCTACA GCGTGAGCAT TGAGAAAGCG CCACGCTTCC CGAAGGGAGA AAGGCGGACA
     4381 GGTATCCGGT AAGCGGCAGG GTCGGAACAG GAGAGCGCAC GAGGGAGCTT CCAGGGGGAA
     4441 ACGCCTGGTA TCTTTATAGT CCTGTCGGGT TTCGCCACCT CTGACTTGAG CGTCGATTTT
     4501 TGTGATGCTC GTCAGGGGGG CGGAGCCTAT GGAAAAACGC CAGCAACGCG GCCTTTTTAC
     4561 GGTTCCTGGC CTTTTGCTGG CCTTTTGCTC ACATGTTCTT TCCTGCGTTA TCCCCTGATT
     4621 CTGTGGATAA CCGTATTACC GCCTTTGAGT GAGCTGATAC CGCTCGCCGC AGCCGAACGA
     4681 CCGAGCGCAG CGAGTCAGTG AGCGAGGAAG CGGAAGAGCG CCCAATACGC AAACCGCCTC
     4741 TCCCCGCGCG TTGGCCGATT CATTAATGCA GCTGGCACGA CAGGTTTCCC GACTGGAAAG
     4801 CGGGCAGTGA GCGCAACGCA ATTAATGTGA GTTACCTCAC TCATTAGGCA CCCCAGGCTT
     4861 TACACTTTAT GCTTCCGGCT CGTATGTTGT GTGGAATTGT GAGCGGATAA CAATTTCACA
     4921 CAGGAAACAG CTATGACCAT GATTACGCCA AGCTCGGAAT TAACCCTCAC TAAAGGGAAC
     4981 AAAAGCTTGC ATGCCTGCAG AATTAAAAGT TAGTGAACAA GAAAACAGTG AAGCACCAGT
     5041 TTCTGAACCT GATAAACTGT CTAACAAAAC CATTCTATTT ATTGAAAAAT TCATAACTAC
     5101 TCCTTTTTTC TCTAAGTTTA TTTTATATAA ATAAGAGATT GTATTATATT ACTATTTCTA
     5161 ATATTATTTC TAAATTATTA TTAGTATGAA GTTAATTTGT GGATAACTTA CAAAAACCTA
     5221 AATTAATAAA GATTTTTTAt tattttgtta aaattttatt cttcaaaata tcaacagtct
     5281 tttttaattg tttgtctttt tttaacatac tttcaatttt tctttcagca ttaataactg
     5341 ttgtatggtc tctaccacct taagcaccag gttttctagt catacaccaa gttctaggac
     5401 cttcaggaac ttcaacatca gcagtaacag taaaacctaa tctttcataa aaaggtaaat
     5461 ttctaggagc actagtttct aaaaaagcag gaacaccagc tctttcagca gcttcaacac
     5521 caggtaaaac aacagcacta cctaaacctt taccttgatg atcaggacta acaccaacag
     5581 tagctaaaaa ccaagcaggt tctttaggtc tatgaggagc taataaacct tccatttgtt
     5641 gttgagcagc taatctacta ccacttaatt cagccattct aggaccaatt tcagcaaaaa
     5701 cagcaccagc ttcaacactt tcaggagtag tccaaacagc aacagcagca ccatcatcag
     5761 caacccaaac tttaccaata tctaaaccaa ctctagttaa aaataattct tgtaattcag
     5821 taactctttc aatatgtcta tcaggatcaa cagtatgtct agtagcagga taatcagcaa
     5881 aagcagcagc taaagttcta acagctctag gaacatcatc tctagtagct aatctaacag
     5941 taggtttata ttcagtcatT CAAAGGATCT TATATTTCCT TTCTCTATTA AGTAGTGTTT
     6001 TTATTAAAAG CAAATGTAAT TAAAATTACA TTGAATATAT AAGAGAAAAA TAACATTAAT
     6061 AATAATTATT AATTGCTTCT AACCCTACTT TATACAATTT ATATCTTTCT TTTTTTCTTT
     6121 CCCTTATAGT AGCAATTGTA CATAATTTTT TAAAAAAAAC AATAAATATT TCTTAAAAAA
     6181 ACAAAAAAAG ATTTTCCAAA TAAATTGCga ttcatcaata tttttgttaa ccattaaact
     6241 aagtttaagt tcttttaaaa tatcgtttac gttcatATTT ATCTCCAAAA ATATTATAAA
     6301 TTAAACACTT GTTAAAAATG TGGAAAACGT GGAAAAAATC CATATAATAT AGTTATATTA
     6361 ACACTTTCTA GAAATTAAAA ATCTTAATTA AAAGGTGTTA TTTATAACTT ATTCACTTAT
     6421 CCACAATTAG CTAATATTTT TGTTAGTAAT TTCTAGTTTT ATCTACATTT AATTGAGAAG
     6481 CTAAAAATTA AGTTTATAAG TGTATTTTTA AAGCAAAATA TTATATAATT AGGTGTGAAT
     6541 TATGTTATTT TTTTGTAAAG GAGGTAAGTA TTCGAATTCG CCCTATAGTG AGTCGTATTA
     6601 CAATTCACTG GCCGTCGTTT TACAACGTCG TGACTGGGAA AACCCTGGCG TTACCCAACT
     6661 TAATCGCCTT GCAGCACATC CCCCCTTCGC CAGCTGGCGT AATAGCGAAG AGGCCCGCAC
     6721 CGATCGCCCT TCCCAACAGT TGCGTAGCCT GAATGGCGAA TGGCGCGACG CGCCCTGTAG
     6781 CGGCGCATTA AGCGCGGCGG GTGTGGTGGT TACGCGCAGC GTGACCGCTA CACTTGCCAG
     6841 CGCCCTAGCG CCCGCTCCTT TCGCTTTCTT CCCTTCCTTT CTCGCCACGT TCGCCGGCTT
     6901 TCCCCGTCAA GCTCTAAATC GGGGGCTCCC TTTAGGGTTC CGATTTAGTG CTTTACGGCA
     6961 CCTCGACCCC AAAAAACTTG ATTAGGGTGA TGGTTCACGT AGTGGGCCAT CGCCCTGATA
     7021 GACGGTTTTT CGCCCTTTGA CGTTGGAGTC CACGTTCTTT AATAGTGGAC TCTTGTTCCA
     7081 AACTGGAACA ACACTCAACC CTATCTCGGT CTATTCTTTT GATTTATAAG GGATTTTGCC
     7141 GATTTCGGCC TATTGGTTAA AAAATGAGCT GATTTAACAA AAATTTAACG CGAATTTTAA
     7201 CAAAATATTA ACGTTTACAA TTTCCTGATG CGGTATTTTC TCCTTACGCA TCTGTGCGGT
     7261 ATTTCACACC GCATATGGTG CACTCTCAGT ACAATCTGCT CTGATGCCGC ATAGTTAAGC
     7321 CAGCCCCGAC ACCCGCCAAC ACCCGCTGAC GCGCCCTGAC GGGCTTGTCT GCTCCCGGCA
     7381 TCCGCTTACA GACAAGCTGT GACCGTCTCC GGGAGCTGCA TGTGTCAGAG GTTTTCACCG
     7441 TCATCACCGA AACGCGCGA
//
