# Supplementary material for: Functional surface expression of immunoglobulin cleavage systems in a candidate Mycoplasma vaccine chassis
Source: Commun Biol. 2024 Jun 28;7:779. doi: 10.1038/s42003-024-06497-8 (PMC11213901; doi:10.1038/s42003-024-06497-8)
Supplement: Supplementary file 5 — Supplementary Data 3 [file 42003_2024_6497_MOESM5_ESM.zip › Plasmids GB/pIVB09_MM1mfe.gb]

LOCUS       pIVB09_MM1mfe           9714 bp ds-DNA     circular     10-APR-2024
DEFINITION  .
FEATURES             Location/Qualifiers
     Promoter        1..108
                     /label="M/M1mfe promoter"
                     /ApEinfo_revcolor="#ffef86"
                     /ApEinfo_fwdcolor="#ffef86"
     Promoter        60..65
                     /label="Putative -10"
                     /ApEinfo_revcolor="#b4abac"
                     /ApEinfo_fwdcolor="#b4abac"
     RBS             97..101
                     /label="Putative SD"
                     /ApEinfo_revcolor="#faac61"
                     /ApEinfo_fwdcolor="#faac61"
     CDS             109..2364
                     /label="MIB1mfe"
                     /ApEinfo_revcolor="#f8d3a9"
                     /ApEinfo_fwdcolor="#f8d3a9"
     CDS             109..2364
                     /ApEinfo_revcolor="#84b0dc"
                     /ApEinfo_fwdcolor="#84b0dc"
                     /transl_table=4
                     /translation="VYFLKKKKNKILIYVLIASLATSLSFGSVVYYSFSDANISFDTNSNGITDAELAPINNATNDALISNRDNKLKPSLEKIIKESDKNNEDKLVIPIKKDKQQDAAKPEIKPEIKKPDSPVIRQTTSRSKTKITINGVEVEAEIEGPAGFHVHEQDRTRKITNPTKPYQNHTVGKIISVEVTDELKKSVLNNALSAPDGHEDKGAGLFNNTLMQVFDSELKDAKDIIQALETLEAIGKVNSDFFKNNIERYQKLLDSPKVVDFLKDEAKKQYPELKAKFKTKTQEYIWLIHNLDQKKFTTIASKSEKYLKEGLTISPRNAFINENGEIDSYSWGPPGEYNTVTARMQRDNSEYRVFDYDAWQTRSPGDIDAGNFPGWKKENVTSQFTSKFKFSENDGITVTRLTREKQTNAQGKINTGLVLELDVSNPKAYEKAKDLIKQFKSNNEKITSYRIKNMGEIDTSQSFKQILDELPEEIPQLELFFSDKATNTASLIALENKKIKELSLFTNGNSLRNSWSYNPLSFRNTTYINNLDYNVSYDYSKYEKISTRITFNTLAFDKDDYKDDQNYQRINDGLRMVYYARNNEPFFQGAFGPGLTPDKKLGDNSYPSKLDFSRVTGIKSLKGLIFHDEYDSSNKPRKITELTLYNNQDYFEITSDELDKANLEHLSTGEKSPEKPKINFSNGNSTKGIRIKATNELTESARKNLEKYFEYSDSLKFNGNQIQVDSTSTKLKEQLKSWGYNVSDSNTRSFT*"
     CDS             2388..4970
                     /label="MIP1mfe"
                     /ApEinfo_revcolor="#b4abac"
                     /ApEinfo_fwdcolor="#b4abac"
     CDS             2388..4970
                     /ApEinfo_revcolor="#84b0dc"
                     /ApEinfo_fwdcolor="#84b0dc"
                     /transl_table=4
                     /translation="MRKINKLLMLISCSTLLVPLTLLVSCKQSSKKIVSRPLNDSEFLDLVNSLNTENDILKYADIKYKDPSGDLISKEQVLPTRLSNNDISIIFKDQYENQVGASVTNIKLENPNSSPILNEVIVFIEFQNTKTSKVKTKSFKISGLNAKNRYDHSSSKVIDELAYFGGEAGYTKYTNNSQKERFKFDNDKYISRLESEYGGSKNSIDLKNFRGLDTKQEDIKKFDNLAQSSNFDTYYNAALKGFTLPVYNNGQVDSLKIYDGSETIKGPSPIDSLGRIEKAKTNGLARTLPNEMYKTAAVQTFQVSFKGWKDYAQEIAEAEYYIKLFEKWDEQQIKDYISRQLWQLEQNLRYDLNLVEKDIATTNPELTTVIKGFNDKKEQLKKEYEKEKEKLSSLKRDGLVQWQKDEIEKYKRKKEEKIFQTSESGTMWIMDYLDDNGKTPTKFYFGTNSHVAKAIKDDLISVSLTRINSDVNVGQTFNLNSFDKNFTTFTFEAQENKSKISDAVTAIFHATDFINNDNNPVNFLEKDQKDKYKDAGIFADFAVVEIDFAKLLENTNYKRSIWNEKVEISDKSPREQDKLIKLITNDYQSSENKVKFESKSLLEDDFYNTFDRKLDFNQNNNEDVQKYKDLNSLYILGYPSSKEDHYLEKYYDQQQLDYQKYDYSLWVNSEYKYYKNITKKEGYTSSFKDYELEKGNFLSYQIGYRSFINKPGLTDAFLAVHRIGNDLYTLYDKDKKAMKRYFNYGLEILPRFYAPAGGASGSSVRTKDNKLLAVFHAANYVAKTGLAVVFRSNGYDYNNLFGKYKLGQYDLIYGGGKDQQTGRSYREVMKEKYNNKKSALFASGFNDIPEDYKFKDNKAK*"
     CDS             5369..6031
                     /label="AmpR"
                     /ApEinfo_revcolor="#ffef86"
                     /ApEinfo_fwdcolor="#ffef86"
     CDS             5369..6031
                     /label="Translation 5369-6031"
                     /translation="MSTFKVLLCGAVLSRIDAGQEQLGRRIHYSQNDLVEYSPVTEKHLTDGMTVRELCSAAITMSDNTAANLLLTTIGGPKELTAFLHNMGDHVTRLDRWEPELNEAIPNDERDTTMPVAMATTLRKLLTGELLTLASRQQLIDWMEADKVAGPLLRSALPAGWFIADKSGAGERGSRGIIAALGPDGKPSRIVVIYTTGSQATMDERNRQIAEIGASLIKHW*"
     rep_origin      6126..6808
                     /label="ColE1 origin"
                     /ApEinfo_revcolor="#9eafd2"
                     /ApEinfo_fwdcolor="#9eafd2"
     misc_feature    6891..6910
                     /label="MT85.2"
                     /ApEinfo_revcolor="#f58a5e"
                     /ApEinfo_fwdcolor="#f58a5e"
     promoter        7114..7144
                     /label="lac promoter"
                     /ApEinfo_revcolor="#c7b0e3"
                     /ApEinfo_fwdcolor="#c7b0e3"
     misc_binding    7148..7170
                     /label="LacO"
                     /ApEinfo_revcolor="#84b0dc"
                     /ApEinfo_fwdcolor="#84b0dc"
     primer_bind     7176..7196
                     /label="M13-rev"
                     /ApEinfo_revcolor="#85dae9"
                     /ApEinfo_fwdcolor="#85dae9"
     promoter        7213..7231
                     /label="T3 promoter"
                     /ApEinfo_revcolor="#9eafd2"
                     /ApEinfo_fwdcolor="#9eafd2"
     primer_bind     7214..7233
                     /label="T3"
                     /ApEinfo_revcolor="#85dae9"
                     /ApEinfo_fwdcolor="#85dae9"
     misc_feature    complement(7305..7349)
                     /label="dnaN 5'"
                     /ApEinfo_revcolor="#d59687"
                     /ApEinfo_fwdcolor="#d59687"
     CDS             complement(7305..7349)
                     /label="Translation 7349-7305"
                     /translation="MNFSINRMVLLDSLS"
     misc_feature    7305..7494
                     /label="oriC_Mferi_Right"
                     /ApEinfo_revcolor="#b1ff67"
                     /ApEinfo_fwdcolor="#b1ff67"
     misc_feature    complement(7354..7359)
                     /label="Shine-Delgarno"
                     /ApEinfo_revcolor="#75c6a9"
                     /ApEinfo_fwdcolor="#75c6a9"
     misc_feature    complement(7354..7362)
                     /label="dnaA box"
                     /ApEinfo_revcolor="#ffef86"
                     /ApEinfo_fwdcolor="#ffef86"
     misc_feature    complement(7398..7403)
                     /label="Pribnow box (-10)"
                     /ApEinfo_revcolor="#85dae9"
                     /ApEinfo_fwdcolor="#85dae9"
     misc_feature    complement(7453..7461)
                     /label="dnaA_box"
                     /ApEinfo_revcolor="#ffef86"
                     /ApEinfo_fwdcolor="#ffef86"
     misc_feature    complement(7495..7614)
                     /label="dnaA_Mferi_3'"
                     /ApEinfo_revcolor="#d6b295"
                     /ApEinfo_fwdcolor="#d6b295"
     misc_feature    complement(7615..8214)
                     /label="pac"
                     /ApEinfo_revcolor="#84b0dc"
                     /ApEinfo_fwdcolor="#84b0dc"
                     /note="vntifkey: 21 note: Pac"
     CDS             complement(7615..8214)
                     /label="Translation 8214-7615"
                     /translation="MTEYKPTVRLATRDDVPRAVRTLAAAFADYPATRHTVDPDRHIERVTELQELFLTRVGLDIGKVWVADDGAAVAVWTTPESVEAGAVFAEIGPRMAELSGSRLAAQQQMEGLLAPHRPKEPAWFLATVGVSPDHQGKGLGSAVVLPGVEAAERAGVPAFLETSAPRNLPFYERLGFTVTADVEVPEGPRTWCMTRKPGA*"
     misc_feature    complement(8215..8463)
                     /label="PS'"
                     /ApEinfo_revcolor="#faac61"
                     /ApEinfo_fwdcolor="#faac61"
     misc_feature    complement(8464..8531)
                     /label="dnaA_Mferi_5'"
                     /ApEinfo_revcolor="#d6b295"
                     /ApEinfo_fwdcolor="#d6b295"
     misc_feature    8532..8828
                     /label="oriC_Mferi_Left"
                     /ApEinfo_revcolor="#b1ff67"
                     /ApEinfo_fwdcolor="#b1ff67"
     RBS             complement(8537..8542)
                     /label="Shine-Delgarno"
                     /ApEinfo_revcolor="#b7e6d7"
                     /ApEinfo_fwdcolor="#b7e6d7"
     -10_region      complement(8548..8553)
                     /label=-10
                     /ApEinfo_revcolor="#85dae9"
                     /ApEinfo_fwdcolor="#85dae9"
     misc_feature    complement(8574..8582)
                     /label="dnaA_box"
                     /ApEinfo_revcolor="#ffef86"
                     /ApEinfo_fwdcolor="#ffef86"
     misc_feature    8645..8653
                     /label="dnaA_box"
                     /ApEinfo_revcolor="#ffef86"
                     /ApEinfo_fwdcolor="#ffef86"
     misc_feature    8672..8680
                     /label="dnaA_box"
                     /ApEinfo_revcolor="#ffef86"
                     /ApEinfo_fwdcolor="#ffef86"
     misc_feature    8779..8784
                     /label="Pribnow box (-10)"
                     /ApEinfo_revcolor="#85dae9"
                     /ApEinfo_fwdcolor="#85dae9"
     misc_feature    8783..8791
                     /label="dnaA box"
                     /ApEinfo_revcolor="#ffef86"
                     /ApEinfo_fwdcolor="#ffef86"
     misc_feature    8814..8819
                     /label="Shine-Delgarno"
                     /ApEinfo_revcolor="#b7e6d7"
                     /ApEinfo_fwdcolor="#b7e6d7"
     primer_bind     complement(8836..8863)
                     /label="T7"
                     /ApEinfo_revcolor="#85dae9"
                     /ApEinfo_fwdcolor="#85dae9"
     primer_bind     complement(8862..8879)
                     /label="M13-fwd"
                     /ApEinfo_revcolor="#85dae9"
                     /ApEinfo_fwdcolor="#85dae9"
     rep_origin      9023..9478
                     /label="M13 origin"
                     /ApEinfo_revcolor="#9eafd2"
                     /ApEinfo_fwdcolor="#9eafd2"
     rep_origin      9040..9346
                     /label="F1 ori"
                     /ApEinfo_revcolor="#9eafd2"
                     /ApEinfo_fwdcolor="#9eafd2"
ORIGIN
        1 AAGTAGAAAA ATTTTAATTA ACATAAAATT TAGTTTGTTG TATATAATAA AAAATATTTT
       61 AAAATATATA AGATATAAGT GCATAAAATT CTATTTAGGA GCAATACAGT GTATTTTTTA
      121 AAAAAGAAAA AGAACAAAAT TTTAATATAT GTTTTAATAG CTAGTTTAGC TACTTCTCTT
      181 TCATTTGGAT CAGTTGTATA TTATTCATTT TCAGATGCTA ATATTTCTTT TGATACAAAT
      241 TCAAATGGAA TCACTGATGC TGAATTAGCT CCAATTAATA ATGCAACAAA TGATGCACTA
      301 ATTTCAAATA GAGATAATAA ATTAAAACCA AGTTTAGAAA AAATCATTAA AGAATCAGAT
      361 AAAAATAATG AAGATAAATT AGTAATTCCT ATTAAAAAAG ATAAACAACA AGATGCAGCA
      421 AAACCTGAAA TAAAACCTGA AATTAAAAAA CCAGATAGTC CTGTAATCAG ACAAACTACT
      481 AGTAGATCAA AAACTAAAAT TACAATAAAT GGAGTTGAAG TTGAAGCTGA AATTGAAGGA
      541 CCAGCTGGAT TTCATGTTCA CGAACAAGAC AGAACAAGAA AAATCACAAA CCCAACTAAA
      601 CCTTATCAAA ATCATACAGT TGGTAAAATT ATTAGTGTTG AAGTAACTGA TGAATTGAAA
      661 AAAAGTGTTT TAAATAATGC TTTATCAGCT CCTGATGGTC ATGAAGATAA AGGAGCAGGA
      721 TTATTTAATA ATACATTAAT GCAAGTTTTT GATAGTGAGT TAAAAGATGC TAAGGATATA
      781 ATACAAGCTT TAGAAACTTT AGAAGCAATT GGAAAAGTTA ATTCTGATTT TTTTAAAAAC
      841 AACATAGAAC GTTATCAAAA ATTATTAGAT TCACCTAAAG TAGTTGACTT TTTAAAAGAT
      901 GAAGCAAAAA AACAATATCC TGAGTTAAAA GCAAAATTCA AAACTAAAAC TCAAGAATAT
      961 ATTTGATTAA TTCATAATTT AGATCAAAAG AAATTTACTA CAATTGCATC TAAATCTGAA
     1021 AAATATCTAA AAGAAGGATT AACAATTTCA CCAAGAAATG CTTTTATTAA TGAAAATGGA
     1081 GAAATTGATT CTTATTCTTG AGGACCTCCT GGTGAATATA ATACTGTAAC TGCTAGAATG
     1141 CAAAGAGATA ATTCTGAATA TAGAGTATTT GATTATGATG CATGACAAAC TAGAAGTCCT
     1201 GGAGATATTG ATGCTGGTAA TTTTCCTGGT TGAAAAAAAG AAAATGTAAC TTCTCAATTT
     1261 ACTAGTAAGT TTAAATTTTC TGAAAACGAT GGAATTACAG TTACAAGATT AACTAGAGAA
     1321 AAACAAACTA ATGCTCAAGG AAAAATTAAC ACAGGTTTAG TTTTAGAATT AGATGTTTCA
     1381 AATCCAAAAG CATATGAAAA AGCTAAAGAT TTAATCAAAC AATTCAAATC TAATAATGAA
     1441 AAAATCACTT CTTATAGAAT AAAAAATATG GGTGAGATAG ACACTTCTCA AAGTTTTAAA
     1501 CAAATATTAG ATGAACTTCC AGAAGAAATT CCTCAACTAG AGTTATTCTT TTCAGATAAA
     1561 GCAACAAACA CAGCTAGTTT AATTGCTTTA GAAAATAAAA AAATTAAAGA ATTGTCATTA
     1621 TTTACAAATG GTAATTCATT AAGAAATTCT TGATCATATA ATCCATTATC TTTTAGAAAC
     1681 ACAACTTATA TTAATAATTT AGATTACAAT GTTAGTTATG ATTATTCTAA ATATGAAAAA
     1741 ATCTCAACAA GAATTACTTT TAATACATTA GCTTTTGACA AAGATGATTA TAAAGATGAT
     1801 CAAAATTATC AAAGAATTAA TGATGGATTA AGAATGGTAT ATTATGCAAG AAATAATGAA
     1861 CCATTCTTCC AAGGTGCATT TGGTCCTGGT TTAACTCCTG ATAAAAAATT AGGAGATAAT
     1921 AGTTATCCAT CTAAACTAGA TTTTTCAAGA GTTACTGGTA TTAAATCATT AAAAGGATTA
     1981 ATTTTTCATG ATGAATATGA TTCATCAAAT AAACCAAGAA AAATTACTGA ATTAACTTTA
     2041 TACAATAATC AAGATTATTT TGAAATAACT TCAGATGAAT TAGATAAAGC AAACTTAGAA
     2101 CATTTGTCAA CAGGAGAAAA AAGTCCTGAA AAACCTAAAA TTAACTTTAG TAATGGTAAT
     2161 TCTACTAAAG GAATTAGAAT TAAAGCAACT AATGAATTAA CTGAATCTGC TAGAAAAAAT
     2221 CTAGAAAAAT ACTTTGAATA TAGTGATAGT TTAAAATTTA ATGGTAATCA AATTCAAGTA
     2281 GATTCAACTT CAACTAAGTT AAAAGAACAA CTAAAATCTT GAGGATATAA TGTTTCTGAT
     2341 TCAAACACTA GATCATTTAC TTAGTGCTAA AAAAAGGAAA ATAAATAATG AGAAAAATTA
     2401 ACAAATTACT AATGCTAATT TCTTGTTCAA CCCTACTTGT TCCCTTAACT TTATTAGTTT
     2461 CTTGTAAACA ATCATCTAAG AAAATTGTTA GTAGACCTTT AAATGATAGT GAGTTTTTAG
     2521 ATCTAGTAAA TTCATTAAAC ACTGAAAATG ATATTTTAAA ATATGCTGAT ATAAAATACA
     2581 AAGATCCATC TGGTGATTTA ATTAGTAAAG AACAAGTTTT ACCTACTAGA TTAAGCAATA
     2641 ATGATATTTC TATAATTTTT AAAGATCAAT ACGAAAATCA AGTAGGTGCT AGTGTTACTA
     2701 ATATTAAATT AGAAAATCCT AATTCATCTC CTATTTTAAA TGAAGTTATT GTATTTATTG
     2761 AATTTCAAAA TACTAAAACA AGTAAAGTAA AAACAAAAAG TTTTAAGATA TCAGGTTTAA
     2821 ATGCTAAAAA TAGATATGAT CATTCAAGTA GTAAAGTAAT TGATGAATTA GCCTATTTTG
     2881 GTGGTGAAGC TGGTTATACT AAATATACTA ATAATAGTCA AAAAGAAAGA TTTAAATTTG
     2941 ATAATGACAA ATATATTTCT AGACTTGAGT CTGAATACGG TGGTTCTAAA AATTCTATTG
     3001 ATCTAAAGAA TTTTAGAGGT TTAGATACAA AACAAGAAGA TATTAAAAAA TTTGATAATT
     3061 TAGCTCAGTC AAGTAATTTT GATACTTATT ATAATGCTGC TTTAAAAGGA TTTACTCTGC
     3121 CAGTTTATAA TAATGGACAA GTTGATAGTC TAAAAATTTA TGATGGATCT GAAACTATAA
     3181 AAGGTCCATC ACCAATTGAT TCGCTTGGTA GAATAGAAAA AGCTAAAACC AATGGTCTAG
     3241 CAAGAACTTT ACCAAATGAA ATGTATAAGA CTGCTGCTGT TCAAACTTTT CAAGTAAGTT
     3301 TTAAAGGTTG AAAAGATTAT GCTCAAGAAA TAGCAGAAGC TGAATACTAT ATAAAACTAT
     3361 TTGAAAAATG AGATGAACAA CAAATTAAAG ATTATATTTC TAGGCAATTA TGACAGTTAG
     3421 AACAAAATCT TAGATACGAT CTAAATTTAG TAGAAAAAGA CATTGCTACA ACTAATCCTG
     3481 AATTAACTAC TGTAATTAAA GGTTTTAATG ACAAAAAAGA ACAATTAAAA AAAGAATATG
     3541 AAAAAGAAAA GGAAAAATTA TCTTCCTTAA AAAGAGATGG ATTAGTTCAG TGACAAAAAG
     3601 ATGAAATTGA AAAATACAAA AGGAAAAAAG AAGAAAAGAT TTTTCAAACT TCTGAGTCTG
     3661 GAACTATGTG AATAATGGAT TATCTTGACG ATAACGGAAA AACCCCAACT AAATTCTATT
     3721 TTGGGACAAA TTCACACGTC GCTAAGGCTA TAAAAGATGA TTTGATTTCT GTTTCATTAA
     3781 CTAGAATAAA TTCTGATGTT AATGTTGGTC AAACCTTTAA CCTAAATAGT TTTGATAAAA
     3841 ACTTTACAAC TTTTACATTT GAAGCACAAG AAAATAAAAG CAAAATTAGT GATGCTGTTA
     3901 CTGCTATTTT TCACGCAACT GATTTTATAA ATAATGATAA TAATCCTGTA AACTTTTTGG
     3961 AAAAAGATCA AAAAGATAAA TATAAAGATG CTGGTATATT TGCTGATTTT GCTGTTGTTG
     4021 AAATCGATTT TGCAAAATTA TTAGAAAATA CTAATTACAA ACGTTCAATT TGAAATGAAA
     4081 AAGTTGAAAT TTCTGATAAA TCTCCAAGAG AACAAGATAA ACTGATTAAA TTGATAACTA
     4141 ATGATTATCA AAGTAGTGAA AATAAAGTTA AATTTGAATC TAAATCATTA TTAGAAGATG
     4201 ATTTTTATAA TACTTTTGAT AGAAAATTAG ATTTTAACCA GAATAATAAT GAAGATGTGC
     4261 AAAAATATAA AGACTTAAAC AGTTTATATA TTTTGGGTTA TCCATCTTCA AAAGAAGATC
     4321 ATTATCTAGA AAAGTATTAT GACCAACAAC AATTAGATTA TCAAAAATAT GATTATTCAT
     4381 TATGAGTAAA TAGTGAATAT AAGTATTATA AAAACATAAC TAAAAAAGAA GGTTATACTA
     4441 GTTCTTTTAA AGATTATGAA CTAGAAAAAG GAAACTTTTT ATCATATCAA ATTGGATATA
     4501 GATCGTTTAT AAATAAACCT GGATTAACTG ATGCCTTTTT AGCAGTACAT AGAATTGGTA
     4561 ATGATTTATA CACACTTTAT GATAAAGATA AAAAAGCAAT GAAACGTTAC TTTAACTATG
     4621 GTTTAGAGAT ATTACCACGT TTTTATGCAC CAGCTGGAGG AGCATCTGGA TCTAGTGTTA
     4681 GAACAAAAGA TAATAAATTA CTTGCTGTAT TTCATGCTGC TAATTATGTT GCAAAAACAG
     4741 GATTAGCTGT TGTATTTAGA TCTAATGGTT ATGATTATAA TAACTTATTT GGTAAATATA
     4801 AATTAGGTCA ATATGATTTA ATTTATGGTG GTGGAAAAGA CCAACAAACA GGTAGATCAT
     4861 ATAGAGAAGT GATGAAAGAA AAATACAATA ATAAGAAAAG TGCTTTATTT GCTAGTGGGT
     4921 TTAATGATAT ACCTGAGGAT TACAAGTTTA AAGATAATAA AGCCAAATAA GACGAAAGGG
     4981 CCTCGTGATA CGCCTATTTT TATAGGTTAA TGTCATGATA ATAATGGTTT CTTAGACGTC
     5041 AGGTGGCACT TTTCGGGGAA ATGTGCGCGG AACCCCTATT TGTTTATTTT TCTAAATACA
     5101 TTCAAATATG TATCCGCTCA TGAGACAATA ACCCTGATAA ATGCTTCAAT AATATTGAAA
     5161 AAGGAAGAGT ATGAGTATTC AACATTTCCG TGTCGCCCTT ATTCCCTTTT TTGCGGCATT
     5221 TTGCCTTCCT GTTTTTGCTC ACCCAGAAAC GCTGGTGAAA GTAAAAGATG CTGAAGATCA
     5281 GTTGGGTGCA CGAGTGGGTT ACATCGAACT GGATCTCAAC AGCGGTAAGA TCCTTGAGAG
     5341 TTTTCGCCCC GAAGAACGTT TTCCAATGAT GAGCACTTTT AAAGTTCTGC TATGTGGCGC
     5401 GGTATTATCC CGTATTGACG CCGGGCAAGA GCAACTCGGT CGCCGCATAC ACTATTCTCA
     5461 GAATGACTTG GTTGAGTACT CACCAGTCAC AGAAAAGCAT CTTACGGATG GCATGACAGT
     5521 AAGAGAATTA TGCAGTGCTG CCATAACCAT GAGTGATAAC ACTGCGGCCA ACTTACTTCT
     5581 GACAACGATC GGAGGACCGA AGGAGCTAAC CGCTTTTTTG CACAACATGG GGGATCATGT
     5641 AACTCGCCTT GATCGTTGGG AACCGGAGCT GAATGAAGCC ATACCAAACG ACGAGCGTGA
     5701 CACCACGATG CCTGTAGCAA TGGCAACAAC GTTGCGCAAA CTATTAACTG GCGAACTACT
     5761 TACTCTAGCT TCCCGGCAAC AATTAATAGA CTGGATGGAG GCGGATAAAG TTGCAGGACC
     5821 ACTTCTGCGC TCGGCCCTTC CGGCTGGCTG GTTTATTGCT GATAAATCTG GAGCCGGTGA
     5881 GCGTGGGTCT CGCGGTATCA TTGCAGCACT GGGGCCAGAT GGTAAGCCCT CCCGTATCGT
     5941 AGTTATCTAC ACGACGGGGA GTCAGGCAAC TATGGATGAA CGAAATAGAC AGATCGCTGA
     6001 GATAGGTGCC TCACTGATTA AGCATTGGTA ACTGTCAGAC CAAGTTTACT CATATATACT
     6061 TTAGATTGAT TTAAAACTTC ATTTTTAATT TAAAAGGATC TAGGTGAAGA TCCTTTTTGA
     6121 TAATCTCATG ACCAAAATCC CTTAACGTGA GTTTTCGTTC CACTGAGCGT CAGACCCCGT
     6181 AGAAAAGATC AAAGGATCTT CTTGAGATCC TTTTTTTCTG CGCGTAATCT GCTGCTTGCA
     6241 AACAAAAAAA CCACCGCTAC CAGCGGTGGT TTGTTTGCCG GATCAAGAGC TACCAACTCT
     6301 TTTTCCGAAG GTAACTGGCT TCAGCAGAGC GCAGATACCA AATACTGTCC TTCTAGTGTA
     6361 GCCGTAGTTA GGCCACCACT TCAAGAACTC TGTAGCACCG CCTACATACC TCGCTCTGCT
     6421 AATCCTGTTA CCAGTGGCTG CTGCCAGTGG CGATAAGTCG TGTCTTACCG GGTTGGACTC
     6481 AAGACGATAG TTACCGGATA AGGCGCAGCG GTCGGGCTGA ACGGGGGGTT CGTGCACACA
     6541 GCCCAGCTTG GAGCGAACGA CCTACACCGA ACTGAGATAC CTACAGCGTG AGCATTGAGA
     6601 AAGCGCCACG CTTCCCGAAG GGAGAAAGGC GGACAGGTAT CCGGTAAGCG GCAGGGTCGG
     6661 AACAGGAGAG CGCACGAGGG AGCTTCCAGG GGGAAACGCC TGGTATCTTT ATAGTCCTGT
     6721 CGGGTTTCGC CACCTCTGAC TTGAGCGTCG ATTTTTGTGA TGCTCGTCAG GGGGGCGGAG
     6781 CCTATGGAAA AACGCCAGCA ACGCGGCCTT TTTACGGTTC CTGGCCTTTT GCTGGCCTTT
     6841 TGCTCACATG TTCTTTCCTG CGTTATCCCC TGATTCTGTG GATAACCGTA TTACCGCCTT
     6901 TGAGTGAGCT GATACCGCTC GCCGCAGCCG AACGACCGAG CGCAGCGAGT CAGTGAGCGA
     6961 GGAAGCGGAA GAGCGCCCAA TACGCAAACC GCCTCTCCCC GCGCGTTGGC CGATTCATTA
     7021 ATGCAGCTGG CACGACAGGT TTCCCGACTG GAAAGCGGGC AGTGAGCGCA ACGCAATTAA
     7081 TGTGAGTTAC CTCACTCATT AGGCACCCCA GGCTTTACAC TTTATGCTTC CGGCTCGTAT
     7141 GTTGTGTGGA ATTGTGAGCG GATAACAATT TCACACAGGA AACAGCTATG ACCATGATTA
     7201 CGCCAAGCTC GGAATTAACC CTCACTAAAG GGAACAAAAG CTTGCATGCC TGCAGAATTA
     7261 AAAGTTAGTG AACAAGAAAA CAGTGAAGCA CCAGTTTCTG AACCTGATAA ACTGTCTAAC
     7321 AAAACCATTC TATTTATTGA AAAATTCATA ACTACTCCTT TTTTCTCTAA GTTTATTTTA
     7381 TATAAATAAG AGATTGTATT ATATTACTAT TTCTAATATT ATTTCTAAAT TATTATTAGT
     7441 ATGAAGTTAA TTTGTGGATA ACTTACAAAA ACCTAAATTA ATAAAGATTT TTTAttattt
     7501 tgttaaaatt ttattcttca aaatatcaac agtctttttt aattgtttgt ctttttttaa
     7561 catactttca atttttcttt cagcattaat aactgttgta tggtctctac caccttaagc
     7621 accaggtttt ctagtcatac accaagttct aggaccttca ggaacttcaa catcagcagt
     7681 aacagtaaaa cctaatcttt cataaaaagg taaatttcta ggagcactag tttctaaaaa
     7741 agcaggaaca ccagctcttt cagcagcttc aacaccaggt aaaacaacag cactacctaa
     7801 acctttacct tgatgatcag gactaacacc aacagtagct aaaaaccaag caggttcttt
     7861 aggtctatga ggagctaata aaccttccat ttgttgttga gcagctaatc tactaccact
     7921 taattcagcc attctaggac caatttcagc aaaaacagca ccagcttcaa cactttcagg
     7981 agtagtccaa acagcaacag cagcaccatc atcagcaacc caaactttac caatatctaa
     8041 accaactcta gttaaaaata attcttgtaa ttcagtaact ctttcaatat gtctatcagg
     8101 atcaacagta tgtctagtag caggataatc agcaaaagca gcagctaaag ttctaacagc
     8161 tctaggaaca tcatctctag tagctaatct aacagtaggt ttatattcag tcatTCAAAG
     8221 GATCTTATAT TTCCTTTCTC TATTAAGTAG TGTTTTTATT AAAAGCAAAT GTAATTAAAA
     8281 TTACATTGAA TATATAAGAG AAAAATAACA TTAATAATAA TTATTAATTG CTTCTAACCC
     8341 TACTTTATAC AATTTATATC TTTCTTTTTT TCTTTCCCTT ATAGTAGCAA TTGTACATAA
     8401 TTTTTTAAAA AAAACAATAA ATATTTCTTA AAAAAACAAA AAAAGATTTT CCAAATAAAT
     8461 TGCgattcat caatattttt gttaaccatt aaactaagtt taagttcttt taaaatatcg
     8521 tttacgttca tATTTATCTC CAAAAATATT ATAAATTAAA CACTTGTTAA AAATGTGGAA
     8581 AACGTGGAAA AAATCCATAT AATATAGTTA TATTAACACT TTCTAGAAAT TAAAAATCTT
     8641 AATTAAAAGG TGTTATTTAT AACTTATTCA CTTATCCACA ATTAGCTAAT ATTTTTGTTA
     8701 GTAATTTCTA GTTTTATCTA CATTTAATTG AGAAGCTAAA AATTAAGTTT ATAAGTGTAT
     8761 TTTTAAAGCA AAATATTATA TAATTAGGTG TGAATTATGT TATTTTTTTG TAAAGGAGGT
     8821 AAGTATTCGA ATTCGCCCTA TAGTGAGTCG TATTACAATT CACTGGCCGT CGTTTTACAA
     8881 CGTCGTGACT GGGAAAACCC TGGCGTTACC CAACTTAATC GCCTTGCAGC ACATCCCCCC
     8941 TTCGCCAGCT GGCGTAATAG CGAAGAGGCC CGCACCGATC GCCCTTCCCA ACAGTTGCGT
     9001 AGCCTGAATG GCGAATGGCG CGACGCGCCC TGTAGCGGCG CATTAAGCGC GGCGGGTGTG
     9061 GTGGTTACGC GCAGCGTGAC CGCTACACTT GCCAGCGCCC TAGCGCCCGC TCCTTTCGCT
     9121 TTCTTCCCTT CCTTTCTCGC CACGTTCGCC GGCTTTCCCC GTCAAGCTCT AAATCGGGGG
     9181 CTCCCTTTAG GGTTCCGATT TAGTGCTTTA CGGCACCTCG ACCCCAAAAA ACTTGATTAG
     9241 GGTGATGGTT CACGTAGTGG GCCATCGCCC TGATAGACGG TTTTTCGCCC TTTGACGTTG
     9301 GAGTCCACGT TCTTTAATAG TGGACTCTTG TTCCAAACTG GAACAACACT CAACCCTATC
     9361 TCGGTCTATT CTTTTGATTT ATAAGGGATT TTGCCGATTT CGGCCTATTG GTTAAAAAAT
     9421 GAGCTGATTT AACAAAAATT TAACGCGAAT TTTAACAAAA TATTAACGTT TACAATTTCC
     9481 TGATGCGGTA TTTTCTCCTT ACGCATCTGT GCGGTATTTC ACACCGCATA TGGTGCACTC
     9541 TCAGTACAAT CTGCTCTGAT GCCGCATAGT TAAGCCAGCC CCGACACCCG CCAACACCCG
     9601 CTGACGCGCC CTGACGGGCT TGTCTGCTCC CGGCATCCGC TTACAGACAA GCTGTGACCG
     9661 TCTCCGGGAG CTGCATGTGT CAGAGGTTTT CACCGTCATC ACCGAAACGC GCGA
//
