# Supplementary material for: Functional surface expression of immunoglobulin cleavage systems in a candidate Mycoplasma vaccine chassis
Source: Commun Biol. 2024 Jun 28;7:779. doi: 10.1038/s42003-024-06497-8 (PMC11213901; doi:10.1038/s42003-024-06497-8)
Supplement: Supplementary file 5 — Supplementary Data 3 [file 42003_2024_6497_MOESM5_ESM.zip › Plasmids GB/pIVB09_MM1mhp.gb]

LOCUS       pIVB09_MM1mhp           9542 bp ds-DNA     circular     10-APR-2024
DEFINITION  .
FEATURES             Location/Qualifiers
     Promoter        1..231
                     /label="M/M1mhp Promoter"
     Promoter        182..187
                     /label="Putative -10"
     primer          complement(182..231)
                     /label="Temp_MHP-MIBMIP1-F"
                     /note="sequence: AAAAAATAAAAATTATCACATAAATTCAAAGACATTTTAATCTTATTAGAAATTTTCTCCTTTTTTTCTTAGTTAATTTGACTATAAAATCCTAATTATA"
     primer          185..214
                     /label="Verif.ΔMIBMIP1.MHP-R"
                     /note="sequence: aattaggattttatagtcaaattaactaag"
     RBS             221..225
                     /label="Putative SD"
     CDS             232..2319
                     /label="MIB1mhp"
     CDS             232..2319
                     /transl_table=4
                     /translation="MLFYLSKRKKIVLSGLTVAVIAAGMSFFANPQFSNFFRFNSQISYNSKAPSSVAKNDPNDLSFYSPVTNSEFKPLKKQVQKVELIKPPEEKKEQIKPIITITPKKVEPTPPPPAIIPKEKIEAPIISEIPKKTEEKKDDYGSLDYSLIEKALNRYKQGLQAEIKKYEESVSRLEAQVQEIERRYREDFDKDWVRGKIPNSPAGRQLWKEAYERHIDLPKYNLNREKQYLQQLKSRPEKTSFSPDELKWLRQGLLPSTESTNVWEYEDESKNPVINRMKKHNQSRTFNTPGYWGLSPYDISNGNFPGWTRTNKSSEFSSEIGSEYTNSIKVYEYSPNDENEEKSKKQPLKLIELDANDNKAFEKFKEIMAKISQKDSKVQALRIKNIGETHSLQNAEDIFKAIPEQIKTLSVFLNNTGATRSLRGLENKKLKELSIYTEKNSLDDDWQINPNALKNVDFISFDYNNQASYGSNQGKIGGSIVFDGLRWEKNDNIDKINEGLKIVFDSKIEQRVFQGAHGGKGGWPTTLDFSETDVNTFKGIKFDELDKSFNDKVRTWKDDPYAEENYTGFRQLKFKKLIIKGQNSGSKRLNFKFSDLNGAQFSERFASGFESPKVVVKVNGQSIYGYPVYISGSPEGDAILQLQKFIEVANGSGNGISQIYVESEEIKNKVGPTIGTAQVLVGKQVAESSNSGLVN*"
     primer          complement(306..325)
                     /label="SCRMM2mhp-R"
                     /note="sequence: GGGGATTAGCAAAAAAACTC"
     primer          complement(880..902)
                     /label="Inside-MIBMIP1-MHP-F"
                     /note="sequence: CGATTAAGATTATATTTTGGCAG"
     CDS             2363..4798
                     /label="MIP1mhp"
     CDS             2363..4798
                     /transl_table=4
                     /translation="MKNKQFFLLFGLVFTTFSLISWSCSKQTSKENLSTTNQKTSPKTDQKDIEKIRDELKARLNSEYQNFENLPSKQAYQNFGKKLDEIRADLEKLFKNPDLENKQRDWDNTKKSLDYQLEKQNYQIDHLTKLIIGSFNDILKPIEKKQDVPERPKQEIPADKVNQYYEKLKEITPKGQNWAIIKDGKRIVADQYKYDFPDHEYKYFIQKFGGGPARIIGLENPDGLVEYPYGKTKKLPENLKSQLNQEAKKAGQPLYDNAAYRTFVVPKFDSSGKITSIEIPEHQKGDTSPALHVDEATGQLLRGGPGRVGLPRILPNQEYKNLTKNSIGVEIVNGDFLKFRPDGGQGEPEYLDPKEIVHFSKGFHGTMNILDYKKEDGQKYPLTWYFITNAHVLNRLLVANDYHPDSIYGRDEEAYNSYNRQYNTWSLVLTRIKNDVDLNNIMSTTGESRRDAYYDTIRISVRTKSSNLHNAGKQLDQSNNYQIYSDKLNNNQEVPKNAELNVKTVVFGTNVFEKKPGDFTEQEKYKNMEEILDFAIMELTFDNEDQAKLITGDWYKEHQDAKNNQKQSTIISDTNLLNEQEYEKLAPNQFYGLGFPVSEGELNSTLNEYQNKQAWDTRKYSLSPHVNKDHELYFNRDLSNPKLKGGGDLSWSRSYRSFINKPGLTDLFISNAYVSSGFIKVTKYDQHSRTFKETPYLFWGLGTLLDNFTAGAGMSGTGVYKDDKLYSLVFANDRLASTALTLNLRSYGHDYNGYYGKYSLPKYDLIYGSKHQRKSYFQAMQQLYKGKNIKTYLFPNGFDDSNKVDVFGDWK*"
     CDS             5197..5859
                     /label="AmpR"
     CDS             5197..5859
                     /label="Translation 5197-5859"
                     /translation="MSTFKVLLCGAVLSRIDAGQEQLGRRIHYSQNDLVEYSPVTEKHLTDGMTVRELCSAAITMSDNTAANLLLTTIGGPKELTAFLHNMGDHVTRLDRWEPELNEAIPNDERDTTMPVAMATTLRKLLTGELLTLASRQQLIDWMEADKVAGPLLRSALPAGWFIADKSGAGERGSRGIIAALGPDGKPSRIVVIYTTGSQATMDERNRQIAEIGASLIKHW*"
     primer          complement(5834..5854)
                     /label="p414-R2"
                     /note="sequence: AATGCTTAATCAGTGAGGCAC"
     rep_origin      5954..6636
                     /label="ColE1 origin"
     misc_feature    6719..6738
                     /label="MT85.2"
     promoter        6942..6972
                     /label="lac promoter"
     misc_binding    6976..6998
                     /label="LacO"
     primer          6984..7005
                     /label="p414-F1"
                     /note="sequence: GAGCGGATAACAATTTCACACA"
     primer_bind     7004..7024
                     /label="M13-rev"
     promoter        7041..7059
                     /label="T3 promoter"
     primer_bind     7042..7061
                     /label="T3"
     misc_feature    complement(7133..7177)
                     /label="dnaN 5'"
     CDS             complement(7133..7177)
                     /label="Translation 7177-7133"
                     /translation="MNFSINRMVLLDSLS"
     misc_feature    7133..7322
                     /label="oriC_Mferi_Right"
     misc_feature    complement(7182..7187)
                     /label="Shine-Delgarno"
     misc_feature    complement(7182..7190)
                     /label="dnaA box"
     misc_feature    complement(7226..7231)
                     /label="Pribnow box (-10)"
     misc_feature    complement(7281..7289)
                     /label="dnaA_box"
     misc_feature    complement(7323..7442)
                     /label="dnaA_Mferi_3'"
     misc_feature    complement(7443..8042)
                     /label="pac"
                     /note="vntifkey: 21 note: Pac"
     CDS             complement(7443..8042)
                     /label="Translation 8042-7443"
                     /translation="MTEYKPTVRLATRDDVPRAVRTLAAAFADYPATRHTVDPDRHIERVTELQELFLTRVGLDIGKVWVADDGAAVAVWTTPESVEAGAVFAEIGPRMAELSGSRLAAQQQMEGLLAPHRPKEPAWFLATVGVSPDHQGKGLGSAVVLPGVEAAERAGVPAFLETSAPRNLPFYERLGFTVTADVEVPEGPRTWCMTRKPGA*"
     primer          7489..7511
                     /label="YCP.puro-R"
                     /note="sequence: GGAACTTCAACATCAGCAGTAAC"
     primer          complement(7792..7818)
                     /label="YCP.puro-F2"
                     /note="sequence: TTGGACTACTCCTGAAAGTGTTGAAGC"
     misc_feature    complement(8043..8291)
                     /label="PS'"
     misc_feature    complement(8292..8359)
                     /label="dnaA_Mferi_5'"
     misc_feature    8360..8656
                     /label="oriC_Mferi_Left"
     RBS             complement(8365..8370)
                     /label="Shine-Delgarno"
     -10_region      complement(8376..8381)
                     /label=-10
     misc_feature    complement(8402..8410)
                     /label="dnaA_box"
     misc_feature    8473..8481
                     /label="dnaA_box"
     misc_feature    8500..8508
                     /label="dnaA_box"
     misc_feature    8607..8612
                     /label="Pribnow box (-10)"
     misc_feature    8611..8619
                     /label="dnaA box"
     misc_feature    8642..8647
                     /label="Shine-Delgarno"
     primer_bind     complement(8664..8691)
                     /label="T7"
     primer_bind     complement(8690..8707)
                     /label="M13-fwd"
     rep_origin      8851..9306
                     /label="M13 origin"
     rep_origin      8868..9174
                     /label="F1 ori"
     primer          9503..9522
                     /label="SCRpIVBX-F"
                     /note="sequence: ATGTGTCAGAGGTTTTCACC"
ORIGIN
        1 GTTTTCTTAT AATACTAAAA ATTTGACTTT GCAATTATTA TAAGGTATTT TTTTTTTTTT
       61 TTTTTTACTT AATTTTCGGT TTTAAAGACC AAAAATCCTT TAATTCATAG TTTTTTTTGA
      121 AAAAATTTTT TAAATTTCTG CAAAAAAAAA AAAAAAAAAG GTGGTAAAAT ACTAAATTAA
      181 GTATAATTAG GATTTTATAG TCAAATTAAC TAAGAAAAAA AGGAGAAAAT TATGCTGTTT
      241 TATTTATCGA AAAGAAAGAA AATTGTTCTG AGTGGACTTA CAGTTGCTGT AATTGCAGCC
      301 GGAATGAGTT TTTTTGCTAA TCCCCAGTTT AGTAATTTTT TTCGCTTTAA TTCACAGATT
      361 AGTTATAATT CCAAGGCTCC CTCAAGTGTT GCTAAAAACG ATCCAAATGA TCTAAGTTTT
      421 TATTCTCCTG TAACAAATTC TGAGTTTAAA CCACTTAAAA AACAAGTACA AAAAGTCGAG
      481 CTAATCAAAC CTCCTGAAGA AAAAAAAGAG CAAATAAAAC CAATTATAAC CATAACACCT
      541 AAAAAAGTAG AACCAACTCC GCCTCCTCCG GCAATAATAC CTAAGGAGAA AATTGAGGCG
      601 CCAATTATAA GTGAAATTCC CAAAAAAACT GAAGAGAAAA AGGACGACTA TGGATCGCTC
      661 GATTATTCTT TAATCGAAAA AGCGTTAAAC CGTTATAAGC AAGGTCTTCA AGCGGAGATA
      721 AAAAAATATG AAGAAAGTGT TAGCCGTTTG GAAGCACAAG TTCAAGAAAT TGAACGCCGT
      781 TACCGTGAAG ATTTTGACAA AGACTGGGTA AGGGGGAAAA TTCCTAATTC ACCAGCAGGA
      841 AGACAACTAT GAAAAGAAGC TTACGAGCGC CATATTGACC TGCCAAAATA TAATCTTAAT
      901 CGCGAAAAAC AGTATCTTCA GCAGCTAAAA TCACGGCCAG AAAAAACATC CTTTAGTCCC
      961 GATGAATTAA AATGACTTCG TCAAGGACTT TTGCCATCAA CAGAATCCAC GAATGTCTGA
     1021 GAATATGAAG ATGAATCAAA AAATCCTGTA ATTAACAGGA TGAAAAAACA TAATCAAAGC
     1081 CGAACTTTTA ATACTCCCGG ATATTGAGGG CTTTCACCTT ATGATATCTC GAATGGAAAT
     1141 TTTCCAGGTT GGACAAGAAC TAATAAAAGC TCAGAATTTA GTTCTGAAAT TGGCAGTGAA
     1201 TATACAAATT CAATTAAGGT TTATGAATAT AGTCCAAATG ATGAAAATGA GGAAAAAAGT
     1261 AAAAAACAAC CTTTAAAATT AATTGAACTT GATGCAAATG ATAATAAGGC TTTTGAAAAA
     1321 TTTAAGGAAA TAATGGCAAA AATCTCCCAA AAAGATAGCA AAGTTCAAGC TTTAAGAATC
     1381 AAAAATATCG GTGAGACGCA TTCACTCCAG AATGCCGAAG ACATTTTCAA AGCAATCCCT
     1441 GAGCAAATAA AAACTTTATC AGTTTTTCTA AATAATACCG GCGCAACTCG ATCGCTTCGT
     1501 GGACTTGAGA ATAAAAAATT AAAAGAATTA TCAATTTATA CAGAAAAAAA TTCACTAGAT
     1561 GATGACTGGC AAATCAACCC AAATGCGCTG AAAAATGTTG ATTTTATTAG TTTTGACTAT
     1621 AATAATCAAG CATCTTATGG CTCAAATCAG GGCAAAATTG GCGGTTCAAT TGTTTTTGAT
     1681 GGGCTAAGAT GAGAAAAAAA TGATAATATT GACAAGATTA ATGAGGGTCT AAAAATAGTT
     1741 TTTGATTCAA AAATTGAACA AAGAGTTTTT CAAGGTGCCC ACGGTGGAAA AGGTGGATGG
     1801 CCTACTACAC TTGATTTTTC TGAAACTGAT GTAAATACTT TTAAAGGAAT TAAATTTGAT
     1861 GAACTTGATA AAAGTTTTAA TGATAAAGTT AGAACTTGAA AAGATGATCC ATATGCTGAA
     1921 GAAAATTATA CTGGATTTAG GCAGCTAAAA TTCAAGAAAC TGATTATAAA AGGGCAAAAT
     1981 TCTGGCTCTA AGCGTCTAAA TTTTAAATTT TCTGATCTAA ATGGTGCCCA ATTTAGCGAG
     2041 AGATTTGCCA GCGGCTTTGA GAGTCCAAAA GTCGTTGTAA AAGTAAATGG CCAATCAATT
     2101 TATGGCTATC CCGTTTATAT TTCTGGTAGT CCCGAAGGTG ATGCAATTTT GCAGCTGCAA
     2161 AAATTTATCG AAGTTGCTAA TGGTTCAGGG AATGGAATTT CCCAGATTTA TGTTGAAAGC
     2221 GAGGAAATTA AGAATAAAGT TGGCCCAACA ATTGGGACTG CTCAAGTTTT AGTAGGAAAA
     2281 CAAGTAGCAG AATCTTCAAA TTCAGGCCTT GTTAACTAGT TTAAATTTTT TGGGGTAAAT
     2341 TATGCAAAAA AAATACTTTT TTATGAAAAA CAAGCAGTTT TTCTTACTTT TTGGGCTTGT
     2401 TTTTACTACT TTTTCACTAA TATCTTGATC TTGTTCTAAA CAAACAAGCA AGGAAAATCT
     2461 ATCAACAACA AACCAGAAAA CAAGCCCAAA AACAGATCAA AAAGATATTG AAAAAATTAG
     2521 GGATGAACTA AAAGCGCGAC TAAATTCCGA ATACCAAAAT TTTGAAAACT TGCCTTCTAA
     2581 GCAAGCTTAT CAGAATTTTG GTAAAAAACT TGATGAAATT AGAGCTGATC TTGAAAAATT
     2641 ATTCAAAAAT CCTGATCTTG AAAACAAACA GAGAGACTGG GATAATACAA AAAAATCTTT
     2701 AGATTATCAA CTTGAAAAAC AAAATTATCA AATTGATCAT TTAACAAAGT TAATTATTGG
     2761 TTCTTTTAAT GATATTTTAA AACCTATTGA GAAAAAACAG GATGTACCTG AGCGACCAAA
     2821 ACAAGAAATT CCAGCTGATA AAGTTAATCA ATATTATGAA AAATTAAAGG AAATTACACC
     2881 TAAAGGCCAA AATTGAGCGA TTATCAAAGA CGGCAAACGA ATTGTTGCTG ATCAATATAA
     2941 ATATGATTTC CCCGATCATG AATATAAGTA TTTTATTCAA AAATTTGGCG GCGGTCCGGC
     3001 TAGAATCATC GGTCTTGAAA ACCCAGATGG CTTAGTTGAA TACCCTTATG GGAAGACAAA
     3061 AAAATTACCC GAAAATTTAA AATCACAACT TAATCAAGAA GCTAAAAAAG CCGGTCAACC
     3121 TTTATATGAT AATGCCGCTT ATCGAACTTT TGTTGTCCCA AAATTTGATT CTTCTGGTAA
     3181 AATTACTAGT ATCGAGATTC CAGAACATCA AAAAGGAGAT ACATCCCCGG CACTTCATGT
     3241 CGATGAGGCA ACTGGCCAAC TACTAAGAGG TGGACCTGGA AGAGTCGGCC TTCCTCGGAT
     3301 TTTACCAAAC CAAGAATATA AAAATTTAAC AAAAAATTCA ATTGGTGTTG AAATTGTCAA
     3361 TGGAGATTTT CTAAAATTTC GTCCTGATGG CGGCCAAGGT GAACCTGAAT ATTTAGATCC
     3421 AAAAGAAATT GTCCATTTTT CTAAAGGTTT CCATGGGACA ATGAATATTC TCGATTACAA
     3481 AAAAGAGGAT GGCCAAAAAT ATCCGCTTAC TTGATATTTT ATCACAAATG CTCATGTTTT
     3541 AAACCGACTT TTAGTCGCAA ATGACTATCA TCCTGATTCA ATTTATGGCC GTGATGAAGA
     3601 AGCTTATAAT TCTTATAATC GACAATATAA TACTTGATCG CTTGTGCTAA CCAGGATAAA
     3661 AAATGATGTT GACCTCAATA ATATAATGTC AACAACTGGT GAAAGTCGTC GCGATGCTTA
     3721 TTATGATACT ATAAGAATTT CGGTGCGAAC AAAATCAAGT AATCTTCATA ATGCTGGAAA
     3781 ACAATTAGAT CAAAGCAATA ACTACCAAAT CTATAGTGAT AAACTAAATA ATAATCAAGA
     3841 AGTACCAAAA AATGCTGAAC TTAACGTAAA AACAGTGGTT TTTGGGACTA ATGTATTCGA
     3901 AAAAAAACCT GGGGACTTCA CTGAGCAAGA AAAATATAAA AATATGGAAG AAATACTTGA
     3961 TTTTGCAATT ATGGAACTAA CTTTTGATAA TGAAGATCAA GCAAAACTGA TAACAGGGGA
     4021 TTGATATAAG GAGCACCAAG ATGCAAAAAA TAACCAAAAA CAAAGCACAA TTATCTCCGA
     4081 TACTAACCTT TTAAATGAAC AAGAATATGA AAAATTAGCT CCAAATCAGT TTTACGGTCT
     4141 CGGATTTCCA GTCTCAGAAG GCGAACTTAA TTCAACTTTA AACGAATATC AAAATAAACA
     4201 AGCCTGAGAT ACGCGAAAAT ATAGCCTTTC ACCCCATGTT AACAAGGATC ATGAACTTTA
     4261 TTTTAACAGG GATTTATCAA ATCCCAAACT TAAAGGTGGC GGTGATCTTT CTTGGTCAAG
     4321 ATCTTATCGA TCTTTTATAA ATAAGCCCGG ACTAACAGAT CTTTTTATCT CAAATGCTTA
     4381 TGTTTCTTCA GGTTTTATCA AGGTAACTAA ATACGATCAG CACTCGCGAA CTTTCAAGGA
     4441 AACCCCTTAT TTATTTTGAG GTTTAGGAAC CTTGCTGGAT AATTTTACCG CAGGAGCCGG
     4501 GATGTCAGGG ACTGGTGTTT ATAAAGATGA TAAACTTTAT TCACTTGTTT TTGCAAACGA
     4561 CAGACTTGCT TCAACTGCTT TAACTTTAAA TTTAAGATCA TATGGACATG ATTATAATGG
     4621 TTACTATGGT AAATATTCTT TACCAAAATA CGACCTAATT TATGGTTCAA AGCATCAAAG
     4681 AAAATCTTAT TTCCAAGCGA TGCAACAACT TTATAAAGGG AAAAATATAA AAACTTATTT
     4741 ATTTCCTAAT GGTTTTGATG ATAGCAACAA AGTTGATGTT TTTGGTGACT GAAAATAAGA
     4801 CGAAAGGGCC TCGTGATACG CCTATTTTTA TAGGTTAATG TCATGATAAT AATGGTTTCT
     4861 TAGACGTCAG GTGGCACTTT TCGGGGAAAT GTGCGCGGAA CCCCTATTTG TTTATTTTTC
     4921 TAAATACATT CAAATATGTA TCCGCTCATG AGACAATAAC CCTGATAAAT GCTTCAATAA
     4981 TATTGAAAAA GGAAGAGTAT GAGTATTCAA CATTTCCGTG TCGCCCTTAT TCCCTTTTTT
     5041 GCGGCATTTT GCCTTCCTGT TTTTGCTCAC CCAGAAACGC TGGTGAAAGT AAAAGATGCT
     5101 GAAGATCAGT TGGGTGCACG AGTGGGTTAC ATCGAACTGG ATCTCAACAG CGGTAAGATC
     5161 CTTGAGAGTT TTCGCCCCGA AGAACGTTTT CCAATGATGA GCACTTTTAA AGTTCTGCTA
     5221 TGTGGCGCGG TATTATCCCG TATTGACGCC GGGCAAGAGC AACTCGGTCG CCGCATACAC
     5281 TATTCTCAGA ATGACTTGGT TGAGTACTCA CCAGTCACAG AAAAGCATCT TACGGATGGC
     5341 ATGACAGTAA GAGAATTATG CAGTGCTGCC ATAACCATGA GTGATAACAC TGCGGCCAAC
     5401 TTACTTCTGA CAACGATCGG AGGACCGAAG GAGCTAACCG CTTTTTTGCA CAACATGGGG
     5461 GATCATGTAA CTCGCCTTGA TCGTTGGGAA CCGGAGCTGA ATGAAGCCAT ACCAAACGAC
     5521 GAGCGTGACA CCACGATGCC TGTAGCAATG GCAACAACGT TGCGCAAACT ATTAACTGGC
     5581 GAACTACTTA CTCTAGCTTC CCGGCAACAA TTAATAGACT GGATGGAGGC GGATAAAGTT
     5641 GCAGGACCAC TTCTGCGCTC GGCCCTTCCG GCTGGCTGGT TTATTGCTGA TAAATCTGGA
     5701 GCCGGTGAGC GTGGGTCTCG CGGTATCATT GCAGCACTGG GGCCAGATGG TAAGCCCTCC
     5761 CGTATCGTAG TTATCTACAC GACGGGGAGT CAGGCAACTA TGGATGAACG AAATAGACAG
     5821 ATCGCTGAGA TAGGTGCCTC ACTGATTAAG CATTGGTAAC TGTCAGACCA AGTTTACTCA
     5881 TATATACTTT AGATTGATTT AAAACTTCAT TTTTAATTTA AAAGGATCTA GGTGAAGATC
     5941 CTTTTTGATA ATCTCATGAC CAAAATCCCT TAACGTGAGT TTTCGTTCCA CTGAGCGTCA
     6001 GACCCCGTAG AAAAGATCAA AGGATCTTCT TGAGATCCTT TTTTTCTGCG CGTAATCTGC
     6061 TGCTTGCAAA CAAAAAAACC ACCGCTACCA GCGGTGGTTT GTTTGCCGGA TCAAGAGCTA
     6121 CCAACTCTTT TTCCGAAGGT AACTGGCTTC AGCAGAGCGC AGATACCAAA TACTGTCCTT
     6181 CTAGTGTAGC CGTAGTTAGG CCACCACTTC AAGAACTCTG TAGCACCGCC TACATACCTC
     6241 GCTCTGCTAA TCCTGTTACC AGTGGCTGCT GCCAGTGGCG ATAAGTCGTG TCTTACCGGG
     6301 TTGGACTCAA GACGATAGTT ACCGGATAAG GCGCAGCGGT CGGGCTGAAC GGGGGGTTCG
     6361 TGCACACAGC CCAGCTTGGA GCGAACGACC TACACCGAAC TGAGATACCT ACAGCGTGAG
     6421 CATTGAGAAA GCGCCACGCT TCCCGAAGGG AGAAAGGCGG ACAGGTATCC GGTAAGCGGC
     6481 AGGGTCGGAA CAGGAGAGCG CACGAGGGAG CTTCCAGGGG GAAACGCCTG GTATCTTTAT
     6541 AGTCCTGTCG GGTTTCGCCA CCTCTGACTT GAGCGTCGAT TTTTGTGATG CTCGTCAGGG
     6601 GGGCGGAGCC TATGGAAAAA CGCCAGCAAC GCGGCCTTTT TACGGTTCCT GGCCTTTTGC
     6661 TGGCCTTTTG CTCACATGTT CTTTCCTGCG TTATCCCCTG ATTCTGTGGA TAACCGTATT
     6721 ACCGCCTTTG AGTGAGCTGA TACCGCTCGC CGCAGCCGAA CGACCGAGCG CAGCGAGTCA
     6781 GTGAGCGAGG AAGCGGAAGA GCGCCCAATA CGCAAACCGC CTCTCCCCGC GCGTTGGCCG
     6841 ATTCATTAAT GCAGCTGGCA CGACAGGTTT CCCGACTGGA AAGCGGGCAG TGAGCGCAAC
     6901 GCAATTAATG TGAGTTACCT CACTCATTAG GCACCCCAGG CTTTACACTT TATGCTTCCG
     6961 GCTCGTATGT TGTGTGGAAT TGTGAGCGGA TAACAATTTC ACACAGGAAA CAGCTATGAC
     7021 CATGATTACG CCAAGCTCGG AATTAACCCT CACTAAAGGG AACAAAAGCT TGCATGCCTG
     7081 CAGAATTAAA AGTTAGTGAA CAAGAAAACA GTGAAGCACC AGTTTCTGAA CCTGATAAAC
     7141 TGTCTAACAA AACCATTCTA TTTATTGAAA AATTCATAAC TACTCCTTTT TTCTCTAAGT
     7201 TTATTTTATA TAAATAAGAG ATTGTATTAT ATTACTATTT CTAATATTAT TTCTAAATTA
     7261 TTATTAGTAT GAAGTTAATT TGTGGATAAC TTACAAAAAC CTAAATTAAT AAAGATTTTT
     7321 TAttattttg ttaaaatttt attcttcaaa atatcaacag tcttttttaa ttgtttgtct
     7381 ttttttaaca tactttcaat ttttctttca gcattaataa ctgttgtatg gtctctacca
     7441 ccttaagcac caggttttct agtcatacac caagttctag gaccttcagg aacttcaaca
     7501 tcagcagtaa cagtaaaacc taatctttca taaaaaggta aatttctagg agcactagtt
     7561 tctaaaaaag caggaacacc agctctttca gcagcttcaa caccaggtaa aacaacagca
     7621 ctacctaaac ctttaccttg atgatcagga ctaacaccaa cagtagctaa aaaccaagca
     7681 ggttctttag gtctatgagg agctaataaa ccttccattt gttgttgagc agctaatcta
     7741 ctaccactta attcagccat tctaggacca atttcagcaa aaacagcacc agcttcaaca
     7801 ctttcaggag tagtccaaac agcaacagca gcaccatcat cagcaaccca aactttacca
     7861 atatctaaac caactctagt taaaaataat tcttgtaatt cagtaactct ttcaatatgt
     7921 ctatcaggat caacagtatg tctagtagca ggataatcag caaaagcagc agctaaagtt
     7981 ctaacagctc taggaacatc atctctagta gctaatctaa cagtaggttt atattcagtc
     8041 atTCAAAGGA TCTTATATTT CCTTTCTCTA TTAAGTAGTG TTTTTATTAA AAGCAAATGT
     8101 AATTAAAATT ACATTGAATA TATAAGAGAA AAATAACATT AATAATAATT ATTAATTGCT
     8161 TCTAACCCTA CTTTATACAA TTTATATCTT TCTTTTTTTC TTTCCCTTAT AGTAGCAATT
     8221 GTACATAATT TTTTAAAAAA AACAATAAAT ATTTCTTAAA AAAACAAAAA AAGATTTTCC
     8281 AAATAAATTG Cgattcatca atatttttgt taaccattaa actaagttta agttctttta
     8341 aaatatcgtt tacgttcatA TTTATCTCCA AAAATATTAT AAATTAAACA CTTGTTAAAA
     8401 ATGTGGAAAA CGTGGAAAAA ATCCATATAA TATAGTTATA TTAACACTTT CTAGAAATTA
     8461 AAAATCTTAA TTAAAAGGTG TTATTTATAA CTTATTCACT TATCCACAAT TAGCTAATAT
     8521 TTTTGTTAGT AATTTCTAGT TTTATCTACA TTTAATTGAG AAGCTAAAAA TTAAGTTTAT
     8581 AAGTGTATTT TTAAAGCAAA ATATTATATA ATTAGGTGTG AATTATGTTA TTTTTTTGTA
     8641 AAGGAGGTAA GTATTCGAAT TCGCCCTATA GTGAGTCGTA TTACAATTCA CTGGCCGTCG
     8701 TTTTACAACG TCGTGACTGG GAAAACCCTG GCGTTACCCA ACTTAATCGC CTTGCAGCAC
     8761 ATCCCCCCTT CGCCAGCTGG CGTAATAGCG AAGAGGCCCG CACCGATCGC CCTTCCCAAC
     8821 AGTTGCGTAG CCTGAATGGC GAATGGCGCG ACGCGCCCTG TAGCGGCGCA TTAAGCGCGG
     8881 CGGGTGTGGT GGTTACGCGC AGCGTGACCG CTACACTTGC CAGCGCCCTA GCGCCCGCTC
     8941 CTTTCGCTTT CTTCCCTTCC TTTCTCGCCA CGTTCGCCGG CTTTCCCCGT CAAGCTCTAA
     9001 ATCGGGGGCT CCCTTTAGGG TTCCGATTTA GTGCTTTACG GCACCTCGAC CCCAAAAAAC
     9061 TTGATTAGGG TGATGGTTCA CGTAGTGGGC CATCGCCCTG ATAGACGGTT TTTCGCCCTT
     9121 TGACGTTGGA GTCCACGTTC TTTAATAGTG GACTCTTGTT CCAAACTGGA ACAACACTCA
     9181 ACCCTATCTC GGTCTATTCT TTTGATTTAT AAGGGATTTT GCCGATTTCG GCCTATTGGT
     9241 TAAAAAATGA GCTGATTTAA CAAAAATTTA ACGCGAATTT TAACAAAATA TTAACGTTTA
     9301 CAATTTCCTG ATGCGGTATT TTCTCCTTAC GCATCTGTGC GGTATTTCAC ACCGCATATG
     9361 GTGCACTCTC AGTACAATCT GCTCTGATGC CGCATAGTTA AGCCAGCCCC GACACCCGCC
     9421 AACACCCGCT GACGCGCCCT GACGGGCTTG TCTGCTCCCG GCATCCGCTT ACAGACAAGC
     9481 TGTGACCGTC TCCGGGAGCT GCATGTGTCA GAGGTTTTCA CCGTCATCAC CGAAACGCGC
     9541 GA
//
