# Supplementary material for: Functional surface expression of immunoglobulin cleavage systems in a candidate Mycoplasma vaccine chassis
Source: Commun Biol. 2024 Jun 28;7:779. doi: 10.1038/s42003-024-06497-8 (PMC11213901; doi:10.1038/s42003-024-06497-8)
Supplement: Supplementary file 5 — Supplementary Data 3 [file 42003_2024_6497_MOESM5_ESM.zip › Plasmids GB/pIVB09_MM2mfe.gb]

LOCUS       pIVB09_MM2mfe           9739 bp ds-DNA     circular     10-APR-2024
DEFINITION  .
FEATURES             Location/Qualifiers
     Promoter        1..148
                     /label="M/M2mfe Promoter"
     Promoter        43..48
                     /label="Pribnow box"
     primer          complement(115..148)
                     /label="bbk-Pivb20-MIBMIP2-R"
                     /note="sequence: tatttttctccttaaagatatagatattcttttg"
     primer          complement(115..178)
                     /label="bbk-Pivb20-MIBMIP1-R"
                     /note="sequence: tttgttctttttcttttttaaaaaatacactatttttctccttaaagatatagatattcttttg"
     primer          complement(115..178)
                     /label="bbk-Pivb20-MIBMIP4-R"
                     /note="sequence: tttattttttttctttcttaaaaaatacactatttttctccttaaagatatagatattcttttg"
     RBS             137..141
                     /label="Putative SD"
     CDS             149..2401
                     /label="MIB2mfe"
     CDS             149..2401
                     /transl_table=4
                     /translation="VYFLKKKKNKILIYALLASLATSLSFGSVIYYSFSDSNISFNTLSNGITDAELTPINNPIDDAIVSNRDNKLKPNPNNIIREADKKEPNVLVIPKKQEKEIKEVAKPEVKPEIIRPETTTPKQSTKRVKSQIVINGVTVNAEIEAPPGFTVHQQDKNRNIANPTRPYQNHIVEKILSIEVTQELRNSVIKDSLSGGEGYDKGAGLFQNTLTNVISREIEENKGDIHKALENLEAISKQNSGFFNSSIERYKRLLDSKNVIDYLKPEAKKQYPKLKGEFKTKTQEYLWLIHNLDQSKFTKIASTSEKYLKEGLTISPRSAFINENGEIDSHGWGPPDAYNTVTSRLQRDNSTYRVFDYDQYYNRSSDRIENGTYPGWTKTDATDEFTKKFGFKKGDGITISRLTRDNKTNAEGKINSGLVLELDVSNSTAYEKSKDLIEKFKNHSEKITSYRIKNMGEISSDQKFIDILSSLPEEIPQLELFFSDKATNTASLIALENKKIKELSLYTTGNSLRNSWSYNPLALRNTTWINTIDYNVSAEYPSNLKISTRITFNTLAFDQEDFKDGKYNRINDGLRMVYYARNNEPFFQGAYGPGLSPDQSLGDNSYPTGLDFSRVKGIKSLKGLRFDDEYNPSNKPRKIVELTLFNDNSHFEISANELNEANLEHLSTGENSPIKPKIKFSNGNATTKIRITGSSITDNARVNLEKYFDYSDSLKAGGKQIEVTDINSDLANKLKGWGYSVIQATNKQFT*"
     Primer          complement(395..416)
                     /label="Specific primer 2"
     Primer          complement(509..530)
                     /label="Specific primer 1"
     CDS             2422..4995
                     /label="MIP2mfe"
     CDS             2422..4995
                     /label="Translation 2422-4995"
                     /translation="MTRLNKLLMLISSSTLALPLTLLVSCTSVSKKIISKPIDDKEFLKLVQSIQSENDLLKYADIKFKNSLGTYVNKAEILPTQLEKSYIEITFKDKYENQIFSEVVNVIPSRSVGFSAISEAMVYAELKNSKTGKTKSINFKITGLNKNKTVDAFNQQINNGLEYFNGESGYVSYTQKNQKQRFDFDNKKYITALEHNVNNGSTIDLKKYRNLETKKEHIDKFDKQANNSNFDTYYNAAIKGFTLPVYDDKGEVTGLQINDNPEVNKGHSVVDSLGRDRFKTNGLARTIPNEVYKTAAIQTYQVTFN**KDYSEEIEQANEYIELFSS*TDDQVKSYVGTQLRQLELNFKDDTREIDKQLKETAKDRENIIKTLKEQKTKIDDKYKQDKEKFTKLNKDQLIALQRNEIEEYQKKKDQTTLRDSESGTM*IMDYIDENNPTKFYFGTNSHVAKAIRDNLVSFSLTRLNSDISVGQTFNLNGFDKNFTKFVFEKNENGNKLNEAVSAIFHATDFIKEASNPLNMLEEKQKDKYKDAGIFADFAVIEIDFAKLLNNSDYKHTI*SESHEISNKYKDKKDELISLITNDYVKTGKKIQFESESLLDDKKYKTFDRKLDFNPNIEKELQDYKYLNSLYILGYPIAVEDYYLDKYEDYKQLQSREYDYSL*VNSEYKYYKNLVKKEGTPPSFKEYETEKGNFFSYQIGYRSFIDKPGLTDAFLAAHRVGKKLYTLNENGKPKKYFNYGLEILPRFYAPSGGASGSSVRTKDNKLLAVFHAANNSAKTGLAAVFRSYGYDYKNLFGKYNLGQYDLIYGGGKDQETGKSYREVMNEKYKDKNFKSALFKEGFEKVPSEFEFKNKETI*"
     primer          3937..3954
                     /label="Mferi681k-F"
                     /note="sequence: gcacacgcaactgcttatgta"
     primer          4834..4860
                     /label="Verif-pIVB03-GmR-1-MIBMIP-F"
                     /note="sequence: gatttaatttatggtggtggaaaagac"
     primer          4925..4948
                     /label="MIBMIP3_Mferi_pIVB3-F3"
                     /note="sequence: GGCCGTCGTTTTACActgcactatttaaagaaggttttg"
     CDS             5394..6056
                     /label="AmpR"
     CDS             5394..6056
                     /label="Translation 5394-6056"
                     /translation="MSTFKVLLCGAVLSRIDAGQEQLGRRIHYSQNDLVEYSPVTEKHLTDGMTVRELCSAAITMSDNTAANLLLTTIGGPKELTAFLHNMGDHVTRLDRWEPELNEAIPNDERDTTMPVAMATTLRKLLTGELLTLASRQQLIDWMEADKVAGPLLRSALPAGWFIADKSGAGERGSRGIIAALGPDGKPSRIVVIYTTGSQATMDERNRQIAEIGASLIKHW*"
     primer          complement(6031..6051)
                     /label="p414-R2"
                     /note="sequence: AATGCTTAATCAGTGAGGCAC"
     rep_origin      6151..6833
                     /label="ColE1 origin"
     misc_feature    6916..6935
                     /label="MT85.2"
     promoter        7139..7169
                     /label="lac promoter"
     misc_binding    7173..7195
                     /label="LacO"
     primer          7181..7202
                     /label="p414-F1"
                     /note="sequence: GAGCGGATAACAATTTCACACA"
     primer_bind     7201..7221
                     /label="M13-rev"
     promoter        7238..7256
                     /label="T3 promoter"
     primer_bind     7239..7258
                     /label="T3"
     misc_feature    complement(7330..7374)
                     /label="dnaN 5'"
     CDS             complement(7330..7374)
                     /label="Translation 7374-7330"
                     /translation="MNFSINRMVLLDSLS"
     misc_feature    7330..7519
                     /label="oriC_Mferi_Right"
     misc_feature    complement(7379..7384)
                     /label="Shine-Delgarno"
     misc_feature    complement(7379..7387)
                     /label="dnaA box"
     misc_feature    complement(7423..7428)
                     /label="Pribnow box (-10)"
     misc_feature    complement(7478..7486)
                     /label="dnaA_box"
     misc_feature    complement(7520..7639)
                     /label="dnaA_Mferi_3'"
     misc_feature    complement(7640..8239)
                     /label="pac"
                     /note="vntifkey: 21 note: Pac"
     CDS             complement(7640..8239)
                     /label="Translation 8239-7640"
                     /translation="MTEYKPTVRLATRDDVPRAVRTLAAAFADYPATRHTVDPDRHIERVTELQELFLTRVGLDIGKVWVADDGAAVAVWTTPESVEAGAVFAEIGPRMAELSGSRLAAQQQMEGLLAPHRPKEPAWFLATVGVSPDHQGKGLGSAVVLPGVEAAERAGVPAFLETSAPRNLPFYERLGFTVTADVEVPEGPRTWCMTRKPGA*"
     primer          7686..7708
                     /label="YCP.puro-R"
                     /note="sequence: GGAACTTCAACATCAGCAGTAAC"
     primer          complement(7989..8015)
                     /label="YCP.puro-F2"
                     /note="sequence: TTGGACTACTCCTGAAAGTGTTGAAGC"
     misc_feature    complement(8240..8488)
                     /label="PS'"
     misc_feature    complement(8489..8556)
                     /label="dnaA_Mferi_5'"
     misc_feature    8557..8853
                     /label="oriC_Mferi_Left"
     RBS             complement(8562..8567)
                     /label="Shine-Delgarno"
     -10_region      complement(8573..8578)
                     /label=-10
     misc_feature    complement(8599..8607)
                     /label="dnaA_box"
     misc_feature    8670..8678
                     /label="dnaA_box"
     misc_feature    8697..8705
                     /label="dnaA_box"
     misc_feature    8804..8809
                     /label="Pribnow box (-10)"
     misc_feature    8808..8816
                     /label="dnaA box"
     misc_feature    8839..8844
                     /label="Shine-Delgarno"
     primer_bind     complement(8861..8888)
                     /label="T7"
     primer_bind     complement(8887..8904)
                     /label="M13-fwd"
     rep_origin      9048..9503
                     /label="M13 origin"
     rep_origin      9065..9371
                     /label="F1 ori"
ORIGIN
        1 TTTTAACTAA AATTTTAATA TTGAATATAT AAAAAAATAC TTTAAAATAT CTTAGGTTAG
       61 TTAATGTAAT AAATTTTTAT GTGTTTTTTA ATTTTTATAT TAATATAAAT TAAACAAAAG
      121 AATATCTATA TCTTTAAGGA GAAAAATAGT GTATTTTTTA AAAAAGAAGA AAAATAAAAT
      181 TTTAATATAT GCCTTATTAG CTAGTTTAGC TACATCTTTA TCATTTGGTT CAGTTATTTA
      241 TTATTCTTTT TCTGATTCTA ATATTTCTTT TAATACTTTA TCAAATGGAA TTACTGATGC
      301 TGAATTAACT CCAATTAATA ACCCAATTGA TGATGCCATT GTTTCAAATA GAGATAATAA
      361 ATTAAAACCT AATCCAAATA ATATTATTAG AGAAGCAGAT AAAAAAGAAC CTAATGTATT
      421 AGTTATTCCT AAAAAACAAG AAAAAGAAAT AAAAGAAGTA GCAAAACCAG AAGTAAAACC
      481 TGAAATTATA AGACCAGAAA CAACTACACC TAAACAAAGT ACAAAGAGAG TGAAATCTCA
      541 AATTGTTATT AATGGAGTTA CAGTTAATGC TGAAATTGAA GCGCCACCTG GATTTACAGT
      601 TCATCAACAA GATAAGAATA GAAACATAGC AAATCCCACT AGACCTTATC AAAACCATAT
      661 AGTTGAAAAA ATCTTAAGTA TTGAAGTAAC TCAAGAATTA AGAAATAGTG TTATTAAAGA
      721 TTCATTATCT GGTGGTGAAG GTTATGATAA AGGTGCTGGT CTATTTCAAA ATACACTAAC
      781 AAATGTTATT TCTCGAGAAA TAGAAGAAAA TAAAGGAGAT ATTCATAAAG CATTAGAAAA
      841 CCTTGAAGCT ATCTCAAAAC AAAACTCTGG ATTTTTTAAC TCAAGTATTG AAAGATATAA
      901 AAGATTATTA GATTCAAAAA ACGTAATAGA TTATTTAAAA CCTGAAGCTA AAAAACAATA
      961 TCCTAAATTA AAGGGTGAGT TTAAAACTAA AACTCAAGAA TATTTATGAT TAATTCACAA
     1021 TTTAGATCAG TCTAAATTTA CAAAAATTGC TTCAACTTCA GAAAAATATT TAAAAGAAGG
     1081 TTTAACAATT TCTCCAAGAA GTGCGTTTAT TAATGAAAAT GGAGAAATTG ATTCTCACGG
     1141 TTGAGGACCT CCTGATGCAT ATAATACAGT AACTTCAAGA TTACAAAGAG ACAACTCTAC
     1201 ATATAGAGTT TTTGATTATG ATCAATACTA TAACAGATCA TCAGATAGAA TTGAAAATGG
     1261 AACTTATCCT GGATGAACTA AAACTGATGC AACTGATGAA TTTACTAAAA AATTTGGATT
     1321 TAAAAAAGGT GATGGAATTA CTATTAGTAG ATTAACTAGA GACAATAAAA CTAATGCTGA
     1381 AGGAAAAATT AATTCAGGTT TAGTTTTAGA ATTAGATGTT TCAAATTCAA CAGCATATGA
     1441 GAAATCTAAA GATCTAATAG AAAAATTTAA AAATCATTCA GAAAAAATTA CTTCTTATAG
     1501 AATTAAAAAT ATGGGAGAAA TTAGTTCTGA TCAAAAATTT ATAGATATTC TATCTTCACT
     1561 TCCTGAAGAA ATTCCTCAAC TTGAGTTATT CTTTTCAGAT AAAGCAACAA ATACAGCTAG
     1621 TTTAATTGCT TTAGAAAATA AAAAAATTAA AGAATTATCA TTATACACTA CTGGAAATTC
     1681 ATTAAGAAAT TCTTGATCAT ATAACCCATT AGCTTTAAGA AATACTACTT GAATAAATAC
     1741 TATTGATTAT AATGTTAGTG CTGAATATCC AAGTAATTTA AAAATATCAA CAAGAATTAC
     1801 TTTTAATACA TTAGCATTTG ATCAAGAAGA TTTTAAAGAT GGTAAATACA ACAGAATCAA
     1861 TGATGGTTTA AGAATGGTAT ATTATGCTAG AAATAATGAA CCTTTCTTCC AAGGAGCATA
     1921 TGGTCCTGGG CTTAGTCCTG ATCAATCATT AGGTGATAAT AGTTATCCAA CTGGATTAGA
     1981 TTTTTCTAGA GTTAAAGGTA TTAAATCATT AAAAGGTTTA AGATTTGATG ATGAATATAA
     2041 TCCATCAAAT AAACCTAGAA AAATTGTCGA ATTAACATTG TTTAATGATA ATAGTCATTT
     2101 TGAAATTTCA GCTAATGAAT TAAATGAAGC TAACTTAGAA CATTTATCAA CAGGAGAAAA
     2161 TAGTCCTATT AAACCTAAAA TTAAATTTAG TAATGGTAAT GCTACAACAA AAATAAGAAT
     2221 TACTGGAAGT TCTATAACAG ATAACGCACG TGTAAATCTA GAAAAATACT TTGATTATAG
     2281 TGATAGTTTA AAAGCTGGTG GAAAACAAAT TGAAGTAACT GATATTAATA GTGATCTAGC
     2341 AAACAAACTA AAAGGTTGAG GTTATAGTGT TATTCAAGCA ACTAATAAAC AATTTACTTA
     2401 ATAAAGGAAA AGTTAAAAAT TATGACAAGA TTAAATAAAT TATTAATGTT AATATCATCA
     2461 TCGACTTTAG CTTTACCTTT AACTTTATTA GTTTCTTGTA CTTCAGTTAG TAAAAAAATA
     2521 ATTAGTAAAC CTATTGATGA TAAAGAGTTT TTAAAACTAG TTCAATCTAT TCAATCTGAA
     2581 AACGATCTTT TAAAATATGC AGATATTAAG TTTAAAAATT CTTTAGGAAC TTATGTTAAT
     2641 AAAGCTGAGA TATTACCCAC TCAATTAGAA AAAAGTTATA TAGAAATTAC ATTTAAAGAT
     2701 AAATATGAAA ATCAAATTTT TTCTGAAGTT GTAAATGTAA TTCCTAGTAG ATCTGTTGGT
     2761 TTTTCAGCTA TAAGTGAAGC AATGGTTTAT GCTGAGTTAA AAAATAGTAA AACAGGCAAA
     2821 ACTAAATCTA TTAATTTTAA AATTACTGGT TTAAATAAAA ATAAAACAGT TGATGCTTTT
     2881 AATCAACAAA TCAATAATGG ATTAGAGTAT TTTAATGGTG AATCTGGATA TGTTTCATAT
     2941 ACTCAAAAGA ATCAAAAACA AAGATTTGAT TTTGATAATA AAAAATATAT TACTGCTTTA
     3001 GAACATAATG TTAATAATGG TTCAACTATT GATTTAAAAA AATATAGAAA TTTAGAAACT
     3061 AAAAAAGAAC ATATAGATAA GTTTGATAAG CAAGCTAATA ATAGTAATTT TGATACTTAT
     3121 TATAATGCTG CTATTAAAGG ATTCACTTTA CCAGTTTATG ATGATAAAGG TGAAGTTACA
     3181 GGTTTACAAA TAAATGATAA TCCTGAAGTA AATAAAGGTC ATTCAGTAGT TGATTCACTA
     3241 GGAAGAGATC GATTTAAAAC TAATGGTTTA GCTAGAACCA TACCAAATGA AGTTTATAAA
     3301 ACAGCTGCTA TTCAAACTTA TCAAGTAACT TTTAATTGAT GAAAAGATTA TAGTGAAGAA
     3361 ATAGAACAAG CTAATGAATA TATTGAATTG TTTAGTTCTT GAACTGATGA TCAAGTTAAA
     3421 AGTTATGTTG GAACACAATT ACGTCAATTA GAATTGAATT TTAAAGATGA TACAAGAGAA
     3481 ATTGATAAGC AATTAAAAGA AACAGCAAAA GATAGAGAAA ATATAATAAA AACTCTTAAA
     3541 GAACAAAAAA CAAAAATAGA TGATAAATAT AAACAAGATA AAGAGAAATT TACTAAGTTA
     3601 AACAAAGACC AACTAATAGC TTTGCAAAGA AATGAAATAG AAGAATATCA AAAGAAGAAA
     3661 GATCAAACTA CTCTTAGAGA TTCTGAATCT GGAACTATGT GAATTATGGA TTATATTGAT
     3721 GAAAACAATC CAACAAAGTT CTATTTTGGT ACAAATTCTC ACGTTGCTAA AGCTATAAGA
     3781 GATAATTTAG TTTCATTTTC TTTAACAAGA CTTAATTCAG ATATAAGTGT AGGTCAAACA
     3841 TTTAATTTAA ACGGTTTTGA CAAAAACTTC ACTAAATTTG TTTTTGAAAA AAATGAAAAT
     3901 GGTAATAAAT TAAATGAAGC TGTTAGTGCT ATTTTTCACG CAACTGATTT TATAAAAGAA
     3961 GCTTCAAATC CACTTAATAT GCTTGAAGAA AAACAAAAAG ATAAATACAA AGATGCAGGA
     4021 ATTTTTGCTG ATTTTGCAGT TATTGAAATA GATTTTGCAA AGCTTTTAAA TAATTCAGAC
     4081 TATAAGCACA CTATTTGAAG CGAATCTCAT GAAATATCTA ATAAATATAA GGATAAAAAA
     4141 GATGAATTAA TCAGTCTTAT TACTAATGAT TATGTAAAGA CTGGTAAAAA AATCCAATTT
     4201 GAATCAGAAT CTCTATTAGA TGATAAAAAA TATAAAACAT TTGATAGAAA ACTAGATTTT
     4261 AATCCAAATA TAGAAAAAGA ACTACAAGAT TATAAATACT TAAATAGTCT TTATATACTA
     4321 GGATATCCAA TAGCAGTTGA AGATTATTAT TTAGATAAAT ATGAAGATTA TAAACAATTA
     4381 CAAAGTAGAG AATATGATTA TTCTTTATGA GTAAATAGTG AATATAAATA TTATAAAAAT
     4441 CTAGTTAAAA AAGAAGGAAC CCCTCCTTCA TTTAAAGAAT ATGAAACAGA AAAAGGTAAT
     4501 TTCTTTTCAT ATCAAATAGG ATATAGATCG TTTATAGATA AACCTGGATT AACTGATGCA
     4561 TTTTTAGCAG CTCATAGAGT TGGTAAAAAG TTATATACAT TAAATGAAAA TGGTAAACCT
     4621 AAAAAATACT TTAATTATGG TTTAGAGATT TTACCAAGAT TTTATGCACC AAGTGGAGGG
     4681 GCTTCTGGAT CTAGTGTTAG AACTAAAGAT AATAAATTAT TAGCAGTGTT TCATGCAGCT
     4741 AATAATTCGG CAAAAACCGG ATTAGCCGCA GTGTTTAGAT CATATGGTTA TGATTATAAA
     4801 AACTTATTTG GTAAATATAA CCTAGGTCAA TATGATTTAA TTTATGGTGG TGGAAAAGAC
     4861 CAAGAAACTG GTAAATCATA TAGAGAAGTT ATGAACGAAA AATATAAAGA TAAAAACTTC
     4921 AAATCTGCAC TATTTAAAGA AGGTTTTGAA AAAGTACCAA GTGAGTTTGA ATTTAAAAAT
     4981 AAAGAAACTA TATAAGACGA AAGGGCCTCG TGATACGCCT ATTTTTATAG GTTAATGTCA
     5041 TGATAATAAT GGTTTCTTAG ACGTCAGGTG GCACTTTTCG GGGAAATGTG CGCGGAACCC
     5101 CTATTTGTTT ATTTTTCTAA ATACATTCAA ATATGTATCC GCTCATGAGA CAATAACCCT
     5161 GATAAATGCT TCAATAATAT TGAAAAAGGA AGAGTATGAG TATTCAACAT TTCCGTGTCG
     5221 CCCTTATTCC CTTTTTTGCG GCATTTTGCC TTCCTGTTTT TGCTCACCCA GAAACGCTGG
     5281 TGAAAGTAAA AGATGCTGAA GATCAGTTGG GTGCACGAGT GGGTTACATC GAACTGGATC
     5341 TCAACAGCGG TAAGATCCTT GAGAGTTTTC GCCCCGAAGA ACGTTTTCCA ATGATGAGCA
     5401 CTTTTAAAGT TCTGCTATGT GGCGCGGTAT TATCCCGTAT TGACGCCGGG CAAGAGCAAC
     5461 TCGGTCGCCG CATACACTAT TCTCAGAATG ACTTGGTTGA GTACTCACCA GTCACAGAAA
     5521 AGCATCTTAC GGATGGCATG ACAGTAAGAG AATTATGCAG TGCTGCCATA ACCATGAGTG
     5581 ATAACACTGC GGCCAACTTA CTTCTGACAA CGATCGGAGG ACCGAAGGAG CTAACCGCTT
     5641 TTTTGCACAA CATGGGGGAT CATGTAACTC GCCTTGATCG TTGGGAACCG GAGCTGAATG
     5701 AAGCCATACC AAACGACGAG CGTGACACCA CGATGCCTGT AGCAATGGCA ACAACGTTGC
     5761 GCAAACTATT AACTGGCGAA CTACTTACTC TAGCTTCCCG GCAACAATTA ATAGACTGGA
     5821 TGGAGGCGGA TAAAGTTGCA GGACCACTTC TGCGCTCGGC CCTTCCGGCT GGCTGGTTTA
     5881 TTGCTGATAA ATCTGGAGCC GGTGAGCGTG GGTCTCGCGG TATCATTGCA GCACTGGGGC
     5941 CAGATGGTAA GCCCTCCCGT ATCGTAGTTA TCTACACGAC GGGGAGTCAG GCAACTATGG
     6001 ATGAACGAAA TAGACAGATC GCTGAGATAG GTGCCTCACT GATTAAGCAT TGGTAACTGT
     6061 CAGACCAAGT TTACTCATAT ATACTTTAGA TTGATTTAAA ACTTCATTTT TAATTTAAAA
     6121 GGATCTAGGT GAAGATCCTT TTTGATAATC TCATGACCAA AATCCCTTAA CGTGAGTTTT
     6181 CGTTCCACTG AGCGTCAGAC CCCGTAGAAA AGATCAAAGG ATCTTCTTGA GATCCTTTTT
     6241 TTCTGCGCGT AATCTGCTGC TTGCAAACAA AAAAACCACC GCTACCAGCG GTGGTTTGTT
     6301 TGCCGGATCA AGAGCTACCA ACTCTTTTTC CGAAGGTAAC TGGCTTCAGC AGAGCGCAGA
     6361 TACCAAATAC TGTCCTTCTA GTGTAGCCGT AGTTAGGCCA CCACTTCAAG AACTCTGTAG
     6421 CACCGCCTAC ATACCTCGCT CTGCTAATCC TGTTACCAGT GGCTGCTGCC AGTGGCGATA
     6481 AGTCGTGTCT TACCGGGTTG GACTCAAGAC GATAGTTACC GGATAAGGCG CAGCGGTCGG
     6541 GCTGAACGGG GGGTTCGTGC ACACAGCCCA GCTTGGAGCG AACGACCTAC ACCGAACTGA
     6601 GATACCTACA GCGTGAGCAT TGAGAAAGCG CCACGCTTCC CGAAGGGAGA AAGGCGGACA
     6661 GGTATCCGGT AAGCGGCAGG GTCGGAACAG GAGAGCGCAC GAGGGAGCTT CCAGGGGGAA
     6721 ACGCCTGGTA TCTTTATAGT CCTGTCGGGT TTCGCCACCT CTGACTTGAG CGTCGATTTT
     6781 TGTGATGCTC GTCAGGGGGG CGGAGCCTAT GGAAAAACGC CAGCAACGCG GCCTTTTTAC
     6841 GGTTCCTGGC CTTTTGCTGG CCTTTTGCTC ACATGTTCTT TCCTGCGTTA TCCCCTGATT
     6901 CTGTGGATAA CCGTATTACC GCCTTTGAGT GAGCTGATAC CGCTCGCCGC AGCCGAACGA
     6961 CCGAGCGCAG CGAGTCAGTG AGCGAGGAAG CGGAAGAGCG CCCAATACGC AAACCGCCTC
     7021 TCCCCGCGCG TTGGCCGATT CATTAATGCA GCTGGCACGA CAGGTTTCCC GACTGGAAAG
     7081 CGGGCAGTGA GCGCAACGCA ATTAATGTGA GTTACCTCAC TCATTAGGCA CCCCAGGCTT
     7141 TACACTTTAT GCTTCCGGCT CGTATGTTGT GTGGAATTGT GAGCGGATAA CAATTTCACA
     7201 CAGGAAACAG CTATGACCAT GATTACGCCA AGCTCGGAAT TAACCCTCAC TAAAGGGAAC
     7261 AAAAGCTTGC ATGCCTGCAG AATTAAAAGT TAGTGAACAA GAAAACAGTG AAGCACCAGT
     7321 TTCTGAACCT GATAAACTGT CTAACAAAAC CATTCTATTT ATTGAAAAAT TCATAACTAC
     7381 TCCTTTTTTC TCTAAGTTTA TTTTATATAA ATAAGAGATT GTATTATATT ACTATTTCTA
     7441 ATATTATTTC TAAATTATTA TTAGTATGAA GTTAATTTGT GGATAACTTA CAAAAACCTA
     7501 AATTAATAAA GATTTTTTAt tattttgtta aaattttatt cttcaaaata tcaacagtct
     7561 tttttaattg tttgtctttt tttaacatac tttcaatttt tctttcagca ttaataactg
     7621 ttgtatggtc tctaccacct taagcaccag gttttctagt catacaccaa gttctaggac
     7681 cttcaggaac ttcaacatca gcagtaacag taaaacctaa tctttcataa aaaggtaaat
     7741 ttctaggagc actagtttct aaaaaagcag gaacaccagc tctttcagca gcttcaacac
     7801 caggtaaaac aacagcacta cctaaacctt taccttgatg atcaggacta acaccaacag
     7861 tagctaaaaa ccaagcaggt tctttaggtc tatgaggagc taataaacct tccatttgtt
     7921 gttgagcagc taatctacta ccacttaatt cagccattct aggaccaatt tcagcaaaaa
     7981 cagcaccagc ttcaacactt tcaggagtag tccaaacagc aacagcagca ccatcatcag
     8041 caacccaaac tttaccaata tctaaaccaa ctctagttaa aaataattct tgtaattcag
     8101 taactctttc aatatgtcta tcaggatcaa cagtatgtct agtagcagga taatcagcaa
     8161 aagcagcagc taaagttcta acagctctag gaacatcatc tctagtagct aatctaacag
     8221 taggtttata ttcagtcatT CAAAGGATCT TATATTTCCT TTCTCTATTA AGTAGTGTTT
     8281 TTATTAAAAG CAAATGTAAT TAAAATTACA TTGAATATAT AAGAGAAAAA TAACATTAAT
     8341 AATAATTATT AATTGCTTCT AACCCTACTT TATACAATTT ATATCTTTCT TTTTTTCTTT
     8401 CCCTTATAGT AGCAATTGTA CATAATTTTT TAAAAAAAAC AATAAATATT TCTTAAAAAA
     8461 ACAAAAAAAG ATTTTCCAAA TAAATTGCga ttcatcaata tttttgttaa ccattaaact
     8521 aagtttaagt tcttttaaaa tatcgtttac gttcatATTT ATCTCCAAAA ATATTATAAA
     8581 TTAAACACTT GTTAAAAATG TGGAAAACGT GGAAAAAATC CATATAATAT AGTTATATTA
     8641 ACACTTTCTA GAAATTAAAA ATCTTAATTA AAAGGTGTTA TTTATAACTT ATTCACTTAT
     8701 CCACAATTAG CTAATATTTT TGTTAGTAAT TTCTAGTTTT ATCTACATTT AATTGAGAAG
     8761 CTAAAAATTA AGTTTATAAG TGTATTTTTA AAGCAAAATA TTATATAATT AGGTGTGAAT
     8821 TATGTTATTT TTTTGTAAAG GAGGTAAGTA TTCGAATTCG CCCTATAGTG AGTCGTATTA
     8881 CAATTCACTG GCCGTCGTTT TACAACGTCG TGACTGGGAA AACCCTGGCG TTACCCAACT
     8941 TAATCGCCTT GCAGCACATC CCCCCTTCGC CAGCTGGCGT AATAGCGAAG AGGCCCGCAC
     9001 CGATCGCCCT TCCCAACAGT TGCGTAGCCT GAATGGCGAA TGGCGCGACG CGCCCTGTAG
     9061 CGGCGCATTA AGCGCGGCGG GTGTGGTGGT TACGCGCAGC GTGACCGCTA CACTTGCCAG
     9121 CGCCCTAGCG CCCGCTCCTT TCGCTTTCTT CCCTTCCTTT CTCGCCACGT TCGCCGGCTT
     9181 TCCCCGTCAA GCTCTAAATC GGGGGCTCCC TTTAGGGTTC CGATTTAGTG CTTTACGGCA
     9241 CCTCGACCCC AAAAAACTTG ATTAGGGTGA TGGTTCACGT AGTGGGCCAT CGCCCTGATA
     9301 GACGGTTTTT CGCCCTTTGA CGTTGGAGTC CACGTTCTTT AATAGTGGAC TCTTGTTCCA
     9361 AACTGGAACA ACACTCAACC CTATCTCGGT CTATTCTTTT GATTTATAAG GGATTTTGCC
     9421 GATTTCGGCC TATTGGTTAA AAAATGAGCT GATTTAACAA AAATTTAACG CGAATTTTAA
     9481 CAAAATATTA ACGTTTACAA TTTCCTGATG CGGTATTTTC TCCTTACGCA TCTGTGCGGT
     9541 ATTTCACACC GCATATGGTG CACTCTCAGT ACAATCTGCT CTGATGCCGC ATAGTTAAGC
     9601 CAGCCCCGAC ACCCGCCAAC ACCCGCTGAC GCGCCCTGAC GGGCTTGTCT GCTCCCGGCA
     9661 TCCGCTTACA GACAAGCTGT GACCGTCTCC GGGAGCTGCA TGTGTCAGAG GTTTTCACCG
     9721 TCATCACCGA AACGCGCGA
//
