# Supplementary material for: Functional surface expression of immunoglobulin cleavage systems in a candidate Mycoplasma vaccine chassis
Source: Commun Biol. 2024 Jun 28;7:779. doi: 10.1038/s42003-024-06497-8 (PMC11213901; doi:10.1038/s42003-024-06497-8)
Supplement: Supplementary file 5 — Supplementary Data 3 [file 42003_2024_6497_MOESM5_ESM.zip › Plasmids GB/pIVB09_MM2mhp.gb]

LOCUS       pIVB09_MM2mhp           9970 bp ds-DNA     circular     10-APR-2024
DEFINITION  .
FEATURES             Location/Qualifiers
     Promoter        1..245
                     /label="M/M2mhp Promoter"
     Pribnow box     194..199
                     /label="Putative -10"
     SD              235..240
                     /label="RBS"
     CDS             246..2744
                     /label="MIB2mhp"
     CDS             246..2744
                     /transl_table=4
                     /translation="MLFYLSKRKKIVLTGLTVAVIAAGMSFFANPQFSNFFRFNSQISYNSKAPSSVAKNDPNDLSFYSPVTNSEFDPLKKSQPKADLIKPLEEKKEDIKPQQIQKEEIKPEAEKESFDLITTPKTQTSQNPEQTQTETPKRVDAEYGYVTLDWSGLKVKAYVKKKPNRQYSTYDLQNDLANRKPYQAQVVDEVLSIEVTPEIREANRKNAAQALKNSVQGSAFSIYADTIAQGDDKVAAVVAQNYENYYKNMFLKWRELFENGDKVRDFLTQEGYNKYPDIKSKYESDLAKAEIEIRKAEAEVQKIYSERPPRTGFDGSGKETFTEENKIKLRDWQVKYNEAIKKQEAAKQLKEDAKNTKYAKLIYYLDYSKFVKNSKENDDYLSKGFTINPDNSNISVDAEGTLRSNSWSPLINQVTSVYKKDNETRRAFGYGSYWWRSGGQILDGTYEGWTKKDITSSQEYAKYSVSKSDGIEIAELTKNTDNTAQTARDKGVVITIDFSNESGYKKTKRLIEDLKKDGKQITSYRFFHIGKNDANQKFKDILETLPENLPQLELLFDNTNTSALLALENKKIDELTIYTEGNSLSDDWAINPWALKNTAWYNTNDYNVSFDYAPGTKVATRITFNSLAFDDSDYKGNGDYKRINDGLRMAYWTRNNEKVFQGSWGPGLSPDIKESENSYPTGLDLTRVKKMKSLKGLIFSDQQKSTNSKPRRLTRIGLYNDSENFEIPVDELNHAQFDVLDTHPMMRPKPKIFFANNSATKRIKVTGNGTLTSQGATNLRILLENGRQKHDDTKIFTDQRIIVDPSNSALAASLSSAGFQVDQSATSQIKFN*"
     primer          complement(320..339)
                     /label="SCRMM2mhp-R"
                     /note="sequence: GGGGATTAGCAAAAAAACTC"
     CDS             2758..5226
                     /label="MIP2mhp"
     CDS             2758..5226
                     /transl_table=4
                     /translation="MKKKSNFKLLLTKNWIIPSIFSFPFLISAACSNQKQQENKDSLDQNGQDLDKKEQKPAPSILKDQEITKENLDKLPIILKKIDGSTNFENLTIESVGNDFSRLEFETPNEDDQKLIDIKVLNKKYLNSDFETSLNEGALIFNLKISSKKNPEIVLEKDVPISGFRKSRSSEINFNYGKRFAPDSDNEWSQYFAKNNYQRYTYDAKKYMETLEKQLAYISGLPYFDIKSWRPEVKRNQEQINKYNEKAKELKLDSYEDALKKGFTMPVYDANGNVEGLKLLDRDEIPKGPAWWDLINRNENQASGLARYIPNEKYKKAALQTYSVYFAWPATIDDVGAEYIKPFLEGQRIGANPMQQTSRGTMWILDFVPPTDSSQQPTKWYFGTNNHVVESYKKNASHFSMTILKPEVGIRTKLKTAKGASDESYLTASFSRENLEQNAKTDNPQNKTAEYISPDDYGIPGIRIIYRATDFMTTSPKDFLSEADKKNEKYKDIEEFADFAVLEVDFSKFKVPDQYSSRNEFIKAITNDYYNKKEDHIKFLKTSYLKNYEKADTKLATTDNSKKENTDQLFIVGYPQATGDFFLDKYQDSYDYNHSKIGYSLWMNSESSFYNNLASDENNPESKSQDNANKGNYLSLNIGYRSFADKPGLADGFITVPKVGKELSKSTIMADPVHKKQVKKEVIENGKKIIKDLGELDVLNQKAYLGYGLYYIPRHFAPYGGASGSSIRNQNNELVGIYFVSNQTAKTGLAVAFRSEGFDYKGLYGKYNLPQYDLIYGGGKEQKTSFRQALETIYGSEFKTNLFKNGVKEIPADYKFNNSNSN*"
     primer          complement(5283..5301)
                     /label="SCRpIVBX-R"
                     /note="sequence: CACCTGACGTCTAAGAAAC"
     CDS             5625..6287
                     /label="AmpR"
     CDS             5625..6287
                     /label="Translation 5625-6287"
                     /translation="MSTFKVLLCGAVLSRIDAGQEQLGRRIHYSQNDLVEYSPVTEKHLTDGMTVRELCSAAITMSDNTAANLLLTTIGGPKELTAFLHNMGDHVTRLDRWEPELNEAIPNDERDTTMPVAMATTLRKLLTGELLTLASRQQLIDWMEADKVAGPLLRSALPAGWFIADKSGAGERGSRGIIAALGPDGKPSRIVVIYTTGSQATMDERNRQIAEIGASLIKHW*"
     rep_origin      6382..7064
                     /label="ColE1 origin"
     misc_feature    7147..7166
                     /label="MT85.2"
     promoter        7370..7400
                     /label="lac promoter"
     misc_binding    7404..7426
                     /label="LacO"
     primer_bind     7432..7452
                     /label="M13-rev"
     promoter        7469..7487
                     /label="T3 promoter"
     primer_bind     7470..7489
                     /label="T3"
     misc_feature    complement(7561..7605)
                     /label="dnaN 5'"
     CDS             complement(7561..7605)
                     /label="Translation 7605-7561"
                     /translation="MNFSINRMVLLDSLS"
     misc_feature    7561..7750
                     /label="oriC_Mferi_Right"
     misc_feature    complement(7610..7615)
                     /label="Shine-Delgarno"
     misc_feature    complement(7610..7618)
                     /label="dnaA box"
     misc_feature    complement(7654..7659)
                     /label="Pribnow box (-10)"
     misc_feature    complement(7709..7717)
                     /label="dnaA_box"
     misc_feature    complement(7751..7870)
                     /label="dnaA_Mferi_3'"
     misc_feature    complement(7871..8470)
                     /label="pac"
                     /note="vntifkey: 21 note: Pac"
     CDS             complement(7871..8470)
                     /label="Translation 8470-7871"
                     /translation="MTEYKPTVRLATRDDVPRAVRTLAAAFADYPATRHTVDPDRHIERVTELQELFLTRVGLDIGKVWVADDGAAVAVWTTPESVEAGAVFAEIGPRMAELSGSRLAAQQQMEGLLAPHRPKEPAWFLATVGVSPDHQGKGLGSAVVLPGVEAAERAGVPAFLETSAPRNLPFYERLGFTVTADVEVPEGPRTWCMTRKPGA*"
     misc_feature    complement(8471..8719)
                     /label="PS'"
     misc_feature    complement(8720..8787)
                     /label="dnaA_Mferi_5'"
     misc_feature    8788..9084
                     /label="oriC_Mferi_Left"
     RBS             complement(8793..8798)
                     /label="Shine-Delgarno"
     -10_region      complement(8804..8809)
                     /label=-10
     misc_feature    complement(8830..8838)
                     /label="dnaA_box"
     misc_feature    8901..8909
                     /label="dnaA_box"
     misc_feature    8928..8936
                     /label="dnaA_box"
     misc_feature    9035..9040
                     /label="Pribnow box (-10)"
     misc_feature    9039..9047
                     /label="dnaA box"
     misc_feature    9070..9075
                     /label="Shine-Delgarno"
     primer_bind     complement(9092..9119)
                     /label="T7"
     primer_bind     complement(9118..9135)
                     /label="M13-fwd"
     rep_origin      9279..9734
                     /label="M13 origin"
     rep_origin      9296..9602
                     /label="F1 ori"
     primer          9931..9950
                     /label="SCRpIVBX-F"
                     /note="sequence: ATGTGTCAGAGGTTTTCACC"
ORIGIN
        1 ACAGGTAAAA TTTATTTATT CTTTTAAAGT AGAAATTTTT TTATTTATAT TATATAATAA
       61 GGAGTTTAAA AGCAACTTAT CCAAATAGCA AAAATTTTTG TTTCTGGCTA AGTTAAAAAA
      121 TCTTAATTAT ACCATAAAAA ATTTAAAAAT TAAAAAAATT TTTATGAATC TGTGGTAGAA
      181 TTATATCTCA ATATATAATA TAAATAAGGA AAATTAAGCG GCTGACAGAA AAAAAGGAGA
      241 AAATTATGCT GTTTTATTTA TCGAAAAGAA AAAAAATTGT TTTGACCGGA CTTACAGTTG
      301 CTGTAATTGC AGCCGGAATG AGTTTTTTTG CTAATCCCCA GTTTAGTAAT TTTTTTCGCT
      361 TTAATTCACA GATTAGTTAT AATTCCAAAG CTCCCTCAAG TGTTGCTAAA AACGATCCAA
      421 ATGATCTAAG TTTTTATTCT CCTGTAACAA ATTCAGAATT TGACCCGCTT AAAAAAAGTC
      481 AGCCAAAAGC GGATCTAATC AAACCTCTTG AAGAAAAAAA AGAGGACATA AAACCTCAAC
      541 AAATCCAAAA AGAAGAAATA AAACCAGAAG CTGAAAAAGA AAGTTTTGAT CTAATTACTA
      601 CCCCAAAAAC GCAAACAAGC CAAAATCCAG AACAGACCCA AACTGAGACA CCAAAACGCG
      661 TTGATGCCGA ATATGGATAT GTCACCCTTG ATTGATCAGG CCTAAAAGTT AAAGCTTATG
      721 TCAAGAAAAA ACCAAATCGC CAGTATTCAA CTTATGATCT CCAAAATGAT TTAGCTAATC
      781 GCAAACCTTA CCAGGCCCAA GTTGTTGATG AAGTTCTAAG TATTGAAGTT ACCCCTGAAA
      841 TTCGGGAAGC AAACAGAAAA AATGCAGCCC AGGCTCTTAA AAATTCCGTT CAAGGCTCAG
      901 CTTTTAGTAT TTATGCTGAT ACAATCGCTC AAGGCGATGA TAAAGTTGCG GCAGTTGTTG
      961 CCCAAAATTA TGAAAATTAT TATAAAAATA TGTTTTTAAA ATGGCGGGAA TTATTTGAAA
     1021 ATGGCGATAA AGTAAGAGAT TTTCTAACCC AAGAAGGTTA TAATAAATAT CCGGATATCA
     1081 AAAGCAAATA TGAATCTGAT CTTGCCAAAG CCGAAATTGA AATCCGTAAA GCTGAAGCAG
     1141 AAGTCCAAAA AATCTACAGT GAAAGACCCC CAAGAACTGG ATTTGATGGC TCAGGAAAAG
     1201 AAACTTTTAC CGAAGAAAAT AAAATAAAAC TACGTGATTG ACAAGTAAAA TATAATGAAG
     1261 CAATCAAAAA ACAAGAAGCA GCAAAACAAT TAAAAGAAGA TGCAAAAAAT ACTAAATATG
     1321 CCAAGTTAAT TTATTATCTT GATTATTCTA AATTTGTTAA AAATTCAAAA GAAAATGATG
     1381 ACTATCTTTC AAAAGGATTT ACAATCAATC CGGATAATTC CAATATTTCC GTTGATGCTG
     1441 AAGGTACACT AAGGTCAAAT TCTTGATCAC CTTTGATTAA TCAAGTAACT TCAGTCTATA
     1501 AAAAAGATAA TGAAACCAGA CGAGCTTTTG GTTATGGAAG TTATTGATGA AGATCTGGGG
     1561 GCCAAATTCT TGATGGAACT TATGAAGGAT GAACTAAAAA AGATATTACT TCTTCGCAAG
     1621 AATATGCAAA ATATTCTGTA TCTAAATCAG ATGGAATCGA AATTGCCGAG CTGACCAAAA
     1681 ATACAGATAA TACTGCCCAA ACTGCTCGCG ATAAAGGGGT AGTAATCACA ATTGACTTTT
     1741 CAAATGAATC AGGGTATAAA AAAACAAAAA GACTAATCGA AGATCTTAAA AAAGATGGAA
     1801 AACAAATCAC CTCTTATCGT TTTTTTCATA TTGGAAAAAA CGATGCAAAC CAGAAATTCA
     1861 AGGATATTCT AGAAACTCTC CCAGAAAATT TACCCCAACT TGAACTTTTA TTTGATAATA
     1921 CAAATACTTC CGCCCTTTTA GCTTTAGAAA ATAAAAAAAT TGATGAACTT ACAATTTATA
     1981 CCGAAGGAAA TTCACTTTCT GATGACTGAG CAATTAACCC TTGAGCTCTA AAAAACACGG
     2041 CCTGATATAA TACAAACGAT TATAATGTTA GTTTTGATTA TGCTCCAGGA ACTAAAGTTG
     2101 CAACTAGAAT TACTTTTAAT TCTTTAGCTT TTGATGATAG TGACTATAAA GGAAATGGGG
     2161 ATTATAAAAG GATAAATGAT GGTCTAAGAA TGGCTTATTG AACTAGAAAT AATGAAAAAG
     2221 TTTTCCAAGG TAGCTGAGGT CCTGGCCTAA GTCCGGATAT TAAAGAATCC GAGAATTCTT
     2281 ATCCAACCGG ACTTGATCTT ACAAGGGTCA AAAAAATGAA ATCACTTAAA GGTCTAATTT
     2341 TCTCTGATCA ACAAAAATCT ACAAATTCAA AACCAAGAAG ACTAACTCGA ATTGGCCTTT
     2401 ATAATGACTC AGAAAATTTT GAAATTCCAG TTGATGAACT AAATCATGCC CAGTTTGATG
     2461 TCCTTGATAC CCATCCGATG ATGCGACCAA AACCAAAAAT TTTCTTTGCA AATAATTCAG
     2521 CAACAAAACG GATTAAAGTT ACAGGAAATG GGACTCTAAC TTCTCAGGGG GCAACTAATC
     2581 TCCGCATTCT TTTAGAAAAT GGTCGACAAA AACATGATGA TACAAAAATT TTTACTGATC
     2641 AAAGAATAAT TGTCGATCCT AGTAATTCTG CGCTTGCTGC TTCGCTTAGT TCAGCCGGAT
     2701 TTCAAGTTGA TCAGTCAGCA ACTTCGCAAA TTAAGTTTAA TTAATTAGGT AATAATTATG
     2761 AAAAAAAAGT CAAATTTTAA ACTTTTACTA ACAAAAAACT GGATAATTCC TAGTATTTTT
     2821 TCATTCCCTT TTTTGATCTC AGCTGCTTGT TCTAACCAAA AACAACAAGA AAATAAGGAT
     2881 TCTTTAGATC AAAACGGTCA AGATTTAGAC AAAAAAGAGC AAAAACCTGC ACCTTCAATT
     2941 CTAAAAGATC AAGAAATCAC CAAGGAAAAT TTAGACAAAC TACCAATTAT TCTAAAAAAA
     3001 ATTGACGGAT CTACTAATTT TGAAAATTTG ACCATTGAAT CAGTTGGTAA TGATTTTTCC
     3061 AGACTCGAAT TTGAAACTCC AAATGAAGAT GATCAAAAAT TAATTGATAT TAAAGTTTTA
     3121 AATAAAAAAT ATCTTAATAG TGATTTTGAA ACTAGTCTAA ATGAAGGGGC CCTAATTTTT
     3181 AATCTAAAAA TTTCTTCAAA GAAAAATCCT GAAATTGTCC TTGAAAAGGA TGTGCCAATT
     3241 TCAGGATTTC GAAAATCACG AAGTAGTGAA ATTAACTTTA ATTATGGCAA ACGCTTTGCC
     3301 CCTGATTCTG ATAATGAATG AAGTCAGTAT TTTGCCAAAA ATAATTATCA AAGATATACA
     3361 TATGATGCAA AAAAATACAT GGAAACTCTT GAAAAACAAC TTGCATATAT CTCTGGATTA
     3421 CCTTATTTTG ATATTAAATC TTGGCGCCCT GAAGTAAAAC GAAATCAAGA ACAAATTAAT
     3481 AAATATAATG AAAAGGCAAA AGAACTTAAA CTTGATAGCT ACGAAGATGC CCTAAAAAAA
     3541 GGCTTTACAA TGCCAGTCTA TGATGCTAAT GGTAATGTTG AAGGCCTTAA ACTTTTAGAT
     3601 CGCGATGAAA TTCCTAAAGG GCCGGCCTGA TGAGATCTAA TCAACCGAAA TGAGAATCAA
     3661 GCAAGCGGAC TTGCTCGCTA TATCCCAAAT GAAAAATATA AAAAAGCAGC CCTACAAACT
     3721 TATTCAGTTT ATTTTGCTTG GCCAGCAACA ATTGATGATG TTGGAGCTGA ATATATAAAA
     3781 CCTTTTCTTG AAGGTCAAAG AATTGGGGCT AACCCGATGC AGCAAACAAG CCGGGGAACA
     3841 ATGTGAATTC TTGATTTTGT CCCTCCAACT GATTCAAGTC AGCAACCAAC TAAATGATAT
     3901 TTTGGAACAA ATAATCACGT AGTTGAATCT TATAAAAAAA ATGCAAGTCA TTTTAGCATG
     3961 ACTATTTTAA AACCGGAAGT TGGAATTAGA ACCAAACTAA AAACTGCAAA AGGGGCAAGT
     4021 GATGAATCTT ATTTAACTGC TAGTTTTTCC CGAGAAAATT TAGAGCAAAA TGCTAAAACT
     4081 GATAATCCTC AAAATAAAAC CGCTGAGTAT ATCTCCCCTG ATGATTATGG AATTCCTGGA
     4141 ATTAGAATCA TCTATCGGGC AACCGATTTT ATGACAACTT CGCCAAAAGA TTTTTTATCA
     4201 GAAGCTGATA AAAAAAATGA AAAATATAAG GATATTGAAG AATTTGCTGA TTTTGCTGTC
     4261 CTTGAAGTTG ATTTTTCCAA ATTCAAAGTT CCCGATCAAT ATTCTTCCCG TAATGAATTT
     4321 ATCAAAGCAA TTACCAATGA CTATTATAAT AAAAAAGAGG ATCATATCAA ATTCTTAAAA
     4381 ACATCCTATC TTAAAAATTA TGAAAAAGCG GATACGAAAT TAGCAACAAC TGATAATTCC
     4441 AAAAAAGAGA ATACTGACCA ACTTTTTATT GTCGGATACC CGCAGGCAAC TGGTGATTTT
     4501 TTCCTTGATA AATATCAGGA TTCCTATGAT TATAATCACT CAAAAATCGG ATATTCTCTC
     4561 TGAATGAATT CTGAGTCTTC TTTTTATAAT AATTTAGCCA GCGATGAAAA TAATCCTGAA
     4621 TCAAAATCGC AAGATAATGC AAATAAAGGA AATTATCTTT CTTTAAATAT TGGTTATCGT
     4681 AGTTTTGCTG ATAAACCAGG ACTTGCCGAT GGTTTTATTA CAGTTCCAAA AGTTGGCAAA
     4741 GAACTTAGTA AATCAACAAT TATGGCTGAT CCTGTCCATA AAAAACAGGT AAAAAAAGAA
     4801 GTAATCGAAA ACGGGAAAAA AATAATCAAA GACCTTGGTG AACTCGATGT TTTAAATCAA
     4861 AAAGCTTATC TTGGTTATGG ACTTTATTAT ATTCCTAGAC ATTTTGCGCC ATATGGGGGG
     4921 GCCTCAGGAT CATCTATTCG GAATCAAAAT AATGAACTTG TCGGTATTTA TTTTGTTTCA
     4981 AATCAGACGG CAAAAACAGG GCTTGCGGTT GCTTTTAGAT CGGAAGGATT TGACTATAAG
     5041 GGTTTATATG GAAAATATAA TCTTCCCCAA TATGATTTAA TTTATGGCGG AGGTAAGGAG
     5101 CAAAAGACTT CGTTTCGACA AGCTCTTGAA ACTATTTATG GTAGCGAATT TAAAACAAAT
     5161 TTATTTAAAA ACGGGGTAAA AGAAATTCCG GCCGATTATA AATTTAATAA TTCAAATTCA
     5221 AATTAAGACG AAAGGGCCTC GTGATACGCC TATTTTTATA GGTTAATGTC ATGATAATAA
     5281 TGGTTTCTTA GACGTCAGGT GGCACTTTTC GGGGAAATGT GCGCGGAACC CCTATTTGTT
     5341 TATTTTTCTA AATACATTCA AATATGTATC CGCTCATGAG ACAATAACCC TGATAAATGC
     5401 TTCAATAATA TTGAAAAAGG AAGAGTATGA GTATTCAACA TTTCCGTGTC GCCCTTATTC
     5461 CCTTTTTTGC GGCATTTTGC CTTCCTGTTT TTGCTCACCC AGAAACGCTG GTGAAAGTAA
     5521 AAGATGCTGA AGATCAGTTG GGTGCACGAG TGGGTTACAT CGAACTGGAT CTCAACAGCG
     5581 GTAAGATCCT TGAGAGTTTT CGCCCCGAAG AACGTTTTCC AATGATGAGC ACTTTTAAAG
     5641 TTCTGCTATG TGGCGCGGTA TTATCCCGTA TTGACGCCGG GCAAGAGCAA CTCGGTCGCC
     5701 GCATACACTA TTCTCAGAAT GACTTGGTTG AGTACTCACC AGTCACAGAA AAGCATCTTA
     5761 CGGATGGCAT GACAGTAAGA GAATTATGCA GTGCTGCCAT AACCATGAGT GATAACACTG
     5821 CGGCCAACTT ACTTCTGACA ACGATCGGAG GACCGAAGGA GCTAACCGCT TTTTTGCACA
     5881 ACATGGGGGA TCATGTAACT CGCCTTGATC GTTGGGAACC GGAGCTGAAT GAAGCCATAC
     5941 CAAACGACGA GCGTGACACC ACGATGCCTG TAGCAATGGC AACAACGTTG CGCAAACTAT
     6001 TAACTGGCGA ACTACTTACT CTAGCTTCCC GGCAACAATT AATAGACTGG ATGGAGGCGG
     6061 ATAAAGTTGC AGGACCACTT CTGCGCTCGG CCCTTCCGGC TGGCTGGTTT ATTGCTGATA
     6121 AATCTGGAGC CGGTGAGCGT GGGTCTCGCG GTATCATTGC AGCACTGGGG CCAGATGGTA
     6181 AGCCCTCCCG TATCGTAGTT ATCTACACGA CGGGGAGTCA GGCAACTATG GATGAACGAA
     6241 ATAGACAGAT CGCTGAGATA GGTGCCTCAC TGATTAAGCA TTGGTAACTG TCAGACCAAG
     6301 TTTACTCATA TATACTTTAG ATTGATTTAA AACTTCATTT TTAATTTAAA AGGATCTAGG
     6361 TGAAGATCCT TTTTGATAAT CTCATGACCA AAATCCCTTA ACGTGAGTTT TCGTTCCACT
     6421 GAGCGTCAGA CCCCGTAGAA AAGATCAAAG GATCTTCTTG AGATCCTTTT TTTCTGCGCG
     6481 TAATCTGCTG CTTGCAAACA AAAAAACCAC CGCTACCAGC GGTGGTTTGT TTGCCGGATC
     6541 AAGAGCTACC AACTCTTTTT CCGAAGGTAA CTGGCTTCAG CAGAGCGCAG ATACCAAATA
     6601 CTGTCCTTCT AGTGTAGCCG TAGTTAGGCC ACCACTTCAA GAACTCTGTA GCACCGCCTA
     6661 CATACCTCGC TCTGCTAATC CTGTTACCAG TGGCTGCTGC CAGTGGCGAT AAGTCGTGTC
     6721 TTACCGGGTT GGACTCAAGA CGATAGTTAC CGGATAAGGC GCAGCGGTCG GGCTGAACGG
     6781 GGGGTTCGTG CACACAGCCC AGCTTGGAGC GAACGACCTA CACCGAACTG AGATACCTAC
     6841 AGCGTGAGCA TTGAGAAAGC GCCACGCTTC CCGAAGGGAG AAAGGCGGAC AGGTATCCGG
     6901 TAAGCGGCAG GGTCGGAACA GGAGAGCGCA CGAGGGAGCT TCCAGGGGGA AACGCCTGGT
     6961 ATCTTTATAG TCCTGTCGGG TTTCGCCACC TCTGACTTGA GCGTCGATTT TTGTGATGCT
     7021 CGTCAGGGGG GCGGAGCCTA TGGAAAAACG CCAGCAACGC GGCCTTTTTA CGGTTCCTGG
     7081 CCTTTTGCTG GCCTTTTGCT CACATGTTCT TTCCTGCGTT ATCCCCTGAT TCTGTGGATA
     7141 ACCGTATTAC CGCCTTTGAG TGAGCTGATA CCGCTCGCCG CAGCCGAACG ACCGAGCGCA
     7201 GCGAGTCAGT GAGCGAGGAA GCGGAAGAGC GCCCAATACG CAAACCGCCT CTCCCCGCGC
     7261 GTTGGCCGAT TCATTAATGC AGCTGGCACG ACAGGTTTCC CGACTGGAAA GCGGGCAGTG
     7321 AGCGCAACGC AATTAATGTG AGTTACCTCA CTCATTAGGC ACCCCAGGCT TTACACTTTA
     7381 TGCTTCCGGC TCGTATGTTG TGTGGAATTG TGAGCGGATA ACAATTTCAC ACAGGAAACA
     7441 GCTATGACCA TGATTACGCC AAGCTCGGAA TTAACCCTCA CTAAAGGGAA CAAAAGCTTG
     7501 CATGCCTGCA GAATTAAAAG TTAGTGAACA AGAAAACAGT GAAGCACCAG TTTCTGAACC
     7561 TGATAAACTG TCTAACAAAA CCATTCTATT TATTGAAAAA TTCATAACTA CTCCTTTTTT
     7621 CTCTAAGTTT ATTTTATATA AATAAGAGAT TGTATTATAT TACTATTTCT AATATTATTT
     7681 CTAAATTATT ATTAGTATGA AGTTAATTTG TGGATAACTT ACAAAAACCT AAATTAATAA
     7741 AGATTTTTTA ttattttgtt aaaattttat tcttcaaaat atcaacagtc ttttttaatt
     7801 gtttgtcttt ttttaacata ctttcaattt ttctttcagc attaataact gttgtatggt
     7861 ctctaccacc ttaagcacca ggttttctag tcatacacca agttctagga ccttcaggaa
     7921 cttcaacatc agcagtaaca gtaaaaccta atctttcata aaaaggtaaa tttctaggag
     7981 cactagtttc taaaaaagca ggaacaccag ctctttcagc agcttcaaca ccaggtaaaa
     8041 caacagcact acctaaacct ttaccttgat gatcaggact aacaccaaca gtagctaaaa
     8101 accaagcagg ttctttaggt ctatgaggag ctaataaacc ttccatttgt tgttgagcag
     8161 ctaatctact accacttaat tcagccattc taggaccaat ttcagcaaaa acagcaccag
     8221 cttcaacact ttcaggagta gtccaaacag caacagcagc accatcatca gcaacccaaa
     8281 ctttaccaat atctaaacca actctagtta aaaataattc ttgtaattca gtaactcttt
     8341 caatatgtct atcaggatca acagtatgtc tagtagcagg ataatcagca aaagcagcag
     8401 ctaaagttct aacagctcta ggaacatcat ctctagtagc taatctaaca gtaggtttat
     8461 attcagtcat TCAAAGGATC TTATATTTCC TTTCTCTATT AAGTAGTGTT TTTATTAAAA
     8521 GCAAATGTAA TTAAAATTAC ATTGAATATA TAAGAGAAAA ATAACATTAA TAATAATTAT
     8581 TAATTGCTTC TAACCCTACT TTATACAATT TATATCTTTC TTTTTTTCTT TCCCTTATAG
     8641 TAGCAATTGT ACATAATTTT TTAAAAAAAA CAATAAATAT TTCTTAAAAA AACAAAAAAA
     8701 GATTTTCCAA ATAAATTGCg attcatcaat atttttgtta accattaaac taagtttaag
     8761 ttcttttaaa atatcgttta cgttcatATT TATCTCCAAA AATATTATAA ATTAAACACT
     8821 TGTTAAAAAT GTGGAAAACG TGGAAAAAAT CCATATAATA TAGTTATATT AACACTTTCT
     8881 AGAAATTAAA AATCTTAATT AAAAGGTGTT ATTTATAACT TATTCACTTA TCCACAATTA
     8941 GCTAATATTT TTGTTAGTAA TTTCTAGTTT TATCTACATT TAATTGAGAA GCTAAAAATT
     9001 AAGTTTATAA GTGTATTTTT AAAGCAAAAT ATTATATAAT TAGGTGTGAA TTATGTTATT
     9061 TTTTTGTAAA GGAGGTAAGT ATTCGAATTC GCCCTATAGT GAGTCGTATT ACAATTCACT
     9121 GGCCGTCGTT TTACAACGTC GTGACTGGGA AAACCCTGGC GTTACCCAAC TTAATCGCCT
     9181 TGCAGCACAT CCCCCCTTCG CCAGCTGGCG TAATAGCGAA GAGGCCCGCA CCGATCGCCC
     9241 TTCCCAACAG TTGCGTAGCC TGAATGGCGA ATGGCGCGAC GCGCCCTGTA GCGGCGCATT
     9301 AAGCGCGGCG GGTGTGGTGG TTACGCGCAG CGTGACCGCT ACACTTGCCA GCGCCCTAGC
     9361 GCCCGCTCCT TTCGCTTTCT TCCCTTCCTT TCTCGCCACG TTCGCCGGCT TTCCCCGTCA
     9421 AGCTCTAAAT CGGGGGCTCC CTTTAGGGTT CCGATTTAGT GCTTTACGGC ACCTCGACCC
     9481 CAAAAAACTT GATTAGGGTG ATGGTTCACG TAGTGGGCCA TCGCCCTGAT AGACGGTTTT
     9541 TCGCCCTTTG ACGTTGGAGT CCACGTTCTT TAATAGTGGA CTCTTGTTCC AAACTGGAAC
     9601 AACACTCAAC CCTATCTCGG TCTATTCTTT TGATTTATAA GGGATTTTGC CGATTTCGGC
     9661 CTATTGGTTA AAAAATGAGC TGATTTAACA AAAATTTAAC GCGAATTTTA ACAAAATATT
     9721 AACGTTTACA ATTTCCTGAT GCGGTATTTT CTCCTTACGC ATCTGTGCGG TATTTCACAC
     9781 CGCATATGGT GCACTCTCAG TACAATCTGC TCTGATGCCG CATAGTTAAG CCAGCCCCGA
     9841 CACCCGCCAA CACCCGCTGA CGCGCCCTGA CGGGCTTGTC TGCTCCCGGC ATCCGCTTAC
     9901 AGACAAGCTG TGACCGTCTC CGGGAGCTGC ATGTGTCAGA GGTTTTCACC GTCATCACCG
     9961 AAACGCGCGA
//
