# Supplementary material for: Functional surface expression of immunoglobulin cleavage systems in a candidate Mycoplasma vaccine chassis
Source: Commun Biol. 2024 Jun 28;7:779. doi: 10.1038/s42003-024-06497-8 (PMC11213901; doi:10.1038/s42003-024-06497-8)
Supplement: Supplementary file 5 — Supplementary Data 3 [file 42003_2024_6497_MOESM5_ESM.zip › Plasmids GB/pIVB09_MM3mfe.gb]

LOCUS       pIVB09_MM3mfe           9710 bp ds-DNA     circular     10-APR-2024
DEFINITION  .
FEATURES             Location/Qualifiers
     Promoter        1..119
                     /label="M/M3mfe Promoter"
     Promoter        66..71
                     /label="Pribnow Box"
     RBS             107..111
                     /label="Putative SD"
     CDS             120..2366
                     /label="MIB3mfe"
     CDS             120..2366
                     /transl_table=4
                     /translation="MHIWKKKKNKILIMALVASLATSVSFGSVIYYSFSDANISFDTSSNGITDAELAPINNATNDAVVSNRDNKLKPSTERIIRETDSTERLVIPTVKKDEKNEAAKPELKPEIRRPDSNIVKPSVSRSTRTIVISGVEVEAEVEGPPGFHVHEEDKKRGIANPKRPYQNQSVGKILKVTVTEALRKGVISESLTGGEGYDSGAALFNNSIFNVFDKDLKNSDNVEKTLEELEAVANQNAGSYQNTLERYKRLLDSPNVVNFLKDDAKEKYKELNPKFKTNTQRYIWLIANLDKNKFTKIASTSEKYLEQGLTISPRSAFINEKGEIDSNGWGTPDEFNSVTSRIQKDNSSYRTFSYDSPYNRPSNLVESGNYPGWTKTDVTGTFAKDYGFDEGKGITISKLTRDKPSTAKDKINEGLVLEIDASKDYAYGKTKELIKKFKEKNQKITSYRIKNMGELNSAQNFIEILSELPDEIPQLELFFSDKATNTASLIALENKKIDDLSLYTDGNSLKRAWSYNPLALKNTAWINTIDYNVSAEYARGTKISTRITFNTLAFDEKDYKDGDYSRINDGLRMVYYARNNEPFFQGGHGPGLTPDKELGENSYPTGLDFTRIPKIRSLRGLIFEDQYNSSNRSRKITELTLHNTGSSFDISADELNNANLKHLSTGEGNPEKPKIYFSNGNETSSIKITGTTKLTDEGRENLNKYFEYGESFKGKPRTVQVESGSTDLEKQLREWGFNVSVSNGREFT*"
     Primer          complement(502..522)
                     /label="Specific Primer 1"
     CDS             2384..4966
                     /label="MIP3mfe"
     CDS             2384..4966
                     /label="Translation 2384-4966"
                     /translation="MRSLNKLLVLLSSSTLALPLTLIVACKPTKITSKPIDDKEFLEIVESIKTENDLLKYADIKFKDSRGSYISKDDVVPSRLEKNQIEITFKDKYKNQIFAQVVNINTEPNNDGLSGINDVKLSVQFKNTKTDTPKSISFIVTGLNKKGIVEPFRNSSINTMKYFDDAGGFDSYSRKTQKERFEYDNKKYIDELERQISPDKKPINLKTYRGLETSQDNINKFDQKAKDSNFDTYYNAALKGFTLPVYDEKGSVKGLQINDAPEVNKGPSTVDSLGRDRFKTNGLARTIPNESYKTVAIQTFQVSFTGHKDYAAEIEEAEDNIKLFKSWDDKQIQNYINIQLNQLRINFEDESEQIDKQIKATDSENTTILKNLNDQKDKLKTEYEKSKGDLSKLGKEGLVK*QEEQIEEYNRKKELKQFQTAEAGTL*IMDYLIEGNGKTPTKFYFGTNSHVAKALKDDVLSFSLTRLNSNISVGQTFNLNGYDKNFTKFVFTPKNSKKITDAVTTIFHATDFIKQENSPLQFLEPTQKKKYEKAGIFADFAVIEVDFEKLLKDNDYTHTV*SESKDITTSYEKDHNKLISNITNDYGGNGSKKVQFVSESLLDDSNYKKYDRKLDFDTKNSNEIDAYRKLESLYILGYPTANEDYYLDQYEDENQLKTKRYDFSL*VNSESKYYKKLGNKEGYTSSFKDYELEKGNFLSYQIGYRSFIDKPGLTDAFLAAHRVGKKLYKLNDKNNKEQPKEYFNYGLEILPRFYAPAGGASGSSVRTKDNKLLAVYHAANGVAKTGLAATFRSNGYNYKGLFGDYNLGQYDLIYGGGKDQETGKSYREAMKSKYSNAKSALFDKGFDHTPEEFKFRTPAK*"
     CDS             5365..6027
                     /label="AmpR"
     CDS             5365..6027
                     /label="Translation 5365-6027"
                     /translation="MSTFKVLLCGAVLSRIDAGQEQLGRRIHYSQNDLVEYSPVTEKHLTDGMTVRELCSAAITMSDNTAANLLLTTIGGPKELTAFLHNMGDHVTRLDRWEPELNEAIPNDERDTTMPVAMATTLRKLLTGELLTLASRQQLIDWMEADKVAGPLLRSALPAGWFIADKSGAGERGSRGIIAALGPDGKPSRIVVIYTTGSQATMDERNRQIAEIGASLIKHW*"
     rep_origin      6122..6804
                     /label="ColE1 origin"
     misc_feature    6887..6906
                     /label="MT85.2"
     promoter        7110..7140
                     /label="lac promoter"
     misc_binding    7144..7166
                     /label="LacO"
     primer_bind     7172..7192
                     /label="M13-rev"
     promoter        7209..7227
                     /label="T3 promoter"
     primer_bind     7210..7229
                     /label="T3"
     misc_feature    complement(7301..7345)
                     /label="dnaN 5'"
     CDS             complement(7301..7345)
                     /label="Translation 7345-7301"
                     /translation="MNFSINRMVLLDSLS"
     misc_feature    7301..7490
                     /label="oriC_Mferi_Right"
     misc_feature    complement(7350..7355)
                     /label="Shine-Delgarno"
     misc_feature    complement(7350..7358)
                     /label="dnaA box"
     misc_feature    complement(7394..7399)
                     /label="Pribnow box (-10)"
     misc_feature    complement(7449..7457)
                     /label="dnaA_box"
     misc_feature    complement(7491..7610)
                     /label="dnaA_Mferi_3'"
     misc_feature    complement(7611..8210)
                     /label="pac"
                     /note="vntifkey: 21 note: Pac"
     CDS             complement(7611..8210)
                     /label="Translation 8210-7611"
                     /translation="MTEYKPTVRLATRDDVPRAVRTLAAAFADYPATRHTVDPDRHIERVTELQELFLTRVGLDIGKVWVADDGAAVAVWTTPESVEAGAVFAEIGPRMAELSGSRLAAQQQMEGLLAPHRPKEPAWFLATVGVSPDHQGKGLGSAVVLPGVEAAERAGVPAFLETSAPRNLPFYERLGFTVTADVEVPEGPRTWCMTRKPGA*"
     misc_feature    complement(8211..8459)
                     /label="PS'"
     misc_feature    complement(8460..8527)
                     /label="dnaA_Mferi_5'"
     misc_feature    8528..8824
                     /label="oriC_Mferi_Left"
     RBS             complement(8533..8538)
                     /label="Shine-Delgarno"
     -10_region      complement(8544..8549)
                     /label=-10
     misc_feature    complement(8570..8578)
                     /label="dnaA_box"
     misc_feature    8641..8649
                     /label="dnaA_box"
     misc_feature    8668..8676
                     /label="dnaA_box"
     misc_feature    8775..8780
                     /label="Pribnow box (-10)"
     misc_feature    8779..8787
                     /label="dnaA box"
     misc_feature    8810..8815
                     /label="Shine-Delgarno"
     primer_bind     complement(8832..8859)
                     /label="T7"
     primer_bind     complement(8858..8875)
                     /label="M13-fwd"
     rep_origin      9019..9474
                     /label="M13 origin"
     rep_origin      9036..9342
                     /label="F1 ori"
ORIGIN
        1 GTAATTTATA TTTTTTAGAC AAAATGTGTT AAACCTGTAA CTTTTTGGTA ATCTTTTTAT
       61 AATGATATAA TCATTAATGA TTAGTATAAG TTATTTTGAT ATTTAAAGGA GTTGAAACTA
      121 TGCATATATG AAAGAAGAAG AAAAATAAAA TTCTAATAAT GGCTCTAGTT GCTAGTTTAG
      181 CTACTTCAGT TTCATTTGGT TCAGTTATTT ATTATTCATT TTCTGATGCA AATATTTCTT
      241 TTGATACATC ATCAAATGGA ATAACTGATG CTGAATTAGC TCCAATTAAT AATGCAACAA
      301 ATGATGCCGT AGTTTCAAAT AGAGATAATA AATTAAAACC AAGTACTGAA AGAATAATTA
      361 GAGAAACTGA TAGTACTGAA AGATTAGTAA TACCAACAGT TAAAAAAGAT GAAAAAAATG
      421 AAGCTGCAAA ACCTGAATTA AAACCTGAAA TTAGAAGACC AGATAGTAAT ATAGTAAAAC
      481 CAAGTGTAAG TAGATCTACA AGAACAATTG TTATAAGTGG AGTTGAGGTT GAAGCAGAAG
      541 TAGAAGGACC TCCAGGGTTT CATGTTCATG AAGAAGATAA AAAAAGAGGA ATAGCTAACC
      601 CTAAAAGACC ATATCAAAAC CAATCTGTTG GTAAAATTCT TAAAGTTACA GTAACTGAGG
      661 CATTAAGAAA AGGAGTTATT AGTGAATCAT TAACTGGTGG AGAAGGTTAT GATAGTGGTG
      721 CTGCTTTATT TAACAACAGT ATATTTAATG TATTTGATAA AGATTTAAAA AATAGTGATA
      781 ATGTAGAAAA AACTCTAGAA GAATTAGAAG CTGTTGCAAA TCAAAATGCT GGTTCTTATC
      841 AAAATACTTT AGAACGTTAT AAAAGATTAT TAGATTCGCC TAATGTTGTT AACTTTTTAA
      901 AAGATGATGC TAAAGAAAAA TACAAAGAAT TAAATCCAAA ATTTAAAACT AATACACAAA
      961 GATATATTTG ATTAATTGCT AATTTAGATA AAAATAAATT CACTAAAATT GCTTCGACTT
     1021 CTGAAAAATA TTTAGAACAA GGCTTAACAA TTTCACCAAG AAGTGCATTT ATTAATGAAA
     1081 AAGGTGAAAT TGATTCTAAT GGATGAGGAA CACCAGACGA ATTTAATAGT GTAACTTCAA
     1141 GAATTCAAAA AGATAATTCT AGTTATAGAA CATTTAGTTA TGATAGTCCA TATAATAGAC
     1201 CATCAAATTT AGTTGAAAGT GGAAATTATC CGGGTTGAAC AAAAACTGAT GTAACAGGCA
     1261 CATTTGCTAA GGATTATGGT TTTGATGAAG GCAAAGGAAT TACTATTAGT AAATTAACAA
     1321 GAGATAAACC ATCAACTGCT AAAGATAAAA TTAATGAAGG TTTAGTTTTA GAAATAGATG
     1381 CTTCAAAAGA TTATGCATAT GGTAAAACTA AAGAATTAAT CAAGAAATTT AAAGAAAAGA
     1441 ATCAAAAAAT CACTTCTTAT AGAATTAAAA ATATGGGTGA GCTAAATTCT GCTCAAAACT
     1501 TTATTGAAAT TCTTTCTGAA CTTCCAGATG AAATTCCACA ATTAGAGTTA TTCTTCTCTG
     1561 ATAAAGCAAC AAATACAGCT AGTTTGATTG CTTTAGAAAA CAAAAAAATT GATGACTTAT
     1621 CTTTATATAC AGATGGGAAC TCATTAAAAA GAGCTTGATC ATATAATCCA TTAGCTTTAA
     1681 AAAATACAGC TTGAATTAAT ACAATTGATT ATAATGTTAG TGCTGAATAT GCTAGAGGTA
     1741 CAAAAATAAG TACTAGAATC ACTTTTAATA CTTTAGCATT TGATGAAAAA GATTATAAAG
     1801 ATGGGGATTA TTCAAGAATT AATGATGGAT TAAGAATGGT GTATTATGCA AGAAATAATG
     1861 AACCATTCTT CCAAGGAGGA CACGGTCCAG GACTTACTCC TGATAAAGAG CTAGGTGAAA
     1921 ATAGTTATCC AACTGGATTA GACTTTACAA GAATACCTAA AATTAGATCG CTAAGAGGAT
     1981 TAATATTTGA AGATCAATAT AATTCATCTA ATAGATCAAG AAAAATTACA GAATTAACTT
     2041 TACATAATAC AGGTTCATCA TTTGACATAT CTGCTGATGA ATTAAATAAT GCTAATTTAA
     2101 AACATCTATC AACTGGAGAA GGAAACCCAG AAAAACCAAA AATTTACTTT AGTAATGGTA
     2161 ATGAAACTTC AAGTATTAAA ATAACTGGAA CTACTAAGCT AACTGATGAG GGAAGAGAAA
     2221 ATCTTAACAA GTACTTTGAA TATGGTGAAA GCTTTAAGGG AAAACCTAGA ACAGTACAAG
     2281 TCGAATCGGG ATCTACTGAT TTAGAAAAAC AACTAAGAGA ATGAGGATTT AATGTAAGCG
     2341 TATCTAATGG AAGAGAATTT ACATAATAAA GGAAGTAATA TTTATGAGAA GTCTTAACAA
     2401 ATTATTAGTT TTATTATCTT CTTCAACTTT AGCTTTACCA CTAACTTTAA TAGTTGCTTG
     2461 TAAACCTACA AAAATAACAT CAAAACCTAT TGATGATAAA GAATTTTTAG AAATTGTAGA
     2521 ATCTATTAAA ACTGAAAACG ATCTTTTAAA GTATGCTGAT ATTAAATTTA AAGATTCTAG
     2581 AGGTTCTTAT ATTAGTAAAG ATGATGTAGT ACCTAGTCGA TTAGAAAAAA ATCAAATTGA
     2641 AATAACTTTC AAAGATAAAT ATAAAAATCA AATTTTTGCA CAAGTTGTAA ATATAAATAC
     2701 TGAACCAAAT AATGATGGAT TATCAGGTAT AAATGATGTA AAACTTTCTG TTCAATTTAA
     2761 AAACACTAAA ACAGATACAC CTAAATCTAT AAGTTTTATA GTTACTGGTT TAAATAAAAA
     2821 AGGAATTGTT GAACCTTTTA GAAATAGTTC TATTAATACT ATGAAATATT TTGATGATGC
     2881 TGGTGGGTTT GATTCATATT CTAGAAAGAC ACAAAAAGAA AGATTTGAAT ATGATAACAA
     2941 AAAATATATA GACGAATTAG AACGTCAAAT TAGTCCTGAC AAAAAACCTA TTAATTTGAA
     3001 AACATATAGA GGTTTAGAAA CAAGCCAAGA TAATATTAAT AAGTTTGATC AAAAAGCAAA
     3061 AGATAGTAAT TTTGATACCT ATTATAATGC TGCCTTAAAA GGATTTACCT TACCAGTTTA
     3121 TGACGAAAAA GGTTCTGTTA AAGGCCTTCA AATTAACGAT GCTCCTGAAG TGAATAAAGG
     3181 GCCTTCTACA GTTGATTCAT TAGGAAGAGA TCGATTTAAA ACTAATGGAT TAGCTAGAAC
     3241 TATTCCAAAT GAATCCTACA AAACTGTTGC CATTCAAACC TTTCAAGTAA GTTTTACAGG
     3301 ACATAAAGAC TATGCTGCTG AAATTGAAGA AGCTGAAGAT AATATTAAGT TATTTAAATC
     3361 TTGGGATGAC AAGCAAATTC AAAATTACAT TAATATTCAA TTAAATCAAT TAAGAATAAA
     3421 TTTTGAGGAT GAATCTGAAC AAATAGATAA ACAAATAAAG GCAACAGATA GTGAAAATAC
     3481 AACTATATTA AAAAATCTTA ACGATCAAAA AGATAAATTA AAAACAGAAT ATGAAAAAAG
     3541 TAAAGGTGAT TTATCTAAAC TAGGTAAAGA AGGTTTAGTT AAATGACAAG AAGAACAAAT
     3601 AGAAGAATAT AATAGAAAAA AAGAATTAAA GCAATTTCAA ACAGCTGAAG CTGGGACATT
     3661 GTGAATAATG GATTATCTAA TAGAAGGCAA CGGAAAGACT CCAACAAAGT TTTATTTTGG
     3721 AACAAACTCT CACGTTGCAA AAGCGCTTAA AGACGACGTG TTATCATTTT CATTAACTAG
     3781 ATTAAATTCA AATATTAGTG TTGGACAAAC ATTTAATTTG AATGGTTATG ATAAAAACTT
     3841 TACTAAATTT GTATTTACAC CAAAAAATAG TAAAAAAATA ACTGATGCTG TTACAACTAT
     3901 TTTTCATGCT ACCGATTTTA TAAAACAAGA AAATAGTCCT TTACAATTCC TAGAACCTAC
     3961 TCAAAAGAAA AAATATGAAA AAGCTGGAAT ATTTGCTGAC TTTGCTGTTA TTGAAGTAGA
     4021 TTTTGAAAAA TTATTAAAGG ATAATGATTA TACTCATACA GTTTGAAGTG AATCAAAAGA
     4081 TATTACAACT AGTTATGAAA AAGATCATAA TAAATTAATC TCTAATATTA CTAATGATTA
     4141 TGGAGGCAAT GGTTCTAAAA AGGTTCAATT TGTTTCTGAA TCATTACTAG ATGATAGTAA
     4201 TTATAAAAAG TATGATAGAA AATTAGATTT CGATACAAAA AATTCAAATG AAATAGACGC
     4261 ATATAGAAAG TTAGAAAGTC TATATATATT AGGTTATCCA ACAGCAAATG AAGATTATTA
     4321 TTTAGACCAA TACGAAGATG AGAATCAATT AAAAACTAAA AGATATGATT TTTCATTATG
     4381 AGTAAATAGC GAGTCTAAAT ACTATAAAAA ACTTGGTAAT AAAGAAGGTT ATACAAGTTC
     4441 ATTCAAAGAC TATGAACTAG AAAAAGGAAA CTTTTTATCA TATCAAATTG GATATAGATC
     4501 ATTTATAGAT AAGCCTGGAT TAACCGATGC ATTTTTAGCA GCTCATAGAG TGGGTAAAAA
     4561 ATTATATAAA CTAAATGATA AAAATAATAA AGAACAACCA AAAGAATACT TTAACTATGG
     4621 TTTAGAAATA CTCCCTAGAT TTTATGCACC AGCCGGAGGA GCGTCTGGTT CTAGTGTTAG
     4681 AACTAAGGAT AATAAATTAT TAGCAGTATA TCACGCTGCT AATGGTGTAG CCAAAACTGG
     4741 TTTAGCTGCT ACATTTAGAT CAAATGGTTA TAACTATAAA GGTCTATTTG GCGATTATAA
     4801 TTTAGGCCAA TACGATCTAA TTTATGGTGG TGGAAAAGAT CAAGAAACTG GAAAATCATA
     4861 TAGGGAAGCA ATGAAATCTA AATATAGTAA TGCAAAGAGT GCATTATTTG ATAAAGGTTT
     4921 TGATCACACC CCTGAAGAAT TCAAATTTAG AACCCCTGCC AAATAAGACG AAAGGGCCTC
     4981 GTGATACGCC TATTTTTATA GGTTAATGTC ATGATAATAA TGGTTTCTTA GACGTCAGGT
     5041 GGCACTTTTC GGGGAAATGT GCGCGGAACC CCTATTTGTT TATTTTTCTA AATACATTCA
     5101 AATATGTATC CGCTCATGAG ACAATAACCC TGATAAATGC TTCAATAATA TTGAAAAAGG
     5161 AAGAGTATGA GTATTCAACA TTTCCGTGTC GCCCTTATTC CCTTTTTTGC GGCATTTTGC
     5221 CTTCCTGTTT TTGCTCACCC AGAAACGCTG GTGAAAGTAA AAGATGCTGA AGATCAGTTG
     5281 GGTGCACGAG TGGGTTACAT CGAACTGGAT CTCAACAGCG GTAAGATCCT TGAGAGTTTT
     5341 CGCCCCGAAG AACGTTTTCC AATGATGAGC ACTTTTAAAG TTCTGCTATG TGGCGCGGTA
     5401 TTATCCCGTA TTGACGCCGG GCAAGAGCAA CTCGGTCGCC GCATACACTA TTCTCAGAAT
     5461 GACTTGGTTG AGTACTCACC AGTCACAGAA AAGCATCTTA CGGATGGCAT GACAGTAAGA
     5521 GAATTATGCA GTGCTGCCAT AACCATGAGT GATAACACTG CGGCCAACTT ACTTCTGACA
     5581 ACGATCGGAG GACCGAAGGA GCTAACCGCT TTTTTGCACA ACATGGGGGA TCATGTAACT
     5641 CGCCTTGATC GTTGGGAACC GGAGCTGAAT GAAGCCATAC CAAACGACGA GCGTGACACC
     5701 ACGATGCCTG TAGCAATGGC AACAACGTTG CGCAAACTAT TAACTGGCGA ACTACTTACT
     5761 CTAGCTTCCC GGCAACAATT AATAGACTGG ATGGAGGCGG ATAAAGTTGC AGGACCACTT
     5821 CTGCGCTCGG CCCTTCCGGC TGGCTGGTTT ATTGCTGATA AATCTGGAGC CGGTGAGCGT
     5881 GGGTCTCGCG GTATCATTGC AGCACTGGGG CCAGATGGTA AGCCCTCCCG TATCGTAGTT
     5941 ATCTACACGA CGGGGAGTCA GGCAACTATG GATGAACGAA ATAGACAGAT CGCTGAGATA
     6001 GGTGCCTCAC TGATTAAGCA TTGGTAACTG TCAGACCAAG TTTACTCATA TATACTTTAG
     6061 ATTGATTTAA AACTTCATTT TTAATTTAAA AGGATCTAGG TGAAGATCCT TTTTGATAAT
     6121 CTCATGACCA AAATCCCTTA ACGTGAGTTT TCGTTCCACT GAGCGTCAGA CCCCGTAGAA
     6181 AAGATCAAAG GATCTTCTTG AGATCCTTTT TTTCTGCGCG TAATCTGCTG CTTGCAAACA
     6241 AAAAAACCAC CGCTACCAGC GGTGGTTTGT TTGCCGGATC AAGAGCTACC AACTCTTTTT
     6301 CCGAAGGTAA CTGGCTTCAG CAGAGCGCAG ATACCAAATA CTGTCCTTCT AGTGTAGCCG
     6361 TAGTTAGGCC ACCACTTCAA GAACTCTGTA GCACCGCCTA CATACCTCGC TCTGCTAATC
     6421 CTGTTACCAG TGGCTGCTGC CAGTGGCGAT AAGTCGTGTC TTACCGGGTT GGACTCAAGA
     6481 CGATAGTTAC CGGATAAGGC GCAGCGGTCG GGCTGAACGG GGGGTTCGTG CACACAGCCC
     6541 AGCTTGGAGC GAACGACCTA CACCGAACTG AGATACCTAC AGCGTGAGCA TTGAGAAAGC
     6601 GCCACGCTTC CCGAAGGGAG AAAGGCGGAC AGGTATCCGG TAAGCGGCAG GGTCGGAACA
     6661 GGAGAGCGCA CGAGGGAGCT TCCAGGGGGA AACGCCTGGT ATCTTTATAG TCCTGTCGGG
     6721 TTTCGCCACC TCTGACTTGA GCGTCGATTT TTGTGATGCT CGTCAGGGGG GCGGAGCCTA
     6781 TGGAAAAACG CCAGCAACGC GGCCTTTTTA CGGTTCCTGG CCTTTTGCTG GCCTTTTGCT
     6841 CACATGTTCT TTCCTGCGTT ATCCCCTGAT TCTGTGGATA ACCGTATTAC CGCCTTTGAG
     6901 TGAGCTGATA CCGCTCGCCG CAGCCGAACG ACCGAGCGCA GCGAGTCAGT GAGCGAGGAA
     6961 GCGGAAGAGC GCCCAATACG CAAACCGCCT CTCCCCGCGC GTTGGCCGAT TCATTAATGC
     7021 AGCTGGCACG ACAGGTTTCC CGACTGGAAA GCGGGCAGTG AGCGCAACGC AATTAATGTG
     7081 AGTTACCTCA CTCATTAGGC ACCCCAGGCT TTACACTTTA TGCTTCCGGC TCGTATGTTG
     7141 TGTGGAATTG TGAGCGGATA ACAATTTCAC ACAGGAAACA GCTATGACCA TGATTACGCC
     7201 AAGCTCGGAA TTAACCCTCA CTAAAGGGAA CAAAAGCTTG CATGCCTGCA GAATTAAAAG
     7261 TTAGTGAACA AGAAAACAGT GAAGCACCAG TTTCTGAACC TGATAAACTG TCTAACAAAA
     7321 CCATTCTATT TATTGAAAAA TTCATAACTA CTCCTTTTTT CTCTAAGTTT ATTTTATATA
     7381 AATAAGAGAT TGTATTATAT TACTATTTCT AATATTATTT CTAAATTATT ATTAGTATGA
     7441 AGTTAATTTG TGGATAACTT ACAAAAACCT AAATTAATAA AGATTTTTTA ttattttgtt
     7501 aaaattttat tcttcaaaat atcaacagtc ttttttaatt gtttgtcttt ttttaacata
     7561 ctttcaattt ttctttcagc attaataact gttgtatggt ctctaccacc ttaagcacca
     7621 ggttttctag tcatacacca agttctagga ccttcaggaa cttcaacatc agcagtaaca
     7681 gtaaaaccta atctttcata aaaaggtaaa tttctaggag cactagtttc taaaaaagca
     7741 ggaacaccag ctctttcagc agcttcaaca ccaggtaaaa caacagcact acctaaacct
     7801 ttaccttgat gatcaggact aacaccaaca gtagctaaaa accaagcagg ttctttaggt
     7861 ctatgaggag ctaataaacc ttccatttgt tgttgagcag ctaatctact accacttaat
     7921 tcagccattc taggaccaat ttcagcaaaa acagcaccag cttcaacact ttcaggagta
     7981 gtccaaacag caacagcagc accatcatca gcaacccaaa ctttaccaat atctaaacca
     8041 actctagtta aaaataattc ttgtaattca gtaactcttt caatatgtct atcaggatca
     8101 acagtatgtc tagtagcagg ataatcagca aaagcagcag ctaaagttct aacagctcta
     8161 ggaacatcat ctctagtagc taatctaaca gtaggtttat attcagtcat TCAAAGGATC
     8221 TTATATTTCC TTTCTCTATT AAGTAGTGTT TTTATTAAAA GCAAATGTAA TTAAAATTAC
     8281 ATTGAATATA TAAGAGAAAA ATAACATTAA TAATAATTAT TAATTGCTTC TAACCCTACT
     8341 TTATACAATT TATATCTTTC TTTTTTTCTT TCCCTTATAG TAGCAATTGT ACATAATTTT
     8401 TTAAAAAAAA CAATAAATAT TTCTTAAAAA AACAAAAAAA GATTTTCCAA ATAAATTGCg
     8461 attcatcaat atttttgtta accattaaac taagtttaag ttcttttaaa atatcgttta
     8521 cgttcatATT TATCTCCAAA AATATTATAA ATTAAACACT TGTTAAAAAT GTGGAAAACG
     8581 TGGAAAAAAT CCATATAATA TAGTTATATT AACACTTTCT AGAAATTAAA AATCTTAATT
     8641 AAAAGGTGTT ATTTATAACT TATTCACTTA TCCACAATTA GCTAATATTT TTGTTAGTAA
     8701 TTTCTAGTTT TATCTACATT TAATTGAGAA GCTAAAAATT AAGTTTATAA GTGTATTTTT
     8761 AAAGCAAAAT ATTATATAAT TAGGTGTGAA TTATGTTATT TTTTTGTAAA GGAGGTAAGT
     8821 ATTCGAATTC GCCCTATAGT GAGTCGTATT ACAATTCACT GGCCGTCGTT TTACAACGTC
     8881 GTGACTGGGA AAACCCTGGC GTTACCCAAC TTAATCGCCT TGCAGCACAT CCCCCCTTCG
     8941 CCAGCTGGCG TAATAGCGAA GAGGCCCGCA CCGATCGCCC TTCCCAACAG TTGCGTAGCC
     9001 TGAATGGCGA ATGGCGCGAC GCGCCCTGTA GCGGCGCATT AAGCGCGGCG GGTGTGGTGG
     9061 TTACGCGCAG CGTGACCGCT ACACTTGCCA GCGCCCTAGC GCCCGCTCCT TTCGCTTTCT
     9121 TCCCTTCCTT TCTCGCCACG TTCGCCGGCT TTCCCCGTCA AGCTCTAAAT CGGGGGCTCC
     9181 CTTTAGGGTT CCGATTTAGT GCTTTACGGC ACCTCGACCC CAAAAAACTT GATTAGGGTG
     9241 ATGGTTCACG TAGTGGGCCA TCGCCCTGAT AGACGGTTTT TCGCCCTTTG ACGTTGGAGT
     9301 CCACGTTCTT TAATAGTGGA CTCTTGTTCC AAACTGGAAC AACACTCAAC CCTATCTCGG
     9361 TCTATTCTTT TGATTTATAA GGGATTTTGC CGATTTCGGC CTATTGGTTA AAAAATGAGC
     9421 TGATTTAACA AAAATTTAAC GCGAATTTTA ACAAAATATT AACGTTTACA ATTTCCTGAT
     9481 GCGGTATTTT CTCCTTACGC ATCTGTGCGG TATTTCACAC CGCATATGGT GCACTCTCAG
     9541 TACAATCTGC TCTGATGCCG CATAGTTAAG CCAGCCCCGA CACCCGCCAA CACCCGCTGA
     9601 CGCGCCCTGA CGGGCTTGTC TGCTCCCGGC ATCCGCTTAC AGACAAGCTG TGACCGTCTC
     9661 CGGGAGCTGC ATGTGTCAGA GGTTTTCACC GTCATCACCG AAACGCGCGA
//
