# Supplementary material for: Functional surface expression of immunoglobulin cleavage systems in a candidate Mycoplasma vaccine chassis
Source: Commun Biol. 2024 Jun 28;7:779. doi: 10.1038/s42003-024-06497-8 (PMC11213901; doi:10.1038/s42003-024-06497-8)
Supplement: Supplementary file 5 — Supplementary Data 3 [file 42003_2024_6497_MOESM5_ESM.zip › Plasmids GB/pIVB09_MM4mfe.gb]

LOCUS       pIVB09_MM4mfe           9803 bp ds-DNA     circular     10-APR-2024
DEFINITION  .
FEATURES             Location/Qualifiers
     Promoter        1..211
                     /label="M/M4mfe Promoter"
     Promoter        60..65
                     /label="Pribnow box"
     misc_feature    199..205
                     /label="SD"
     primer          212..248
                     /label="MIBMIP4- Pivb20-F"
                     /note="sequence: gtgtattttttaagaaagaaaaaaaataaaattttag"
     CDS             212..2464
                     /label="MIB4mfe"
     CDS             212..2464
                     /transl_table=4
                     /translation="VYFLRKKKNKILVLALVSSLATSASFGSVIYYSFSDANISFDTSSNGITDAELAPINNAADDAIVSNRDNKLKPSPERIIKEAEKKIEEKIIIPPAKKEEKIEAAKPIPKPVVKKPDAPLSSPKITRRRQKITISGIEVEAEIEGPPSFVVHKRDKDRGIANPTRPYQNHTVNKILNVTVTKELKEKVAQDALTGGTGYDEGAGLFNNSLFNVFKAEFDSSKKLDDILSSLEAVAHQNSGTFQNTLERYKKLLDSGNVTKFLTKKGQEEYPKLKSKFQTKNQEYIWLIANLDQSKFTKIASTSEKYLEKGLTISPRSAFINENGEIDSNGWGPPDEYNTVTSRLRKDNSEYRVFDYDEYYNRSSDRIENGTYPGWVKEDVSDKYASKYDFKPGDGIRFSQLERINPNPAEGKINSGLVLDLDVSNDVAYKKSKDLIEKLHKDNVKVTSYRIKNMGAKNSDQAFKDILAALPNNIQQLELFFSDKATNTASLIALENKSIKELSLYTNGNSLKKGWSYNPLALRNTTWINTIDYNVSAEYPTYPPITTRITFNTLAFDQEDFKNGSYERINDGLRMVYYARNNEPFFQGGHGPGLSPDDKLGQNSYPTGLDFSRVTGIKSLKGLRFDDDLNTSNEPRKITELTLYNNNDYFEISSEELNVANLEHLSTGEGNPEKPKIYFSNGTTTTKIRISGKTKLNDEGKRNLDKYLDYNETIKNSGKQIQVSSDATELKEQLSSWGYNVITASDRAFT*"
     CDS             2486..5059
                     /label="MIP4mfe"
     CDS             2486..5059
                     /label="Translation 2486-5059"
                     /translation="MKRLNKLLMYASSSTLLLPITLLVACTPSKVVSRPIDDNVFNKLINSIKTEEDLLKYADIKFKDQRGSETSKGNILPSQLKKEDVTITFKGKYSGQIFTEVLNVNVINQDSSSRNKVNIFVQFTNKKTGTKIPISFVVSGLNENGDFDFSGTRIINDLDYFGGLSGFNDYSSKTQEQRFDYDNLRYTTGLKNHLSSGTGTVDLRKLRGLDTKEEQIRTFDKLAKEVKFDSYYNAALKGFTLPVYDSSGKFKGLSVNDGPEIGKIASHVDSLGRTEKAKTNGLARTIPNDTYRTAAIQTYQVNFTIYKDYAKEIEEAEDNIQLFSK*DETQIQSYISAQLNQLRLNFEEEVSQIEREFSQPLDGRTTIIENLNKRKSEITAQYEKNIKEISTLNKDNLVE*QKKEIEKYKKKKEEKIFQTSESGTM*IMDYIDINNPTKFYFGTNSHVAKGIRDDMVSFSLTRLNSDIKVGQTFGLNSADKNFTKFTFAPAKKEKKLNEAVKAIFHATDFIKKESSPLSLLKDDQKTKYGEAGLFADFAVVEIDFEKLLDTNNFSRTV*TDSSDISSKYQDNKNELIKTITNNYAMSDKKINFVSESLLDDINYKKFDRKLDFNPENADELKAYRDLNSLYIVGYPTSNEDYYLDQYEDEKQLKNKKYDFSL*INNEYKYYKKIVNGEGVSSSFKDYELEKGNFFSYQIGYRSFINKPGLTDAFLAANKVGKKLYSLDEENKGKTKKYFNYGLEILPRFYAPAGGASGSSVRTKDNKLLAVYHAANGSAKTGLAAVFRSNGYDYKDLFGSYKLGQYDLIYGGGKDQEKGKSYREALLKKYNNSMKSALFPKGFDEKEIPSEFKFDNKK*"
     primer          4830..4854
                     /label="Mf0535jctFg7-F"
                     /note="sequence: TAGCAGCTGTATTTAGATCTAATGG"
     primer          4901..4927
                     /label="Verif-pIVB03-GmR-1-MIBMIP-F"
                     /note="sequence: gatttaatttatggtggtggaaaagac"
     primer          complement(5027..5051)
                     /label="Mf0535jctFg8-R"
                     /note="sequence: TGTTATCGAATTTAAACTCACTAGG"
     primer          complement(5031..5059)
                     /label="MIBMIP4- Pivb20-R"
                     /note="sequence: AGATGCGTAAGGAGAAAATACCGCATCAGGttattttttgttatcgaatttaaactcac"
     primer          complement(5116..5134)
                     /label="SCRpIVBX-R"
                     /note="sequence: CACCTGACGTCTAAGAAAC"
     CDS             5458..6120
                     /label="AmpR"
     CDS             5458..6120
                     /label="Translation 5458-6120"
                     /translation="MSTFKVLLCGAVLSRIDAGQEQLGRRIHYSQNDLVEYSPVTEKHLTDGMTVRELCSAAITMSDNTAANLLLTTIGGPKELTAFLHNMGDHVTRLDRWEPELNEAIPNDERDTTMPVAMATTLRKLLTGELLTLASRQQLIDWMEADKVAGPLLRSALPAGWFIADKSGAGERGSRGIIAALGPDGKPSRIVVIYTTGSQATMDERNRQIAEIGASLIKHW*"
     primer          complement(6095..6115)
                     /label="p414-R2"
                     /note="sequence: AATGCTTAATCAGTGAGGCAC"
     rep_origin      6215..6897
                     /label="ColE1 origin"
     misc_feature    6980..6999
                     /label="MT85.2"
     promoter        7203..7233
                     /label="lac promoter"
     misc_binding    7237..7259
                     /label="LacO"
     primer          7245..7266
                     /label="p414-F1"
                     /note="sequence: GAGCGGATAACAATTTCACACA"
     primer_bind     7265..7285
                     /label="M13-rev"
     promoter        7302..7320
                     /label="T3 promoter"
     primer_bind     7303..7322
                     /label="T3"
     misc_feature    complement(7394..7438)
                     /label="dnaN 5'"
     CDS             complement(7394..7438)
                     /label="Translation 7438-7394"
                     /translation="MNFSINRMVLLDSLS"
     misc_feature    7394..7583
                     /label="oriC_Mferi_Right"
     misc_feature    complement(7443..7448)
                     /label="Shine-Delgarno"
     misc_feature    complement(7443..7451)
                     /label="dnaA box"
     misc_feature    complement(7487..7492)
                     /label="Pribnow box (-10)"
     misc_feature    complement(7542..7550)
                     /label="dnaA_box"
     misc_feature    complement(7584..7703)
                     /label="dnaA_Mferi_3'"
     misc_feature    complement(7704..8303)
                     /label="pac"
                     /note="vntifkey: 21 note: Pac"
     CDS             complement(7704..8303)
                     /label="Translation 8303-7704"
                     /translation="MTEYKPTVRLATRDDVPRAVRTLAAAFADYPATRHTVDPDRHIERVTELQELFLTRVGLDIGKVWVADDGAAVAVWTTPESVEAGAVFAEIGPRMAELSGSRLAAQQQMEGLLAPHRPKEPAWFLATVGVSPDHQGKGLGSAVVLPGVEAAERAGVPAFLETSAPRNLPFYERLGFTVTADVEVPEGPRTWCMTRKPGA*"
     primer          7750..7772
                     /label="YCP.puro-R"
                     /note="sequence: GGAACTTCAACATCAGCAGTAAC"
     primer          complement(8053..8079)
                     /label="YCP.puro-F2"
                     /note="sequence: TTGGACTACTCCTGAAAGTGTTGAAGC"
     misc_feature    complement(8304..8552)
                     /label="PS'"
     misc_feature    complement(8553..8620)
                     /label="dnaA_Mferi_5'"
     misc_feature    8621..8917
                     /label="oriC_Mferi_Left"
     RBS             complement(8626..8631)
                     /label="Shine-Delgarno"
     -10_region      complement(8637..8642)
                     /label=-10
     misc_feature    complement(8663..8671)
                     /label="dnaA_box"
     misc_feature    8734..8742
                     /label="dnaA_box"
     misc_feature    8761..8769
                     /label="dnaA_box"
     misc_feature    8868..8873
                     /label="Pribnow box (-10)"
     misc_feature    8872..8880
                     /label="dnaA box"
     misc_feature    8903..8908
                     /label="Shine-Delgarno"
     primer_bind     complement(8925..8952)
                     /label="T7"
     primer_bind     complement(8951..8968)
                     /label="M13-fwd"
     rep_origin      9112..9567
                     /label="M13 origin"
     rep_origin      9129..9435
                     /label="F1 ori"
     primer          9764..9783
                     /label="SCRpIVBX-F"
                     /note="sequence: ATGTGTCAGAGGTTTTCACC"
ORIGIN
        1 CTAAATTTGT GGTTTACTTG TAATTTTAAA ATTATTTGTT TAAAAATAAT AAAATAAATT
       61 ATAATATAAT AGTTAAATAA AGTTTTTTTG CTAATTTTGT GTATAAAATA CTAAAATTAA
      121 GCAAAAATTG CTCATATAAC AATGTTTTTG AATGACTTTA TAAAGTTGAA CTATCTATAA
      181 TATTACAATT CTATTTCCAG GGAGAAAAAT AGTGTATTTT TTAAGAAAGA AAAAAAATAA
      241 AATTTTAGTA TTAGCACTAG TTTCTAGTCT AGCTACTTCA GCTTCATTTG GTTCAGTTAT
      301 TTATTATTCA TTTTCTGATG CAAATATTTC TTTTGATACA TCATCAAATG GAATCACTGA
      361 TGCTGAATTA GCTCCAATTA ATAATGCAGC AGATGATGCT ATAGTTTCAA ATAGAGATAA
      421 TAAATTAAAA CCAAGTCCCG AAAGAATAAT TAAAGAAGCA GAAAAAAAGA TTGAAGAAAA
      481 AATAATAATT CCACCAGCCA AAAAAGAAGA AAAAATTGAA GCTGCAAAGC CAATTCCAAA
      541 ACCAGTTGTT AAAAAACCAG ATGCTCCTTT AAGCTCACCT AAGATAACAA GAAGAAGGCA
      601 AAAAATTACT ATTAGTGGTA TCGAAGTAGA AGCGGAGATT GAAGGACCAC CATCTTTTGT
      661 TGTCCACAAA AGAGATAAAG ATAGAGGCAT AGCAAATCCT ACAAGACCTT ATCAGAATCA
      721 TACAGTTAAT AAAATACTTA ACGTTACAGT AACAAAAGAA CTAAAGGAAA AAGTTGCTCA
      781 AGATGCCTTA ACTGGTGGTA CTGGTTATGA TGAAGGAGCA GGGCTATTTA ACAATAGTTT
      841 GTTTAATGTT TTTAAAGCAG AGTTTGATTC TTCAAAAAAA CTAGATGATA TTTTAAGTAG
      901 TCTTGAAGCT GTAGCTCATC AAAATTCTGG TACTTTTCAA AATACTTTAG AACGTTATAA
      961 AAAATTATTA GATTCAGGAA ATGTTACAAA ATTCTTAACA AAAAAAGGCC AAGAAGAATA
     1021 TCCAAAACTA AAATCTAAAT TTCAAACTAA AAATCAAGAA TATATTTGAT TAATCGCTAA
     1081 TTTGGATCAA TCTAAATTTA CAAAAATAGC TTCTACTTCA GAAAAATACT TAGAAAAAGG
     1141 TTTAACAATT TCTCCAAGAA GTGCTTTTAT TAATGAGAAT GGAGAGATTG ATTCTAATGG
     1201 TTGAGGACCA CCAGATGAAT ATAATACAGT AACTTCAAGA TTGCGAAAAG ACAATTCTGA
     1261 ATATAGAGTT TTTGATTATG ATGAATATTA CAATAGATCA TCAGATAGAA TCGAAAATGG
     1321 AACTTATCCA GGTTGAGTAA AAGAAGATGT AAGTGACAAA TATGCTAGCA AATATGATTT
     1381 TAAACCAGGT GATGGGATTA GATTTAGTCA ATTAGAAAGA ATAAATCCTA ACCCAGCTGA
     1441 AGGCAAAATT AATTCAGGAC TAGTACTAGA TTTAGATGTA TCTAATGATG TTGCTTATAA
     1501 AAAATCTAAG GACTTAATAG AAAAACTACA TAAAGATAAT GTAAAAGTGA CCTCATACAG
     1561 AATTAAAAAT ATGGGCGCAA AAAATTCGGA TCAAGCATTT AAAGATATTT TAGCAGCACT
     1621 TCCTAATAAT ATTCAACAAT TAGAATTGTT CTTTTCAGAC AAAGCAACAA ATACAGCTAG
     1681 TTTAATTGCG TTAGAAAACA AAAGTATTAA GGAATTATCA TTATACACTA ATGGAAACTC
     1741 ATTAAAAAAA GGTTGATCAT ATAATCCTTT AGCTTTAAGA AACACTACTT GAATTAATAC
     1801 TATCGATTAT AATGTAAGTG CTGAATACCC AACTTATCCA CCAATTACAA CAAGAATTAC
     1861 TTTTAATACC TTAGCATTTG ATCAAGAAGA TTTTAAAAAT GGTAGTTATG AAAGAATTAA
     1921 TGATGGTTTA AGAATGGTGT ATTATGCAAG AAATAATGAG CCATTCTTCC AAGGTGGCCA
     1981 TGGACCAGGA CTAAGTCCTG ATGATAAGTT AGGACAAAAT AGTTACCCAA CAGGCTTAGA
     2041 TTTTTCTAGA GTTACAGGTA TTAAATCATT AAAAGGATTG AGATTTGATG ATGATTTAAA
     2101 CACTTCAAAT GAACCAAGAA AAATTACTGA ATTAACCCTA TATAATAACA ACGATTATTT
     2161 TGAAATATCA TCTGAAGAGT TGAATGTTGC TAACTTAGAA CATTTATCAA CCGGAGAAGG
     2221 AAACCCAGAA AAACCAAAAA TTTACTTTAG TAATGGAACT ACTACAACAA AGATAAGAAT
     2281 TTCTGGAAAA ACAAAATTAA ATGATGAAGG AAAACGAAAT CTAGATAAAT ATCTAGACTA
     2341 TAATGAAACA ATTAAAAATT CAGGAAAGCA AATTCAAGTA TCAAGTGATG CTACTGAATT
     2401 AAAAGAACAA TTATCTAGTT GGGGTTATAA CGTTATAACT GCAAGTGATA GAGCATTTAC
     2461 ATAATCAAAA AAGGAATAAA AACCTATGAA AAGATTGAAT AAATTATTGA TGTATGCATC
     2521 ATCTTCAACA CTTCTACTTC CGATTACTTT ATTAGTTGCT TGTACTCCTT CTAAAGTGGT
     2581 TTCTAGACCT ATTGATGACA ATGTATTTAA TAAACTTATT AACTCTATAA AAACAGAAGA
     2641 AGATCTTTTA AAATATGCTG ATATTAAATT TAAAGACCAA AGAGGTTCTG AAACAAGTAA
     2701 GGGTAATATA TTGCCATCAC AATTAAAAAA AGAAGATGTA ACTATAACTT TTAAAGGCAA
     2761 ATATAGTGGA CAAATTTTTA CAGAAGTCTT AAACGTAAAT GTTATTAACC AGGATTCTTC
     2821 TTCAAGAAAT AAAGTCAATA TTTTTGTTCA ATTTACTAAT AAAAAAACCG GAACCAAAAT
     2881 ACCTATAAGT TTTGTTGTTA GTGGTCTAAA TGAAAATGGT GACTTTGATT TTTCAGGGAC
     2941 TAGAATTATT AATGACTTGG ATTATTTTGG TGGTCTTAGC GGTTTTAACG ATTATAGTAG
     3001 TAAAACTCAA GAGCAAAGAT TTGATTATGA TAATTTAAGA TATACAACAG GATTAAAGAA
     3061 TCATTTATCA AGTGGAACAG GAACTGTTGA TTTAAGAAAA CTTAGAGGTT TAGATACAAA
     3121 AGAAGAACAA ATTAGAACAT TCGACAAACT AGCAAAAGAA GTTAAATTCG ATAGTTATTA
     3181 TAATGCTGCT TTAAAAGGTT TTACTTTACC AGTCTATGAT AGCTCTGGTA AATTTAAAGG
     3241 TTTAAGTGTA AATGATGGCC CTGAAATAGG AAAAATTGCT TCTCATGTCG ATTCACTTGG
     3301 AAGAACTGAA AAAGCTAAGA CTAATGGTTT AGCTAGAACT ATTCCAAATG ATACTTACAG
     3361 AACAGCTGCT ATTCAAACAT ATCAAGTAAA TTTTACAATT TATAAAGATT ATGCTAAAGA
     3421 AATCGAAGAA GCAGAAGATA ATATTCAATT ATTTAGCAAA TGAGATGAGA CACAAATTCA
     3481 AAGCTATATT TCTGCACAGT TAAATCAGTT AAGATTAAAC TTTGAAGAAG AAGTATCTCA
     3541 AATAGAAAGA GAATTTTCTC AACCTTTAGA TGGCAGAACA ACTATAATAG AAAATCTTAA
     3601 TAAAAGAAAA TCTGAAATAA CTGCTCAATA TGAAAAAAAT ATAAAAGAAA TATCAACACT
     3661 AAATAAAGAT AATCTTGTAG AATGACAAAA AAAAGAAATT GAAAAATATA AAAAGAAAAA
     3721 AGAAGAGAAA ATTTTTCAAA CTTCTGAATC AGGAACAATG TGAATAATGG ACTATATTGA
     3781 TATTAATAAT CCAACTAAAT TTTATTTTGG GACAAATTCA CATGTTGCTA AAGGTATAAG
     3841 AGATGATATG GTTTCATTTT CTTTAACTAG ATTAAATTCA GATATAAAAG TAGGTCAAAC
     3901 ATTTGGATTA AATAGTGCTG ATAAAAATTT TACAAAATTT ACTTTTGCGC CTGCTAAAAA
     3961 AGAAAAGAAG CTTAATGAAG CAGTAAAAGC CATTTTTCAT GCCACAGACT TTATAAAAAA
     4021 AGAAAGTAGT CCACTTTCGT TACTTAAAGA TGATCAAAAA ACTAAATATG GTGAAGCTGG
     4081 TTTATTTGCA GATTTTGCAG TTGTTGAAAT AGACTTTGAA AAACTTCTAG ATACAAATAA
     4141 TTTTTCGCGT ACAGTTTGAA CCGATTCTAG TGATATTTCA AGTAAATATC AAGATAATAA
     4201 AAATGAATTA ATAAAGACAA TAACTAACAA TTATGCAATG AGTGATAAAA AGATTAATTT
     4261 TGTCTCAGAA TCTTTATTAG ATGATATAAA TTATAAGAAA TTTGACAGAA AACTTGATTT
     4321 TAATCCTGAA AATGCAGATG AATTAAAAGC ATATAGAGAT TTAAATAGTT TATACATTGT
     4381 AGGTTATCCA ACTTCAAATG AAGATTACTA CTTAGATCAG TATGAAGATG AAAAACAATT
     4441 AAAAAATAAA AAATATGATT TTTCATTATG AATTAATAAC GAATATAAAT ATTATAAAAA
     4501 AATAGTTAAT GGAGAAGGAG TTTCTAGTTC ATTCAAAGAT TATGAATTAG AAAAGGGAAA
     4561 CTTTTTCTCA TATCAAATAG GATATCGTTC TTTTATAAAT AAACCTGGTT TAACTGATGC
     4621 ATTTTTAGCA GCTAATAAAG TTGGCAAAAA ATTATATTCA TTAGATGAGG AAAACAAAGG
     4681 TAAAACTAAA AAATATTTTA ATTATGGTTT AGAAATATTA CCTAGATTTT ATGCACCTGC
     4741 TGGTGGAGCT AGTGGGTCTA GTGTTAGAAC AAAAGATAAT AAATTATTAG CTGTGTATCA
     4801 TGCAGCTAAT GGGTCAGCTA AAACTGGTTT AGCAGCTGTA TTTAGATCTA ATGGTTATGA
     4861 TTACAAAGAT TTATTTGGTT CATATAAATT AGGTCAATAT GACTTAATTT ATGGTGGTGG
     4921 AAAAGACCAA GAAAAAGGTA AATCCTATAG AGAAGCCTTA TTAAAAAAAT ATAATAATAG
     4981 TATGAAAAGT GCATTATTCC CTAAAGGTTT TGATGAAAAA GAAATTCCTA GTGAGTTTAA
     5041 ATTCGATAAC AAAAAATAAG ACGAAAGGGC CTCGTGATAC GCCTATTTTT ATAGGTTAAT
     5101 GTCATGATAA TAATGGTTTC TTAGACGTCA GGTGGCACTT TTCGGGGAAA TGTGCGCGGA
     5161 ACCCCTATTT GTTTATTTTT CTAAATACAT TCAAATATGT ATCCGCTCAT GAGACAATAA
     5221 CCCTGATAAA TGCTTCAATA ATATTGAAAA AGGAAGAGTA TGAGTATTCA ACATTTCCGT
     5281 GTCGCCCTTA TTCCCTTTTT TGCGGCATTT TGCCTTCCTG TTTTTGCTCA CCCAGAAACG
     5341 CTGGTGAAAG TAAAAGATGC TGAAGATCAG TTGGGTGCAC GAGTGGGTTA CATCGAACTG
     5401 GATCTCAACA GCGGTAAGAT CCTTGAGAGT TTTCGCCCCG AAGAACGTTT TCCAATGATG
     5461 AGCACTTTTA AAGTTCTGCT ATGTGGCGCG GTATTATCCC GTATTGACGC CGGGCAAGAG
     5521 CAACTCGGTC GCCGCATACA CTATTCTCAG AATGACTTGG TTGAGTACTC ACCAGTCACA
     5581 GAAAAGCATC TTACGGATGG CATGACAGTA AGAGAATTAT GCAGTGCTGC CATAACCATG
     5641 AGTGATAACA CTGCGGCCAA CTTACTTCTG ACAACGATCG GAGGACCGAA GGAGCTAACC
     5701 GCTTTTTTGC ACAACATGGG GGATCATGTA ACTCGCCTTG ATCGTTGGGA ACCGGAGCTG
     5761 AATGAAGCCA TACCAAACGA CGAGCGTGAC ACCACGATGC CTGTAGCAAT GGCAACAACG
     5821 TTGCGCAAAC TATTAACTGG CGAACTACTT ACTCTAGCTT CCCGGCAACA ATTAATAGAC
     5881 TGGATGGAGG CGGATAAAGT TGCAGGACCA CTTCTGCGCT CGGCCCTTCC GGCTGGCTGG
     5941 TTTATTGCTG ATAAATCTGG AGCCGGTGAG CGTGGGTCTC GCGGTATCAT TGCAGCACTG
     6001 GGGCCAGATG GTAAGCCCTC CCGTATCGTA GTTATCTACA CGACGGGGAG TCAGGCAACT
     6061 ATGGATGAAC GAAATAGACA GATCGCTGAG ATAGGTGCCT CACTGATTAA GCATTGGTAA
     6121 CTGTCAGACC AAGTTTACTC ATATATACTT TAGATTGATT TAAAACTTCA TTTTTAATTT
     6181 AAAAGGATCT AGGTGAAGAT CCTTTTTGAT AATCTCATGA CCAAAATCCC TTAACGTGAG
     6241 TTTTCGTTCC ACTGAGCGTC AGACCCCGTA GAAAAGATCA AAGGATCTTC TTGAGATCCT
     6301 TTTTTTCTGC GCGTAATCTG CTGCTTGCAA ACAAAAAAAC CACCGCTACC AGCGGTGGTT
     6361 TGTTTGCCGG ATCAAGAGCT ACCAACTCTT TTTCCGAAGG TAACTGGCTT CAGCAGAGCG
     6421 CAGATACCAA ATACTGTCCT TCTAGTGTAG CCGTAGTTAG GCCACCACTT CAAGAACTCT
     6481 GTAGCACCGC CTACATACCT CGCTCTGCTA ATCCTGTTAC CAGTGGCTGC TGCCAGTGGC
     6541 GATAAGTCGT GTCTTACCGG GTTGGACTCA AGACGATAGT TACCGGATAA GGCGCAGCGG
     6601 TCGGGCTGAA CGGGGGGTTC GTGCACACAG CCCAGCTTGG AGCGAACGAC CTACACCGAA
     6661 CTGAGATACC TACAGCGTGA GCATTGAGAA AGCGCCACGC TTCCCGAAGG GAGAAAGGCG
     6721 GACAGGTATC CGGTAAGCGG CAGGGTCGGA ACAGGAGAGC GCACGAGGGA GCTTCCAGGG
     6781 GGAAACGCCT GGTATCTTTA TAGTCCTGTC GGGTTTCGCC ACCTCTGACT TGAGCGTCGA
     6841 TTTTTGTGAT GCTCGTCAGG GGGGCGGAGC CTATGGAAAA ACGCCAGCAA CGCGGCCTTT
     6901 TTACGGTTCC TGGCCTTTTG CTGGCCTTTT GCTCACATGT TCTTTCCTGC GTTATCCCCT
     6961 GATTCTGTGG ATAACCGTAT TACCGCCTTT GAGTGAGCTG ATACCGCTCG CCGCAGCCGA
     7021 ACGACCGAGC GCAGCGAGTC AGTGAGCGAG GAAGCGGAAG AGCGCCCAAT ACGCAAACCG
     7081 CCTCTCCCCG CGCGTTGGCC GATTCATTAA TGCAGCTGGC ACGACAGGTT TCCCGACTGG
     7141 AAAGCGGGCA GTGAGCGCAA CGCAATTAAT GTGAGTTACC TCACTCATTA GGCACCCCAG
     7201 GCTTTACACT TTATGCTTCC GGCTCGTATG TTGTGTGGAA TTGTGAGCGG ATAACAATTT
     7261 CACACAGGAA ACAGCTATGA CCATGATTAC GCCAAGCTCG GAATTAACCC TCACTAAAGG
     7321 GAACAAAAGC TTGCATGCCT GCAGAATTAA AAGTTAGTGA ACAAGAAAAC AGTGAAGCAC
     7381 CAGTTTCTGA ACCTGATAAA CTGTCTAACA AAACCATTCT ATTTATTGAA AAATTCATAA
     7441 CTACTCCTTT TTTCTCTAAG TTTATTTTAT ATAAATAAGA GATTGTATTA TATTACTATT
     7501 TCTAATATTA TTTCTAAATT ATTATTAGTA TGAAGTTAAT TTGTGGATAA CTTACAAAAA
     7561 CCTAAATTAA TAAAGATTTT TTAttatttt gttaaaattt tattcttcaa aatatcaaca
     7621 gtctttttta attgtttgtc tttttttaac atactttcaa tttttctttc agcattaata
     7681 actgttgtat ggtctctacc accttaagca ccaggttttc tagtcataca ccaagttcta
     7741 ggaccttcag gaacttcaac atcagcagta acagtaaaac ctaatctttc ataaaaaggt
     7801 aaatttctag gagcactagt ttctaaaaaa gcaggaacac cagctctttc agcagcttca
     7861 acaccaggta aaacaacagc actacctaaa cctttacctt gatgatcagg actaacacca
     7921 acagtagcta aaaaccaagc aggttcttta ggtctatgag gagctaataa accttccatt
     7981 tgttgttgag cagctaatct actaccactt aattcagcca ttctaggacc aatttcagca
     8041 aaaacagcac cagcttcaac actttcagga gtagtccaaa cagcaacagc agcaccatca
     8101 tcagcaaccc aaactttacc aatatctaaa ccaactctag ttaaaaataa ttcttgtaat
     8161 tcagtaactc tttcaatatg tctatcagga tcaacagtat gtctagtagc aggataatca
     8221 gcaaaagcag cagctaaagt tctaacagct ctaggaacat catctctagt agctaatcta
     8281 acagtaggtt tatattcagt catTCAAAGG ATCTTATATT TCCTTTCTCT ATTAAGTAGT
     8341 GTTTTTATTA AAAGCAAATG TAATTAAAAT TACATTGAAT ATATAAGAGA AAAATAACAT
     8401 TAATAATAAT TATTAATTGC TTCTAACCCT ACTTTATACA ATTTATATCT TTCTTTTTTT
     8461 CTTTCCCTTA TAGTAGCAAT TGTACATAAT TTTTTAAAAA AAACAATAAA TATTTCTTAA
     8521 AAAAACAAAA AAAGATTTTC CAAATAAATT GCgattcatc aatatttttg ttaaccatta
     8581 aactaagttt aagttctttt aaaatatcgt ttacgttcat ATTTATCTCC AAAAATATTA
     8641 TAAATTAAAC ACTTGTTAAA AATGTGGAAA ACGTGGAAAA AATCCATATA ATATAGTTAT
     8701 ATTAACACTT TCTAGAAATT AAAAATCTTA ATTAAAAGGT GTTATTTATA ACTTATTCAC
     8761 TTATCCACAA TTAGCTAATA TTTTTGTTAG TAATTTCTAG TTTTATCTAC ATTTAATTGA
     8821 GAAGCTAAAA ATTAAGTTTA TAAGTGTATT TTTAAAGCAA AATATTATAT AATTAGGTGT
     8881 GAATTATGTT ATTTTTTTGT AAAGGAGGTA AGTATTCGAA TTCGCCCTAT AGTGAGTCGT
     8941 ATTACAATTC ACTGGCCGTC GTTTTACAAC GTCGTGACTG GGAAAACCCT GGCGTTACCC
     9001 AACTTAATCG CCTTGCAGCA CATCCCCCCT TCGCCAGCTG GCGTAATAGC GAAGAGGCCC
     9061 GCACCGATCG CCCTTCCCAA CAGTTGCGTA GCCTGAATGG CGAATGGCGC GACGCGCCCT
     9121 GTAGCGGCGC ATTAAGCGCG GCGGGTGTGG TGGTTACGCG CAGCGTGACC GCTACACTTG
     9181 CCAGCGCCCT AGCGCCCGCT CCTTTCGCTT TCTTCCCTTC CTTTCTCGCC ACGTTCGCCG
     9241 GCTTTCCCCG TCAAGCTCTA AATCGGGGGC TCCCTTTAGG GTTCCGATTT AGTGCTTTAC
     9301 GGCACCTCGA CCCCAAAAAA CTTGATTAGG GTGATGGTTC ACGTAGTGGG CCATCGCCCT
     9361 GATAGACGGT TTTTCGCCCT TTGACGTTGG AGTCCACGTT CTTTAATAGT GGACTCTTGT
     9421 TCCAAACTGG AACAACACTC AACCCTATCT CGGTCTATTC TTTTGATTTA TAAGGGATTT
     9481 TGCCGATTTC GGCCTATTGG TTAAAAAATG AGCTGATTTA ACAAAAATTT AACGCGAATT
     9541 TTAACAAAAT ATTAACGTTT ACAATTTCCT GATGCGGTAT TTTCTCCTTA CGCATCTGTG
     9601 CGGTATTTCA CACCGCATAT GGTGCACTCT CAGTACAATC TGCTCTGATG CCGCATAGTT
     9661 AAGCCAGCCC CGACACCCGC CAACACCCGC TGACGCGCCC TGACGGGCTT GTCTGCTCCC
     9721 GGCATCCGCT TACAGACAAG CTGTGACCGT CTCCGGGAGC TGCATGTGTC AGAGGTTTTC
     9781 ACCGTCATCA CCGAAACGCG CGA
//
