# Supplementary material for: Functional surface expression of immunoglobulin cleavage systems in a candidate Mycoplasma vaccine chassis
Source: Commun Biol. 2024 Jun 28;7:779. doi: 10.1038/s42003-024-06497-8 (PMC11213901; doi:10.1038/s42003-024-06497-8)
Supplement: Supplementary file 5 — Supplementary Data 3 [file 42003_2024_6497_MOESM5_ESM.zip › Plasmids GB/pIVB09_MMmhr.gb]

LOCUS       pIVB09_MMmhr            9966 bp ds-DNA     circular     10-APR-2024
DEFINITION  .
FEATURES             Location/Qualifiers
     Promoter        1..155
                     /label="M/Mmhyor Promoter"
     Pribnow box     126..131
                     /label="Putative -10"
     RBS             145..149
                     /label="Putative SD"
     primer          complement(151..202)
                     /label="Template without MIBMIP"
                     /note="sequence: TGGAAAGTATCATTTTAATCTTTCTTGTTTTTGTTTGTTTTATGCTAATTTTTAGATTTTTTGAGAAATTTTTTTGTTTTCTTTAAAAAATTCATTGCAA"
     CDS             156..2675
                     /label="MIBmhyor"
     CDS             156..2675
                     /transl_table=4
                     /translation="MNFLKKTKKFLKKSKNQQVLFSFVTVLSVPSVVGIIYYVASKNTDSKEDVKILDKLNANSVTLQSIENADTNKALDALNDKNLKPNPKPEEKKPDPVPTPPVVVNPPKTPPKTPKPEPAPEPETPPVVEPAPSIQQTFKDDETGYVTLKWEGHDVRALVRKKPNRQYSTYDNQNGLANRIPYQSQVIDEIINIEVTPEIQAQNLKNTATALKNSVQGSAFSIYADTISQGDKAVAAVVAQNYENYYKNMFSKWQQLFDNGDKVREFLTKEGYDLYPTIKQTYENDLKKAKEAIEKANQEMEQLQRERPPRNGFDSNGRETFTDENKLKLEKWQVKYNEQSDKVKAAKQLEQDAKNVKYAKLIYYLDYSKLVKGSKENEEYLKKGFTINPDNTNITVDADGTLHSYSWSPILNQVTSLLQRDNEERRAFGYSSYYGRSGGDILNGTYEGWTKTDVTNGEEYKKYNVSKSDGINISKLTKNADNKAKTSRNEGIVVTVDFSNPSGYERVRKLIKELTADHKEITSYRFFHIGKNDANQKFKDILAELPTKLPQLELLMDSTNTSALLALENKQIDELSIYTEGNSLSDDWAINPWALKNVAWYNTNDYNVSFDYAPGAKVATRVTFNSLAFDDSDYTGGHEPKDYKRINDGLRMAYWTRNNEKVFQGGWGPGLQPDVNESENSYPTGLDLTRVTKMKSLRGLNFTDTQKSSNSKPRKLTRIGLYNNSNTFEIDVDELNNAHFDVLDTSVPMAQPKPKIFFSNDGATKRIKVVAKGSVHTLTSTGASNLNILLENGRQKHDDTKLFTNRSIIVDKSDSQLINSLKNQGFNVDESGTSSFHFN*"
     CDS             2685..5222
                     /label="MIPmhyor"
     CDS             2685..5222
                     /label="Translation 2685-5222"
                     /translation="MKKNRKSRNLLLKNLLISSAFIMPILVVSCSDTSNNPAKSETSSQSSDKTNPDTSDPNTTTPSILFNADKTPKEITTINLEKLPIILKRVDHFSNYSNLSTNSINTSLADLNKQLEFATTNKDDNDQIQIQVENKKYLNNNPETSLEQGKLIFSLKISSKKNPNISITKDVEVGGFRQSRSSEINLN*ANRFAPGSEDEFKQYFAENNYQRYETDAKKYFQALNGQLSLIEGKSPFDINS*RPDVKRTPEEVKKYDELAKQLKLDTYDDALKKGFTMPVYDDKGNVEGLKLYDPAEIPKGPA**DVIGRNENQTNGLARYIPNEKYKQAALQTYSIQLSHPARIDEINPDELKAFLESQKEGNNRLQKTARGTM*ILDYAIPTDGHQPTK*YFGTNNHVVEEYKKDATGFSMSVLKPNVAIRTKLRTTKGATDESYITASFSRDDLVSGAKNDHADKTADYISPADYGIPGIRIVYRATDYLNTSPKDYLSKVDQENEKYKNAEEFLDFAVLEIDFSKFKVPDGYSSRDEFIKTITNDYYHNTSQHIKFLKTSYLKDYSRADTQLAKEDTSKKSNTDQFFIVGYPQATGDYFLDQYQDAYDYKNNKIGYSL*MNSESSFYNNLSNDENNANSPENQRANKGNYFSLNIGYRSFADKPGLTDAFIATPKVGKKLHKSTVMSDPIHTKKVTKEVEENGKKVTKELGELQVANTKNYIAFGLEYLPRHYAPVGGASGSSIRNQNNELVGVYFASNETAKTGLAVAFRSEGFDYKGLYGKYNLPQYDLIYGGGKEQKTSFRQALETIYGTNFKTSLFKNGVNQIPDDYKFKNTDITTNTNPSTQKKVVN*"
     CDS             5621..6283
                     /label="AmpR"
     CDS             5621..6283
                     /label="Translation 5621-6283"
                     /translation="MSTFKVLLCGAVLSRIDAGQEQLGRRIHYSQNDLVEYSPVTEKHLTDGMTVRELCSAAITMSDNTAANLLLTTIGGPKELTAFLHNMGDHVTRLDRWEPELNEAIPNDERDTTMPVAMATTLRKLLTGELLTLASRQQLIDWMEADKVAGPLLRSALPAGWFIADKSGAGERGSRGIIAALGPDGKPSRIVVIYTTGSQATMDERNRQIAEIGASLIKHW*"
     primer          complement(6258..6278)
                     /label="p414-R2"
                     /note="sequence: AATGCTTAATCAGTGAGGCAC"
     rep_origin      6378..7060
                     /label="ColE1 origin"
     misc_feature    7143..7162
                     /label="MT85.2"
     promoter        7366..7396
                     /label="lac promoter"
     misc_binding    7400..7422
                     /label="LacO"
     primer          7408..7429
                     /label="p414-F1"
                     /note="sequence: GAGCGGATAACAATTTCACACA"
     primer_bind     7428..7448
                     /label="M13-rev"
     promoter        7465..7483
                     /label="T3 promoter"
     primer_bind     7466..7485
                     /label="T3"
     misc_feature    complement(7557..7601)
                     /label="dnaN 5'"
     CDS             complement(7557..7601)
                     /label="Translation 7601-7557"
                     /translation="MNFSINRMVLLDSLS"
     misc_feature    7557..7746
                     /label="oriC_Mferi_Right"
     misc_feature    complement(7606..7611)
                     /label="Shine-Delgarno"
     misc_feature    complement(7606..7614)
                     /label="dnaA box"
     misc_feature    complement(7650..7655)
                     /label="Pribnow box (-10)"
     misc_feature    complement(7705..7713)
                     /label="dnaA_box"
     misc_feature    complement(7747..7866)
                     /label="dnaA_Mferi_3'"
     misc_feature    complement(7867..8466)
                     /label="pac"
                     /note="vntifkey: 21 note: Pac"
     CDS             complement(7867..8466)
                     /label="Translation 8466-7867"
                     /translation="MTEYKPTVRLATRDDVPRAVRTLAAAFADYPATRHTVDPDRHIERVTELQELFLTRVGLDIGKVWVADDGAAVAVWTTPESVEAGAVFAEIGPRMAELSGSRLAAQQQMEGLLAPHRPKEPAWFLATVGVSPDHQGKGLGSAVVLPGVEAAERAGVPAFLETSAPRNLPFYERLGFTVTADVEVPEGPRTWCMTRKPGA*"
     primer          7913..7935
                     /label="YCP.puro-R"
                     /note="sequence: GGAACTTCAACATCAGCAGTAAC"
     primer          complement(8216..8242)
                     /label="YCP.puro-F2"
                     /note="sequence: TTGGACTACTCCTGAAAGTGTTGAAGC"
     misc_feature    complement(8467..8715)
                     /label="PS'"
     misc_feature    complement(8716..8783)
                     /label="dnaA_Mferi_5'"
     misc_feature    8784..9080
                     /label="oriC_Mferi_Left"
     RBS             complement(8789..8794)
                     /label="Shine-Delgarno"
     -10_region      complement(8800..8805)
                     /label=-10
     misc_feature    complement(8826..8834)
                     /label="dnaA_box"
     misc_feature    8897..8905
                     /label="dnaA_box"
     misc_feature    8924..8932
                     /label="dnaA_box"
     misc_feature    9031..9036
                     /label="Pribnow box (-10)"
     misc_feature    9035..9043
                     /label="dnaA box"
     misc_feature    9066..9071
                     /label="Shine-Delgarno"
     primer_bind     complement(9088..9115)
                     /label="T7"
     primer_bind     complement(9114..9131)
                     /label="M13-fwd"
     rep_origin      9275..9730
                     /label="M13 origin"
     rep_origin      9292..9598
                     /label="F1 ori"
ORIGIN
        1 AAGCTTTTAT CTTTCTTTAG TTAAAACAAG AATTTTTGAG CTTTAATTAG AATAATTAAA
       61 GTTGTATTTC ATTTGTGCTC TTTGTAGAGT TCTTCTAAAA AAAAAAAAAA AAAGCGAAAT
      121 AGTAGTAAAA TATTGAAGAA TTCAAGGGGG TTGCAATGAA TTTTTTAAAG AAAACAAAAA
      181 AATTTCTCAA AAAATCTAAA AACCAACAAG TATTATTTTC TTTTGTAACT GTCTTAAGTG
      241 TTCCATCTGT TGTTGGAATC ATTTATTATG TTGCATCAAA AAACACAGAT TCTAAAGAAG
      301 ATGTAAAAAT TTTAGATAAG CTCAATGCTA ACAGTGTAAC CTTACAATCC ATAGAAAATG
      361 CCGATACTAA TAAGGCATTG GATGCTTTAA ACGACAAAAA TTTAAAACCT AATCCTAAAC
      421 CTGAAGAGAA AAAACCTGAT CCAGTGCCAA CTCCTCCGGT TGTAGTTAAT CCGCCAAAAA
      481 CCCCGCCAAA AACTCCAAAA CCAGAACCTG CTCCTGAACC TGAAACACCT CCAGTAGTAG
      541 AACCAGCTCC TTCAATACAA CAAACTTTTA AAGATGATGA AACAGGTTAT GTTACTTTAA
      601 AATGAGAAGG ACACGATGTA AGAGCTTTAG TTCGTAAAAA ACCAAATAGA CAATATTCAA
      661 CCTATGATAA CCAAAATGGT CTAGCTAACA GAATTCCATA TCAATCACAA GTAATAGATG
      721 AAATTATTAA TATTGAAGTA ACTCCAGAGA TACAAGCACA AAACCTTAAA AATACAGCAA
      781 CTGCATTAAA AAACTCAGTT CAAGGTTCTG CTTTTAGTAT CTATGCAGAT ACAATTTCAC
      841 AAGGTGATAA AGCAGTGGCT GCTGTAGTGG CTCAAAATTA TGAAAATTAC TACAAAAATA
      901 TGTTTTCTAA ATGACAGCAA TTATTTGATA ATGGAGATAA AGTTAGAGAG TTTTTAACAA
      961 AAGAGGGGTA TGATTTATAT CCAACTATCA AACAAACATA TGAAAATGAT CTTAAAAAAG
     1021 CAAAAGAAGC AATAGAAAAA GCAAATCAAG AGATGGAACA ATTGCAACGA GAACGTCCAC
     1081 CAAGAAATGG TTTTGATTCA AATGGTCGAG AAACTTTCAC AGATGAAAAT AAACTTAAAT
     1141 TAGAGAAATG ACAAGTCAAA TATAATGAGC AAAGTGATAA AGTAAAAGCA GCTAAACAAT
     1201 TAGAACAAGA TGCTAAAAAT GTTAAATATG CAAAACTTAT TTATTACCTT GATTATAGTA
     1261 AATTAGTTAA AGGTTCAAAG GAAAACGAAG AATATCTGAA AAAAGGATTC ACAATAAATC
     1321 CAGATAATAC TAATATTACT GTTGATGCTG ATGGAACATT ACATTCTTAT TCTTGAAGCC
     1381 CTATTTTAAA TCAAGTAACA TCTTTACTTC AAAGAGACAA TGAAGAACGC CGTGCCTTTG
     1441 GTTATTCTAG TTATTATGGA AGATCAGGGG GTGACATTTT AAACGGAACA TATGAAGGTT
     1501 GAACTAAAAC AGATGTTACA AATGGAGAAG AATATAAAAA ATATAATGTT TCTAAATCAG
     1561 ATGGAATTAA TATTTCAAAA CTAACTAAAA ATGCAGATAA CAAAGCAAAA ACAAGCAGAA
     1621 ATGAAGGAAT AGTTGTAACT GTAGATTTTT CAAATCCTTC TGGTTATGAA AGAGTTAGAA
     1681 AATTAATTAA AGAATTAACA GCAGATCATA AAGAAATAAC TTCATATAGA TTTTTCCACA
     1741 TTGGTAAAAA TGATGCTAAT CAGAAATTTA AAGACATTTT AGCTGAGTTA CCAACAAAAC
     1801 TTCCACAACT AGAACTCTTG ATGGATTCTA CTAACACCTC AGCTCTACTA GCTTTAGAAA
     1861 ATAAACAAAT TGATGAGCTC TCTATTTATA CAGAAGGTAA CTCACTTTCT GATGATTGAG
     1921 CAATAAATCC ATGAGCTTTA AAAAATGTAG CTTGATATAA TACGAATGAT TACAATGTAA
     1981 GTTTTGATTA CGCGCCAGGA GCTAAAGTAG CTACAAGAGT AACCTTTAAT TCACTTGCTT
     2041 TTGATGATTC CGATTACACA GGAGGTCACG AACCAAAAGA TTATAAAAGA ATTAATGATG
     2101 GTCTTCGTAT GGCTTACTGA ACAAGAAATA ATGAAAAAGT ATTTCAAGGT GGATGAGGAC
     2161 CTGGACTTCA ACCAGATGTT AATGAATCAG AAAATTCATA TCCAACTGGT TTAGATTTAA
     2221 CAAGAGTTAC TAAAATGAAA TCATTAAGAG GATTAAACTT TACTGATACT CAAAAATCCT
     2281 CTAACTCAAA ACCAAGAAAA TTAACAAGAA TTGGACTATA TAACAATAGT AATACATTTG
     2341 AAATCGATGT TGATGAATTA AATAATGCAC ATTTTGATGT TTTAGACACT TCAGTTCCAA
     2401 TGGCTCAGCC AAAACCAAAA ATATTCTTTT CAAATGATGG TGCAACCAAA AGAATTAAAG
     2461 TAGTGGCTAA AGGTTCAGTT CATACTCTAA CATCAACAGG TGCCTCTAAT TTAAATATTC
     2521 TTTTAGAAAA TGGAAGACAA AAACACGATG ATACTAAATT GTTTACAAAT AGATCTATTA
     2581 TTGTTGATAA ATCAGATTCA CAATTAATAA ATTCATTAAA AAATCAAGGA TTTAATGTTG
     2641 ATGAGTCAGG AACATCAAGT TTCCATTTCA ACTAGGAGGT TATTATGAAA AAAAATCGCA
     2701 AATCAAGAAA TTTACTGTTA AAAAATTTAC TAATATCATC AGCTTTTATT ATGCCAATAT
     2761 TGGTAGTGTC TTGTAGTGAT ACAAGTAATA ATCCAGCTAA ATCAGAAACA AGTTCACAAT
     2821 CATCAGACAA AACAAATCCA GATACTTCTG ATCCAAATAC AACAACTCCT TCAATTTTGT
     2881 TTAATGCAGA TAAAACACCA AAAGAAATCA CAACTATTAA TTTAGAAAAA TTACCTATTA
     2941 TTTTAAAAAG AGTCGATCAT TTTTCAAATT ATTCTAATTT ATCTACAAAC TCTATAAATA
     3001 CAAGTTTAGC TGATTTAAAT AAACAATTAG AATTTGCTAC AACAAACAAA GATGATAATG
     3061 ATCAAATTCA AATCCAAGTA GAAAATAAGA AATATTTAAA CAATAATCCT GAAACTTCGC
     3121 TTGAACAAGG TAAATTAATT TTTTCATTAA AAATATCATC TAAAAAAAAT CCAAATATTT
     3181 CAATTACAAA AGATGTTGAA GTTGGAGGAT TTAGACAATC TAGAAGCTCA GAAATTAATT
     3241 TGAACTGAGC AAATAGATTT GCTCCAGGCT CAGAAGATGA GTTCAAACAA TATTTTGCAG
     3301 AAAATAATTA TCAAAGATAC GAAACTGATG CAAAAAAATA TTTCCAAGCT TTAAATGGTC
     3361 AACTTTCACT AATTGAAGGA AAAAGTCCTT TTGATATTAA TTCTTGAAGA CCTGACGTAA
     3421 AAAGAACTCC AGAAGAAGTT AAAAAATATG ACGAACTAGC AAAACAACTT AAACTAGATA
     3481 CATATGATGA TGCTCTAAAA AAAGGCTTTA CAATGCCAGT TTATGATGAT AAAGGAAATG
     3541 TAGAAGGACT CAAACTTTAT GATCCAGCTG AAATTCCTAA AGGTCCTGCT TGATGAGATG
     3601 TAATTGGTAG AAATGAAAAC CAAACAAATG GACTTGCTAG ATATATTCCA AATGAAAAAT
     3661 ATAAACAAGC TGCCTTACAA ACTTATTCAA TTCAATTAAG TCATCCAGCA AGAATAGATG
     3721 AAATTAATCC TGATGAATTA AAAGCCTTTT TAGAAAGCCA AAAAGAAGGC AATAATCGAC
     3781 TGCAAAAAAC TGCTCGTGGA ACTATGTGAA TTTTAGATTA TGCAATTCCA ACTGATGGTC
     3841 ACCAGCCAAC AAAATGATAT TTTGGAACAA ATAATCACGT AGTTGAAGAG TATAAAAAAG
     3901 ATGCTACTGG TTTTAGCATG TCAGTACTTA AACCTAATGT TGCTATTAGA ACAAAACTAA
     3961 GAACAACAAA AGGTGCAACC GATGAATCTT ATATCACAGC AAGTTTTTCT CGTGATGATT
     4021 TAGTATCTGG TGCAAAAAAT GATCACGCTG ACAAAACAGC AGATTACATA TCACCTGCAG
     4081 ATTATGGAAT TCCAGGTATT AGAATAGTTT ATCGGGCAAC AGATTATTTA AATACCTCTC
     4141 CTAAAGATTA CCTTTCTAAA GTAGATCAAG AAAATGAAAA ATACAAAAAT GCAGAAGAAT
     4201 TTTTAGATTT TGCTGTTCTT GAAATAGATT TTAGTAAATT TAAAGTACCT GATGGGTACA
     4261 GTTCAAGAGA TGAGTTTATT AAAACGATAA CAAATGATTA TTATCATAAT ACTTCCCAAC
     4321 ACATTAAATT CTTAAAAACC TCATATTTAA AAGATTATTC TAGAGCTGAT ACTCAATTAG
     4381 CAAAAGAAGA TACAAGTAAA AAATCAAATA CTGATCAATT CTTTATTGTT GGTTATCCAC
     4441 AAGCAACTGG GGATTATTTC CTAGATCAAT ATCAAGATGC ATATGACTAT AAAAACAATA
     4501 AAATAGGATA TTCTCTTTGA ATGAATTCAG AATCTTCTTT TTACAATAAT TTAAGCAATG
     4561 ATGAAAACAA TGCAAATAGT CCTGAAAACC AAAGAGCTAA CAAAGGAAAT TATTTTTCTT
     4621 TAAACATTGG ATATAGAAGT TTTGCTGACA AACCAGGATT AACAGATGCT TTTATTGCTA
     4681 CACCAAAAGT AGGAAAAAAG CTTCATAAAT CAACAGTTAT GTCTGATCCT ATTCATACTA
     4741 AAAAAGTCAC AAAAGAAGTA GAAGAAAACG GTAAAAAAGT CACAAAAGAA TTAGGTGAAC
     4801 TTCAAGTTGC CAATACAAAA AATTACATAG CTTTTGGACT TGAATACTTA CCAAGACATT
     4861 ATGCACCTGT TGGAGGCGCT TCAGGATCAT CTATACGTAA TCAAAACAAT GAATTAGTTG
     4921 GTGTTTACTT TGCTTCTAAT GAAACAGCCA AAACAGGTTT AGCTGTTGCC TTTAGATCTG
     4981 AAGGTTTTGA TTACAAAGGT TTATATGGTA AATATAATTT ACCTCAATAT GACTTAATTT
     5041 ACGGTGGTGG AAAAGAGCAA AAAACTTCAT TTAGACAAGC ATTAGAAACC ATTTATGGTA
     5101 CTAATTTCAA AACCTCATTG TTTAAAAATG GAGTAAATCA AATTCCTGAC GATTATAAAT
     5161 TTAAAAACAC CGACATAACA ACAAACACAA ATCCTTCTAC ACAAAAAAAA GTAGTAAATT
     5221 AGGACGAAAG GGCCTCGTGA TACGCCTATT TTTATAGGTT AATGTCATGA TAATAATGGT
     5281 TTCTTAGACG TCAGGTGGCA CTTTTCGGGG AAATGTGCGC GGAACCCCTA TTTGTTTATT
     5341 TTTCTAAATA CATTCAAATA TGTATCCGCT CATGAGACAA TAACCCTGAT AAATGCTTCA
     5401 ATAATATTGA AAAAGGAAGA GTATGAGTAT TCAACATTTC CGTGTCGCCC TTATTCCCTT
     5461 TTTTGCGGCA TTTTGCCTTC CTGTTTTTGC TCACCCAGAA ACGCTGGTGA AAGTAAAAGA
     5521 TGCTGAAGAT CAGTTGGGTG CACGAGTGGG TTACATCGAA CTGGATCTCA ACAGCGGTAA
     5581 GATCCTTGAG AGTTTTCGCC CCGAAGAACG TTTTCCAATG ATGAGCACTT TTAAAGTTCT
     5641 GCTATGTGGC GCGGTATTAT CCCGTATTGA CGCCGGGCAA GAGCAACTCG GTCGCCGCAT
     5701 ACACTATTCT CAGAATGACT TGGTTGAGTA CTCACCAGTC ACAGAAAAGC ATCTTACGGA
     5761 TGGCATGACA GTAAGAGAAT TATGCAGTGC TGCCATAACC ATGAGTGATA ACACTGCGGC
     5821 CAACTTACTT CTGACAACGA TCGGAGGACC GAAGGAGCTA ACCGCTTTTT TGCACAACAT
     5881 GGGGGATCAT GTAACTCGCC TTGATCGTTG GGAACCGGAG CTGAATGAAG CCATACCAAA
     5941 CGACGAGCGT GACACCACGA TGCCTGTAGC AATGGCAACA ACGTTGCGCA AACTATTAAC
     6001 TGGCGAACTA CTTACTCTAG CTTCCCGGCA ACAATTAATA GACTGGATGG AGGCGGATAA
     6061 AGTTGCAGGA CCACTTCTGC GCTCGGCCCT TCCGGCTGGC TGGTTTATTG CTGATAAATC
     6121 TGGAGCCGGT GAGCGTGGGT CTCGCGGTAT CATTGCAGCA CTGGGGCCAG ATGGTAAGCC
     6181 CTCCCGTATC GTAGTTATCT ACACGACGGG GAGTCAGGCA ACTATGGATG AACGAAATAG
     6241 ACAGATCGCT GAGATAGGTG CCTCACTGAT TAAGCATTGG TAACTGTCAG ACCAAGTTTA
     6301 CTCATATATA CTTTAGATTG ATTTAAAACT TCATTTTTAA TTTAAAAGGA TCTAGGTGAA
     6361 GATCCTTTTT GATAATCTCA TGACCAAAAT CCCTTAACGT GAGTTTTCGT TCCACTGAGC
     6421 GTCAGACCCC GTAGAAAAGA TCAAAGGATC TTCTTGAGAT CCTTTTTTTC TGCGCGTAAT
     6481 CTGCTGCTTG CAAACAAAAA AACCACCGCT ACCAGCGGTG GTTTGTTTGC CGGATCAAGA
     6541 GCTACCAACT CTTTTTCCGA AGGTAACTGG CTTCAGCAGA GCGCAGATAC CAAATACTGT
     6601 CCTTCTAGTG TAGCCGTAGT TAGGCCACCA CTTCAAGAAC TCTGTAGCAC CGCCTACATA
     6661 CCTCGCTCTG CTAATCCTGT TACCAGTGGC TGCTGCCAGT GGCGATAAGT CGTGTCTTAC
     6721 CGGGTTGGAC TCAAGACGAT AGTTACCGGA TAAGGCGCAG CGGTCGGGCT GAACGGGGGG
     6781 TTCGTGCACA CAGCCCAGCT TGGAGCGAAC GACCTACACC GAACTGAGAT ACCTACAGCG
     6841 TGAGCATTGA GAAAGCGCCA CGCTTCCCGA AGGGAGAAAG GCGGACAGGT ATCCGGTAAG
     6901 CGGCAGGGTC GGAACAGGAG AGCGCACGAG GGAGCTTCCA GGGGGAAACG CCTGGTATCT
     6961 TTATAGTCCT GTCGGGTTTC GCCACCTCTG ACTTGAGCGT CGATTTTTGT GATGCTCGTC
     7021 AGGGGGGCGG AGCCTATGGA AAAACGCCAG CAACGCGGCC TTTTTACGGT TCCTGGCCTT
     7081 TTGCTGGCCT TTTGCTCACA TGTTCTTTCC TGCGTTATCC CCTGATTCTG TGGATAACCG
     7141 TATTACCGCC TTTGAGTGAG CTGATACCGC TCGCCGCAGC CGAACGACCG AGCGCAGCGA
     7201 GTCAGTGAGC GAGGAAGCGG AAGAGCGCCC AATACGCAAA CCGCCTCTCC CCGCGCGTTG
     7261 GCCGATTCAT TAATGCAGCT GGCACGACAG GTTTCCCGAC TGGAAAGCGG GCAGTGAGCG
     7321 CAACGCAATT AATGTGAGTT ACCTCACTCA TTAGGCACCC CAGGCTTTAC ACTTTATGCT
     7381 TCCGGCTCGT ATGTTGTGTG GAATTGTGAG CGGATAACAA TTTCACACAG GAAACAGCTA
     7441 TGACCATGAT TACGCCAAGC TCGGAATTAA CCCTCACTAA AGGGAACAAA AGCTTGCATG
     7501 CCTGCAGAAT TAAAAGTTAG TGAACAAGAA AACAGTGAAG CACCAGTTTC TGAACCTGAT
     7561 AAACTGTCTA ACAAAACCAT TCTATTTATT GAAAAATTCA TAACTACTCC TTTTTTCTCT
     7621 AAGTTTATTT TATATAAATA AGAGATTGTA TTATATTACT ATTTCTAATA TTATTTCTAA
     7681 ATTATTATTA GTATGAAGTT AATTTGTGGA TAACTTACAA AAACCTAAAT TAATAAAGAT
     7741 TTTTTAttat tttgttaaaa ttttattctt caaaatatca acagtctttt ttaattgttt
     7801 gtcttttttt aacatacttt caatttttct ttcagcatta ataactgttg tatggtctct
     7861 accaccttaa gcaccaggtt ttctagtcat acaccaagtt ctaggacctt caggaacttc
     7921 aacatcagca gtaacagtaa aacctaatct ttcataaaaa ggtaaatttc taggagcact
     7981 agtttctaaa aaagcaggaa caccagctct ttcagcagct tcaacaccag gtaaaacaac
     8041 agcactacct aaacctttac cttgatgatc aggactaaca ccaacagtag ctaaaaacca
     8101 agcaggttct ttaggtctat gaggagctaa taaaccttcc atttgttgtt gagcagctaa
     8161 tctactacca cttaattcag ccattctagg accaatttca gcaaaaacag caccagcttc
     8221 aacactttca ggagtagtcc aaacagcaac agcagcacca tcatcagcaa cccaaacttt
     8281 accaatatct aaaccaactc tagttaaaaa taattcttgt aattcagtaa ctctttcaat
     8341 atgtctatca ggatcaacag tatgtctagt agcaggataa tcagcaaaag cagcagctaa
     8401 agttctaaca gctctaggaa catcatctct agtagctaat ctaacagtag gtttatattc
     8461 agtcatTCAA AGGATCTTAT ATTTCCTTTC TCTATTAAGT AGTGTTTTTA TTAAAAGCAA
     8521 ATGTAATTAA AATTACATTG AATATATAAG AGAAAAATAA CATTAATAAT AATTATTAAT
     8581 TGCTTCTAAC CCTACTTTAT ACAATTTATA TCTTTCTTTT TTTCTTTCCC TTATAGTAGC
     8641 AATTGTACAT AATTTTTTAA AAAAAACAAT AAATATTTCT TAAAAAAACA AAAAAAGATT
     8701 TTCCAAATAA ATTGCgattc atcaatattt ttgttaacca ttaaactaag tttaagttct
     8761 tttaaaatat cgtttacgtt catATTTATC TCCAAAAATA TTATAAATTA AACACTTGTT
     8821 AAAAATGTGG AAAACGTGGA AAAAATCCAT ATAATATAGT TATATTAACA CTTTCTAGAA
     8881 ATTAAAAATC TTAATTAAAA GGTGTTATTT ATAACTTATT CACTTATCCA CAATTAGCTA
     8941 ATATTTTTGT TAGTAATTTC TAGTTTTATC TACATTTAAT TGAGAAGCTA AAAATTAAGT
     9001 TTATAAGTGT ATTTTTAAAG CAAAATATTA TATAATTAGG TGTGAATTAT GTTATTTTTT
     9061 TGTAAAGGAG GTAAGTATTC GAATTCGCCC TATAGTGAGT CGTATTACAA TTCACTGGCC
     9121 GTCGTTTTAC AACGTCGTGA CTGGGAAAAC CCTGGCGTTA CCCAACTTAA TCGCCTTGCA
     9181 GCACATCCCC CCTTCGCCAG CTGGCGTAAT AGCGAAGAGG CCCGCACCGA TCGCCCTTCC
     9241 CAACAGTTGC GTAGCCTGAA TGGCGAATGG CGCGACGCGC CCTGTAGCGG CGCATTAAGC
     9301 GCGGCGGGTG TGGTGGTTAC GCGCAGCGTG ACCGCTACAC TTGCCAGCGC CCTAGCGCCC
     9361 GCTCCTTTCG CTTTCTTCCC TTCCTTTCTC GCCACGTTCG CCGGCTTTCC CCGTCAAGCT
     9421 CTAAATCGGG GGCTCCCTTT AGGGTTCCGA TTTAGTGCTT TACGGCACCT CGACCCCAAA
     9481 AAACTTGATT AGGGTGATGG TTCACGTAGT GGGCCATCGC CCTGATAGAC GGTTTTTCGC
     9541 CCTTTGACGT TGGAGTCCAC GTTCTTTAAT AGTGGACTCT TGTTCCAAAC TGGAACAACA
     9601 CTCAACCCTA TCTCGGTCTA TTCTTTTGAT TTATAAGGGA TTTTGCCGAT TTCGGCCTAT
     9661 TGGTTAAAAA ATGAGCTGAT TTAACAAAAA TTTAACGCGA ATTTTAACAA AATATTAACG
     9721 TTTACAATTT CCTGATGCGG TATTTTCTCC TTACGCATCT GTGCGGTATT TCACACCGCA
     9781 TATGGTGCAC TCTCAGTACA ATCTGCTCTG ATGCCGCATA GTTAAGCCAG CCCCGACACC
     9841 CGCCAACACC CGCTGACGCG CCCTGACGGG CTTGTCTGCT CCCGGCATCC GCTTACAGAC
     9901 AAGCTGTGAC CGTCTCCGGG AGCTGCATGT GTCAGAGGTT TTCACCGTCA TCACCGAAAC
     9961 GCGCGA
//
