# Supplementary material for: Functional surface expression of immunoglobulin cleavage systems in a candidate Mycoplasma vaccine chassis
Source: Commun Biol. 2024 Jun 28;7:779. doi: 10.1038/s42003-024-06497-8 (PMC11213901; doi:10.1038/s42003-024-06497-8)
Supplement: Supplementary file 5 — Supplementary Data 3 [file 42003_2024_6497_MOESM5_ESM.zip › Plasmids GB/pIVB09_NoPrommko2.gb]

LOCUS       pIVB09_NoProm:mKO2      5401 bp ds-DNA     circular     12-APR-2024
DEFINITION  .
FEATURES             Location/Qualifiers
     misc_feature    1..657
                     /label="mKO2"
     CDS             1..657
                     /transl_table=4
                     /translation="MVSVIKPEMKMRYYMDGSVNGHEFTIEGEGTGRPYEGHQEMTLRVTMAEGGPMPFAFDLVSHVFCYGHRVFTKYPEEIPDYFKQAFPEGLSWERSLEFEDGGSASVSAHISLRGNTFYHKSKFTGVNFPADGPIMQNQSVDWEPSTEKITASDGVLKGDVTMYLKLEGGGNHKCQMKTTYKAAKEILEMPGDHYIGHRLVRKTEGNITEQVEDAVAHS*"
     CDS             1056..1718
                     /label="AmpR"
     CDS             1056..1718
                     /label="Translation 1056-1718"
                     /translation="MSTFKVLLCGAVLSRIDAGQEQLGRRIHYSQNDLVEYSPVTEKHLTDGMTVRELCSAAITMSDNTAANLLLTTIGGPKELTAFLHNMGDHVTRLDRWEPELNEAIPNDERDTTMPVAMATTLRKLLTGELLTLASRQQLIDWMEADKVAGPLLRSALPAGWFIADKSGAGERGSRGIIAALGPDGKPSRIVVIYTTGSQATMDERNRQIAEIGASLIKHW*"
     rep_origin      1813..2495
                     /label="ColE1 origin"
     misc_feature    2578..2597
                     /label="MT85.2"
     promoter        2801..2831
                     /label="lac promoter"
     misc_binding    2835..2857
                     /label="LacO"
     primer_bind     2863..2883
                     /label="M13-rev"
     promoter        2900..2918
                     /label="T3 promoter"
     primer_bind     2901..2920
                     /label="T3"
     misc_feature    complement(2992..3036)
                     /label="dnaN 5'"
     CDS             complement(2992..3036)
                     /label="Translation 3036-2992"
                     /translation="MNFSINRMVLLDSLS"
     misc_feature    2992..3181
                     /label="oriC_Mferi_Right"
     misc_feature    complement(3041..3046)
                     /label="Shine-Delgarno"
     misc_feature    complement(3041..3049)
                     /label="dnaA box"
     misc_feature    complement(3085..3090)
                     /label="Pribnow box (-10)"
     misc_feature    complement(3140..3148)
                     /label="dnaA_box"
     misc_feature    complement(3182..3301)
                     /label="dnaA_Mferi_3'"
     misc_feature    complement(3302..3901)
                     /label="pac"
                     /note="vntifkey: 21 note: Pac"
     CDS             complement(3302..3901)
                     /label="Translation 3901-3302"
                     /translation="MTEYKPTVRLATRDDVPRAVRTLAAAFADYPATRHTVDPDRHIERVTELQELFLTRVGLDIGKVWVADDGAAVAVWTTPESVEAGAVFAEIGPRMAELSGSRLAAQQQMEGLLAPHRPKEPAWFLATVGVSPDHQGKGLGSAVVLPGVEAAERAGVPAFLETSAPRNLPFYERLGFTVTADVEVPEGPRTWCMTRKPGA*"
     misc_feature    complement(3902..4150)
                     /label="PS'"
     misc_feature    complement(4151..4218)
                     /label="dnaA_Mferi_5'"
     misc_feature    4219..4515
                     /label="oriC_Mferi_Left"
     RBS             complement(4224..4229)
                     /label="Shine-Delgarno"
     -10_region      complement(4235..4240)
                     /label=-10
     misc_feature    complement(4261..4269)
                     /label="dnaA_box"
     misc_feature    4332..4340
                     /label="dnaA_box"
     misc_feature    4359..4367
                     /label="dnaA_box"
     misc_feature    4466..4471
                     /label="Pribnow box (-10)"
     misc_feature    4470..4478
                     /label="dnaA box"
     misc_feature    4501..4506
                     /label="Shine-Delgarno"
     primer_bind     complement(4523..4550)
                     /label="T7"
     primer_bind     complement(4549..4566)
                     /label="M13-fwd"
     rep_origin      4710..5165
                     /label="M13 origin"
     rep_origin      4727..5033
                     /label="F1 ori"
ORIGIN
        1 atggtttcag ttattaaacc agaaatgaaa atgagatatt atatggatgg atcagttaat
       61 ggacatgaat ttactattga aggagaagga actggaagac catatgaagg acatcaagaa
      121 atgactttaa gagttactat ggctgaagga ggaccaatgc catttgcttt tgatttagtt
      181 tcacatgttt tttgttatgg acatagagtt tttactaaat atccagaaga aattccagat
      241 tattttaaac aagcttttcc agaaggatta tcatgagaaa gatcattaga atttgaagat
      301 ggaggatcag cttcagtttc agctcatatt tcattaagag gaaatacttt ttatcataaa
      361 tcaaaattta ctggagttaa ttttccagct gatggaccaa ttatgcaaaa tcaatcagtt
      421 gattgagaac catcaactga aaaaattact gcttcagatg gagttttaaa aggagatgtt
      481 actatgtatt taaaattaga aggaggagga aatcataaat gtcaaatgaa aactacttat
      541 aaagctgcta aagaaatttt agaaatgcca ggagatcatt atattggaca tagattagtt
      601 agaaaaactg aaggaaatat tactgaacaa gttgaagatg ctgttgctca ttcataaGAC
      661 GAAAGGGCCT CGTGATACGC CTATTTTTAT AGGTTAATGT CATGATAATA ATGGTTTCTT
      721 AGACGTCAGG TGGCACTTTT CGGGGAAATG TGCGCGGAAC CCCTATTTGT TTATTTTTCT
      781 AAATACATTC AAATATGTAT CCGCTCATGA GACAATAACC CTGATAAATG CTTCAATAAT
      841 ATTGAAAAAG GAAGAGTATG AGTATTCAAC ATTTCCGTGT CGCCCTTATT CCCTTTTTTG
      901 CGGCATTTTG CCTTCCTGTT TTTGCTCACC CAGAAACGCT GGTGAAAGTA AAAGATGCTG
      961 AAGATCAGTT GGGTGCACGA GTGGGTTACA TCGAACTGGA TCTCAACAGC GGTAAGATCC
     1021 TTGAGAGTTT TCGCCCCGAA GAACGTTTTC CAATGATGAG CACTTTTAAA GTTCTGCTAT
     1081 GTGGCGCGGT ATTATCCCGT ATTGACGCCG GGCAAGAGCA ACTCGGTCGC CGCATACACT
     1141 ATTCTCAGAA TGACTTGGTT GAGTACTCAC CAGTCACAGA AAAGCATCTT ACGGATGGCA
     1201 TGACAGTAAG AGAATTATGC AGTGCTGCCA TAACCATGAG TGATAACACT GCGGCCAACT
     1261 TACTTCTGAC AACGATCGGA GGACCGAAGG AGCTAACCGC TTTTTTGCAC AACATGGGGG
     1321 ATCATGTAAC TCGCCTTGAT CGTTGGGAAC CGGAGCTGAA TGAAGCCATA CCAAACGACG
     1381 AGCGTGACAC CACGATGCCT GTAGCAATGG CAACAACGTT GCGCAAACTA TTAACTGGCG
     1441 AACTACTTAC TCTAGCTTCC CGGCAACAAT TAATAGACTG GATGGAGGCG GATAAAGTTG
     1501 CAGGACCACT TCTGCGCTCG GCCCTTCCGG CTGGCTGGTT TATTGCTGAT AAATCTGGAG
     1561 CCGGTGAGCG TGGGTCTCGC GGTATCATTG CAGCACTGGG GCCAGATGGT AAGCCCTCCC
     1621 GTATCGTAGT TATCTACACG ACGGGGAGTC AGGCAACTAT GGATGAACGA AATAGACAGA
     1681 TCGCTGAGAT AGGTGCCTCA CTGATTAAGC ATTGGTAACT GTCAGACCAA GTTTACTCAT
     1741 ATATACTTTA GATTGATTTA AAACTTCATT TTTAATTTAA AAGGATCTAG GTGAAGATCC
     1801 TTTTTGATAA TCTCATGACC AAAATCCCTT AACGTGAGTT TTCGTTCCAC TGAGCGTCAG
     1861 ACCCCGTAGA AAAGATCAAA GGATCTTCTT GAGATCCTTT TTTTCTGCGC GTAATCTGCT
     1921 GCTTGCAAAC AAAAAAACCA CCGCTACCAG CGGTGGTTTG TTTGCCGGAT CAAGAGCTAC
     1981 CAACTCTTTT TCCGAAGGTA ACTGGCTTCA GCAGAGCGCA GATACCAAAT ACTGTCCTTC
     2041 TAGTGTAGCC GTAGTTAGGC CACCACTTCA AGAACTCTGT AGCACCGCCT ACATACCTCG
     2101 CTCTGCTAAT CCTGTTACCA GTGGCTGCTG CCAGTGGCGA TAAGTCGTGT CTTACCGGGT
     2161 TGGACTCAAG ACGATAGTTA CCGGATAAGG CGCAGCGGTC GGGCTGAACG GGGGGTTCGT
     2221 GCACACAGCC CAGCTTGGAG CGAACGACCT ACACCGAACT GAGATACCTA CAGCGTGAGC
     2281 ATTGAGAAAG CGCCACGCTT CCCGAAGGGA GAAAGGCGGA CAGGTATCCG GTAAGCGGCA
     2341 GGGTCGGAAC AGGAGAGCGC ACGAGGGAGC TTCCAGGGGG AAACGCCTGG TATCTTTATA
     2401 GTCCTGTCGG GTTTCGCCAC CTCTGACTTG AGCGTCGATT TTTGTGATGC TCGTCAGGGG
     2461 GGCGGAGCCT ATGGAAAAAC GCCAGCAACG CGGCCTTTTT ACGGTTCCTG GCCTTTTGCT
     2521 GGCCTTTTGC TCACATGTTC TTTCCTGCGT TATCCCCTGA TTCTGTGGAT AACCGTATTA
     2581 CCGCCTTTGA GTGAGCTGAT ACCGCTCGCC GCAGCCGAAC GACCGAGCGC AGCGAGTCAG
     2641 TGAGCGAGGA AGCGGAAGAG CGCCCAATAC GCAAACCGCC TCTCCCCGCG CGTTGGCCGA
     2701 TTCATTAATG CAGCTGGCAC GACAGGTTTC CCGACTGGAA AGCGGGCAGT GAGCGCAACG
     2761 CAATTAATGT GAGTTACCTC ACTCATTAGG CACCCCAGGC TTTACACTTT ATGCTTCCGG
     2821 CTCGTATGTT GTGTGGAATT GTGAGCGGAT AACAATTTCA CACAGGAAAC AGCTATGACC
     2881 ATGATTACGC CAAGCTCGGA ATTAACCCTC ACTAAAGGGA ACAAAAGCTT GCATGCCTGC
     2941 AGAATTAAAA GTTAGTGAAC AAGAAAACAG TGAAGCACCA GTTTCTGAAC CTGATAAACT
     3001 GTCTAACAAA ACCATTCTAT TTATTGAAAA ATTCATAACT ACTCCTTTTT TCTCTAAGTT
     3061 TATTTTATAT AAATAAGAGA TTGTATTATA TTACTATTTC TAATATTATT TCTAAATTAT
     3121 TATTAGTATG AAGTTAATTT GTGGATAACT TACAAAAACC TAAATTAATA AAGATTTTTT
     3181 Attattttgt taaaatttta ttcttcaaaa tatcaacagt cttttttaat tgtttgtctt
     3241 tttttaacat actttcaatt tttctttcag cattaataac tgttgtatgg tctctaccac
     3301 cttaagcacc aggttttcta gtcatacacc aagttctagg accttcagga acttcaacat
     3361 cagcagtaac agtaaaacct aatctttcat aaaaaggtaa atttctagga gcactagttt
     3421 ctaaaaaagc aggaacacca gctctttcag cagcttcaac accaggtaaa acaacagcac
     3481 tacctaaacc tttaccttga tgatcaggac taacaccaac agtagctaaa aaccaagcag
     3541 gttctttagg tctatgagga gctaataaac cttccatttg ttgttgagca gctaatctac
     3601 taccacttaa ttcagccatt ctaggaccaa tttcagcaaa aacagcacca gcttcaacac
     3661 tttcaggagt agtccaaaca gcaacagcag caccatcatc agcaacccaa actttaccaa
     3721 tatctaaacc aactctagtt aaaaataatt cttgtaattc agtaactctt tcaatatgtc
     3781 tatcaggatc aacagtatgt ctagtagcag gataatcagc aaaagcagca gctaaagttc
     3841 taacagctct aggaacatca tctctagtag ctaatctaac agtaggttta tattcagtca
     3901 tTCAAAGGAT CTTATATTTC CTTTCTCTAT TAAGTAGTGT TTTTATTAAA AGCAAATGTA
     3961 ATTAAAATTA CATTGAATAT ATAAGAGAAA AATAACATTA ATAATAATTA TTAATTGCTT
     4021 CTAACCCTAC TTTATACAAT TTATATCTTT CTTTTTTTCT TTCCCTTATA GTAGCAATTG
     4081 TACATAATTT TTTAAAAAAA ACAATAAATA TTTCTTAAAA AAACAAAAAA AGATTTTCCA
     4141 AATAAATTGC gattcatcaa tatttttgtt aaccattaaa ctaagtttaa gttcttttaa
     4201 aatatcgttt acgttcatAT TTATCTCCAA AAATATTATA AATTAAACAC TTGTTAAAAA
     4261 TGTGGAAAAC GTGGAAAAAA TCCATATAAT ATAGTTATAT TAACACTTTC TAGAAATTAA
     4321 AAATCTTAAT TAAAAGGTGT TATTTATAAC TTATTCACTT ATCCACAATT AGCTAATATT
     4381 TTTGTTAGTA ATTTCTAGTT TTATCTACAT TTAATTGAGA AGCTAAAAAT TAAGTTTATA
     4441 AGTGTATTTT TAAAGCAAAA TATTATATAA TTAGGTGTGA ATTATGTTAT TTTTTTGTAA
     4501 AGGAGGTAAG TATTCGAATT CGCCCTATAG TGAGTCGTAT TACAATTCAC TGGCCGTCGT
     4561 TTTACAACGT CGTGACTGGG AAAACCCTGG CGTTACCCAA CTTAATCGCC TTGCAGCACA
     4621 TCCCCCCTTC GCCAGCTGGC GTAATAGCGA AGAGGCCCGC ACCGATCGCC CTTCCCAACA
     4681 GTTGCGTAGC CTGAATGGCG AATGGCGCGA CGCGCCCTGT AGCGGCGCAT TAAGCGCGGC
     4741 GGGTGTGGTG GTTACGCGCA GCGTGACCGC TACACTTGCC AGCGCCCTAG CGCCCGCTCC
     4801 TTTCGCTTTC TTCCCTTCCT TTCTCGCCAC GTTCGCCGGC TTTCCCCGTC AAGCTCTAAA
     4861 TCGGGGGCTC CCTTTAGGGT TCCGATTTAG TGCTTTACGG CACCTCGACC CCAAAAAACT
     4921 TGATTAGGGT GATGGTTCAC GTAGTGGGCC ATCGCCCTGA TAGACGGTTT TTCGCCCTTT
     4981 GACGTTGGAG TCCACGTTCT TTAATAGTGG ACTCTTGTTC CAAACTGGAA CAACACTCAA
     5041 CCCTATCTCG GTCTATTCTT TTGATTTATA AGGGATTTTG CCGATTTCGG CCTATTGGTT
     5101 AAAAAATGAG CTGATTTAAC AAAAATTTAA CGCGAATTTT AACAAAATAT TAACGTTTAC
     5161 AATTTCCTGA TGCGGTATTT TCTCCTTACG CATCTGTGCG GTATTTCACA CCGCATATGG
     5221 TGCACTCTCA GTACAATCTG CTCTGATGCC GCATAGTTAA GCCAGCCCCG ACACCCGCCA
     5281 ACACCCGCTG ACGCGCCCTG ACGGGCTTGT CTGCTCCCGG CATCCGCTTA CAGACAAGCT
     5341 GTGACCGTCT CCGGGAGCTG CATGTGTCAG AGGTTTTCAC CGTCATCACC GAAACGCGCG
     5401 A
//
