# Supplementary material for: Functional surface expression of immunoglobulin cleavage systems in a candidate Mycoplasma vaccine chassis
Source: Commun Biol. 2024 Jun 28;7:779. doi: 10.1038/s42003-024-06497-8 (PMC11213901; doi:10.1038/s42003-024-06497-8)
Supplement: Supplementary file 5 — Supplementary Data 3 [file 42003_2024_6497_MOESM5_ESM.zip › Plasmids GB/pIVB09_Pmm1dsMMmhrHF.gb]

LOCUS       pIVB09_pMM1mfe:MF1dsp_M 9931 bp ds-DNA     circular     11-APR-2024
DEFINITION  .
FEATURES             Location/Qualifiers
     Promoter        1..108
                     /label="M/M1mfe promoter"
     Promoter        60..65
                     /label="Putative -10"
     RBS             97..101
                     /label="Putative SD"
     signal peptide  109..207
                     /label="MF1sp"
     CDS             109..207
                     /transl_table=4
                     /translation="VYFLKKKKNKILIYVLIASLATSLSFGSVVYYS"
     CDS             208..2628
                     /label="MIBmhr"
                     /note="Optimized for Mmc"
     CDS             208..2628
                     /transl_table=4
                     /translation="ASKNTDSKEDVKILDKLNANSVTLQSIENADTNKALDALNDKNLKPNPKPEEKKPDPVPTPPVVVNPPKTPPKTPKPEPAPEPETPPVVEPAPSIQQTFKDDETGYVTLKWEGHDVRALVRKKPNRQYSTYDNQNGLANRIPYQSQVIDEIINIEVTPEIQAQNLKNTATALKNSVQGSAFSIYADTISQGDKAVAAVVAQNYENYYKNMFSKWQQLFDNGDKVREFLTKEGYDLYPTIKQTYENDLKKAKEAIEKANQEMEQLQRERPPRNGFDSNGRETFTDENKLKLEKWQVKYNEQSDKVKAAKQLEQDAKNVKYAKLIYYLDYSKLVKGSKENEEYLKKGFTINPDNTNITVDADGTLHSYSWSPILNQVTSLLQRDNEERRAFGYSSYYGRSGGDILNGTYEGWTKTDVTNGEEYKKYNVSKSDGINISKLTKNADNKAKTSRNEGIVVTVDFSNPSGYERVRKLIKELTADHKEITSYRFFHIGKNDANQKFKDILAELPTKLPQLELLMDSTNTSALLALENKQIDELSIYTEGNSLSDDWAINPWALKNVAWYNTNDYNVSFDYAPGAKVATRVTFNSLAFDDSDYTGGHEPKDYKRINDGLRMAYWTRNNEKVFQGGWGPGLQPDVNESENSYPTGLDLTRVTKMKSLRGLNFTDTQKSSNSKPRKLTRIGLYNNSNTFEIDVDELNNAHFDVLDTSVPMAQPKPKIFFSNDGATKRIKVVAKGSVHTLTSTGASNLNILLENGRQKHDDTKLFTNRSIIVDKSDSQLINSLKNQGFNVDESGTSSFHFNHHHHHH*"
     misc_feature    2608..2625
                     /label="His Tag"
     misc_feature    2638..2715
                     /label="MF1sp"
     CDS             2638..5187
                     /transl_table=4
                     /translation="MRKINKLLMLISCSTLLVPLTLLVSCSDTSNNPAKSETSSQSSDKTNPDTSDPNTTTPSILFNADKTPKEITTINLEKLPIILKRVDHFSNYSNLSTNSINTSLADLNKQLEFATTNKDDNDQIQIQVENKKYLNNNPETSLEQGKLIFSLKISSKKNPNISITKDVEVGGFRQSRSSEINLNWANRFAPGSEDEFKQYFAENNYQRYETDAKKYFQALNGQLSLIEGKSPFDINSWRPDVKRTPEEVKKYDELAKQLKLDTYDDALKKGFTMPVYDDKGNVEGLKLYDPAEIPKGPAWWDVIGRNENQTNGLARYIPNEKYKQAALQTYSIQLSHPARIDEINPDELKAFLESQKEGNNRLQKTARGTMWILDYAIPTDGHQPTKWYFGTNNHVVEEYKKDATGFSMSVLKPNVAIRTKLRTTKGATDESYITASFSRDDLVSGAKNDHADKTADYISPADYGIPGIRIVYRATDYLNTSPKDYLSKVDQENEKYKNAEEFLDFAVLEIDFSKFKVPDGYSSRDEFIKTITNDYYHNTSQHIKFLKTSYLKDYSRADTQLAKEDTSKKSNTDQFFIVGYPQATGDYFLDQYQDAYDYKNNKIGYSLWMNSESSFYNNLSNDENNANSPENQRANKGNYFSLNIGYRSFADKPGLTDAFIATPKVGKKLHKSTVMSDPIHTKKVTKEVEENGKKVTKELGELQVANTKNYIAFGLEYLPRHYAPVGGASGSSIRNQNNELVGVYFASNETAKTGLAVAFRSEGFDYKGLYGKYNLPQYDLIYGGGKEQKTSFRQALETIYGTNFKTSLFKNGVNQIPDDYKFKNTDITTNTNPSTQKKVVNDYKDDDDK*"
     CDS             2716..5187
                     /label="MIPmhr"
                     /note="Optimized for Mmc"
     misc_feature    5161..5184
                     /label="FLAG tag"
     CDS             5586..6248
                     /label="AmpR"
     CDS             5586..6248
                     /label="Translation 5586-6248"
                     /translation="MSTFKVLLCGAVLSRIDAGQEQLGRRIHYSQNDLVEYSPVTEKHLTDGMTVRELCSAAITMSDNTAANLLLTTIGGPKELTAFLHNMGDHVTRLDRWEPELNEAIPNDERDTTMPVAMATTLRKLLTGELLTLASRQQLIDWMEADKVAGPLLRSALPAGWFIADKSGAGERGSRGIIAALGPDGKPSRIVVIYTTGSQATMDERNRQIAEIGASLIKHW*"
     rep_origin      6343..7025
                     /label="ColE1 origin"
     misc_feature    7108..7127
                     /label="MT85.2"
     promoter        7331..7361
                     /label="lac promoter"
     misc_binding    7365..7387
                     /label="LacO"
     primer_bind     7393..7413
                     /label="M13-rev"
     promoter        7430..7448
                     /label="T3 promoter"
     primer_bind     7431..7450
                     /label="T3"
     misc_feature    complement(7522..7566)
                     /label="dnaN 5'"
     CDS             complement(7522..7566)
                     /label="Translation 7566-7522"
                     /translation="MNFSINRMVLLDSLS"
     misc_feature    7522..7711
                     /label="oriC_Mferi_Right"
     misc_feature    complement(7571..7576)
                     /label="Shine-Delgarno"
     misc_feature    complement(7571..7579)
                     /label="dnaA box"
     misc_feature    complement(7615..7620)
                     /label="Pribnow box (-10)"
     misc_feature    complement(7670..7678)
                     /label="dnaA_box"
     misc_feature    complement(7712..7831)
                     /label="dnaA_Mferi_3'"
     misc_feature    complement(7832..8431)
                     /label="pac"
                     /note="vntifkey: 21 note: Pac"
     CDS             complement(7832..8431)
                     /label="Translation 8431-7832"
                     /translation="MTEYKPTVRLATRDDVPRAVRTLAAAFADYPATRHTVDPDRHIERVTELQELFLTRVGLDIGKVWVADDGAAVAVWTTPESVEAGAVFAEIGPRMAELSGSRLAAQQQMEGLLAPHRPKEPAWFLATVGVSPDHQGKGLGSAVVLPGVEAAERAGVPAFLETSAPRNLPFYERLGFTVTADVEVPEGPRTWCMTRKPGA*"
     misc_feature    complement(8432..8680)
                     /label="PS'"
     misc_feature    complement(8681..8748)
                     /label="dnaA_Mferi_5'"
     misc_feature    8749..9045
                     /label="oriC_Mferi_Left"
     RBS             complement(8754..8759)
                     /label="Shine-Delgarno"
     -10_region      complement(8765..8770)
                     /label=-10
     misc_feature    complement(8791..8799)
                     /label="dnaA_box"
     misc_feature    8862..8870
                     /label="dnaA_box"
     misc_feature    8889..8897
                     /label="dnaA_box"
     misc_feature    8996..9001
                     /label="Pribnow box (-10)"
     misc_feature    9000..9008
                     /label="dnaA box"
     misc_feature    9031..9036
                     /label="Shine-Delgarno"
     primer_bind     complement(9053..9080)
                     /label="T7"
     primer_bind     complement(9079..9096)
                     /label="M13-fwd"
     rep_origin      9240..9695
                     /label="M13 origin"
     rep_origin      9257..9563
                     /label="F1 ori"
ORIGIN
        1 AAGTAGAAAA ATTTTAATTA ACATAAAATT TAGTTTGTTG TATATAATAA AAAATATTTT
       61 AAAATATATA AGATATAAGT GCATAAAATT CTATTTAGGA GCAATACAGT GTATTTTTTA
      121 AAAAAGAAAA AGAACAAAAT TTTAATATAT GTTTTAATAG CTAGTTTAGC TACTTCTCTT
      181 TCATTTGGAT CAGTTGTATA TTATTCAGCA TCAAAAAATA CAGATTCTAA AGAAGATGTT
      241 AAAATTTTAG ATAAATTAAA TGCTAACAGT GTTACTTTGC AATCTATTGA AAATGCTGAT
      301 ACTAATAAAG CTTTAGATGC ATTAAACGAC AAAAATTTAA AACCTAACCC TAAACCTGAA
      361 GAAAAAAAAC CAGATCCAGT ACCTACTCCT CCAGTTGTAG TTAACCCTCC AAAAACGCCA
      421 CCGAAGACAC CAAAACCTGA ACCTGCACCA GAACCAGAAA CTCCTCCTGT AGTTGAACCT
      481 GCTCCTAGTA TACAACAAAC TTTCAAAGAT GATGAAACAG GTTATGTAAC GCTTAAGTGA
      541 GAAGGACACG ATGTACGGGC TCTTGTTAGA AAAAAACCAA ACCGGCAATA TTCAACATAT
      601 GATAATCAAA ACGGATTAGC AAATAGAATA CCATATCAAT CACAAGTTAT AGATGAGATA
      661 ATTAATATTG AAGTTACTCC AGAAATACAA GCACAAAACC TTAAAAATAC AGCCACAGCA
      721 TTAAAAAACA GTGTTCAAGG TTCTGCTTTT AGCATTTATG CTGACACTAT CTCACAGGGT
      781 GATAAGGCTG TTGCAGCTGT AGTCGCACAA AATTATGAAA ATTATTATAA AAATATGTTT
      841 AGTAAATGAC AACAACTTTT TGATAATGGT GATAAAGTTA GAGAATTTTT AACAAAAGAA
      901 GGTTATGACC TTTATCCAAC TATTAAACAA ACATATGAAA ATGATTTAAA AAAAGCTAAG
      961 GAAGCTATAG AAAAAGCAAA TCAAGAAATG GAACAATTAC AGAGAGAAAG ACCACCTAGA
     1021 AATGGATTTG ATTCAAATGG GCGGGAAACT TTTACGGATG AAAACAAATT AAAATTAGAA
     1081 AAATGACAAG TTAAGTATAA TGAACAATCT GATAAAGTTA AGGCAGCAAA ACAACTAGAA
     1141 CAAGATGCTA AAAATGTTAA ATATGCAAAA TTAATTTATT ACTTAGATTA CTCAAAACTT
     1201 GTAAAAGGTA GTAAAGAAAA TGAGGAATAT CTGAAAAAAG GTTTCACCAT CAACCCTGAT
     1261 AATACCAATA TTACGGTTGA TGCCGACGGT ACTTTACATA GTTATTCTTG AAGTCCTATT
     1321 TTAAACCAAG TAACTTCATT ACTTCAAAGA GATAACGAAG AACGTAGAGC TTTTGGTTAT
     1381 TCTAGTTACT ATGGCCGATC AGGAGGTGAT ATATTAAATG GTACTTATGA AGGATGAACA
     1441 AAAACTGATG TGACTAATGG GGAAGAATAC AAAAAATATA ATGTATCTAA ATCTGACGGT
     1501 ATAAATATTA GCAAATTAAC GAAAAATGCA GATAATAAAG CAAAGACGTC AAGAAATGAA
     1561 GGTATAGTTG TTACCGTTGA TTTTTCAAAT CCATCTGGTT ATGAGAGAGT CAGAAAACTT
     1621 ATTAAAGAAT TAACAGCTGA TCATAAAGAA ATTACTTCAT ATAGATTTTT TCACATAGGT
     1681 AAAAATGATG CTAATCAAAA GTTTAAGGAT ATATTAGCTG AATTACCTAC TAAATTACCT
     1741 CAATTAGAAT TATTGATGGA TAGTACTAAC ACTTCGGCTT TATTAGCACT AGAAAATAAA
     1801 CAAATCGATG AATTATCAAT CTATACAGAA GGCAATAGTT TATCAGATGA TTGAGCAATA
     1861 AATCCATGGG CTTTAAAAAA TGTTGCATGA TACAATACTA ATGACTATAA TGTTAGCTTT
     1921 GATTATGCAC CTGGAGCAAA AGTTGCTACA CGGGTTACTT TTAATTCATT AGCTTTTGAT
     1981 GATTCAGATT ATACAGGTGG TCATGAACCC AAAGATTACA AAAGAATAAA TGATGGTTTA
     2041 AGAATGGCCT ATTGAACAAG AAACAACGAA AAAGTTTTTC AAGGTGGTTG AGGACCAGGA
     2101 TTGCAGCCAG ACGTTAATGA AAGCGAAAAC TCTTATCCTA CAGGTTTAGA TTTAACTAGA
     2161 GTTACTAAAA TGAAATCATT ACGTGGATTA AATTTTACGG ATACTCAAAA AAGTAGTAAT
     2221 TCAAAACCTA GAAAACTTAC TAGGATTGGA CTATATAATA ATTCAAATAC TTTTGAAATT
     2281 GATGTAGATG AATTAAATAA TGCTCATTTT GATGTATTAG ATACGTCTGT TCCAATGGCT
     2341 CAACCAAAAC CCAAAATATT TTTCTCTAAT GATGGCGCTA CGAAAAGAAT TAAAGTAGTT
     2401 GCTAAAGGTT CAGTTCATAC ATTAACGTCA ACTGGTGCTT CAAATTTAAA TATATTATTA
     2461 GAAAATGGTA GACAAAAACA TGATGATACT AAATTATTCA CAAATAGATC AATAATTGTT
     2521 GATAAATCGG ATAGTCAATT AATTAATTCA TTAAAAAATC AAGGATTTAA TGTTGATGAA
     2581 TCTGGAACAA GCTCATTCCA TTTTAACCAT CATCACCATC ATCATTAGGA GGTTATTATG
     2641 AGAAAAATTA ACAAATTACT AATGCTAATT TCTTGTTCAA CCCTACTTGT TCCCTTAACT
     2701 TTATTAGTTT CTTGTTCAGA TACTTCTAAT AATCCAGCAA AATCTGAGAC TTCAAGTCAA
     2761 AGTTCTGATA AAACTAATCC AGATACGAGT GATCCTAATA CTACAACACC TAGTATATTA
     2821 TTCAATGCAG ATAAAACTCC AAAGGAAATA ACGACGATAA ATCTTGAAAA ACTTCCTATA
     2881 ATTCTTAAAC GGGTTGACCA TTTTAGTAAT TATTCAAATT TATCAACTAA TTCTATTAAT
     2941 ACAAGTCTTG CAGACTTAAA TAAACAACTA GAATTTGCAA CTACTAATAA AGATGATAAT
     3001 GATCAAATTC AAATACAAGT TGAAAATAAA AAATATTTAA ATAATAATCC AGAAACTTCT
     3061 TTAGAACAAG GTAAATTGAT TTTTTCGTTA AAAATATCAA GTAAAAAAAA TCCAAATATT
     3121 TCTATTACAA AAGATGTTGA AGTTGGAGGA TTTAGACAAT CAAGAAGTTC AGAAATTAAT
     3181 TTAAATTGAG CTAATCGGTT TGCTCCAGGT TCAGAAGATG AATTTAAACA ATATTTTGCT
     3241 GAAAATAACT ATCAAAGATA TGAAACTGAT GCAAAAAAAT ATTTTCAAGC ATTAAACGGT
     3301 CAATTATCAT TAATAGAAGG TAAAAGTCCA TTTGATATTA ATAGTTGGAG ACCAGATGTT
     3361 AAACGGACTC CAGAAGAAGT GAAAAAATAT GATGAACTTG CTAAACAATT AAAATTAGAT
     3421 ACGTATGACG ACGCACTTAA AAAGGGATTT ACGATGCCAG TCTACGATGA TAAAGGTAAC
     3481 GTAGAAGGAC TTAAATTATA TGATCCAGCA GAAATTCCTA AAGGTCCAGC TTGATGAGAC
     3541 GTTATTGGTA GAAATGAAAA CCAAACTAAT GGTTTAGCTC GGTATATTCC AAATGAAAAA
     3601 TATAAACAAG CTGCATTACA GACATATAGT ATACAATTAA GTCACCCTGC AAGAATCGAT
     3661 GAAATAAATC CGGACGAATT AAAAGCTTTT CTAGAATCAC AAAAGGAGGG AAATAACAGA
     3721 CTACAAAAAA CTGCACGGGG GACTATGTGG ATATTAGATT ATGCCATACC TACTGATGGT
     3781 CATCAGCCTA CAAAATGATA CTTTGGTACA AATAATCATG TTGTTGAGGA ATACAAAAAA
     3841 GACGCTACAG GATTTTCAAT GTCAGTCTTA AAACCTAATG TTGCAATCCG GACAAAATTA
     3901 AGAACGACCA AAGGTGCTAC AGATGAGTCA TATATAACTG CTAGTTTTAG TCGGGATGAT
     3961 CTTGTTTCAG GGGCTAAAAA TGATCATGCT GATAAAACAG CTGATTACAT ATCACCAGCA
     4021 GACTATGGAA TTCCAGGTAT TAGAATCGTT TATAGAGCCA CAGACTATTT AAACACTTCA
     4081 CCTAAAGATT ATTTAAGTAA GGTTGATCAA GAAAATGAGA AATATAAAAA TGCAGAAGAA
     4141 TTTTTAGATT TTGCTGTTTT AGAAATTGAT TTTTCAAAAT TTAAAGTTCC TGACGGTTAT
     4201 TCAAGTAGAG ATGAATTTAT TAAGACCATA ACTAACGATT ACTATCACAA TACTTCACAA
     4261 CATATAAAAT TTCTAAAAAC ATCTTATCTA AAAGATTACT CAAGAGCTGA TACACAATTG
     4321 GCAAAAGAAG ATACTAGTAA AAAATCTAAT ACTGATCAAT TTTTTATTGT AGGATATCCA
     4381 CAAGCTACCG GGGACTATTT TTTAGACCAA TATCAAGATG CTTATGATTA CAAAAATAAT
     4441 AAAATAGGTT ATAGTCTATG AATGAATTCT GAATCTTCAT TTTATAATAA TTTATCAAAT
     4501 GATGAAAATA ATGCTAATTC ACCAGAAAAC CAGCGGGCAA ATAAAGGAAA TTATTTTTCA
     4561 TTAAATATAG GATATAGAAG TTTCGCTGAT AAACCCGGTT TAACTGATGC TTTTATTGCA
     4621 ACGCCTAAAG TTGGTAAAAA ATTACATAAA TCTACAGTAA TGTCAGATCC AATTCATACG
     4681 AAAAAAGTAA CTAAAGAAGT TGAAGAAAAT GGAAAAAAAG TAACAAAAGA ACTAGGTGAG
     4741 TTACAAGTAG CTAATACTAA AAATTACATT GCTTTTGGAT TAGAATATTT ACCTAGACAC
     4801 TATGCACCTG TAGGAGGTGC ATCTGGTTCT TCTATCAGAA ACCAAAATAA TGAATTAGTT
     4861 GGAGTGTATT TTGCAAGTAA CGAGACAGCC AAGACTGGTT TAGCTGTAGC TTTTAGATCA
     4921 GAAGGATTTG ATTATAAAGG TTTATACGGT AAATATAATT TACCACAATA TGACCTGATC
     4981 TATGGAGGAG GAAAAGAACA AAAAACTTCT TTTAGGCAGG CTCTCGAAAC TATATACGGT
     5041 ACTAATTTTA AAACTTCATT ATTTAAAAAT GGTGTAAACC AGATTCCTGA TGATTACAAA
     5101 TTCAAAAATA CAGATATCAC AACTAATACA AATCCATCTA CACAAAAAAA AGTGGTTAAT
     5161 GATTATAAAG ATGATGATGA TAAATAGGAC GAAAGGGCCT CGTGATACGC CTATTTTTAT
     5221 AGGTTAATGT CATGATAATA ATGGTTTCTT AGACGTCAGG TGGCACTTTT CGGGGAAATG
     5281 TGCGCGGAAC CCCTATTTGT TTATTTTTCT AAATACATTC AAATATGTAT CCGCTCATGA
     5341 GACAATAACC CTGATAAATG CTTCAATAAT ATTGAAAAAG GAAGAGTATG AGTATTCAAC
     5401 ATTTCCGTGT CGCCCTTATT CCCTTTTTTG CGGCATTTTG CCTTCCTGTT TTTGCTCACC
     5461 CAGAAACGCT GGTGAAAGTA AAAGATGCTG AAGATCAGTT GGGTGCACGA GTGGGTTACA
     5521 TCGAACTGGA TCTCAACAGC GGTAAGATCC TTGAGAGTTT TCGCCCCGAA GAACGTTTTC
     5581 CAATGATGAG CACTTTTAAA GTTCTGCTAT GTGGCGCGGT ATTATCCCGT ATTGACGCCG
     5641 GGCAAGAGCA ACTCGGTCGC CGCATACACT ATTCTCAGAA TGACTTGGTT GAGTACTCAC
     5701 CAGTCACAGA AAAGCATCTT ACGGATGGCA TGACAGTAAG AGAATTATGC AGTGCTGCCA
     5761 TAACCATGAG TGATAACACT GCGGCCAACT TACTTCTGAC AACGATCGGA GGACCGAAGG
     5821 AGCTAACCGC TTTTTTGCAC AACATGGGGG ATCATGTAAC TCGCCTTGAT CGTTGGGAAC
     5881 CGGAGCTGAA TGAAGCCATA CCAAACGACG AGCGTGACAC CACGATGCCT GTAGCAATGG
     5941 CAACAACGTT GCGCAAACTA TTAACTGGCG AACTACTTAC TCTAGCTTCC CGGCAACAAT
     6001 TAATAGACTG GATGGAGGCG GATAAAGTTG CAGGACCACT TCTGCGCTCG GCCCTTCCGG
     6061 CTGGCTGGTT TATTGCTGAT AAATCTGGAG CCGGTGAGCG TGGGTCTCGC GGTATCATTG
     6121 CAGCACTGGG GCCAGATGGT AAGCCCTCCC GTATCGTAGT TATCTACACG ACGGGGAGTC
     6181 AGGCAACTAT GGATGAACGA AATAGACAGA TCGCTGAGAT AGGTGCCTCA CTGATTAAGC
     6241 ATTGGTAACT GTCAGACCAA GTTTACTCAT ATATACTTTA GATTGATTTA AAACTTCATT
     6301 TTTAATTTAA AAGGATCTAG GTGAAGATCC TTTTTGATAA TCTCATGACC AAAATCCCTT
     6361 AACGTGAGTT TTCGTTCCAC TGAGCGTCAG ACCCCGTAGA AAAGATCAAA GGATCTTCTT
     6421 GAGATCCTTT TTTTCTGCGC GTAATCTGCT GCTTGCAAAC AAAAAAACCA CCGCTACCAG
     6481 CGGTGGTTTG TTTGCCGGAT CAAGAGCTAC CAACTCTTTT TCCGAAGGTA ACTGGCTTCA
     6541 GCAGAGCGCA GATACCAAAT ACTGTCCTTC TAGTGTAGCC GTAGTTAGGC CACCACTTCA
     6601 AGAACTCTGT AGCACCGCCT ACATACCTCG CTCTGCTAAT CCTGTTACCA GTGGCTGCTG
     6661 CCAGTGGCGA TAAGTCGTGT CTTACCGGGT TGGACTCAAG ACGATAGTTA CCGGATAAGG
     6721 CGCAGCGGTC GGGCTGAACG GGGGGTTCGT GCACACAGCC CAGCTTGGAG CGAACGACCT
     6781 ACACCGAACT GAGATACCTA CAGCGTGAGC ATTGAGAAAG CGCCACGCTT CCCGAAGGGA
     6841 GAAAGGCGGA CAGGTATCCG GTAAGCGGCA GGGTCGGAAC AGGAGAGCGC ACGAGGGAGC
     6901 TTCCAGGGGG AAACGCCTGG TATCTTTATA GTCCTGTCGG GTTTCGCCAC CTCTGACTTG
     6961 AGCGTCGATT TTTGTGATGC TCGTCAGGGG GGCGGAGCCT ATGGAAAAAC GCCAGCAACG
     7021 CGGCCTTTTT ACGGTTCCTG GCCTTTTGCT GGCCTTTTGC TCACATGTTC TTTCCTGCGT
     7081 TATCCCCTGA TTCTGTGGAT AACCGTATTA CCGCCTTTGA GTGAGCTGAT ACCGCTCGCC
     7141 GCAGCCGAAC GACCGAGCGC AGCGAGTCAG TGAGCGAGGA AGCGGAAGAG CGCCCAATAC
     7201 GCAAACCGCC TCTCCCCGCG CGTTGGCCGA TTCATTAATG CAGCTGGCAC GACAGGTTTC
     7261 CCGACTGGAA AGCGGGCAGT GAGCGCAACG CAATTAATGT GAGTTACCTC ACTCATTAGG
     7321 CACCCCAGGC TTTACACTTT ATGCTTCCGG CTCGTATGTT GTGTGGAATT GTGAGCGGAT
     7381 AACAATTTCA CACAGGAAAC AGCTATGACC ATGATTACGC CAAGCTCGGA ATTAACCCTC
     7441 ACTAAAGGGA ACAAAAGCTT GCATGCCTGC AGAATTAAAA GTTAGTGAAC AAGAAAACAG
     7501 TGAAGCACCA GTTTCTGAAC CTGATAAACT GTCTAACAAA ACCATTCTAT TTATTGAAAA
     7561 ATTCATAACT ACTCCTTTTT TCTCTAAGTT TATTTTATAT AAATAAGAGA TTGTATTATA
     7621 TTACTATTTC TAATATTATT TCTAAATTAT TATTAGTATG AAGTTAATTT GTGGATAACT
     7681 TACAAAAACC TAAATTAATA AAGATTTTTT Attattttgt taaaatttta ttcttcaaaa
     7741 tatcaacagt cttttttaat tgtttgtctt tttttaacat actttcaatt tttctttcag
     7801 cattaataac tgttgtatgg tctctaccac cttaagcacc aggttttcta gtcatacacc
     7861 aagttctagg accttcagga acttcaacat cagcagtaac agtaaaacct aatctttcat
     7921 aaaaaggtaa atttctagga gcactagttt ctaaaaaagc aggaacacca gctctttcag
     7981 cagcttcaac accaggtaaa acaacagcac tacctaaacc tttaccttga tgatcaggac
     8041 taacaccaac agtagctaaa aaccaagcag gttctttagg tctatgagga gctaataaac
     8101 cttccatttg ttgttgagca gctaatctac taccacttaa ttcagccatt ctaggaccaa
     8161 tttcagcaaa aacagcacca gcttcaacac tttcaggagt agtccaaaca gcaacagcag
     8221 caccatcatc agcaacccaa actttaccaa tatctaaacc aactctagtt aaaaataatt
     8281 cttgtaattc agtaactctt tcaatatgtc tatcaggatc aacagtatgt ctagtagcag
     8341 gataatcagc aaaagcagca gctaaagttc taacagctct aggaacatca tctctagtag
     8401 ctaatctaac agtaggttta tattcagtca tTCAAAGGAT CTTATATTTC CTTTCTCTAT
     8461 TAAGTAGTGT TTTTATTAAA AGCAAATGTA ATTAAAATTA CATTGAATAT ATAAGAGAAA
     8521 AATAACATTA ATAATAATTA TTAATTGCTT CTAACCCTAC TTTATACAAT TTATATCTTT
     8581 CTTTTTTTCT TTCCCTTATA GTAGCAATTG TACATAATTT TTTAAAAAAA ACAATAAATA
     8641 TTTCTTAAAA AAACAAAAAA AGATTTTCCA AATAAATTGC gattcatcaa tatttttgtt
     8701 aaccattaaa ctaagtttaa gttcttttaa aatatcgttt acgttcatAT TTATCTCCAA
     8761 AAATATTATA AATTAAACAC TTGTTAAAAA TGTGGAAAAC GTGGAAAAAA TCCATATAAT
     8821 ATAGTTATAT TAACACTTTC TAGAAATTAA AAATCTTAAT TAAAAGGTGT TATTTATAAC
     8881 TTATTCACTT ATCCACAATT AGCTAATATT TTTGTTAGTA ATTTCTAGTT TTATCTACAT
     8941 TTAATTGAGA AGCTAAAAAT TAAGTTTATA AGTGTATTTT TAAAGCAAAA TATTATATAA
     9001 TTAGGTGTGA ATTATGTTAT TTTTTTGTAA AGGAGGTAAG TATTCGAATT CGCCCTATAG
     9061 TGAGTCGTAT TACAATTCAC TGGCCGTCGT TTTACAACGT CGTGACTGGG AAAACCCTGG
     9121 CGTTACCCAA CTTAATCGCC TTGCAGCACA TCCCCCCTTC GCCAGCTGGC GTAATAGCGA
     9181 AGAGGCCCGC ACCGATCGCC CTTCCCAACA GTTGCGTAGC CTGAATGGCG AATGGCGCGA
     9241 CGCGCCCTGT AGCGGCGCAT TAAGCGCGGC GGGTGTGGTG GTTACGCGCA GCGTGACCGC
     9301 TACACTTGCC AGCGCCCTAG CGCCCGCTCC TTTCGCTTTC TTCCCTTCCT TTCTCGCCAC
     9361 GTTCGCCGGC TTTCCCCGTC AAGCTCTAAA TCGGGGGCTC CCTTTAGGGT TCCGATTTAG
     9421 TGCTTTACGG CACCTCGACC CCAAAAAACT TGATTAGGGT GATGGTTCAC GTAGTGGGCC
     9481 ATCGCCCTGA TAGACGGTTT TTCGCCCTTT GACGTTGGAG TCCACGTTCT TTAATAGTGG
     9541 ACTCTTGTTC CAAACTGGAA CAACACTCAA CCCTATCTCG GTCTATTCTT TTGATTTATA
     9601 AGGGATTTTG CCGATTTCGG CCTATTGGTT AAAAAATGAG CTGATTTAAC AAAAATTTAA
     9661 CGCGAATTTT AACAAAATAT TAACGTTTAC AATTTCCTGA TGCGGTATTT TCTCCTTACG
     9721 CATCTGTGCG GTATTTCACA CCGCATATGG TGCACTCTCA GTACAATCTG CTCTGATGCC
     9781 GCATAGTTAA GCCAGCCCCG ACACCCGCCA ACACCCGCTG ACGCGCCCTG ACGGGCTTGT
     9841 CTGCTCCCGG CATCCGCTTA CAGACAAGCT GTGACCGTCT CCGGGAGCTG CATGTGTCAG
     9901 AGGTTTTCAC CGTCATCACC GAAACGCGCG A
//
