# Supplementary material for: Functional surface expression of immunoglobulin cleavage systems in a candidate Mycoplasma vaccine chassis
Source: Commun Biol. 2024 Jun 28;7:779. doi: 10.1038/s42003-024-06497-8 (PMC11213901; doi:10.1038/s42003-024-06497-8)
Supplement: Supplementary file 5 — Supplementary Data 3 [file 42003_2024_6497_MOESM5_ESM.zip › Plasmids GB/pIVB09_Pmm1MM1mhp.gb]

LOCUS       pIVB09_pMM1mfe:MM1mhp   9419 bp ds-DNA     circular     10-APR-2024
DEFINITION  .
FEATURES             Location/Qualifiers
     Promoter        1..108
                     /label="M/M1mfe promoter"
     Promoter        60..65
                     /label="Putative -10"
     RBS             97..101
                     /label="Putative SD"
     CDS             109..2196
                     /label="MIB1mhp"
     CDS             109..2196
                     /transl_table=4
                     /translation="MLFYLSKRKKIVLSGLTVAVIAAGMSFFANPQFSNFFRFNSQISYNSKAPSSVAKNDPNDLSFYSPVTNSEFKPLKKQVQKVELIKPPEEKKEQIKPIITITPKKVEPTPPPPAIIPKEKIEAPIISEIPKKTEEKKDDYGSLDYSLIEKALNRYKQGLQAEIKKYEESVSRLEAQVQEIERRYREDFDKDWVRGKIPNSPAGRQLWKEAYERHIDLPKYNLNREKQYLQQLKSRPEKTSFSPDELKWLRQGLLPSTESTNVWEYEDESKNPVINRMKKHNQSRTFNTPGYWGLSPYDISNGNFPGWTRTNKSSEFSSEIGSEYTNSIKVYEYSPNDENEEKSKKQPLKLIELDANDNKAFEKFKEIMAKISQKDSKVQALRIKNIGETHSLQNAEDIFKAIPEQIKTLSVFLNNTGATRSLRGLENKKLKELSIYTEKNSLDDDWQINPNALKNVDFISFDYNNQASYGSNQGKIGGSIVFDGLRWEKNDNIDKINEGLKIVFDSKIEQRVFQGAHGGKGGWPTTLDFSETDVNTFKGIKFDELDKSFNDKVRTWKDDPYAEENYTGFRQLKFKKLIIKGQNSGSKRLNFKFSDLNGAQFSERFASGFESPKVVVKVNGQSIYGYPVYISGSPEGDAILQLQKFIEVANGSGNGISQIYVESEEIKNKVGPTIGTAQVLVGKQVAESSNSGLVN*"
     CDS             2240..4675
                     /label="MIP1mhp"
     CDS             2240..4675
                     /transl_table=4
                     /translation="MKNKQFFLLFGLVFTTFSLISWSCSKQTSKENLSTTNQKTSPKTDQKDIEKIRDELKARLNSEYQNFENLPSKQAYQNFGKKLDEIRADLEKLFKNPDLENKQRDWDNTKKSLDYQLEKQNYQIDHLTKLIIGSFNDILKPIEKKQDVPERPKQEIPADKVNQYYEKLKEITPKGQNWAIIKDGKRIVADQYKYDFPDHEYKYFIQKFGGGPARIIGLENPDGLVEYPYGKTKKLPENLKSQLNQEAKKAGQPLYDNAAYRTFVVPKFDSSGKITSIEIPEHQKGDTSPALHVDEATGQLLRGGPGRVGLPRILPNQEYKNLTKNSIGVEIVNGDFLKFRPDGGQGEPEYLDPKEIVHFSKGFHGTMNILDYKKEDGQKYPLTWYFITNAHVLNRLLVANDYHPDSIYGRDEEAYNSYNRQYNTWSLVLTRIKNDVDLNNIMSTTGESRRDAYYDTIRISVRTKSSNLHNAGKQLDQSNNYQIYSDKLNNNQEVPKNAELNVKTVVFGTNVFEKKPGDFTEQEKYKNMEEILDFAIMELTFDNEDQAKLITGDWYKEHQDAKNNQKQSTIISDTNLLNEQEYEKLAPNQFYGLGFPVSEGELNSTLNEYQNKQAWDTRKYSLSPHVNKDHELYFNRDLSNPKLKGGGDLSWSRSYRSFINKPGLTDLFISNAYVSSGFIKVTKYDQHSRTFKETPYLFWGLGTLLDNFTAGAGMSGTGVYKDDKLYSLVFANDRLASTALTLNLRSYGHDYNGYYGKYSLPKYDLIYGSKHQRKSYFQAMQQLYKGKNIKTYLFPNGFDDSNKVDVFGDWK*"
     misc_feature    4633..4652
                     /label="SCRMM1mhp-F"
     misc_feature    complement(4732..4750)
                     /label="SCRpIVB0X-R"
     CDS             5074..5736
                     /label="AmpR"
     CDS             5074..5736
                     /label="Translation 5074-5736"
                     /translation="MSTFKVLLCGAVLSRIDAGQEQLGRRIHYSQNDLVEYSPVTEKHLTDGMTVRELCSAAITMSDNTAANLLLTTIGGPKELTAFLHNMGDHVTRLDRWEPELNEAIPNDERDTTMPVAMATTLRKLLTGELLTLASRQQLIDWMEADKVAGPLLRSALPAGWFIADKSGAGERGSRGIIAALGPDGKPSRIVVIYTTGSQATMDERNRQIAEIGASLIKHW*"
     rep_origin      5831..6513
                     /label="ColE1 origin"
     misc_feature    6596..6615
                     /label="MT85.2"
     promoter        6819..6849
                     /label="lac promoter"
     misc_binding    6853..6875
                     /label="LacO"
     primer_bind     6881..6901
                     /label="M13-rev"
     promoter        6918..6936
                     /label="T3 promoter"
     primer_bind     6919..6938
                     /label="T3"
     misc_feature    complement(7010..7054)
                     /label="dnaN 5'"
     CDS             complement(7010..7054)
                     /label="Translation 7054-7010"
                     /translation="MNFSINRMVLLDSLS"
     misc_feature    7010..7199
                     /label="oriC_Mferi_Right"
     misc_feature    complement(7059..7064)
                     /label="Shine-Delgarno"
     misc_feature    complement(7059..7067)
                     /label="dnaA box"
     misc_feature    complement(7103..7108)
                     /label="Pribnow box (-10)"
     misc_feature    complement(7158..7166)
                     /label="dnaA_box"
     misc_feature    complement(7200..7319)
                     /label="dnaA_Mferi_3'"
     misc_feature    complement(7320..7919)
                     /label="pac"
                     /note="vntifkey: 21 note: Pac"
     CDS             complement(7320..7919)
                     /label="Translation 7919-7320"
                     /translation="MTEYKPTVRLATRDDVPRAVRTLAAAFADYPATRHTVDPDRHIERVTELQELFLTRVGLDIGKVWVADDGAAVAVWTTPESVEAGAVFAEIGPRMAELSGSRLAAQQQMEGLLAPHRPKEPAWFLATVGVSPDHQGKGLGSAVVLPGVEAAERAGVPAFLETSAPRNLPFYERLGFTVTADVEVPEGPRTWCMTRKPGA*"
     misc_feature    complement(7920..8168)
                     /label="PS'"
     misc_feature    complement(8169..8236)
                     /label="dnaA_Mferi_5'"
     misc_feature    8237..8533
                     /label="oriC_Mferi_Left"
     RBS             complement(8242..8247)
                     /label="Shine-Delgarno"
     -10_region      complement(8253..8258)
                     /label=-10
     misc_feature    complement(8279..8287)
                     /label="dnaA_box"
     misc_feature    8350..8358
                     /label="dnaA_box"
     misc_feature    8377..8385
                     /label="dnaA_box"
     misc_feature    8484..8489
                     /label="Pribnow box (-10)"
     misc_feature    8488..8496
                     /label="dnaA box"
     misc_feature    8519..8524
                     /label="Shine-Delgarno"
     primer_bind     complement(8541..8568)
                     /label="T7"
     primer_bind     complement(8567..8584)
                     /label="M13-fwd"
     rep_origin      8728..9183
                     /label="M13 origin"
     rep_origin      8745..9051
                     /label="F1 ori"
ORIGIN
        1 AAGTAGAAAA ATTTTAATTA ACATAAAATT TAGTTTGTTG TATATAATAA AAAATATTTT
       61 AAAATATATA AGATATAAGT GCATAAAATT CTATTTAGGA GCAATACAAT GCTGTTTTAT
      121 TTATCGAAAA GAAAGAAAAT TGTTCTGAGT GGACTTACAG TTGCTGTAAT TGCAGCCGGA
      181 ATGAGTTTTT TTGCTAATCC CCAGTTTAGT AATTTTTTTC GCTTTAATTC ACAGATTAGT
      241 TATAATTCCA AGGCTCCCTC AAGTGTTGCT AAAAACGATC CAAATGATCT AAGTTTTTAT
      301 TCTCCTGTAA CAAATTCTGA GTTTAAACCA CTTAAAAAAC AAGTACAAAA AGTCGAGCTA
      361 ATCAAACCTC CTGAAGAAAA AAAAGAGCAA ATAAAACCAA TTATAACCAT AACACCTAAA
      421 AAAGTAGAAC CAACTCCGCC TCCTCCGGCA ATAATACCTA AGGAGAAAAT TGAGGCGCCA
      481 ATTATAAGTG AAATTCCCAA AAAAACTGAA GAGAAAAAGG ACGACTATGG ATCGCTCGAT
      541 TATTCTTTAA TCGAAAAAGC GTTAAACCGT TATAAGCAAG GTCTTCAAGC GGAGATAAAA
      601 AAATATGAAG AAAGTGTTAG CCGTTTGGAA GCACAAGTTC AAGAAATTGA ACGCCGTTAC
      661 CGTGAAGATT TTGACAAAGA CTGGGTAAGG GGGAAAATTC CTAATTCACC AGCAGGAAGA
      721 CAACTATGAA AAGAAGCTTA CGAGCGCCAT ATTGACCTGC CAAAATATAA TCTTAATCGC
      781 GAAAAACAGT ATCTTCAGCA GCTAAAATCA CGGCCAGAAA AAACATCCTT TAGTCCCGAT
      841 GAATTAAAAT GACTTCGTCA AGGACTTTTG CCATCAACAG AATCCACGAA TGTCTGAGAA
      901 TATGAAGATG AATCAAAAAA TCCTGTAATT AACAGGATGA AAAAACATAA TCAAAGCCGA
      961 ACTTTTAATA CTCCCGGATA TTGAGGGCTT TCACCTTATG ATATCTCGAA TGGAAATTTT
     1021 CCAGGTTGGA CAAGAACTAA TAAAAGCTCA GAATTTAGTT CTGAAATTGG CAGTGAATAT
     1081 ACAAATTCAA TTAAGGTTTA TGAATATAGT CCAAATGATG AAAATGAGGA AAAAAGTAAA
     1141 AAACAACCTT TAAAATTAAT TGAACTTGAT GCAAATGATA ATAAGGCTTT TGAAAAATTT
     1201 AAGGAAATAA TGGCAAAAAT CTCCCAAAAA GATAGCAAAG TTCAAGCTTT AAGAATCAAA
     1261 AATATCGGTG AGACGCATTC ACTCCAGAAT GCCGAAGACA TTTTCAAAGC AATCCCTGAG
     1321 CAAATAAAAA CTTTATCAGT TTTTCTAAAT AATACCGGCG CAACTCGATC GCTTCGTGGA
     1381 CTTGAGAATA AAAAATTAAA AGAATTATCA ATTTATACAG AAAAAAATTC ACTAGATGAT
     1441 GACTGGCAAA TCAACCCAAA TGCGCTGAAA AATGTTGATT TTATTAGTTT TGACTATAAT
     1501 AATCAAGCAT CTTATGGCTC AAATCAGGGC AAAATTGGCG GTTCAATTGT TTTTGATGGG
     1561 CTAAGATGAG AAAAAAATGA TAATATTGAC AAGATTAATG AGGGTCTAAA AATAGTTTTT
     1621 GATTCAAAAA TTGAACAAAG AGTTTTTCAA GGTGCCCACG GTGGAAAAGG TGGATGGCCT
     1681 ACTACACTTG ATTTTTCTGA AACTGATGTA AATACTTTTA AAGGAATTAA ATTTGATGAA
     1741 CTTGATAAAA GTTTTAATGA TAAAGTTAGA ACTTGAAAAG ATGATCCATA TGCTGAAGAA
     1801 AATTATACTG GATTTAGGCA GCTAAAATTC AAGAAACTGA TTATAAAAGG GCAAAATTCT
     1861 GGCTCTAAGC GTCTAAATTT TAAATTTTCT GATCTAAATG GTGCCCAATT TAGCGAGAGA
     1921 TTTGCCAGCG GCTTTGAGAG TCCAAAAGTC GTTGTAAAAG TAAATGGCCA ATCAATTTAT
     1981 GGCTATCCCG TTTATATTTC TGGTAGTCCC GAAGGTGATG CAATTTTGCA GCTGCAAAAA
     2041 TTTATCGAAG TTGCTAATGG TTCAGGGAAT GGAATTTCCC AGATTTATGT TGAAAGCGAG
     2101 GAAATTAAGA ATAAAGTTGG CCCAACAATT GGGACTGCTC AAGTTTTAGT AGGAAAACAA
     2161 GTAGCAGAAT CTTCAAATTC AGGCCTTGTT AACTAGTTTA AATTTTTTGG GGTAAATTAT
     2221 GCAAAAAAAA TACTTTTTTA TGAAAAACAA GCAGTTTTTC TTACTTTTTG GGCTTGTTTT
     2281 TACTACTTTT TCACTAATAT CTTGATCTTG TTCTAAACAA ACAAGCAAGG AAAATCTATC
     2341 AACAACAAAC CAGAAAACAA GCCCAAAAAC AGATCAAAAA GATATTGAAA AAATTAGGGA
     2401 TGAACTAAAA GCGCGACTAA ATTCCGAATA CCAAAATTTT GAAAACTTGC CTTCTAAGCA
     2461 AGCTTATCAG AATTTTGGTA AAAAACTTGA TGAAATTAGA GCTGATCTTG AAAAATTATT
     2521 CAAAAATCCT GATCTTGAAA ACAAACAGAG AGACTGGGAT AATACAAAAA AATCTTTAGA
     2581 TTATCAACTT GAAAAACAAA ATTATCAAAT TGATCATTTA ACAAAGTTAA TTATTGGTTC
     2641 TTTTAATGAT ATTTTAAAAC CTATTGAGAA AAAACAGGAT GTACCTGAGC GACCAAAACA
     2701 AGAAATTCCA GCTGATAAAG TTAATCAATA TTATGAAAAA TTAAAGGAAA TTACACCTAA
     2761 AGGCCAAAAT TGAGCGATTA TCAAAGACGG CAAACGAATT GTTGCTGATC AATATAAATA
     2821 TGATTTCCCC GATCATGAAT ATAAGTATTT TATTCAAAAA TTTGGCGGCG GTCCGGCTAG
     2881 AATCATCGGT CTTGAAAACC CAGATGGCTT AGTTGAATAC CCTTATGGGA AGACAAAAAA
     2941 ATTACCCGAA AATTTAAAAT CACAACTTAA TCAAGAAGCT AAAAAAGCCG GTCAACCTTT
     3001 ATATGATAAT GCCGCTTATC GAACTTTTGT TGTCCCAAAA TTTGATTCTT CTGGTAAAAT
     3061 TACTAGTATC GAGATTCCAG AACATCAAAA AGGAGATACA TCCCCGGCAC TTCATGTCGA
     3121 TGAGGCAACT GGCCAACTAC TAAGAGGTGG ACCTGGAAGA GTCGGCCTTC CTCGGATTTT
     3181 ACCAAACCAA GAATATAAAA ATTTAACAAA AAATTCAATT GGTGTTGAAA TTGTCAATGG
     3241 AGATTTTCTA AAATTTCGTC CTGATGGCGG CCAAGGTGAA CCTGAATATT TAGATCCAAA
     3301 AGAAATTGTC CATTTTTCTA AAGGTTTCCA TGGGACAATG AATATTCTCG ATTACAAAAA
     3361 AGAGGATGGC CAAAAATATC CGCTTACTTG ATATTTTATC ACAAATGCTC ATGTTTTAAA
     3421 CCGACTTTTA GTCGCAAATG ACTATCATCC TGATTCAATT TATGGCCGTG ATGAAGAAGC
     3481 TTATAATTCT TATAATCGAC AATATAATAC TTGATCGCTT GTGCTAACCA GGATAAAAAA
     3541 TGATGTTGAC CTCAATAATA TAATGTCAAC AACTGGTGAA AGTCGTCGCG ATGCTTATTA
     3601 TGATACTATA AGAATTTCGG TGCGAACAAA ATCAAGTAAT CTTCATAATG CTGGAAAACA
     3661 ATTAGATCAA AGCAATAACT ACCAAATCTA TAGTGATAAA CTAAATAATA ATCAAGAAGT
     3721 ACCAAAAAAT GCTGAACTTA ACGTAAAAAC AGTGGTTTTT GGGACTAATG TATTCGAAAA
     3781 AAAACCTGGG GACTTCACTG AGCAAGAAAA ATATAAAAAT ATGGAAGAAA TACTTGATTT
     3841 TGCAATTATG GAACTAACTT TTGATAATGA AGATCAAGCA AAACTGATAA CAGGGGATTG
     3901 ATATAAGGAG CACCAAGATG CAAAAAATAA CCAAAAACAA AGCACAATTA TCTCCGATAC
     3961 TAACCTTTTA AATGAACAAG AATATGAAAA ATTAGCTCCA AATCAGTTTT ACGGTCTCGG
     4021 ATTTCCAGTC TCAGAAGGCG AACTTAATTC AACTTTAAAC GAATATCAAA ATAAACAAGC
     4081 CTGAGATACG CGAAAATATA GCCTTTCACC CCATGTTAAC AAGGATCATG AACTTTATTT
     4141 TAACAGGGAT TTATCAAATC CCAAACTTAA AGGTGGCGGT GATCTTTCTT GGTCAAGATC
     4201 TTATCGATCT TTTATAAATA AGCCCGGACT AACAGATCTT TTTATCTCAA ATGCTTATGT
     4261 TTCTTCAGGT TTTATCAAGG TAACTAAATA CGATCAGCAC TCGCGAACTT TCAAGGAAAC
     4321 CCCTTATTTA TTTTGAGGTT TAGGAACCTT GCTGGATAAT TTTACCGCAG GAGCCGGGAT
     4381 GTCAGGGACT GGTGTTTATA AAGATGATAA ACTTTATTCA CTTGTTTTTG CAAACGACAG
     4441 ACTTGCTTCA ACTGCTTTAA CTTTAAATTT AAGATCATAT GGACATGATT ATAATGGTTA
     4501 CTATGGTAAA TATTCTTTAC CAAAATACGA CCTAATTTAT GGTTCAAAGC ATCAAAGAAA
     4561 ATCTTATTTC CAAGCGATGC AACAACTTTA TAAAGGGAAA AATATAAAAA CTTATTTATT
     4621 TCCTAATGGT TTTGATGATA GCAACAAAGT TGATGTTTTT GGTGACTGAA AATAAGACGA
     4681 AAGGGCCTCG TGATACGCCT ATTTTTATAG GTTAATGTCA TGATAATAAT GGTTTCTTAG
     4741 ACGTCAGGTG GCACTTTTCG GGGAAATGTG CGCGGAACCC CTATTTGTTT ATTTTTCTAA
     4801 ATACATTCAA ATATGTATCC GCTCATGAGA CAATAACCCT GATAAATGCT TCAATAATAT
     4861 TGAAAAAGGA AGAGTATGAG TATTCAACAT TTCCGTGTCG CCCTTATTCC CTTTTTTGCG
     4921 GCATTTTGCC TTCCTGTTTT TGCTCACCCA GAAACGCTGG TGAAAGTAAA AGATGCTGAA
     4981 GATCAGTTGG GTGCACGAGT GGGTTACATC GAACTGGATC TCAACAGCGG TAAGATCCTT
     5041 GAGAGTTTTC GCCCCGAAGA ACGTTTTCCA ATGATGAGCA CTTTTAAAGT TCTGCTATGT
     5101 GGCGCGGTAT TATCCCGTAT TGACGCCGGG CAAGAGCAAC TCGGTCGCCG CATACACTAT
     5161 TCTCAGAATG ACTTGGTTGA GTACTCACCA GTCACAGAAA AGCATCTTAC GGATGGCATG
     5221 ACAGTAAGAG AATTATGCAG TGCTGCCATA ACCATGAGTG ATAACACTGC GGCCAACTTA
     5281 CTTCTGACAA CGATCGGAGG ACCGAAGGAG CTAACCGCTT TTTTGCACAA CATGGGGGAT
     5341 CATGTAACTC GCCTTGATCG TTGGGAACCG GAGCTGAATG AAGCCATACC AAACGACGAG
     5401 CGTGACACCA CGATGCCTGT AGCAATGGCA ACAACGTTGC GCAAACTATT AACTGGCGAA
     5461 CTACTTACTC TAGCTTCCCG GCAACAATTA ATAGACTGGA TGGAGGCGGA TAAAGTTGCA
     5521 GGACCACTTC TGCGCTCGGC CCTTCCGGCT GGCTGGTTTA TTGCTGATAA ATCTGGAGCC
     5581 GGTGAGCGTG GGTCTCGCGG TATCATTGCA GCACTGGGGC CAGATGGTAA GCCCTCCCGT
     5641 ATCGTAGTTA TCTACACGAC GGGGAGTCAG GCAACTATGG ATGAACGAAA TAGACAGATC
     5701 GCTGAGATAG GTGCCTCACT GATTAAGCAT TGGTAACTGT CAGACCAAGT TTACTCATAT
     5761 ATACTTTAGA TTGATTTAAA ACTTCATTTT TAATTTAAAA GGATCTAGGT GAAGATCCTT
     5821 TTTGATAATC TCATGACCAA AATCCCTTAA CGTGAGTTTT CGTTCCACTG AGCGTCAGAC
     5881 CCCGTAGAAA AGATCAAAGG ATCTTCTTGA GATCCTTTTT TTCTGCGCGT AATCTGCTGC
     5941 TTGCAAACAA AAAAACCACC GCTACCAGCG GTGGTTTGTT TGCCGGATCA AGAGCTACCA
     6001 ACTCTTTTTC CGAAGGTAAC TGGCTTCAGC AGAGCGCAGA TACCAAATAC TGTCCTTCTA
     6061 GTGTAGCCGT AGTTAGGCCA CCACTTCAAG AACTCTGTAG CACCGCCTAC ATACCTCGCT
     6121 CTGCTAATCC TGTTACCAGT GGCTGCTGCC AGTGGCGATA AGTCGTGTCT TACCGGGTTG
     6181 GACTCAAGAC GATAGTTACC GGATAAGGCG CAGCGGTCGG GCTGAACGGG GGGTTCGTGC
     6241 ACACAGCCCA GCTTGGAGCG AACGACCTAC ACCGAACTGA GATACCTACA GCGTGAGCAT
     6301 TGAGAAAGCG CCACGCTTCC CGAAGGGAGA AAGGCGGACA GGTATCCGGT AAGCGGCAGG
     6361 GTCGGAACAG GAGAGCGCAC GAGGGAGCTT CCAGGGGGAA ACGCCTGGTA TCTTTATAGT
     6421 CCTGTCGGGT TTCGCCACCT CTGACTTGAG CGTCGATTTT TGTGATGCTC GTCAGGGGGG
     6481 CGGAGCCTAT GGAAAAACGC CAGCAACGCG GCCTTTTTAC GGTTCCTGGC CTTTTGCTGG
     6541 CCTTTTGCTC ACATGTTCTT TCCTGCGTTA TCCCCTGATT CTGTGGATAA CCGTATTACC
     6601 GCCTTTGAGT GAGCTGATAC CGCTCGCCGC AGCCGAACGA CCGAGCGCAG CGAGTCAGTG
     6661 AGCGAGGAAG CGGAAGAGCG CCCAATACGC AAACCGCCTC TCCCCGCGCG TTGGCCGATT
     6721 CATTAATGCA GCTGGCACGA CAGGTTTCCC GACTGGAAAG CGGGCAGTGA GCGCAACGCA
     6781 ATTAATGTGA GTTACCTCAC TCATTAGGCA CCCCAGGCTT TACACTTTAT GCTTCCGGCT
     6841 CGTATGTTGT GTGGAATTGT GAGCGGATAA CAATTTCACA CAGGAAACAG CTATGACCAT
     6901 GATTACGCCA AGCTCGGAAT TAACCCTCAC TAAAGGGAAC AAAAGCTTGC ATGCCTGCAG
     6961 AATTAAAAGT TAGTGAACAA GAAAACAGTG AAGCACCAGT TTCTGAACCT GATAAACTGT
     7021 CTAACAAAAC CATTCTATTT ATTGAAAAAT TCATAACTAC TCCTTTTTTC TCTAAGTTTA
     7081 TTTTATATAA ATAAGAGATT GTATTATATT ACTATTTCTA ATATTATTTC TAAATTATTA
     7141 TTAGTATGAA GTTAATTTGT GGATAACTTA CAAAAACCTA AATTAATAAA GATTTTTTAt
     7201 tattttgtta aaattttatt cttcaaaata tcaacagtct tttttaattg tttgtctttt
     7261 tttaacatac tttcaatttt tctttcagca ttaataactg ttgtatggtc tctaccacct
     7321 taagcaccag gttttctagt catacaccaa gttctaggac cttcaggaac ttcaacatca
     7381 gcagtaacag taaaacctaa tctttcataa aaaggtaaat ttctaggagc actagtttct
     7441 aaaaaagcag gaacaccagc tctttcagca gcttcaacac caggtaaaac aacagcacta
     7501 cctaaacctt taccttgatg atcaggacta acaccaacag tagctaaaaa ccaagcaggt
     7561 tctttaggtc tatgaggagc taataaacct tccatttgtt gttgagcagc taatctacta
     7621 ccacttaatt cagccattct aggaccaatt tcagcaaaaa cagcaccagc ttcaacactt
     7681 tcaggagtag tccaaacagc aacagcagca ccatcatcag caacccaaac tttaccaata
     7741 tctaaaccaa ctctagttaa aaataattct tgtaattcag taactctttc aatatgtcta
     7801 tcaggatcaa cagtatgtct agtagcagga taatcagcaa aagcagcagc taaagttcta
     7861 acagctctag gaacatcatc tctagtagct aatctaacag taggtttata ttcagtcatT
     7921 CAAAGGATCT TATATTTCCT TTCTCTATTA AGTAGTGTTT TTATTAAAAG CAAATGTAAT
     7981 TAAAATTACA TTGAATATAT AAGAGAAAAA TAACATTAAT AATAATTATT AATTGCTTCT
     8041 AACCCTACTT TATACAATTT ATATCTTTCT TTTTTTCTTT CCCTTATAGT AGCAATTGTA
     8101 CATAATTTTT TAAAAAAAAC AATAAATATT TCTTAAAAAA ACAAAAAAAG ATTTTCCAAA
     8161 TAAATTGCga ttcatcaata tttttgttaa ccattaaact aagtttaagt tcttttaaaa
     8221 tatcgtttac gttcatATTT ATCTCCAAAA ATATTATAAA TTAAACACTT GTTAAAAATG
     8281 TGGAAAACGT GGAAAAAATC CATATAATAT AGTTATATTA ACACTTTCTA GAAATTAAAA
     8341 ATCTTAATTA AAAGGTGTTA TTTATAACTT ATTCACTTAT CCACAATTAG CTAATATTTT
     8401 TGTTAGTAAT TTCTAGTTTT ATCTACATTT AATTGAGAAG CTAAAAATTA AGTTTATAAG
     8461 TGTATTTTTA AAGCAAAATA TTATATAATT AGGTGTGAAT TATGTTATTT TTTTGTAAAG
     8521 GAGGTAAGTA TTCGAATTCG CCCTATAGTG AGTCGTATTA CAATTCACTG GCCGTCGTTT
     8581 TACAACGTCG TGACTGGGAA AACCCTGGCG TTACCCAACT TAATCGCCTT GCAGCACATC
     8641 CCCCCTTCGC CAGCTGGCGT AATAGCGAAG AGGCCCGCAC CGATCGCCCT TCCCAACAGT
     8701 TGCGTAGCCT GAATGGCGAA TGGCGCGACG CGCCCTGTAG CGGCGCATTA AGCGCGGCGG
     8761 GTGTGGTGGT TACGCGCAGC GTGACCGCTA CACTTGCCAG CGCCCTAGCG CCCGCTCCTT
     8821 TCGCTTTCTT CCCTTCCTTT CTCGCCACGT TCGCCGGCTT TCCCCGTCAA GCTCTAAATC
     8881 GGGGGCTCCC TTTAGGGTTC CGATTTAGTG CTTTACGGCA CCTCGACCCC AAAAAACTTG
     8941 ATTAGGGTGA TGGTTCACGT AGTGGGCCAT CGCCCTGATA GACGGTTTTT CGCCCTTTGA
     9001 CGTTGGAGTC CACGTTCTTT AATAGTGGAC TCTTGTTCCA AACTGGAACA ACACTCAACC
     9061 CTATCTCGGT CTATTCTTTT GATTTATAAG GGATTTTGCC GATTTCGGCC TATTGGTTAA
     9121 AAAATGAGCT GATTTAACAA AAATTTAACG CGAATTTTAA CAAAATATTA ACGTTTACAA
     9181 TTTCCTGATG CGGTATTTTC TCCTTACGCA TCTGTGCGGT ATTTCACACC GCATATGGTG
     9241 CACTCTCAGT ACAATCTGCT CTGATGCCGC ATAGTTAAGC CAGCCCCGAC ACCCGCCAAC
     9301 ACCCGCTGAC GCGCCCTGAC GGGCTTGTCT GCTCCCGGCA TCCGCTTACA GACAAGCTGT
     9361 GACCGTCTCC GGGAGCTGCA TGTGTCAGAG GTTTTCACCG TCATCACCGA AACGCGCGA
//
