# Supplementary material for: Functional surface expression of immunoglobulin cleavage systems in a candidate Mycoplasma vaccine chassis
Source: Commun Biol. 2024 Jun 28;7:779. doi: 10.1038/s42003-024-06497-8 (PMC11213901; doi:10.1038/s42003-024-06497-8)
Supplement: Supplementary file 5 — Supplementary Data 3 [file 42003_2024_6497_MOESM5_ESM.zip › Plasmids GB/pIVB09_Pmm1MM2mfe.gb]

LOCUS       pIVB09_pMM1mfe:MM2mfe   9699 bp ds-DNA     circular     10-APR-2024
DEFINITION  .
FEATURES             Location/Qualifiers
     Promoter        1..108
                     /label="M/M1mfe promoter"
     Promoter        60..65
                     /label="Putative -10"
     RBS             97..101
                     /label="Putative SD"
     CDS             109..2361
                     /label="MIB2mfe"
     CDS             109..2361
                     /label="Translation 109-2361"
                     /translation="VYFLKKKKNKILIYALLASLATSLSFGSVIYYSFSDSNISFNTLSNGITDAELTPINNPIDDAIVSNRDNKLKPNPNNIIREADKKEPNVLVIPKKQEKEIKEVAKPEVKPEIIRPETTTPKQSTKRVKSQIVINGVTVNAEIEAPPGFTVHQQDKNRNIANPTRPYQNHIVEKILSIEVTQELRNSVIKDSLSGGEGYDKGAGLFQNTLTNVISREIEENKGDIHKALENLEAISKQNSGFFNSSIERYKRLLDSKNVIDYLKPEAKKQYPKLKGEFKTKTQEYL*LIHNLDQSKFTKIASTSEKYLKEGLTISPRSAFINENGEIDSHG*GPPDAYNTVTSRLQRDNSTYRVFDYDQYYNRSSDRIENGTYPG*TKTDATDEFTKKFGFKKGDGITISRLTRDNKTNAEGKINSGLVLELDVSNSTAYEKSKDLIEKFKNHSEKITSYRIKNMGEISSDQKFIDILSSLPEEIPQLELFFSDKATNTASLIALENKKIKELSLYTTGNSLRNS*SYNPLALRNTT*INTIDYNVSAEYPSNLKISTRITFNTLAFDQEDFKDGKYNRINDGLRMVYYARNNEPFFQGAYGPGLSPDQSLGDNSYPTGLDFSRVKGIKSLKGLRFDDEYNPSNKPRKIVELTLFNDNSHFEISANELNEANLEHLSTGENSPIKPKIKFSNGNATTKIRITGSSITDNARVNLEKYFDYSDSLKAGGKQIEVTDINSDLANKLKG*GYSVIQATNKQFT*"
     CDS             2382..4955
                     /label="MIP2mfe"
     CDS             2382..4955
                     /label="Translation 2382-4955"
                     /translation="MTRLNKLLMLISSSTLALPLTLLVSCTSVSKKIISKPIDDKEFLKLVQSIQSENDLLKYADIKFKNSLGTYVNKAEILPTQLEKSYIEITFKDKYENQIFSEVVNVIPSRSVGFSAISEAMVYAELKNSKTGKTKSINFKITGLNKNKTVDAFNQQINNGLEYFNGESGYVSYTQKNQKQRFDFDNKKYITALEHNVNNGSTIDLKKYRNLETKKEHIDKFDKQANNSNFDTYYNAAIKGFTLPVYDDKGEVTGLQINDNPEVNKGHSVVDSLGRDRFKTNGLARTIPNEVYKTAAIQTYQVTFN**KDYSEEIEQANEYIELFSS*TDDQVKSYVGTQLRQLELNFKDDTREIDKQLKETAKDRENIIKTLKEQKTKIDDKYKQDKEKFTKLNKDQLIALQRNEIEEYQKKKDQTTLRDSESGTM*IMDYIDENNPTKFYFGTNSHVAKAIRDNLVSFSLTRLNSDISVGQTFNLNGFDKNFTKFVFEKNENGNKLNEAVSAIFHATDFIKEASNPLNMLEEKQKDKYKDAGIFADFAVIEIDFAKLLNNSDYKHTI*SESHEISNKYKDKKDELISLITNDYVKTGKKIQFESESLLDDKKYKTFDRKLDFNPNIEKELQDYKYLNSLYILGYPIAVEDYYLDKYEDYKQLQSREYDYSL*VNSEYKYYKNLVKKEGTPPSFKEYETEKGNFFSYQIGYRSFIDKPGLTDAFLAAHRVGKKLYTLNENGKPKKYFNYGLEILPRFYAPSGGASGSSVRTKDNKLLAVFHAANNSAKTGLAAVFRSYGYDYKNLFGKYNLGQYDLIYGGGKDQETGKSYREVMNEKYKDKNFKSALFKEGFEKVPSEFEFKNKETI*"
     primer          complement(5012..5030)
                     /label="SCRpIVBX-R"
                     /note="sequence: CACCTGACGTCTAAGAAAC"
     CDS             5354..6016
                     /label="AmpR"
     CDS             5354..6016
                     /label="Translation 5354-6016"
                     /translation="MSTFKVLLCGAVLSRIDAGQEQLGRRIHYSQNDLVEYSPVTEKHLTDGMTVRELCSAAITMSDNTAANLLLTTIGGPKELTAFLHNMGDHVTRLDRWEPELNEAIPNDERDTTMPVAMATTLRKLLTGELLTLASRQQLIDWMEADKVAGPLLRSALPAGWFIADKSGAGERGSRGIIAALGPDGKPSRIVVIYTTGSQATMDERNRQIAEIGASLIKHW*"
     rep_origin      6111..6793
                     /label="ColE1 origin"
     misc_feature    6876..6895
                     /label="MT85.2"
     promoter        7099..7129
                     /label="lac promoter"
     misc_binding    7133..7155
                     /label="LacO"
     primer_bind     7161..7181
                     /label="M13-rev"
     promoter        7198..7216
                     /label="T3 promoter"
     primer_bind     7199..7218
                     /label="T3"
     misc_feature    complement(7290..7334)
                     /label="dnaN 5'"
     CDS             complement(7290..7334)
                     /label="Translation 7334-7290"
                     /translation="MNFSINRMVLLDSLS"
     misc_feature    7290..7479
                     /label="oriC_Mferi_Right"
     misc_feature    complement(7339..7344)
                     /label="Shine-Delgarno"
     misc_feature    complement(7339..7347)
                     /label="dnaA box"
     misc_feature    complement(7383..7388)
                     /label="Pribnow box (-10)"
     misc_feature    complement(7438..7446)
                     /label="dnaA_box"
     misc_feature    complement(7480..7599)
                     /label="dnaA_Mferi_3'"
     misc_feature    complement(7600..8199)
                     /label="pac"
                     /note="vntifkey: 21 note: Pac"
     CDS             complement(7600..8199)
                     /label="Translation 8199-7600"
                     /translation="MTEYKPTVRLATRDDVPRAVRTLAAAFADYPATRHTVDPDRHIERVTELQELFLTRVGLDIGKVWVADDGAAVAVWTTPESVEAGAVFAEIGPRMAELSGSRLAAQQQMEGLLAPHRPKEPAWFLATVGVSPDHQGKGLGSAVVLPGVEAAERAGVPAFLETSAPRNLPFYERLGFTVTADVEVPEGPRTWCMTRKPGA*"
     primer          7803..7823
                     /label="puroRverif-R1"
                     /note="sequence: CAGGACTAACACCAACAGTAG"
     primer          complement(7991..8010)
                     /label="puroRverif-F1"
                     /note="sequence: GTTTGGGTTGCTGATGATGG"
     misc_feature    complement(8200..8448)
                     /label="PS'"
     misc_feature    complement(8449..8516)
                     /label="dnaA_Mferi_5'"
     misc_feature    8517..8813
                     /label="oriC_Mferi_Left"
     RBS             complement(8522..8527)
                     /label="Shine-Delgarno"
     -10_region      complement(8533..8538)
                     /label=-10
     misc_feature    complement(8559..8567)
                     /label="dnaA_box"
     misc_feature    8630..8638
                     /label="dnaA_box"
     misc_feature    8657..8665
                     /label="dnaA_box"
     misc_feature    8764..8769
                     /label="Pribnow box (-10)"
     misc_feature    8768..8776
                     /label="dnaA box"
     misc_feature    8799..8804
                     /label="Shine-Delgarno"
     primer_bind     complement(8821..8848)
                     /label="T7"
     primer_bind     complement(8847..8864)
                     /label="M13-fwd"
     rep_origin      9008..9463
                     /label="M13 origin"
     rep_origin      9025..9331
                     /label="F1 ori"
ORIGIN
        1 AAGTAGAAAA ATTTTAATTA ACATAAAATT TAGTTTGTTG TATATAATAA AAAATATTTT
       61 AAAATATATA AGATATAAGT GCATAAAATT CTATTTAGGA GCAATACAGT GTATTTTTTA
      121 AAAAAGAAGA AAAATAAAAT TTTAATATAT GCCTTATTAG CTAGTTTAGC TACATCTTTA
      181 TCATTTGGTT CAGTTATTTA TTATTCTTTT TCTGATTCTA ATATTTCTTT TAATACTTTA
      241 TCAAATGGAA TTACTGATGC TGAATTAACT CCAATTAATA ACCCAATTGA TGATGCCATT
      301 GTTTCAAATA GAGATAATAA ATTAAAACCT AATCCAAATA ATATTATTAG AGAAGCAGAT
      361 AAAAAAGAAC CTAATGTATT AGTTATTCCT AAAAAACAAG AAAAAGAAAT AAAAGAAGTA
      421 GCAAAACCAG AAGTAAAACC TGAAATTATA AGACCAGAAA CAACTACACC TAAACAAAGT
      481 ACAAAGAGAG TGAAATCTCA AATTGTTATT AATGGAGTTA CAGTTAATGC TGAAATTGAA
      541 GCGCCACCTG GATTTACAGT TCATCAACAA GATAAGAATA GAAACATAGC AAATCCCACT
      601 AGACCTTATC AAAACCATAT AGTTGAAAAA ATCTTAAGTA TTGAAGTAAC TCAAGAATTA
      661 AGAAATAGTG TTATTAAAGA TTCATTATCT GGTGGTGAAG GTTATGATAA AGGTGCTGGT
      721 CTATTTCAAA ATACACTAAC AAATGTTATT TCTCGAGAAA TAGAAGAAAA TAAAGGAGAT
      781 ATTCATAAAG CATTAGAAAA CCTTGAAGCT ATCTCAAAAC AAAACTCTGG ATTTTTTAAC
      841 TCAAGTATTG AAAGATATAA AAGATTATTA GATTCAAAAA ACGTAATAGA TTATTTAAAA
      901 CCTGAAGCTA AAAAACAATA TCCTAAATTA AAGGGTGAGT TTAAAACTAA AACTCAAGAA
      961 TATTTATGAT TAATTCACAA TTTAGATCAG TCTAAATTTA CAAAAATTGC TTCAACTTCA
     1021 GAAAAATATT TAAAAGAAGG TTTAACAATT TCTCCAAGAA GTGCGTTTAT TAATGAAAAT
     1081 GGAGAAATTG ATTCTCACGG TTGAGGACCT CCTGATGCAT ATAATACAGT AACTTCAAGA
     1141 TTACAAAGAG ACAACTCTAC ATATAGAGTT TTTGATTATG ATCAATACTA TAACAGATCA
     1201 TCAGATAGAA TTGAAAATGG AACTTATCCT GGATGAACTA AAACTGATGC AACTGATGAA
     1261 TTTACTAAAA AATTTGGATT TAAAAAAGGT GATGGAATTA CTATTAGTAG ATTAACTAGA
     1321 GACAATAAAA CTAATGCTGA AGGAAAAATT AATTCAGGTT TAGTTTTAGA ATTAGATGTT
     1381 TCAAATTCAA CAGCATATGA GAAATCTAAA GATCTAATAG AAAAATTTAA AAATCATTCA
     1441 GAAAAAATTA CTTCTTATAG AATTAAAAAT ATGGGAGAAA TTAGTTCTGA TCAAAAATTT
     1501 ATAGATATTC TATCTTCACT TCCTGAAGAA ATTCCTCAAC TTGAGTTATT CTTTTCAGAT
     1561 AAAGCAACAA ATACAGCTAG TTTAATTGCT TTAGAAAATA AAAAAATTAA AGAATTATCA
     1621 TTATACACTA CTGGAAATTC ATTAAGAAAT TCTTGATCAT ATAACCCATT AGCTTTAAGA
     1681 AATACTACTT GAATAAATAC TATTGATTAT AATGTTAGTG CTGAATATCC AAGTAATTTA
     1741 AAAATATCAA CAAGAATTAC TTTTAATACA TTAGCATTTG ATCAAGAAGA TTTTAAAGAT
     1801 GGTAAATACA ACAGAATCAA TGATGGTTTA AGAATGGTAT ATTATGCTAG AAATAATGAA
     1861 CCTTTCTTCC AAGGAGCATA TGGTCCTGGG CTTAGTCCTG ATCAATCATT AGGTGATAAT
     1921 AGTTATCCAA CTGGATTAGA TTTTTCTAGA GTTAAAGGTA TTAAATCATT AAAAGGTTTA
     1981 AGATTTGATG ATGAATATAA TCCATCAAAT AAACCTAGAA AAATTGTCGA ATTAACATTG
     2041 TTTAATGATA ATAGTCATTT TGAAATTTCA GCTAATGAAT TAAATGAAGC TAACTTAGAA
     2101 CATTTATCAA CAGGAGAAAA TAGTCCTATT AAACCTAAAA TTAAATTTAG TAATGGTAAT
     2161 GCTACAACAA AAATAAGAAT TACTGGAAGT TCTATAACAG ATAACGCACG TGTAAATCTA
     2221 GAAAAATACT TTGATTATAG TGATAGTTTA AAAGCTGGTG GAAAACAAAT TGAAGTAACT
     2281 GATATTAATA GTGATCTAGC AAACAAACTA AAAGGTTGAG GTTATAGTGT TATTCAAGCA
     2341 ACTAATAAAC AATTTACTTA ATAAAGGAAA AGTTAAAAAT TATGACAAGA TTAAATAAAT
     2401 TATTAATGTT AATATCATCA TCGACTTTAG CTTTACCTTT AACTTTATTA GTTTCTTGTA
     2461 CTTCAGTTAG TAAAAAAATA ATTAGTAAAC CTATTGATGA TAAAGAGTTT TTAAAACTAG
     2521 TTCAATCTAT TCAATCTGAA AACGATCTTT TAAAATATGC AGATATTAAG TTTAAAAATT
     2581 CTTTAGGAAC TTATGTTAAT AAAGCTGAGA TATTACCCAC TCAATTAGAA AAAAGTTATA
     2641 TAGAAATTAC ATTTAAAGAT AAATATGAAA ATCAAATTTT TTCTGAAGTT GTAAATGTAA
     2701 TTCCTAGTAG ATCTGTTGGT TTTTCAGCTA TAAGTGAAGC AATGGTTTAT GCTGAGTTAA
     2761 AAAATAGTAA AACAGGCAAA ACTAAATCTA TTAATTTTAA AATTACTGGT TTAAATAAAA
     2821 ATAAAACAGT TGATGCTTTT AATCAACAAA TCAATAATGG ATTAGAGTAT TTTAATGGTG
     2881 AATCTGGATA TGTTTCATAT ACTCAAAAGA ATCAAAAACA AAGATTTGAT TTTGATAATA
     2941 AAAAATATAT TACTGCTTTA GAACATAATG TTAATAATGG TTCAACTATT GATTTAAAAA
     3001 AATATAGAAA TTTAGAAACT AAAAAAGAAC ATATAGATAA GTTTGATAAG CAAGCTAATA
     3061 ATAGTAATTT TGATACTTAT TATAATGCTG CTATTAAAGG ATTCACTTTA CCAGTTTATG
     3121 ATGATAAAGG TGAAGTTACA GGTTTACAAA TAAATGATAA TCCTGAAGTA AATAAAGGTC
     3181 ATTCAGTAGT TGATTCACTA GGAAGAGATC GATTTAAAAC TAATGGTTTA GCTAGAACCA
     3241 TACCAAATGA AGTTTATAAA ACAGCTGCTA TTCAAACTTA TCAAGTAACT TTTAATTGAT
     3301 GAAAAGATTA TAGTGAAGAA ATAGAACAAG CTAATGAATA TATTGAATTG TTTAGTTCTT
     3361 GAACTGATGA TCAAGTTAAA AGTTATGTTG GAACACAATT ACGTCAATTA GAATTGAATT
     3421 TTAAAGATGA TACAAGAGAA ATTGATAAGC AATTAAAAGA AACAGCAAAA GATAGAGAAA
     3481 ATATAATAAA AACTCTTAAA GAACAAAAAA CAAAAATAGA TGATAAATAT AAACAAGATA
     3541 AAGAGAAATT TACTAAGTTA AACAAAGACC AACTAATAGC TTTGCAAAGA AATGAAATAG
     3601 AAGAATATCA AAAGAAGAAA GATCAAACTA CTCTTAGAGA TTCTGAATCT GGAACTATGT
     3661 GAATTATGGA TTATATTGAT GAAAACAATC CAACAAAGTT CTATTTTGGT ACAAATTCTC
     3721 ACGTTGCTAA AGCTATAAGA GATAATTTAG TTTCATTTTC TTTAACAAGA CTTAATTCAG
     3781 ATATAAGTGT AGGTCAAACA TTTAATTTAA ACGGTTTTGA CAAAAACTTC ACTAAATTTG
     3841 TTTTTGAAAA AAATGAAAAT GGTAATAAAT TAAATGAAGC TGTTAGTGCT ATTTTTCACG
     3901 CAACTGATTT TATAAAAGAA GCTTCAAATC CACTTAATAT GCTTGAAGAA AAACAAAAAG
     3961 ATAAATACAA AGATGCAGGA ATTTTTGCTG ATTTTGCAGT TATTGAAATA GATTTTGCAA
     4021 AGCTTTTAAA TAATTCAGAC TATAAGCACA CTATTTGAAG CGAATCTCAT GAAATATCTA
     4081 ATAAATATAA GGATAAAAAA GATGAATTAA TCAGTCTTAT TACTAATGAT TATGTAAAGA
     4141 CTGGTAAAAA AATCCAATTT GAATCAGAAT CTCTATTAGA TGATAAAAAA TATAAAACAT
     4201 TTGATAGAAA ACTAGATTTT AATCCAAATA TAGAAAAAGA ACTACAAGAT TATAAATACT
     4261 TAAATAGTCT TTATATACTA GGATATCCAA TAGCAGTTGA AGATTATTAT TTAGATAAAT
     4321 ATGAAGATTA TAAACAATTA CAAAGTAGAG AATATGATTA TTCTTTATGA GTAAATAGTG
     4381 AATATAAATA TTATAAAAAT CTAGTTAAAA AAGAAGGAAC CCCTCCTTCA TTTAAAGAAT
     4441 ATGAAACAGA AAAAGGTAAT TTCTTTTCAT ATCAAATAGG ATATAGATCG TTTATAGATA
     4501 AACCTGGATT AACTGATGCA TTTTTAGCAG CTCATAGAGT TGGTAAAAAG TTATATACAT
     4561 TAAATGAAAA TGGTAAACCT AAAAAATACT TTAATTATGG TTTAGAGATT TTACCAAGAT
     4621 TTTATGCACC AAGTGGAGGG GCTTCTGGAT CTAGTGTTAG AACTAAAGAT AATAAATTAT
     4681 TAGCAGTGTT TCATGCAGCT AATAATTCGG CAAAAACCGG ATTAGCCGCA GTGTTTAGAT
     4741 CATATGGTTA TGATTATAAA AACTTATTTG GTAAATATAA CCTAGGTCAA TATGATTTAA
     4801 TTTATGGTGG TGGAAAAGAC CAAGAAACTG GTAAATCATA TAGAGAAGTT ATGAACGAAA
     4861 AATATAAAGA TAAAAACTTC AAATCTGCAC TATTTAAAGA AGGTTTTGAA AAAGTACCAA
     4921 GTGAGTTTGA ATTTAAAAAT AAAGAAACTA TATAAGACGA AAGGGCCTCG TGATACGCCT
     4981 ATTTTTATAG GTTAATGTCA TGATAATAAT GGTTTCTTAG ACGTCAGGTG GCACTTTTCG
     5041 GGGAAATGTG CGCGGAACCC CTATTTGTTT ATTTTTCTAA ATACATTCAA ATATGTATCC
     5101 GCTCATGAGA CAATAACCCT GATAAATGCT TCAATAATAT TGAAAAAGGA AGAGTATGAG
     5161 TATTCAACAT TTCCGTGTCG CCCTTATTCC CTTTTTTGCG GCATTTTGCC TTCCTGTTTT
     5221 TGCTCACCCA GAAACGCTGG TGAAAGTAAA AGATGCTGAA GATCAGTTGG GTGCACGAGT
     5281 GGGTTACATC GAACTGGATC TCAACAGCGG TAAGATCCTT GAGAGTTTTC GCCCCGAAGA
     5341 ACGTTTTCCA ATGATGAGCA CTTTTAAAGT TCTGCTATGT GGCGCGGTAT TATCCCGTAT
     5401 TGACGCCGGG CAAGAGCAAC TCGGTCGCCG CATACACTAT TCTCAGAATG ACTTGGTTGA
     5461 GTACTCACCA GTCACAGAAA AGCATCTTAC GGATGGCATG ACAGTAAGAG AATTATGCAG
     5521 TGCTGCCATA ACCATGAGTG ATAACACTGC GGCCAACTTA CTTCTGACAA CGATCGGAGG
     5581 ACCGAAGGAG CTAACCGCTT TTTTGCACAA CATGGGGGAT CATGTAACTC GCCTTGATCG
     5641 TTGGGAACCG GAGCTGAATG AAGCCATACC AAACGACGAG CGTGACACCA CGATGCCTGT
     5701 AGCAATGGCA ACAACGTTGC GCAAACTATT AACTGGCGAA CTACTTACTC TAGCTTCCCG
     5761 GCAACAATTA ATAGACTGGA TGGAGGCGGA TAAAGTTGCA GGACCACTTC TGCGCTCGGC
     5821 CCTTCCGGCT GGCTGGTTTA TTGCTGATAA ATCTGGAGCC GGTGAGCGTG GGTCTCGCGG
     5881 TATCATTGCA GCACTGGGGC CAGATGGTAA GCCCTCCCGT ATCGTAGTTA TCTACACGAC
     5941 GGGGAGTCAG GCAACTATGG ATGAACGAAA TAGACAGATC GCTGAGATAG GTGCCTCACT
     6001 GATTAAGCAT TGGTAACTGT CAGACCAAGT TTACTCATAT ATACTTTAGA TTGATTTAAA
     6061 ACTTCATTTT TAATTTAAAA GGATCTAGGT GAAGATCCTT TTTGATAATC TCATGACCAA
     6121 AATCCCTTAA CGTGAGTTTT CGTTCCACTG AGCGTCAGAC CCCGTAGAAA AGATCAAAGG
     6181 ATCTTCTTGA GATCCTTTTT TTCTGCGCGT AATCTGCTGC TTGCAAACAA AAAAACCACC
     6241 GCTACCAGCG GTGGTTTGTT TGCCGGATCA AGAGCTACCA ACTCTTTTTC CGAAGGTAAC
     6301 TGGCTTCAGC AGAGCGCAGA TACCAAATAC TGTCCTTCTA GTGTAGCCGT AGTTAGGCCA
     6361 CCACTTCAAG AACTCTGTAG CACCGCCTAC ATACCTCGCT CTGCTAATCC TGTTACCAGT
     6421 GGCTGCTGCC AGTGGCGATA AGTCGTGTCT TACCGGGTTG GACTCAAGAC GATAGTTACC
     6481 GGATAAGGCG CAGCGGTCGG GCTGAACGGG GGGTTCGTGC ACACAGCCCA GCTTGGAGCG
     6541 AACGACCTAC ACCGAACTGA GATACCTACA GCGTGAGCAT TGAGAAAGCG CCACGCTTCC
     6601 CGAAGGGAGA AAGGCGGACA GGTATCCGGT AAGCGGCAGG GTCGGAACAG GAGAGCGCAC
     6661 GAGGGAGCTT CCAGGGGGAA ACGCCTGGTA TCTTTATAGT CCTGTCGGGT TTCGCCACCT
     6721 CTGACTTGAG CGTCGATTTT TGTGATGCTC GTCAGGGGGG CGGAGCCTAT GGAAAAACGC
     6781 CAGCAACGCG GCCTTTTTAC GGTTCCTGGC CTTTTGCTGG CCTTTTGCTC ACATGTTCTT
     6841 TCCTGCGTTA TCCCCTGATT CTGTGGATAA CCGTATTACC GCCTTTGAGT GAGCTGATAC
     6901 CGCTCGCCGC AGCCGAACGA CCGAGCGCAG CGAGTCAGTG AGCGAGGAAG CGGAAGAGCG
     6961 CCCAATACGC AAACCGCCTC TCCCCGCGCG TTGGCCGATT CATTAATGCA GCTGGCACGA
     7021 CAGGTTTCCC GACTGGAAAG CGGGCAGTGA GCGCAACGCA ATTAATGTGA GTTACCTCAC
     7081 TCATTAGGCA CCCCAGGCTT TACACTTTAT GCTTCCGGCT CGTATGTTGT GTGGAATTGT
     7141 GAGCGGATAA CAATTTCACA CAGGAAACAG CTATGACCAT GATTACGCCA AGCTCGGAAT
     7201 TAACCCTCAC TAAAGGGAAC AAAAGCTTGC ATGCCTGCAG AATTAAAAGT TAGTGAACAA
     7261 GAAAACAGTG AAGCACCAGT TTCTGAACCT GATAAACTGT CTAACAAAAC CATTCTATTT
     7321 ATTGAAAAAT TCATAACTAC TCCTTTTTTC TCTAAGTTTA TTTTATATAA ATAAGAGATT
     7381 GTATTATATT ACTATTTCTA ATATTATTTC TAAATTATTA TTAGTATGAA GTTAATTTGT
     7441 GGATAACTTA CAAAAACCTA AATTAATAAA GATTTTTTAt tattttgtta aaattttatt
     7501 cttcaaaata tcaacagtct tttttaattg tttgtctttt tttaacatac tttcaatttt
     7561 tctttcagca ttaataactg ttgtatggtc tctaccacct taagcaccag gttttctagt
     7621 catacaccaa gttctaggac cttcaggaac ttcaacatca gcagtaacag taaaacctaa
     7681 tctttcataa aaaggtaaat ttctaggagc actagtttct aaaaaagcag gaacaccagc
     7741 tctttcagca gcttcaacac caggtaaaac aacagcacta cctaaacctt taccttgatg
     7801 atcaggacta acaccaacag tagctaaaaa ccaagcaggt tctttaggtc tatgaggagc
     7861 taataaacct tccatttgtt gttgagcagc taatctacta ccacttaatt cagccattct
     7921 aggaccaatt tcagcaaaaa cagcaccagc ttcaacactt tcaggagtag tccaaacagc
     7981 aacagcagca ccatcatcag caacccaaac tttaccaata tctaaaccaa ctctagttaa
     8041 aaataattct tgtaattcag taactctttc aatatgtcta tcaggatcaa cagtatgtct
     8101 agtagcagga taatcagcaa aagcagcagc taaagttcta acagctctag gaacatcatc
     8161 tctagtagct aatctaacag taggtttata ttcagtcatT CAAAGGATCT TATATTTCCT
     8221 TTCTCTATTA AGTAGTGTTT TTATTAAAAG CAAATGTAAT TAAAATTACA TTGAATATAT
     8281 AAGAGAAAAA TAACATTAAT AATAATTATT AATTGCTTCT AACCCTACTT TATACAATTT
     8341 ATATCTTTCT TTTTTTCTTT CCCTTATAGT AGCAATTGTA CATAATTTTT TAAAAAAAAC
     8401 AATAAATATT TCTTAAAAAA ACAAAAAAAG ATTTTCCAAA TAAATTGCga ttcatcaata
     8461 tttttgttaa ccattaaact aagtttaagt tcttttaaaa tatcgtttac gttcatATTT
     8521 ATCTCCAAAA ATATTATAAA TTAAACACTT GTTAAAAATG TGGAAAACGT GGAAAAAATC
     8581 CATATAATAT AGTTATATTA ACACTTTCTA GAAATTAAAA ATCTTAATTA AAAGGTGTTA
     8641 TTTATAACTT ATTCACTTAT CCACAATTAG CTAATATTTT TGTTAGTAAT TTCTAGTTTT
     8701 ATCTACATTT AATTGAGAAG CTAAAAATTA AGTTTATAAG TGTATTTTTA AAGCAAAATA
     8761 TTATATAATT AGGTGTGAAT TATGTTATTT TTTTGTAAAG GAGGTAAGTA TTCGAATTCG
     8821 CCCTATAGTG AGTCGTATTA CAATTCACTG GCCGTCGTTT TACAACGTCG TGACTGGGAA
     8881 AACCCTGGCG TTACCCAACT TAATCGCCTT GCAGCACATC CCCCCTTCGC CAGCTGGCGT
     8941 AATAGCGAAG AGGCCCGCAC CGATCGCCCT TCCCAACAGT TGCGTAGCCT GAATGGCGAA
     9001 TGGCGCGACG CGCCCTGTAG CGGCGCATTA AGCGCGGCGG GTGTGGTGGT TACGCGCAGC
     9061 GTGACCGCTA CACTTGCCAG CGCCCTAGCG CCCGCTCCTT TCGCTTTCTT CCCTTCCTTT
     9121 CTCGCCACGT TCGCCGGCTT TCCCCGTCAA GCTCTAAATC GGGGGCTCCC TTTAGGGTTC
     9181 CGATTTAGTG CTTTACGGCA CCTCGACCCC AAAAAACTTG ATTAGGGTGA TGGTTCACGT
     9241 AGTGGGCCAT CGCCCTGATA GACGGTTTTT CGCCCTTTGA CGTTGGAGTC CACGTTCTTT
     9301 AATAGTGGAC TCTTGTTCCA AACTGGAACA ACACTCAACC CTATCTCGGT CTATTCTTTT
     9361 GATTTATAAG GGATTTTGCC GATTTCGGCC TATTGGTTAA AAAATGAGCT GATTTAACAA
     9421 AAATTTAACG CGAATTTTAA CAAAATATTA ACGTTTACAA TTTCCTGATG CGGTATTTTC
     9481 TCCTTACGCA TCTGTGCGGT ATTTCACACC GCATATGGTG CACTCTCAGT ACAATCTGCT
     9541 CTGATGCCGC ATAGTTAAGC CAGCCCCGAC ACCCGCCAAC ACCCGCTGAC GCGCCCTGAC
     9601 GGGCTTGTCT GCTCCCGGCA TCCGCTTACA GACAAGCTGT GACCGTCTCC GGGAGCTGCA
     9661 TGTGTCAGAG GTTTTCACCG TCATCACCGA AACGCGCGA
//
