# Supplementary material for: Functional surface expression of immunoglobulin cleavage systems in a candidate Mycoplasma vaccine chassis
Source: Commun Biol. 2024 Jun 28;7:779. doi: 10.1038/s42003-024-06497-8 (PMC11213901; doi:10.1038/s42003-024-06497-8)
Supplement: Supplementary file 5 — Supplementary Data 3 [file 42003_2024_6497_MOESM5_ESM.zip › Plasmids GB/pIVB09_Pmm1MM2mhp.gb]

LOCUS       pIVB09_pMM1mfe:MM2mhp   9833 bp ds-DNA     circular     10-APR-2024
DEFINITION  .
FEATURES             Location/Qualifiers
     Promoter        1..108
                     /label="M/M1mfe promoter"
     Promoter        60..65
                     /label="Putative -10"
     RBS             97..101
                     /label="Putative SD"
     CDS             109..2607
                     /label="MIB2mhp"
     CDS             109..2607
                     /transl_table=4
                     /translation="MLFYLSKRKKIVLTGLTVAVIAAGMSFFANPQFSNFFRFNSQISYNSKAPSSVAKNDPNDLSFYSPVTNSEFDPLKKSQPKADLIKPLEEKKEDIKPQQIQKEEIKPEAEKESFDLITTPKTQTSQNPEQTQTETPKRVDAEYGYVTLDWSGLKVKAYVKKKPNRQYSTYDLQNDLANRKPYQAQVVDEVLSIEVTPEIREANRKNAAQALKNSVQGSAFSIYADTIAQGDDKVAAVVAQNYENYYKNMFLKWRELFENGDKVRDFLTQEGYNKYPDIKSKYESDLAKAEIEIRKAEAEVQKIYSERPPRTGFDGSGKETFTEENKIKLRDWQVKYNEAIKKQEAAKQLKEDAKNTKYAKLIYYLDYSKFVKNSKENDDYLSKGFTINPDNSNISVDAEGTLRSNSWSPLINQVTSVYKKDNETRRAFGYGSYWWRSGGQILDGTYEGWTKKDITSSQEYAKYSVSKSDGIEIAELTKNTDNTAQTARDKGVVITIDFSNESGYKKTKRLIEDLKKDGKQITSYRFFHIGKNDANQKFKDILETLPENLPQLELLFDNTNTSALLALENKKIDELTIYTEGNSLSDDWAINPWALKNTAWYNTNDYNVSFDYAPGTKVATRITFNSLAFDDSDYKGNGDYKRINDGLRMAYWTRNNEKVFQGSWGPGLSPDIKESENSYPTGLDLTRVKKMKSLKGLIFSDQQKSTNSKPRRLTRIGLYNDSENFEIPVDELNHAQFDVLDTHPMMRPKPKIFFANNSATKRIKVTGNGTLTSQGATNLRILLENGRQKHDDTKIFTDQRIIVDPSNSALAASLSSAGFQVDQSATSQIKFN*"
     CDS             2621..5089
                     /label="MIP2mhp"
     CDS             2621..5089
                     /transl_table=4
                     /translation="MKKKSNFKLLLTKNWIIPSIFSFPFLISAACSNQKQQENKDSLDQNGQDLDKKEQKPAPSILKDQEITKENLDKLPIILKKIDGSTNFENLTIESVGNDFSRLEFETPNEDDQKLIDIKVLNKKYLNSDFETSLNEGALIFNLKISSKKNPEIVLEKDVPISGFRKSRSSEINFNYGKRFAPDSDNEWSQYFAKNNYQRYTYDAKKYMETLEKQLAYISGLPYFDIKSWRPEVKRNQEQINKYNEKAKELKLDSYEDALKKGFTMPVYDANGNVEGLKLLDRDEIPKGPAWWDLINRNENQASGLARYIPNEKYKKAALQTYSVYFAWPATIDDVGAEYIKPFLEGQRIGANPMQQTSRGTMWILDFVPPTDSSQQPTKWYFGTNNHVVESYKKNASHFSMTILKPEVGIRTKLKTAKGASDESYLTASFSRENLEQNAKTDNPQNKTAEYISPDDYGIPGIRIIYRATDFMTTSPKDFLSEADKKNEKYKDIEEFADFAVLEVDFSKFKVPDQYSSRNEFIKAITNDYYNKKEDHIKFLKTSYLKNYEKADTKLATTDNSKKENTDQLFIVGYPQATGDFFLDKYQDSYDYNHSKIGYSLWMNSESSFYNNLASDENNPESKSQDNANKGNYLSLNIGYRSFADKPGLADGFITVPKVGKELSKSTIMADPVHKKQVKKEVIENGKKIIKDLGELDVLNQKAYLGYGLYYIPRHFAPYGGASGSSIRNQNNELVGIYFVSNQTAKTGLAVAFRSEGFDYKGLYGKYNLPQYDLIYGGGKEQKTSFRQALETIYGSEFKTNLFKNGVKEIPADYKFNNSNSN*"
     CDS             5488..6150
                     /label="AmpR"
     CDS             5488..6150
                     /label="Translation 5488-6150"
                     /translation="MSTFKVLLCGAVLSRIDAGQEQLGRRIHYSQNDLVEYSPVTEKHLTDGMTVRELCSAAITMSDNTAANLLLTTIGGPKELTAFLHNMGDHVTRLDRWEPELNEAIPNDERDTTMPVAMATTLRKLLTGELLTLASRQQLIDWMEADKVAGPLLRSALPAGWFIADKSGAGERGSRGIIAALGPDGKPSRIVVIYTTGSQATMDERNRQIAEIGASLIKHW*"
     rep_origin      6245..6927
                     /label="ColE1 origin"
     misc_feature    7010..7029
                     /label="MT85.2"
     promoter        7233..7263
                     /label="lac promoter"
     misc_binding    7267..7289
                     /label="LacO"
     primer_bind     7295..7315
                     /label="M13-rev"
     promoter        7332..7350
                     /label="T3 promoter"
     primer_bind     7333..7352
                     /label="T3"
     misc_feature    complement(7424..7468)
                     /label="dnaN 5'"
     CDS             complement(7424..7468)
                     /label="Translation 7468-7424"
                     /translation="MNFSINRMVLLDSLS"
     misc_feature    7424..7613
                     /label="oriC_Mferi_Right"
     misc_feature    complement(7473..7478)
                     /label="Shine-Delgarno"
     misc_feature    complement(7473..7481)
                     /label="dnaA box"
     misc_feature    complement(7517..7522)
                     /label="Pribnow box (-10)"
     misc_feature    complement(7572..7580)
                     /label="dnaA_box"
     misc_feature    complement(7614..7733)
                     /label="dnaA_Mferi_3'"
     misc_feature    complement(7734..8333)
                     /label="pac"
                     /note="vntifkey: 21 note: Pac"
     CDS             complement(7734..8333)
                     /label="Translation 8333-7734"
                     /translation="MTEYKPTVRLATRDDVPRAVRTLAAAFADYPATRHTVDPDRHIERVTELQELFLTRVGLDIGKVWVADDGAAVAVWTTPESVEAGAVFAEIGPRMAELSGSRLAAQQQMEGLLAPHRPKEPAWFLATVGVSPDHQGKGLGSAVVLPGVEAAERAGVPAFLETSAPRNLPFYERLGFTVTADVEVPEGPRTWCMTRKPGA*"
     misc_feature    complement(8334..8582)
                     /label="PS'"
     misc_feature    complement(8583..8650)
                     /label="dnaA_Mferi_5'"
     misc_feature    8651..8947
                     /label="oriC_Mferi_Left"
     RBS             complement(8656..8661)
                     /label="Shine-Delgarno"
     -10_region      complement(8667..8672)
                     /label=-10
     misc_feature    complement(8693..8701)
                     /label="dnaA_box"
     misc_feature    8764..8772
                     /label="dnaA_box"
     misc_feature    8791..8799
                     /label="dnaA_box"
     misc_feature    8898..8903
                     /label="Pribnow box (-10)"
     misc_feature    8902..8910
                     /label="dnaA box"
     misc_feature    8933..8938
                     /label="Shine-Delgarno"
     primer_bind     complement(8955..8982)
                     /label="T7"
     primer_bind     complement(8981..8998)
                     /label="M13-fwd"
     rep_origin      9142..9597
                     /label="M13 origin"
     rep_origin      9159..9465
                     /label="F1 ori"
ORIGIN
        1 AAGTAGAAAA ATTTTAATTA ACATAAAATT TAGTTTGTTG TATATAATAA AAAATATTTT
       61 AAAATATATA AGATATAAGT GCATAAAATT CTATTTAGGA GCAATACAAT GCTGTTTTAT
      121 TTATCGAAAA GAAAAAAAAT TGTTTTGACC GGACTTACAG TTGCTGTAAT TGCAGCCGGA
      181 ATGAGTTTTT TTGCTAATCC CCAGTTTAGT AATTTTTTTC GCTTTAATTC ACAGATTAGT
      241 TATAATTCCA AAGCTCCCTC AAGTGTTGCT AAAAACGATC CAAATGATCT AAGTTTTTAT
      301 TCTCCTGTAA CAAATTCAGA ATTTGACCCG CTTAAAAAAA GTCAGCCAAA AGCGGATCTA
      361 ATCAAACCTC TTGAAGAAAA AAAAGAGGAC ATAAAACCTC AACAAATCCA AAAAGAAGAA
      421 ATAAAACCAG AAGCTGAAAA AGAAAGTTTT GATCTAATTA CTACCCCAAA AACGCAAACA
      481 AGCCAAAATC CAGAACAGAC CCAAACTGAG ACACCAAAAC GCGTTGATGC CGAATATGGA
      541 TATGTCACCC TTGATTGATC AGGCCTAAAA GTTAAAGCTT ATGTCAAGAA AAAACCAAAT
      601 CGCCAGTATT CAACTTATGA TCTCCAAAAT GATTTAGCTA ATCGCAAACC TTACCAGGCC
      661 CAAGTTGTTG ATGAAGTTCT AAGTATTGAA GTTACCCCTG AAATTCGGGA AGCAAACAGA
      721 AAAAATGCAG CCCAGGCTCT TAAAAATTCC GTTCAAGGCT CAGCTTTTAG TATTTATGCT
      781 GATACAATCG CTCAAGGCGA TGATAAAGTT GCGGCAGTTG TTGCCCAAAA TTATGAAAAT
      841 TATTATAAAA ATATGTTTTT AAAATGGCGG GAATTATTTG AAAATGGCGA TAAAGTAAGA
      901 GATTTTCTAA CCCAAGAAGG TTATAATAAA TATCCGGATA TCAAAAGCAA ATATGAATCT
      961 GATCTTGCCA AAGCCGAAAT TGAAATCCGT AAAGCTGAAG CAGAAGTCCA AAAAATCTAC
     1021 AGTGAAAGAC CCCCAAGAAC TGGATTTGAT GGCTCAGGAA AAGAAACTTT TACCGAAGAA
     1081 AATAAAATAA AACTACGTGA TTGACAAGTA AAATATAATG AAGCAATCAA AAAACAAGAA
     1141 GCAGCAAAAC AATTAAAAGA AGATGCAAAA AATACTAAAT ATGCCAAGTT AATTTATTAT
     1201 CTTGATTATT CTAAATTTGT TAAAAATTCA AAAGAAAATG ATGACTATCT TTCAAAAGGA
     1261 TTTACAATCA ATCCGGATAA TTCCAATATT TCCGTTGATG CTGAAGGTAC ACTAAGGTCA
     1321 AATTCTTGAT CACCTTTGAT TAATCAAGTA ACTTCAGTCT ATAAAAAAGA TAATGAAACC
     1381 AGACGAGCTT TTGGTTATGG AAGTTATTGA TGAAGATCTG GGGGCCAAAT TCTTGATGGA
     1441 ACTTATGAAG GATGAACTAA AAAAGATATT ACTTCTTCGC AAGAATATGC AAAATATTCT
     1501 GTATCTAAAT CAGATGGAAT CGAAATTGCC GAGCTGACCA AAAATACAGA TAATACTGCC
     1561 CAAACTGCTC GCGATAAAGG GGTAGTAATC ACAATTGACT TTTCAAATGA ATCAGGGTAT
     1621 AAAAAAACAA AAAGACTAAT CGAAGATCTT AAAAAAGATG GAAAACAAAT CACCTCTTAT
     1681 CGTTTTTTTC ATATTGGAAA AAACGATGCA AACCAGAAAT TCAAGGATAT TCTAGAAACT
     1741 CTCCCAGAAA ATTTACCCCA ACTTGAACTT TTATTTGATA ATACAAATAC TTCCGCCCTT
     1801 TTAGCTTTAG AAAATAAAAA AATTGATGAA CTTACAATTT ATACCGAAGG AAATTCACTT
     1861 TCTGATGACT GAGCAATTAA CCCTTGAGCT CTAAAAAACA CGGCCTGATA TAATACAAAC
     1921 GATTATAATG TTAGTTTTGA TTATGCTCCA GGAACTAAAG TTGCAACTAG AATTACTTTT
     1981 AATTCTTTAG CTTTTGATGA TAGTGACTAT AAAGGAAATG GGGATTATAA AAGGATAAAT
     2041 GATGGTCTAA GAATGGCTTA TTGAACTAGA AATAATGAAA AAGTTTTCCA AGGTAGCTGA
     2101 GGTCCTGGCC TAAGTCCGGA TATTAAAGAA TCCGAGAATT CTTATCCAAC CGGACTTGAT
     2161 CTTACAAGGG TCAAAAAAAT GAAATCACTT AAAGGTCTAA TTTTCTCTGA TCAACAAAAA
     2221 TCTACAAATT CAAAACCAAG AAGACTAACT CGAATTGGCC TTTATAATGA CTCAGAAAAT
     2281 TTTGAAATTC CAGTTGATGA ACTAAATCAT GCCCAGTTTG ATGTCCTTGA TACCCATCCG
     2341 ATGATGCGAC CAAAACCAAA AATTTTCTTT GCAAATAATT CAGCAACAAA ACGGATTAAA
     2401 GTTACAGGAA ATGGGACTCT AACTTCTCAG GGGGCAACTA ATCTCCGCAT TCTTTTAGAA
     2461 AATGGTCGAC AAAAACATGA TGATACAAAA ATTTTTACTG ATCAAAGAAT AATTGTCGAT
     2521 CCTAGTAATT CTGCGCTTGC TGCTTCGCTT AGTTCAGCCG GATTTCAAGT TGATCAGTCA
     2581 GCAACTTCGC AAATTAAGTT TAATTAATTA GGTAATAATT ATGAAAAAAA AGTCAAATTT
     2641 TAAACTTTTA CTAACAAAAA ACTGGATAAT TCCTAGTATT TTTTCATTCC CTTTTTTGAT
     2701 CTCAGCTGCT TGTTCTAACC AAAAACAACA AGAAAATAAG GATTCTTTAG ATCAAAACGG
     2761 TCAAGATTTA GACAAAAAAG AGCAAAAACC TGCACCTTCA ATTCTAAAAG ATCAAGAAAT
     2821 CACCAAGGAA AATTTAGACA AACTACCAAT TATTCTAAAA AAAATTGACG GATCTACTAA
     2881 TTTTGAAAAT TTGACCATTG AATCAGTTGG TAATGATTTT TCCAGACTCG AATTTGAAAC
     2941 TCCAAATGAA GATGATCAAA AATTAATTGA TATTAAAGTT TTAAATAAAA AATATCTTAA
     3001 TAGTGATTTT GAAACTAGTC TAAATGAAGG GGCCCTAATT TTTAATCTAA AAATTTCTTC
     3061 AAAGAAAAAT CCTGAAATTG TCCTTGAAAA GGATGTGCCA ATTTCAGGAT TTCGAAAATC
     3121 ACGAAGTAGT GAAATTAACT TTAATTATGG CAAACGCTTT GCCCCTGATT CTGATAATGA
     3181 ATGAAGTCAG TATTTTGCCA AAAATAATTA TCAAAGATAT ACATATGATG CAAAAAAATA
     3241 CATGGAAACT CTTGAAAAAC AACTTGCATA TATCTCTGGA TTACCTTATT TTGATATTAA
     3301 ATCTTGGCGC CCTGAAGTAA AACGAAATCA AGAACAAATT AATAAATATA ATGAAAAGGC
     3361 AAAAGAACTT AAACTTGATA GCTACGAAGA TGCCCTAAAA AAAGGCTTTA CAATGCCAGT
     3421 CTATGATGCT AATGGTAATG TTGAAGGCCT TAAACTTTTA GATCGCGATG AAATTCCTAA
     3481 AGGGCCGGCC TGATGAGATC TAATCAACCG AAATGAGAAT CAAGCAAGCG GACTTGCTCG
     3541 CTATATCCCA AATGAAAAAT ATAAAAAAGC AGCCCTACAA ACTTATTCAG TTTATTTTGC
     3601 TTGGCCAGCA ACAATTGATG ATGTTGGAGC TGAATATATA AAACCTTTTC TTGAAGGTCA
     3661 AAGAATTGGG GCTAACCCGA TGCAGCAAAC AAGCCGGGGA ACAATGTGAA TTCTTGATTT
     3721 TGTCCCTCCA ACTGATTCAA GTCAGCAACC AACTAAATGA TATTTTGGAA CAAATAATCA
     3781 CGTAGTTGAA TCTTATAAAA AAAATGCAAG TCATTTTAGC ATGACTATTT TAAAACCGGA
     3841 AGTTGGAATT AGAACCAAAC TAAAAACTGC AAAAGGGGCA AGTGATGAAT CTTATTTAAC
     3901 TGCTAGTTTT TCCCGAGAAA ATTTAGAGCA AAATGCTAAA ACTGATAATC CTCAAAATAA
     3961 AACCGCTGAG TATATCTCCC CTGATGATTA TGGAATTCCT GGAATTAGAA TCATCTATCG
     4021 GGCAACCGAT TTTATGACAA CTTCGCCAAA AGATTTTTTA TCAGAAGCTG ATAAAAAAAA
     4081 TGAAAAATAT AAGGATATTG AAGAATTTGC TGATTTTGCT GTCCTTGAAG TTGATTTTTC
     4141 CAAATTCAAA GTTCCCGATC AATATTCTTC CCGTAATGAA TTTATCAAAG CAATTACCAA
     4201 TGACTATTAT AATAAAAAAG AGGATCATAT CAAATTCTTA AAAACATCCT ATCTTAAAAA
     4261 TTATGAAAAA GCGGATACGA AATTAGCAAC AACTGATAAT TCCAAAAAAG AGAATACTGA
     4321 CCAACTTTTT ATTGTCGGAT ACCCGCAGGC AACTGGTGAT TTTTTCCTTG ATAAATATCA
     4381 GGATTCCTAT GATTATAATC ACTCAAAAAT CGGATATTCT CTCTGAATGA ATTCTGAGTC
     4441 TTCTTTTTAT AATAATTTAG CCAGCGATGA AAATAATCCT GAATCAAAAT CGCAAGATAA
     4501 TGCAAATAAA GGAAATTATC TTTCTTTAAA TATTGGTTAT CGTAGTTTTG CTGATAAACC
     4561 AGGACTTGCC GATGGTTTTA TTACAGTTCC AAAAGTTGGC AAAGAACTTA GTAAATCAAC
     4621 AATTATGGCT GATCCTGTCC ATAAAAAACA GGTAAAAAAA GAAGTAATCG AAAACGGGAA
     4681 AAAAATAATC AAAGACCTTG GTGAACTCGA TGTTTTAAAT CAAAAAGCTT ATCTTGGTTA
     4741 TGGACTTTAT TATATTCCTA GACATTTTGC GCCATATGGG GGGGCCTCAG GATCATCTAT
     4801 TCGGAATCAA AATAATGAAC TTGTCGGTAT TTATTTTGTT TCAAATCAGA CGGCAAAAAC
     4861 AGGGCTTGCG GTTGCTTTTA GATCGGAAGG ATTTGACTAT AAGGGTTTAT ATGGAAAATA
     4921 TAATCTTCCC CAATATGATT TAATTTATGG CGGAGGTAAG GAGCAAAAGA CTTCGTTTCG
     4981 ACAAGCTCTT GAAACTATTT ATGGTAGCGA ATTTAAAACA AATTTATTTA AAAACGGGGT
     5041 AAAAGAAATT CCGGCCGATT ATAAATTTAA TAATTCAAAT TCAAATTAAG ACGAAAGGGC
     5101 CTCGTGATAC GCCTATTTTT ATAGGTTAAT GTCATGATAA TAATGGTTTC TTAGACGTCA
     5161 GGTGGCACTT TTCGGGGAAA TGTGCGCGGA ACCCCTATTT GTTTATTTTT CTAAATACAT
     5221 TCAAATATGT ATCCGCTCAT GAGACAATAA CCCTGATAAA TGCTTCAATA ATATTGAAAA
     5281 AGGAAGAGTA TGAGTATTCA ACATTTCCGT GTCGCCCTTA TTCCCTTTTT TGCGGCATTT
     5341 TGCCTTCCTG TTTTTGCTCA CCCAGAAACG CTGGTGAAAG TAAAAGATGC TGAAGATCAG
     5401 TTGGGTGCAC GAGTGGGTTA CATCGAACTG GATCTCAACA GCGGTAAGAT CCTTGAGAGT
     5461 TTTCGCCCCG AAGAACGTTT TCCAATGATG AGCACTTTTA AAGTTCTGCT ATGTGGCGCG
     5521 GTATTATCCC GTATTGACGC CGGGCAAGAG CAACTCGGTC GCCGCATACA CTATTCTCAG
     5581 AATGACTTGG TTGAGTACTC ACCAGTCACA GAAAAGCATC TTACGGATGG CATGACAGTA
     5641 AGAGAATTAT GCAGTGCTGC CATAACCATG AGTGATAACA CTGCGGCCAA CTTACTTCTG
     5701 ACAACGATCG GAGGACCGAA GGAGCTAACC GCTTTTTTGC ACAACATGGG GGATCATGTA
     5761 ACTCGCCTTG ATCGTTGGGA ACCGGAGCTG AATGAAGCCA TACCAAACGA CGAGCGTGAC
     5821 ACCACGATGC CTGTAGCAAT GGCAACAACG TTGCGCAAAC TATTAACTGG CGAACTACTT
     5881 ACTCTAGCTT CCCGGCAACA ATTAATAGAC TGGATGGAGG CGGATAAAGT TGCAGGACCA
     5941 CTTCTGCGCT CGGCCCTTCC GGCTGGCTGG TTTATTGCTG ATAAATCTGG AGCCGGTGAG
     6001 CGTGGGTCTC GCGGTATCAT TGCAGCACTG GGGCCAGATG GTAAGCCCTC CCGTATCGTA
     6061 GTTATCTACA CGACGGGGAG TCAGGCAACT ATGGATGAAC GAAATAGACA GATCGCTGAG
     6121 ATAGGTGCCT CACTGATTAA GCATTGGTAA CTGTCAGACC AAGTTTACTC ATATATACTT
     6181 TAGATTGATT TAAAACTTCA TTTTTAATTT AAAAGGATCT AGGTGAAGAT CCTTTTTGAT
     6241 AATCTCATGA CCAAAATCCC TTAACGTGAG TTTTCGTTCC ACTGAGCGTC AGACCCCGTA
     6301 GAAAAGATCA AAGGATCTTC TTGAGATCCT TTTTTTCTGC GCGTAATCTG CTGCTTGCAA
     6361 ACAAAAAAAC CACCGCTACC AGCGGTGGTT TGTTTGCCGG ATCAAGAGCT ACCAACTCTT
     6421 TTTCCGAAGG TAACTGGCTT CAGCAGAGCG CAGATACCAA ATACTGTCCT TCTAGTGTAG
     6481 CCGTAGTTAG GCCACCACTT CAAGAACTCT GTAGCACCGC CTACATACCT CGCTCTGCTA
     6541 ATCCTGTTAC CAGTGGCTGC TGCCAGTGGC GATAAGTCGT GTCTTACCGG GTTGGACTCA
     6601 AGACGATAGT TACCGGATAA GGCGCAGCGG TCGGGCTGAA CGGGGGGTTC GTGCACACAG
     6661 CCCAGCTTGG AGCGAACGAC CTACACCGAA CTGAGATACC TACAGCGTGA GCATTGAGAA
     6721 AGCGCCACGC TTCCCGAAGG GAGAAAGGCG GACAGGTATC CGGTAAGCGG CAGGGTCGGA
     6781 ACAGGAGAGC GCACGAGGGA GCTTCCAGGG GGAAACGCCT GGTATCTTTA TAGTCCTGTC
     6841 GGGTTTCGCC ACCTCTGACT TGAGCGTCGA TTTTTGTGAT GCTCGTCAGG GGGGCGGAGC
     6901 CTATGGAAAA ACGCCAGCAA CGCGGCCTTT TTACGGTTCC TGGCCTTTTG CTGGCCTTTT
     6961 GCTCACATGT TCTTTCCTGC GTTATCCCCT GATTCTGTGG ATAACCGTAT TACCGCCTTT
     7021 GAGTGAGCTG ATACCGCTCG CCGCAGCCGA ACGACCGAGC GCAGCGAGTC AGTGAGCGAG
     7081 GAAGCGGAAG AGCGCCCAAT ACGCAAACCG CCTCTCCCCG CGCGTTGGCC GATTCATTAA
     7141 TGCAGCTGGC ACGACAGGTT TCCCGACTGG AAAGCGGGCA GTGAGCGCAA CGCAATTAAT
     7201 GTGAGTTACC TCACTCATTA GGCACCCCAG GCTTTACACT TTATGCTTCC GGCTCGTATG
     7261 TTGTGTGGAA TTGTGAGCGG ATAACAATTT CACACAGGAA ACAGCTATGA CCATGATTAC
     7321 GCCAAGCTCG GAATTAACCC TCACTAAAGG GAACAAAAGC TTGCATGCCT GCAGAATTAA
     7381 AAGTTAGTGA ACAAGAAAAC AGTGAAGCAC CAGTTTCTGA ACCTGATAAA CTGTCTAACA
     7441 AAACCATTCT ATTTATTGAA AAATTCATAA CTACTCCTTT TTTCTCTAAG TTTATTTTAT
     7501 ATAAATAAGA GATTGTATTA TATTACTATT TCTAATATTA TTTCTAAATT ATTATTAGTA
     7561 TGAAGTTAAT TTGTGGATAA CTTACAAAAA CCTAAATTAA TAAAGATTTT TTAttatttt
     7621 gttaaaattt tattcttcaa aatatcaaca gtctttttta attgtttgtc tttttttaac
     7681 atactttcaa tttttctttc agcattaata actgttgtat ggtctctacc accttaagca
     7741 ccaggttttc tagtcataca ccaagttcta ggaccttcag gaacttcaac atcagcagta
     7801 acagtaaaac ctaatctttc ataaaaaggt aaatttctag gagcactagt ttctaaaaaa
     7861 gcaggaacac cagctctttc agcagcttca acaccaggta aaacaacagc actacctaaa
     7921 cctttacctt gatgatcagg actaacacca acagtagcta aaaaccaagc aggttcttta
     7981 ggtctatgag gagctaataa accttccatt tgttgttgag cagctaatct actaccactt
     8041 aattcagcca ttctaggacc aatttcagca aaaacagcac cagcttcaac actttcagga
     8101 gtagtccaaa cagcaacagc agcaccatca tcagcaaccc aaactttacc aatatctaaa
     8161 ccaactctag ttaaaaataa ttcttgtaat tcagtaactc tttcaatatg tctatcagga
     8221 tcaacagtat gtctagtagc aggataatca gcaaaagcag cagctaaagt tctaacagct
     8281 ctaggaacat catctctagt agctaatcta acagtaggtt tatattcagt catTCAAAGG
     8341 ATCTTATATT TCCTTTCTCT ATTAAGTAGT GTTTTTATTA AAAGCAAATG TAATTAAAAT
     8401 TACATTGAAT ATATAAGAGA AAAATAACAT TAATAATAAT TATTAATTGC TTCTAACCCT
     8461 ACTTTATACA ATTTATATCT TTCTTTTTTT CTTTCCCTTA TAGTAGCAAT TGTACATAAT
     8521 TTTTTAAAAA AAACAATAAA TATTTCTTAA AAAAACAAAA AAAGATTTTC CAAATAAATT
     8581 GCgattcatc aatatttttg ttaaccatta aactaagttt aagttctttt aaaatatcgt
     8641 ttacgttcat ATTTATCTCC AAAAATATTA TAAATTAAAC ACTTGTTAAA AATGTGGAAA
     8701 ACGTGGAAAA AATCCATATA ATATAGTTAT ATTAACACTT TCTAGAAATT AAAAATCTTA
     8761 ATTAAAAGGT GTTATTTATA ACTTATTCAC TTATCCACAA TTAGCTAATA TTTTTGTTAG
     8821 TAATTTCTAG TTTTATCTAC ATTTAATTGA GAAGCTAAAA ATTAAGTTTA TAAGTGTATT
     8881 TTTAAAGCAA AATATTATAT AATTAGGTGT GAATTATGTT ATTTTTTTGT AAAGGAGGTA
     8941 AGTATTCGAA TTCGCCCTAT AGTGAGTCGT ATTACAATTC ACTGGCCGTC GTTTTACAAC
     9001 GTCGTGACTG GGAAAACCCT GGCGTTACCC AACTTAATCG CCTTGCAGCA CATCCCCCCT
     9061 TCGCCAGCTG GCGTAATAGC GAAGAGGCCC GCACCGATCG CCCTTCCCAA CAGTTGCGTA
     9121 GCCTGAATGG CGAATGGCGC GACGCGCCCT GTAGCGGCGC ATTAAGCGCG GCGGGTGTGG
     9181 TGGTTACGCG CAGCGTGACC GCTACACTTG CCAGCGCCCT AGCGCCCGCT CCTTTCGCTT
     9241 TCTTCCCTTC CTTTCTCGCC ACGTTCGCCG GCTTTCCCCG TCAAGCTCTA AATCGGGGGC
     9301 TCCCTTTAGG GTTCCGATTT AGTGCTTTAC GGCACCTCGA CCCCAAAAAA CTTGATTAGG
     9361 GTGATGGTTC ACGTAGTGGG CCATCGCCCT GATAGACGGT TTTTCGCCCT TTGACGTTGG
     9421 AGTCCACGTT CTTTAATAGT GGACTCTTGT TCCAAACTGG AACAACACTC AACCCTATCT
     9481 CGGTCTATTC TTTTGATTTA TAAGGGATTT TGCCGATTTC GGCCTATTGG TTAAAAAATG
     9541 AGCTGATTTA ACAAAAATTT AACGCGAATT TTAACAAAAT ATTAACGTTT ACAATTTCCT
     9601 GATGCGGTAT TTTCTCCTTA CGCATCTGTG CGGTATTTCA CACCGCATAT GGTGCACTCT
     9661 CAGTACAATC TGCTCTGATG CCGCATAGTT AAGCCAGCCC CGACACCCGC CAACACCCGC
     9721 TGACGCGCCC TGACGGGCTT GTCTGCTCCC GGCATCCGCT TACAGACAAG CTGTGACCGT
     9781 CTCCGGGAGC TGCATGTGTC AGAGGTTTTC ACCGTCATCA CCGAAACGCG CGA
//
