# Supplementary material for: Functional surface expression of immunoglobulin cleavage systems in a candidate Mycoplasma vaccine chassis
Source: Commun Biol. 2024 Jun 28;7:779. doi: 10.1038/s42003-024-06497-8 (PMC11213901; doi:10.1038/s42003-024-06497-8)
Supplement: Supplementary file 5 — Supplementary Data 3 [file 42003_2024_6497_MOESM5_ESM.zip › Plasmids GB/pIVB09_Pmm1MM3mfe.gb]

LOCUS       pIVB09_pMM1mfe:MM3mfe   9699 bp ds-DNA     circular     10-APR-2024
DEFINITION  .
FEATURES             Location/Qualifiers
     Promoter        1..108
                     /label="M/M1mfe promoter"
     Promoter        60..65
                     /label="Putative -10"
     RBS             97..101
                     /label="Putative SD"
     CDS             109..2355
                     /label="MIB3mfe"
     CDS             109..2355
                     /transl_table=4
                     /translation="MHIWKKKKNKILIMALVASLATSVSFGSVIYYSFSDANISFDTSSNGITDAELAPINNATNDAVVSNRDNKLKPSTERIIRETDSTERLVIPTVKKDEKNEAAKPELKPEIRRPDSNIVKPSVSRSTRTIVISGVEVEAEVEGPPGFHVHEEDKKRGIANPKRPYQNQSVGKILKVTVTEALRKGVISESLTGGEGYDSGAALFNNSIFNVFDKDLKNSDNVEKTLEELEAVANQNAGSYQNTLERYKRLLDSPNVVNFLKDDAKEKYKELNPKFKTNTQRYIWLIANLDKNKFTKIASTSEKYLEQGLTISPRSAFINEKGEIDSNGWGTPDEFNSVTSRIQKDNSSYRTFSYDSPYNRPSNLVESGNYPGWTKTDVTGTFAKDYGFDEGKGITISKLTRDKPSTAKDKINEGLVLEIDASKDYAYGKTKELIKKFKEKNQKITSYRIKNMGELNSAQNFIEILSELPDEIPQLELFFSDKATNTASLIALENKKIDDLSLYTDGNSLKRAWSYNPLALKNTAWINTIDYNVSAEYARGTKISTRITFNTLAFDEKDYKDGDYSRINDGLRMVYYARNNEPFFQGGHGPGLTPDKELGENSYPTGLDFTRIPKIRSLRGLIFEDQYNSSNRSRKITELTLHNTGSSFDISADELNNANLKHLSTGEGNPEKPKIYFSNGNETSSIKITGTTKLTDEGRENLNKYFEYGESFKGKPRTVQVESGSTDLEKQLREWGFNVSVSNGREFT*"
     CDS             2373..4955
                     /label="MIP3mfe"
     CDS             2373..4955
                     /transl_table=4
                     /translation="MRSLNKLLVLLSSSTLALPLTLIVACKPTKITSKPIDDKEFLEIVESIKTENDLLKYADIKFKDSRGSYISKDDVVPSRLEKNQIEITFKDKYKNQIFAQVVNINTEPNNDGLSGINDVKLSVQFKNTKTDTPKSISFIVTGLNKKGIVEPFRNSSINTMKYFDDAGGFDSYSRKTQKERFEYDNKKYIDELERQISPDKKPINLKTYRGLETSQDNINKFDQKAKDSNFDTYYNAALKGFTLPVYDEKGSVKGLQINDAPEVNKGPSTVDSLGRDRFKTNGLARTIPNESYKTVAIQTFQVSFTGHKDYAAEIEEAEDNIKLFKSWDDKQIQNYINIQLNQLRINFEDESEQIDKQIKATDSENTTILKNLNDQKDKLKTEYEKSKGDLSKLGKEGLVKWQEEQIEEYNRKKELKQFQTAEAGTLWIMDYLIEGNGKTPTKFYFGTNSHVAKALKDDVLSFSLTRLNSNISVGQTFNLNGYDKNFTKFVFTPKNSKKITDAVTTIFHATDFIKQENSPLQFLEPTQKKKYEKAGIFADFAVIEVDFEKLLKDNDYTHTVWSESKDITTSYEKDHNKLISNITNDYGGNGSKKVQFVSESLLDDSNYKKYDRKLDFDTKNSNEIDAYRKLESLYILGYPTANEDYYLDQYEDENQLKTKRYDFSLWVNSESKYYKKLGNKEGYTSSFKDYELEKGNFLSYQIGYRSFIDKPGLTDAFLAAHRVGKKLYKLNDKNNKEQPKEYFNYGLEILPRFYAPAGGASGSSVRTKDNKLLAVYHAANGVAKTGLAATFRSNGYNYKGLFGDYNLGQYDLIYGGGKDQETGKSYREAMKSKYSNAKSALFDKGFDHTPEEFKFRTPAK*"
     CDS             5354..6016
                     /label="AmpR"
     CDS             5354..6016
                     /label="Translation 5354-6016"
                     /translation="MSTFKVLLCGAVLSRIDAGQEQLGRRIHYSQNDLVEYSPVTEKHLTDGMTVRELCSAAITMSDNTAANLLLTTIGGPKELTAFLHNMGDHVTRLDRWEPELNEAIPNDERDTTMPVAMATTLRKLLTGELLTLASRQQLIDWMEADKVAGPLLRSALPAGWFIADKSGAGERGSRGIIAALGPDGKPSRIVVIYTTGSQATMDERNRQIAEIGASLIKHW*"
     rep_origin      6111..6793
                     /label="ColE1 origin"
     misc_feature    6876..6895
                     /label="MT85.2"
     promoter        7099..7129
                     /label="lac promoter"
     misc_binding    7133..7155
                     /label="LacO"
     primer_bind     7161..7181
                     /label="M13-rev"
     promoter        7198..7216
                     /label="T3 promoter"
     primer_bind     7199..7218
                     /label="T3"
     misc_feature    complement(7290..7334)
                     /label="dnaN 5'"
     CDS             complement(7290..7334)
                     /label="Translation 7334-7290"
                     /translation="MNFSINRMVLLDSLS"
     misc_feature    7290..7479
                     /label="oriC_Mferi_Right"
     misc_feature    complement(7339..7344)
                     /label="Shine-Delgarno"
     misc_feature    complement(7339..7347)
                     /label="dnaA box"
     misc_feature    complement(7383..7388)
                     /label="Pribnow box (-10)"
     misc_feature    complement(7438..7446)
                     /label="dnaA_box"
     misc_feature    complement(7480..7599)
                     /label="dnaA_Mferi_3'"
     misc_feature    complement(7600..8199)
                     /label="pac"
                     /note="vntifkey: 21 note: Pac"
     CDS             complement(7600..8199)
                     /label="Translation 8199-7600"
                     /translation="MTEYKPTVRLATRDDVPRAVRTLAAAFADYPATRHTVDPDRHIERVTELQELFLTRVGLDIGKVWVADDGAAVAVWTTPESVEAGAVFAEIGPRMAELSGSRLAAQQQMEGLLAPHRPKEPAWFLATVGVSPDHQGKGLGSAVVLPGVEAAERAGVPAFLETSAPRNLPFYERLGFTVTADVEVPEGPRTWCMTRKPGA*"
     misc_feature    complement(8200..8448)
                     /label="PS'"
     misc_feature    complement(8449..8516)
                     /label="dnaA_Mferi_5'"
     misc_feature    8517..8813
                     /label="oriC_Mferi_Left"
     RBS             complement(8522..8527)
                     /label="Shine-Delgarno"
     -10_region      complement(8533..8538)
                     /label=-10
     misc_feature    complement(8559..8567)
                     /label="dnaA_box"
     misc_feature    8630..8638
                     /label="dnaA_box"
     misc_feature    8657..8665
                     /label="dnaA_box"
     misc_feature    8764..8769
                     /label="Pribnow box (-10)"
     misc_feature    8768..8776
                     /label="dnaA box"
     misc_feature    8799..8804
                     /label="Shine-Delgarno"
     primer_bind     complement(8821..8848)
                     /label="T7"
     primer_bind     complement(8847..8864)
                     /label="M13-fwd"
     rep_origin      9008..9463
                     /label="M13 origin"
     rep_origin      9025..9331
                     /label="F1 ori"
ORIGIN
        1 AAGTAGAAAA ATTTTAATTA ACATAAAATT TAGTTTGTTG TATATAATAA AAAATATTTT
       61 AAAATATATA AGATATAAGT GCATAAAATT CTATTTAGGA GCAATACAAT GCATATATGA
      121 AAGAAGAAGA AAAATAAAAT TCTAATAATG GCTCTAGTTG CTAGTTTAGC TACTTCAGTT
      181 TCATTTGGTT CAGTTATTTA TTATTCATTT TCTGATGCAA ATATTTCTTT TGATACATCA
      241 TCAAATGGAA TAACTGATGC TGAATTAGCT CCAATTAATA ATGCAACAAA TGATGCCGTA
      301 GTTTCAAATA GAGATAATAA ATTAAAACCA AGTACTGAAA GAATAATTAG AGAAACTGAT
      361 AGTACTGAAA GATTAGTAAT ACCAACAGTT AAAAAAGATG AAAAAAATGA AGCTGCAAAA
      421 CCTGAATTAA AACCTGAAAT TAGAAGACCA GATAGTAATA TAGTAAAACC AAGTGTAAGT
      481 AGATCTACAA GAACAATTGT TATAAGTGGA GTTGAGGTTG AAGCAGAAGT AGAAGGACCT
      541 CCAGGGTTTC ATGTTCATGA AGAAGATAAA AAAAGAGGAA TAGCTAACCC TAAAAGACCA
      601 TATCAAAACC AATCTGTTGG TAAAATTCTT AAAGTTACAG TAACTGAGGC ATTAAGAAAA
      661 GGAGTTATTA GTGAATCATT AACTGGTGGA GAAGGTTATG ATAGTGGTGC TGCTTTATTT
      721 AACAACAGTA TATTTAATGT ATTTGATAAA GATTTAAAAA ATAGTGATAA TGTAGAAAAA
      781 ACTCTAGAAG AATTAGAAGC TGTTGCAAAT CAAAATGCTG GTTCTTATCA AAATACTTTA
      841 GAACGTTATA AAAGATTATT AGATTCGCCT AATGTTGTTA ACTTTTTAAA AGATGATGCT
      901 AAAGAAAAAT ACAAAGAATT AAATCCAAAA TTTAAAACTA ATACACAAAG ATATATTTGA
      961 TTAATTGCTA ATTTAGATAA AAATAAATTC ACTAAAATTG CTTCGACTTC TGAAAAATAT
     1021 TTAGAACAAG GCTTAACAAT TTCACCAAGA AGTGCATTTA TTAATGAAAA AGGTGAAATT
     1081 GATTCTAATG GATGAGGAAC ACCAGACGAA TTTAATAGTG TAACTTCAAG AATTCAAAAA
     1141 GATAATTCTA GTTATAGAAC ATTTAGTTAT GATAGTCCAT ATAATAGACC ATCAAATTTA
     1201 GTTGAAAGTG GAAATTATCC GGGTTGAACA AAAACTGATG TAACAGGCAC ATTTGCTAAG
     1261 GATTATGGTT TTGATGAAGG CAAAGGAATT ACTATTAGTA AATTAACAAG AGATAAACCA
     1321 TCAACTGCTA AAGATAAAAT TAATGAAGGT TTAGTTTTAG AAATAGATGC TTCAAAAGAT
     1381 TATGCATATG GTAAAACTAA AGAATTAATC AAGAAATTTA AAGAAAAGAA TCAAAAAATC
     1441 ACTTCTTATA GAATTAAAAA TATGGGTGAG CTAAATTCTG CTCAAAACTT TATTGAAATT
     1501 CTTTCTGAAC TTCCAGATGA AATTCCACAA TTAGAGTTAT TCTTCTCTGA TAAAGCAACA
     1561 AATACAGCTA GTTTGATTGC TTTAGAAAAC AAAAAAATTG ATGACTTATC TTTATATACA
     1621 GATGGGAACT CATTAAAAAG AGCTTGATCA TATAATCCAT TAGCTTTAAA AAATACAGCT
     1681 TGAATTAATA CAATTGATTA TAATGTTAGT GCTGAATATG CTAGAGGTAC AAAAATAAGT
     1741 ACTAGAATCA CTTTTAATAC TTTAGCATTT GATGAAAAAG ATTATAAAGA TGGGGATTAT
     1801 TCAAGAATTA ATGATGGATT AAGAATGGTG TATTATGCAA GAAATAATGA ACCATTCTTC
     1861 CAAGGAGGAC ACGGTCCAGG ACTTACTCCT GATAAAGAGC TAGGTGAAAA TAGTTATCCA
     1921 ACTGGATTAG ACTTTACAAG AATACCTAAA ATTAGATCGC TAAGAGGATT AATATTTGAA
     1981 GATCAATATA ATTCATCTAA TAGATCAAGA AAAATTACAG AATTAACTTT ACATAATACA
     2041 GGTTCATCAT TTGACATATC TGCTGATGAA TTAAATAATG CTAATTTAAA ACATCTATCA
     2101 ACTGGAGAAG GAAACCCAGA AAAACCAAAA ATTTACTTTA GTAATGGTAA TGAAACTTCA
     2161 AGTATTAAAA TAACTGGAAC TACTAAGCTA ACTGATGAGG GAAGAGAAAA TCTTAACAAG
     2221 TACTTTGAAT ATGGTGAAAG CTTTAAGGGA AAACCTAGAA CAGTACAAGT CGAATCGGGA
     2281 TCTACTGATT TAGAAAAACA ACTAAGAGAA TGAGGATTTA ATGTAAGCGT ATCTAATGGA
     2341 AGAGAATTTA CATAATAAAG GAAGTAATAT TTATGAGAAG TCTTAACAAA TTATTAGTTT
     2401 TATTATCTTC TTCAACTTTA GCTTTACCAC TAACTTTAAT AGTTGCTTGT AAACCTACAA
     2461 AAATAACATC AAAACCTATT GATGATAAAG AATTTTTAGA AATTGTAGAA TCTATTAAAA
     2521 CTGAAAACGA TCTTTTAAAG TATGCTGATA TTAAATTTAA AGATTCTAGA GGTTCTTATA
     2581 TTAGTAAAGA TGATGTAGTA CCTAGTCGAT TAGAAAAAAA TCAAATTGAA ATAACTTTCA
     2641 AAGATAAATA TAAAAATCAA ATTTTTGCAC AAGTTGTAAA TATAAATACT GAACCAAATA
     2701 ATGATGGATT ATCAGGTATA AATGATGTAA AACTTTCTGT TCAATTTAAA AACACTAAAA
     2761 CAGATACACC TAAATCTATA AGTTTTATAG TTACTGGTTT AAATAAAAAA GGAATTGTTG
     2821 AACCTTTTAG AAATAGTTCT ATTAATACTA TGAAATATTT TGATGATGCT GGTGGGTTTG
     2881 ATTCATATTC TAGAAAGACA CAAAAAGAAA GATTTGAATA TGATAACAAA AAATATATAG
     2941 ACGAATTAGA ACGTCAAATT AGTCCTGACA AAAAACCTAT TAATTTGAAA ACATATAGAG
     3001 GTTTAGAAAC AAGCCAAGAT AATATTAATA AGTTTGATCA AAAAGCAAAA GATAGTAATT
     3061 TTGATACCTA TTATAATGCT GCCTTAAAAG GATTTACCTT ACCAGTTTAT GACGAAAAAG
     3121 GTTCTGTTAA AGGCCTTCAA ATTAACGATG CTCCTGAAGT GAATAAAGGG CCTTCTACAG
     3181 TTGATTCATT AGGAAGAGAT CGATTTAAAA CTAATGGATT AGCTAGAACT ATTCCAAATG
     3241 AATCCTACAA AACTGTTGCC ATTCAAACCT TTCAAGTAAG TTTTACAGGA CATAAAGACT
     3301 ATGCTGCTGA AATTGAAGAA GCTGAAGATA ATATTAAGTT ATTTAAATCT TGGGATGACA
     3361 AGCAAATTCA AAATTACATT AATATTCAAT TAAATCAATT AAGAATAAAT TTTGAGGATG
     3421 AATCTGAACA AATAGATAAA CAAATAAAGG CAACAGATAG TGAAAATACA ACTATATTAA
     3481 AAAATCTTAA CGATCAAAAA GATAAATTAA AAACAGAATA TGAAAAAAGT AAAGGTGATT
     3541 TATCTAAACT AGGTAAAGAA GGTTTAGTTA AATGACAAGA AGAACAAATA GAAGAATATA
     3601 ATAGAAAAAA AGAATTAAAG CAATTTCAAA CAGCTGAAGC TGGGACATTG TGAATAATGG
     3661 ATTATCTAAT AGAAGGCAAC GGAAAGACTC CAACAAAGTT TTATTTTGGA ACAAACTCTC
     3721 ACGTTGCAAA AGCGCTTAAA GACGACGTGT TATCATTTTC ATTAACTAGA TTAAATTCAA
     3781 ATATTAGTGT TGGACAAACA TTTAATTTGA ATGGTTATGA TAAAAACTTT ACTAAATTTG
     3841 TATTTACACC AAAAAATAGT AAAAAAATAA CTGATGCTGT TACAACTATT TTTCATGCTA
     3901 CCGATTTTAT AAAACAAGAA AATAGTCCTT TACAATTCCT AGAACCTACT CAAAAGAAAA
     3961 AATATGAAAA AGCTGGAATA TTTGCTGACT TTGCTGTTAT TGAAGTAGAT TTTGAAAAAT
     4021 TATTAAAGGA TAATGATTAT ACTCATACAG TTTGAAGTGA ATCAAAAGAT ATTACAACTA
     4081 GTTATGAAAA AGATCATAAT AAATTAATCT CTAATATTAC TAATGATTAT GGAGGCAATG
     4141 GTTCTAAAAA GGTTCAATTT GTTTCTGAAT CATTACTAGA TGATAGTAAT TATAAAAAGT
     4201 ATGATAGAAA ATTAGATTTC GATACAAAAA ATTCAAATGA AATAGACGCA TATAGAAAGT
     4261 TAGAAAGTCT ATATATATTA GGTTATCCAA CAGCAAATGA AGATTATTAT TTAGACCAAT
     4321 ACGAAGATGA GAATCAATTA AAAACTAAAA GATATGATTT TTCATTATGA GTAAATAGCG
     4381 AGTCTAAATA CTATAAAAAA CTTGGTAATA AAGAAGGTTA TACAAGTTCA TTCAAAGACT
     4441 ATGAACTAGA AAAAGGAAAC TTTTTATCAT ATCAAATTGG ATATAGATCA TTTATAGATA
     4501 AGCCTGGATT AACCGATGCA TTTTTAGCAG CTCATAGAGT GGGTAAAAAA TTATATAAAC
     4561 TAAATGATAA AAATAATAAA GAACAACCAA AAGAATACTT TAACTATGGT TTAGAAATAC
     4621 TCCCTAGATT TTATGCACCA GCCGGAGGAG CGTCTGGTTC TAGTGTTAGA ACTAAGGATA
     4681 ATAAATTATT AGCAGTATAT CACGCTGCTA ATGGTGTAGC CAAAACTGGT TTAGCTGCTA
     4741 CATTTAGATC AAATGGTTAT AACTATAAAG GTCTATTTGG CGATTATAAT TTAGGCCAAT
     4801 ACGATCTAAT TTATGGTGGT GGAAAAGATC AAGAAACTGG AAAATCATAT AGGGAAGCAA
     4861 TGAAATCTAA ATATAGTAAT GCAAAGAGTG CATTATTTGA TAAAGGTTTT GATCACACCC
     4921 CTGAAGAATT CAAATTTAGA ACCCCTGCCA AATAAGACGA AAGGGCCTCG TGATACGCCT
     4981 ATTTTTATAG GTTAATGTCA TGATAATAAT GGTTTCTTAG ACGTCAGGTG GCACTTTTCG
     5041 GGGAAATGTG CGCGGAACCC CTATTTGTTT ATTTTTCTAA ATACATTCAA ATATGTATCC
     5101 GCTCATGAGA CAATAACCCT GATAAATGCT TCAATAATAT TGAAAAAGGA AGAGTATGAG
     5161 TATTCAACAT TTCCGTGTCG CCCTTATTCC CTTTTTTGCG GCATTTTGCC TTCCTGTTTT
     5221 TGCTCACCCA GAAACGCTGG TGAAAGTAAA AGATGCTGAA GATCAGTTGG GTGCACGAGT
     5281 GGGTTACATC GAACTGGATC TCAACAGCGG TAAGATCCTT GAGAGTTTTC GCCCCGAAGA
     5341 ACGTTTTCCA ATGATGAGCA CTTTTAAAGT TCTGCTATGT GGCGCGGTAT TATCCCGTAT
     5401 TGACGCCGGG CAAGAGCAAC TCGGTCGCCG CATACACTAT TCTCAGAATG ACTTGGTTGA
     5461 GTACTCACCA GTCACAGAAA AGCATCTTAC GGATGGCATG ACAGTAAGAG AATTATGCAG
     5521 TGCTGCCATA ACCATGAGTG ATAACACTGC GGCCAACTTA CTTCTGACAA CGATCGGAGG
     5581 ACCGAAGGAG CTAACCGCTT TTTTGCACAA CATGGGGGAT CATGTAACTC GCCTTGATCG
     5641 TTGGGAACCG GAGCTGAATG AAGCCATACC AAACGACGAG CGTGACACCA CGATGCCTGT
     5701 AGCAATGGCA ACAACGTTGC GCAAACTATT AACTGGCGAA CTACTTACTC TAGCTTCCCG
     5761 GCAACAATTA ATAGACTGGA TGGAGGCGGA TAAAGTTGCA GGACCACTTC TGCGCTCGGC
     5821 CCTTCCGGCT GGCTGGTTTA TTGCTGATAA ATCTGGAGCC GGTGAGCGTG GGTCTCGCGG
     5881 TATCATTGCA GCACTGGGGC CAGATGGTAA GCCCTCCCGT ATCGTAGTTA TCTACACGAC
     5941 GGGGAGTCAG GCAACTATGG ATGAACGAAA TAGACAGATC GCTGAGATAG GTGCCTCACT
     6001 GATTAAGCAT TGGTAACTGT CAGACCAAGT TTACTCATAT ATACTTTAGA TTGATTTAAA
     6061 ACTTCATTTT TAATTTAAAA GGATCTAGGT GAAGATCCTT TTTGATAATC TCATGACCAA
     6121 AATCCCTTAA CGTGAGTTTT CGTTCCACTG AGCGTCAGAC CCCGTAGAAA AGATCAAAGG
     6181 ATCTTCTTGA GATCCTTTTT TTCTGCGCGT AATCTGCTGC TTGCAAACAA AAAAACCACC
     6241 GCTACCAGCG GTGGTTTGTT TGCCGGATCA AGAGCTACCA ACTCTTTTTC CGAAGGTAAC
     6301 TGGCTTCAGC AGAGCGCAGA TACCAAATAC TGTCCTTCTA GTGTAGCCGT AGTTAGGCCA
     6361 CCACTTCAAG AACTCTGTAG CACCGCCTAC ATACCTCGCT CTGCTAATCC TGTTACCAGT
     6421 GGCTGCTGCC AGTGGCGATA AGTCGTGTCT TACCGGGTTG GACTCAAGAC GATAGTTACC
     6481 GGATAAGGCG CAGCGGTCGG GCTGAACGGG GGGTTCGTGC ACACAGCCCA GCTTGGAGCG
     6541 AACGACCTAC ACCGAACTGA GATACCTACA GCGTGAGCAT TGAGAAAGCG CCACGCTTCC
     6601 CGAAGGGAGA AAGGCGGACA GGTATCCGGT AAGCGGCAGG GTCGGAACAG GAGAGCGCAC
     6661 GAGGGAGCTT CCAGGGGGAA ACGCCTGGTA TCTTTATAGT CCTGTCGGGT TTCGCCACCT
     6721 CTGACTTGAG CGTCGATTTT TGTGATGCTC GTCAGGGGGG CGGAGCCTAT GGAAAAACGC
     6781 CAGCAACGCG GCCTTTTTAC GGTTCCTGGC CTTTTGCTGG CCTTTTGCTC ACATGTTCTT
     6841 TCCTGCGTTA TCCCCTGATT CTGTGGATAA CCGTATTACC GCCTTTGAGT GAGCTGATAC
     6901 CGCTCGCCGC AGCCGAACGA CCGAGCGCAG CGAGTCAGTG AGCGAGGAAG CGGAAGAGCG
     6961 CCCAATACGC AAACCGCCTC TCCCCGCGCG TTGGCCGATT CATTAATGCA GCTGGCACGA
     7021 CAGGTTTCCC GACTGGAAAG CGGGCAGTGA GCGCAACGCA ATTAATGTGA GTTACCTCAC
     7081 TCATTAGGCA CCCCAGGCTT TACACTTTAT GCTTCCGGCT CGTATGTTGT GTGGAATTGT
     7141 GAGCGGATAA CAATTTCACA CAGGAAACAG CTATGACCAT GATTACGCCA AGCTCGGAAT
     7201 TAACCCTCAC TAAAGGGAAC AAAAGCTTGC ATGCCTGCAG AATTAAAAGT TAGTGAACAA
     7261 GAAAACAGTG AAGCACCAGT TTCTGAACCT GATAAACTGT CTAACAAAAC CATTCTATTT
     7321 ATTGAAAAAT TCATAACTAC TCCTTTTTTC TCTAAGTTTA TTTTATATAA ATAAGAGATT
     7381 GTATTATATT ACTATTTCTA ATATTATTTC TAAATTATTA TTAGTATGAA GTTAATTTGT
     7441 GGATAACTTA CAAAAACCTA AATTAATAAA GATTTTTTAt tattttgtta aaattttatt
     7501 cttcaaaata tcaacagtct tttttaattg tttgtctttt tttaacatac tttcaatttt
     7561 tctttcagca ttaataactg ttgtatggtc tctaccacct taagcaccag gttttctagt
     7621 catacaccaa gttctaggac cttcaggaac ttcaacatca gcagtaacag taaaacctaa
     7681 tctttcataa aaaggtaaat ttctaggagc actagtttct aaaaaagcag gaacaccagc
     7741 tctttcagca gcttcaacac caggtaaaac aacagcacta cctaaacctt taccttgatg
     7801 atcaggacta acaccaacag tagctaaaaa ccaagcaggt tctttaggtc tatgaggagc
     7861 taataaacct tccatttgtt gttgagcagc taatctacta ccacttaatt cagccattct
     7921 aggaccaatt tcagcaaaaa cagcaccagc ttcaacactt tcaggagtag tccaaacagc
     7981 aacagcagca ccatcatcag caacccaaac tttaccaata tctaaaccaa ctctagttaa
     8041 aaataattct tgtaattcag taactctttc aatatgtcta tcaggatcaa cagtatgtct
     8101 agtagcagga taatcagcaa aagcagcagc taaagttcta acagctctag gaacatcatc
     8161 tctagtagct aatctaacag taggtttata ttcagtcatT CAAAGGATCT TATATTTCCT
     8221 TTCTCTATTA AGTAGTGTTT TTATTAAAAG CAAATGTAAT TAAAATTACA TTGAATATAT
     8281 AAGAGAAAAA TAACATTAAT AATAATTATT AATTGCTTCT AACCCTACTT TATACAATTT
     8341 ATATCTTTCT TTTTTTCTTT CCCTTATAGT AGCAATTGTA CATAATTTTT TAAAAAAAAC
     8401 AATAAATATT TCTTAAAAAA ACAAAAAAAG ATTTTCCAAA TAAATTGCga ttcatcaata
     8461 tttttgttaa ccattaaact aagtttaagt tcttttaaaa tatcgtttac gttcatATTT
     8521 ATCTCCAAAA ATATTATAAA TTAAACACTT GTTAAAAATG TGGAAAACGT GGAAAAAATC
     8581 CATATAATAT AGTTATATTA ACACTTTCTA GAAATTAAAA ATCTTAATTA AAAGGTGTTA
     8641 TTTATAACTT ATTCACTTAT CCACAATTAG CTAATATTTT TGTTAGTAAT TTCTAGTTTT
     8701 ATCTACATTT AATTGAGAAG CTAAAAATTA AGTTTATAAG TGTATTTTTA AAGCAAAATA
     8761 TTATATAATT AGGTGTGAAT TATGTTATTT TTTTGTAAAG GAGGTAAGTA TTCGAATTCG
     8821 CCCTATAGTG AGTCGTATTA CAATTCACTG GCCGTCGTTT TACAACGTCG TGACTGGGAA
     8881 AACCCTGGCG TTACCCAACT TAATCGCCTT GCAGCACATC CCCCCTTCGC CAGCTGGCGT
     8941 AATAGCGAAG AGGCCCGCAC CGATCGCCCT TCCCAACAGT TGCGTAGCCT GAATGGCGAA
     9001 TGGCGCGACG CGCCCTGTAG CGGCGCATTA AGCGCGGCGG GTGTGGTGGT TACGCGCAGC
     9061 GTGACCGCTA CACTTGCCAG CGCCCTAGCG CCCGCTCCTT TCGCTTTCTT CCCTTCCTTT
     9121 CTCGCCACGT TCGCCGGCTT TCCCCGTCAA GCTCTAAATC GGGGGCTCCC TTTAGGGTTC
     9181 CGATTTAGTG CTTTACGGCA CCTCGACCCC AAAAAACTTG ATTAGGGTGA TGGTTCACGT
     9241 AGTGGGCCAT CGCCCTGATA GACGGTTTTT CGCCCTTTGA CGTTGGAGTC CACGTTCTTT
     9301 AATAGTGGAC TCTTGTTCCA AACTGGAACA ACACTCAACC CTATCTCGGT CTATTCTTTT
     9361 GATTTATAAG GGATTTTGCC GATTTCGGCC TATTGGTTAA AAAATGAGCT GATTTAACAA
     9421 AAATTTAACG CGAATTTTAA CAAAATATTA ACGTTTACAA TTTCCTGATG CGGTATTTTC
     9481 TCCTTACGCA TCTGTGCGGT ATTTCACACC GCATATGGTG CACTCTCAGT ACAATCTGCT
     9541 CTGATGCCGC ATAGTTAAGC CAGCCCCGAC ACCCGCCAAC ACCCGCTGAC GCGCCCTGAC
     9601 GGGCTTGTCT GCTCCCGGCA TCCGCTTACA GACAAGCTGT GACCGTCTCC GGGAGCTGCA
     9661 TGTGTCAGAG GTTTTCACCG TCATCACCGA AACGCGCGA
//
