# Supplementary material for: Functional surface expression of immunoglobulin cleavage systems in a candidate Mycoplasma vaccine chassis
Source: Commun Biol. 2024 Jun 28;7:779. doi: 10.1038/s42003-024-06497-8 (PMC11213901; doi:10.1038/s42003-024-06497-8)
Supplement: Supplementary file 5 — Supplementary Data 3 [file 42003_2024_6497_MOESM5_ESM.zip › Plasmids GB/pIVB09_Pmm1MM4mfeHF.gb]

LOCUS       pIVB09_pMM1mfe:MM4mfe_H 9742 bp ds-DNA     circular     11-APR-2024
DEFINITION  .
FEATURES             Location/Qualifiers
     Promoter        1..108
                     /label="M/M1mfe promoter"
     Promoter        60..65
                     /label="Putative -10"
     RBS             97..101
                     /label="Putative SD"
     CDS             109..2379
                     /label="MIB4mfe"
     CDS             109..2379
                     /transl_table=4
                     /translation="VYFLRKKKNKILVLALVSSLATSASFGSVIYYSFSDANISFDTSSNGITDAELAPINNAADDAIVSNRDNKLKPSPERIIKEAEKKIEEKIIIPPAKKEEKIEAAKPIPKPVVKKPDAPLSSPKITRRRQKITISGIEVEAEIEGPPSFVVHKRDKDRGIANPTRPYQNHTVNKILNVTVTKELKEKVAQDALTGGTGYDEGAGLFNNSLFNVFKAEFDSSKKLDDILSSLEAVAHQNSGTFQNTLERYKKLLDSGNVTKFLTKKGQEEYPKLKSKFQTKNQEYIWLIANLDQSKFTKIASTSEKYLEKGLTISPRSAFINENGEIDSNGWGPPDEYNTVTSRLRKDNSEYRVFDYDEYYNRSSDRIENGTYPGWVKEDVSDKYASKYDFKPGDGIRFSQLERINPNPAEGKINSGLVLDLDVSNDVAYKKSKDLIEKLHKDNVKVTSYRIKNMGAKNSDQAFKDILAALPNNIQQLELFFSDKATNTASLIALENKSIKELSLYTNGNSLKKGWSYNPLALRNTTWINTIDYNVSAEYPTYPPITTRITFNTLAFDQEDFKNGSYERINDGLRMVYYARNNEPFFQGGHGPGLSPDDKLGQNSYPTGLDFSRVTGIKSLKGLRFDDDLNTSNEPRKITELTLYNNNDYFEISSEELNVANLEHLSTGEGNPEKPKIYFSNGTTTTKIRISGKTKLNDEGKRNLDKYLDYNETIKNSGKQIQVSSDATELKEQLSSWGYNVITASDRAFTHHHHHH*"
     misc_feature    2359..2376
                     /label="His tag"
     CDS             2401..4998
                     /label="MIP4mfe"
     CDS             2401..4998
                     /transl_table=4
                     /translation="MKRLNKLLMYASSSTLLLPITLLVACTPSKVVSRPIDDNVFNKLINSIKTEEDLLKYADIKFKDQRGSETSKGNILPSQLKKEDVTITFKGKYSGQIFTEVLNVNVINQDSSSRNKVNIFVQFTNKKTGTKIPISFVVSGLNENGDFDFSGTRIINDLDYFGGLSGFNDYSSKTQEQRFDYDNLRYTTGLKNHLSSGTGTVDLRKLRGLDTKEEQIRTFDKLAKEVKFDSYYNAALKGFTLPVYDSSGKFKGLSVNDGPEIGKIASHVDSLGRTEKAKTNGLARTIPNDTYRTAAIQTYQVNFTIYKDYAKEIEEAEDNIQLFSKWDETQIQSYISAQLNQLRLNFEEEVSQIEREFSQPLDGRTTIIENLNKRKSEITAQYEKNIKEISTLNKDNLVEWQKKEIEKYKKKKEEKIFQTSESGTMWIMDYIDINNPTKFYFGTNSHVAKGIRDDMVSFSLTRLNSDIKVGQTFGLNSADKNFTKFTFAPAKKEKKLNEAVKAIFHATDFIKKESSPLSLLKDDQKTKYGEAGLFADFAVVEIDFEKLLDTNNFSRTVWTDSSDISSKYQDNKNELIKTITNNYAMSDKKINFVSESLLDDINYKKFDRKLDFNPENADELKAYRDLNSLYIVGYPTSNEDYYLDQYEDEKQLKNKKYDFSLWINNEYKYYKKIVNGEGVSSSFKDYELEKGNFFSYQIGYRSFINKPGLTDAFLAANKVGKKLYSLDEENKGKTKKYFNYGLEILPRFYAPAGGASGSSVRTKDNKLLAVYHAANGSAKTGLAAVFRSNGYDYKDLFGSYKLGQYDLIYGGGKDQEKGKSYREALLKKYNNSMKSALFPKGFDEKEIPSEFKFDNKKDYKDDDDK*"
     misc_feature    4972..4995
                     /label="FLAG tag"
     CDS             5397..6059
                     /label="AmpR"
     CDS             5397..6059
                     /label="Translation 5397-6059"
                     /translation="MSTFKVLLCGAVLSRIDAGQEQLGRRIHYSQNDLVEYSPVTEKHLTDGMTVRELCSAAITMSDNTAANLLLTTIGGPKELTAFLHNMGDHVTRLDRWEPELNEAIPNDERDTTMPVAMATTLRKLLTGELLTLASRQQLIDWMEADKVAGPLLRSALPAGWFIADKSGAGERGSRGIIAALGPDGKPSRIVVIYTTGSQATMDERNRQIAEIGASLIKHW*"
     rep_origin      6154..6836
                     /label="ColE1 origin"
     misc_feature    6919..6938
                     /label="MT85.2"
     promoter        7142..7172
                     /label="lac promoter"
     misc_binding    7176..7198
                     /label="LacO"
     primer_bind     7204..7224
                     /label="M13-rev"
     promoter        7241..7259
                     /label="T3 promoter"
     primer_bind     7242..7261
                     /label="T3"
     misc_feature    complement(7333..7377)
                     /label="dnaN 5'"
     CDS             complement(7333..7377)
                     /label="Translation 7377-7333"
                     /translation="MNFSINRMVLLDSLS"
     misc_feature    7333..7522
                     /label="oriC_Mferi_Right"
     misc_feature    complement(7382..7387)
                     /label="Shine-Delgarno"
     misc_feature    complement(7382..7390)
                     /label="dnaA box"
     misc_feature    complement(7426..7431)
                     /label="Pribnow box (-10)"
     misc_feature    complement(7481..7489)
                     /label="dnaA_box"
     misc_feature    complement(7523..7642)
                     /label="dnaA_Mferi_3'"
     misc_feature    complement(7643..8242)
                     /label="pac"
                     /note="vntifkey: 21 note: Pac"
     CDS             complement(7643..8242)
                     /label="Translation 8242-7643"
                     /translation="MTEYKPTVRLATRDDVPRAVRTLAAAFADYPATRHTVDPDRHIERVTELQELFLTRVGLDIGKVWVADDGAAVAVWTTPESVEAGAVFAEIGPRMAELSGSRLAAQQQMEGLLAPHRPKEPAWFLATVGVSPDHQGKGLGSAVVLPGVEAAERAGVPAFLETSAPRNLPFYERLGFTVTADVEVPEGPRTWCMTRKPGA*"
     misc_feature    complement(8243..8491)
                     /label="PS'"
     misc_feature    complement(8492..8559)
                     /label="dnaA_Mferi_5'"
     misc_feature    8560..8856
                     /label="oriC_Mferi_Left"
     RBS             complement(8565..8570)
                     /label="Shine-Delgarno"
     -10_region      complement(8576..8581)
                     /label=-10
     misc_feature    complement(8602..8610)
                     /label="dnaA_box"
     misc_feature    8673..8681
                     /label="dnaA_box"
     misc_feature    8700..8708
                     /label="dnaA_box"
     misc_feature    8807..8812
                     /label="Pribnow box (-10)"
     misc_feature    8811..8819
                     /label="dnaA box"
     misc_feature    8842..8847
                     /label="Shine-Delgarno"
     primer_bind     complement(8864..8891)
                     /label="T7"
     primer_bind     complement(8890..8907)
                     /label="M13-fwd"
     rep_origin      9051..9506
                     /label="M13 origin"
     rep_origin      9068..9374
                     /label="F1 ori"
ORIGIN
        1 AAGTAGAAAA ATTTTAATTA ACATAAAATT TAGTTTGTTG TATATAATAA AAAATATTTT
       61 AAAATATATA AGATATAAGT GCATAAAATT CTATTTAGGA GCAATACAGT GTATTTTTTA
      121 AGAAAGAAAA AAAATAAAAT TTTAGTATTA GCACTAGTTT CTAGTCTAGC TACTTCAGCT
      181 TCATTTGGTT CAGTTATTTA TTATTCATTT TCTGATGCAA ATATTTCTTT TGATACATCA
      241 TCAAATGGAA TCACTGATGC TGAATTAGCT CCAATTAATA ATGCAGCAGA TGATGCTATA
      301 GTTTCAAATA GAGATAATAA ATTAAAACCA AGTCCCGAAA GAATAATTAA AGAAGCAGAA
      361 AAAAAGATTG AAGAAAAAAT AATAATTCCA CCAGCCAAAA AAGAAGAAAA AATTGAAGCT
      421 GCAAAGCCAA TTCCAAAACC AGTTGTTAAA AAACCAGATG CTCCTTTAAG CTCACCTAAG
      481 ATAACAAGAA GAAGGCAAAA AATTACTATT AGTGGTATCG AAGTAGAAGC GGAGATTGAA
      541 GGACCACCAT CTTTTGTTGT CCACAAAAGA GATAAAGATA GAGGCATAGC AAATCCTACA
      601 AGACCTTATC AGAATCATAC AGTTAATAAA ATACTTAACG TTACAGTAAC AAAAGAACTA
      661 AAGGAAAAAG TTGCTCAAGA TGCCTTAACT GGTGGTACTG GTTATGATGA AGGAGCAGGG
      721 CTATTTAACA ATAGTTTGTT TAATGTTTTT AAAGCAGAGT TTGATTCTTC AAAAAAACTA
      781 GATGATATTT TAAGTAGTCT TGAAGCTGTA GCTCATCAAA ATTCTGGTAC TTTTCAAAAT
      841 ACTTTAGAAC GTTATAAAAA ATTATTAGAT TCAGGAAATG TTACAAAATT CTTAACAAAA
      901 AAAGGCCAAG AAGAATATCC AAAACTAAAA TCTAAATTTC AAACTAAAAA TCAAGAATAT
      961 ATTTGATTAA TCGCTAATTT GGATCAATCT AAATTTACAA AAATAGCTTC TACTTCAGAA
     1021 AAATACTTAG AAAAAGGTTT AACAATTTCT CCAAGAAGTG CTTTTATTAA TGAGAATGGA
     1081 GAGATTGATT CTAATGGTTG AGGACCACCA GATGAATATA ATACAGTAAC TTCAAGATTG
     1141 CGAAAAGACA ATTCTGAATA TAGAGTTTTT GATTATGATG AATATTACAA TAGATCATCA
     1201 GATAGAATCG AAAATGGAAC TTATCCAGGT TGAGTAAAAG AAGATGTAAG TGACAAATAT
     1261 GCTAGCAAAT ATGATTTTAA ACCAGGTGAT GGGATTAGAT TTAGTCAATT AGAAAGAATA
     1321 AATCCTAACC CAGCTGAAGG CAAAATTAAT TCAGGACTAG TACTAGATTT AGATGTATCT
     1381 AATGATGTTG CTTATAAAAA ATCTAAGGAC TTAATAGAAA AACTACATAA AGATAATGTA
     1441 AAAGTGACCT CATACAGAAT TAAAAATATG GGCGCAAAAA ATTCGGATCA AGCATTTAAA
     1501 GATATTTTAG CAGCACTTCC TAATAATATT CAACAATTAG AATTGTTCTT TTCAGACAAA
     1561 GCAACAAATA CAGCTAGTTT AATTGCGTTA GAAAACAAAA GTATTAAGGA ATTATCATTA
     1621 TACACTAATG GAAACTCATT AAAAAAAGGT TGATCATATA ATCCTTTAGC TTTAAGAAAC
     1681 ACTACTTGAA TTAATACTAT CGATTATAAT GTAAGTGCTG AATACCCAAC TTATCCACCA
     1741 ATTACAACAA GAATTACTTT TAATACCTTA GCATTTGATC AAGAAGATTT TAAAAATGGT
     1801 AGTTATGAAA GAATTAATGA TGGTTTAAGA ATGGTGTATT ATGCAAGAAA TAATGAGCCA
     1861 TTCTTCCAAG GTGGCCATGG ACCAGGACTA AGTCCTGATG ATAAGTTAGG ACAAAATAGT
     1921 TACCCAACAG GCTTAGATTT TTCTAGAGTT ACAGGTATTA AATCATTAAA AGGATTGAGA
     1981 TTTGATGATG ATTTAAACAC TTCAAATGAA CCAAGAAAAA TTACTGAATT AACCCTATAT
     2041 AATAACAACG ATTATTTTGA AATATCATCT GAAGAGTTGA ATGTTGCTAA CTTAGAACAT
     2101 TTATCAACCG GAGAAGGAAA CCCAGAAAAA CCAAAAATTT ACTTTAGTAA TGGAACTACT
     2161 ACAACAAAGA TAAGAATTTC TGGAAAAACA AAATTAAATG ATGAAGGAAA ACGAAATCTA
     2221 GATAAATATC TAGACTATAA TGAAACAATT AAAAATTCAG GAAAGCAAAT TCAAGTATCA
     2281 AGTGATGCTA CTGAATTAAA AGAACAATTA TCTAGTTGGG GTTATAACGT TATAACTGCA
     2341 AGTGATAGAG CATTTACACA TCATCACCAT CATCATTAAT CAAAAAAGGA ATAAAAACCT
     2401 ATGAAAAGAT TGAATAAATT ATTGATGTAT GCATCATCTT CAACACTTCT ACTTCCGATT
     2461 ACTTTATTAG TTGCTTGTAC TCCTTCTAAA GTGGTTTCTA GACCTATTGA TGACAATGTA
     2521 TTTAATAAAC TTATTAACTC TATAAAAACA GAAGAAGATC TTTTAAAATA TGCTGATATT
     2581 AAATTTAAAG ACCAAAGAGG TTCTGAAACA AGTAAGGGTA ATATATTGCC ATCACAATTA
     2641 AAAAAAGAAG ATGTAACTAT AACTTTTAAA GGCAAATATA GTGGACAAAT TTTTACAGAA
     2701 GTCTTAAACG TAAATGTTAT TAACCAGGAT TCTTCTTCAA GAAATAAAGT CAATATTTTT
     2761 GTTCAATTTA CTAATAAAAA AACCGGAACC AAAATACCTA TAAGTTTTGT TGTTAGTGGT
     2821 CTAAATGAAA ATGGTGACTT TGATTTTTCA GGGACTAGAA TTATTAATGA CTTGGATTAT
     2881 TTTGGTGGTC TTAGCGGTTT TAACGATTAT AGTAGTAAAA CTCAAGAGCA AAGATTTGAT
     2941 TATGATAATT TAAGATATAC AACAGGATTA AAGAATCATT TATCAAGTGG AACAGGAACT
     3001 GTTGATTTAA GAAAACTTAG AGGTTTAGAT ACAAAAGAAG AACAAATTAG AACATTCGAC
     3061 AAACTAGCAA AAGAAGTTAA ATTCGATAGT TATTATAATG CTGCTTTAAA AGGTTTTACT
     3121 TTACCAGTCT ATGATAGCTC TGGTAAATTT AAAGGTTTAA GTGTAAATGA TGGCCCTGAA
     3181 ATAGGAAAAA TTGCTTCTCA TGTCGATTCA CTTGGAAGAA CTGAAAAAGC TAAGACTAAT
     3241 GGTTTAGCTA GAACTATTCC AAATGATACT TACAGAACAG CTGCTATTCA AACATATCAA
     3301 GTAAATTTTA CAATTTATAA AGATTATGCT AAAGAAATCG AAGAAGCAGA AGATAATATT
     3361 CAATTATTTA GCAAATGAGA TGAGACACAA ATTCAAAGCT ATATTTCTGC ACAGTTAAAT
     3421 CAGTTAAGAT TAAACTTTGA AGAAGAAGTA TCTCAAATAG AAAGAGAATT TTCTCAACCT
     3481 TTAGATGGCA GAACAACTAT AATAGAAAAT CTTAATAAAA GAAAATCTGA AATAACTGCT
     3541 CAATATGAAA AAAATATAAA AGAAATATCA ACACTAAATA AAGATAATCT TGTAGAATGA
     3601 CAAAAAAAAG AAATTGAAAA ATATAAAAAG AAAAAAGAAG AGAAAATTTT TCAAACTTCT
     3661 GAATCAGGAA CAATGTGAAT AATGGACTAT ATTGATATTA ATAATCCAAC TAAATTTTAT
     3721 TTTGGGACAA ATTCACATGT TGCTAAAGGT ATAAGAGATG ATATGGTTTC ATTTTCTTTA
     3781 ACTAGATTAA ATTCAGATAT AAAAGTAGGT CAAACATTTG GATTAAATAG TGCTGATAAA
     3841 AATTTTACAA AATTTACTTT TGCGCCTGCT AAAAAAGAAA AGAAGCTTAA TGAAGCAGTA
     3901 AAAGCCATTT TTCATGCCAC AGACTTTATA AAAAAAGAAA GTAGTCCACT TTCGTTACTT
     3961 AAAGATGATC AAAAAACTAA ATATGGTGAA GCTGGTTTAT TTGCAGATTT TGCAGTTGTT
     4021 GAAATAGACT TTGAAAAACT TCTAGATACA AATAATTTTT CGCGTACAGT TTGAACCGAT
     4081 TCTAGTGATA TTTCAAGTAA ATATCAAGAT AATAAAAATG AATTAATAAA GACAATAACT
     4141 AACAATTATG CAATGAGTGA TAAAAAGATT AATTTTGTCT CAGAATCTTT ATTAGATGAT
     4201 ATAAATTATA AGAAATTTGA CAGAAAACTT GATTTTAATC CTGAAAATGC AGATGAATTA
     4261 AAAGCATATA GAGATTTAAA TAGTTTATAC ATTGTAGGTT ATCCAACTTC AAATGAAGAT
     4321 TACTACTTAG ATCAGTATGA AGATGAAAAA CAATTAAAAA ATAAAAAATA TGATTTTTCA
     4381 TTATGAATTA ATAACGAATA TAAATATTAT AAAAAAATAG TTAATGGAGA AGGAGTTTCT
     4441 AGTTCATTCA AAGATTATGA ATTAGAAAAG GGAAACTTTT TCTCATATCA AATAGGATAT
     4501 CGTTCTTTTA TAAATAAACC TGGTTTAACT GATGCATTTT TAGCAGCTAA TAAAGTTGGC
     4561 AAAAAATTAT ATTCATTAGA TGAGGAAAAC AAAGGTAAAA CTAAAAAATA TTTTAATTAT
     4621 GGTTTAGAAA TATTACCTAG ATTTTATGCA CCTGCTGGTG GAGCTAGTGG GTCTAGTGTT
     4681 AGAACAAAAG ATAATAAATT ATTAGCTGTG TATCATGCAG CTAATGGGTC AGCTAAAACT
     4741 GGTTTAGCAG CTGTATTTAG ATCTAATGGT TATGATTACA AAGATTTATT TGGTTCATAT
     4801 AAATTAGGTC AATATGACTT AATTTATGGT GGTGGAAAAG ACCAAGAAAA AGGTAAATCC
     4861 TATAGAGAAG CCTTATTAAA AAAATATAAT AATAGTATGA AAAGTGCATT ATTCCCTAAA
     4921 GGTTTTGATG AAAAAGAAAT TCCTAGTGAG TTTAAATTCG ATAACAAAAA AGATTATAAA
     4981 GATGATGATG ATAAATAAGA CGAAAGGGCC TCGTGATACG CCTATTTTTA TAGGTTAATG
     5041 TCATGATAAT AATGGTTTCT TAGACGTCAG GTGGCACTTT TCGGGGAAAT GTGCGCGGAA
     5101 CCCCTATTTG TTTATTTTTC TAAATACATT CAAATATGTA TCCGCTCATG AGACAATAAC
     5161 CCTGATAAAT GCTTCAATAA TATTGAAAAA GGAAGAGTAT GAGTATTCAA CATTTCCGTG
     5221 TCGCCCTTAT TCCCTTTTTT GCGGCATTTT GCCTTCCTGT TTTTGCTCAC CCAGAAACGC
     5281 TGGTGAAAGT AAAAGATGCT GAAGATCAGT TGGGTGCACG AGTGGGTTAC ATCGAACTGG
     5341 ATCTCAACAG CGGTAAGATC CTTGAGAGTT TTCGCCCCGA AGAACGTTTT CCAATGATGA
     5401 GCACTTTTAA AGTTCTGCTA TGTGGCGCGG TATTATCCCG TATTGACGCC GGGCAAGAGC
     5461 AACTCGGTCG CCGCATACAC TATTCTCAGA ATGACTTGGT TGAGTACTCA CCAGTCACAG
     5521 AAAAGCATCT TACGGATGGC ATGACAGTAA GAGAATTATG CAGTGCTGCC ATAACCATGA
     5581 GTGATAACAC TGCGGCCAAC TTACTTCTGA CAACGATCGG AGGACCGAAG GAGCTAACCG
     5641 CTTTTTTGCA CAACATGGGG GATCATGTAA CTCGCCTTGA TCGTTGGGAA CCGGAGCTGA
     5701 ATGAAGCCAT ACCAAACGAC GAGCGTGACA CCACGATGCC TGTAGCAATG GCAACAACGT
     5761 TGCGCAAACT ATTAACTGGC GAACTACTTA CTCTAGCTTC CCGGCAACAA TTAATAGACT
     5821 GGATGGAGGC GGATAAAGTT GCAGGACCAC TTCTGCGCTC GGCCCTTCCG GCTGGCTGGT
     5881 TTATTGCTGA TAAATCTGGA GCCGGTGAGC GTGGGTCTCG CGGTATCATT GCAGCACTGG
     5941 GGCCAGATGG TAAGCCCTCC CGTATCGTAG TTATCTACAC GACGGGGAGT CAGGCAACTA
     6001 TGGATGAACG AAATAGACAG ATCGCTGAGA TAGGTGCCTC ACTGATTAAG CATTGGTAAC
     6061 TGTCAGACCA AGTTTACTCA TATATACTTT AGATTGATTT AAAACTTCAT TTTTAATTTA
     6121 AAAGGATCTA GGTGAAGATC CTTTTTGATA ATCTCATGAC CAAAATCCCT TAACGTGAGT
     6181 TTTCGTTCCA CTGAGCGTCA GACCCCGTAG AAAAGATCAA AGGATCTTCT TGAGATCCTT
     6241 TTTTTCTGCG CGTAATCTGC TGCTTGCAAA CAAAAAAACC ACCGCTACCA GCGGTGGTTT
     6301 GTTTGCCGGA TCAAGAGCTA CCAACTCTTT TTCCGAAGGT AACTGGCTTC AGCAGAGCGC
     6361 AGATACCAAA TACTGTCCTT CTAGTGTAGC CGTAGTTAGG CCACCACTTC AAGAACTCTG
     6421 TAGCACCGCC TACATACCTC GCTCTGCTAA TCCTGTTACC AGTGGCTGCT GCCAGTGGCG
     6481 ATAAGTCGTG TCTTACCGGG TTGGACTCAA GACGATAGTT ACCGGATAAG GCGCAGCGGT
     6541 CGGGCTGAAC GGGGGGTTCG TGCACACAGC CCAGCTTGGA GCGAACGACC TACACCGAAC
     6601 TGAGATACCT ACAGCGTGAG CATTGAGAAA GCGCCACGCT TCCCGAAGGG AGAAAGGCGG
     6661 ACAGGTATCC GGTAAGCGGC AGGGTCGGAA CAGGAGAGCG CACGAGGGAG CTTCCAGGGG
     6721 GAAACGCCTG GTATCTTTAT AGTCCTGTCG GGTTTCGCCA CCTCTGACTT GAGCGTCGAT
     6781 TTTTGTGATG CTCGTCAGGG GGGCGGAGCC TATGGAAAAA CGCCAGCAAC GCGGCCTTTT
     6841 TACGGTTCCT GGCCTTTTGC TGGCCTTTTG CTCACATGTT CTTTCCTGCG TTATCCCCTG
     6901 ATTCTGTGGA TAACCGTATT ACCGCCTTTG AGTGAGCTGA TACCGCTCGC CGCAGCCGAA
     6961 CGACCGAGCG CAGCGAGTCA GTGAGCGAGG AAGCGGAAGA GCGCCCAATA CGCAAACCGC
     7021 CTCTCCCCGC GCGTTGGCCG ATTCATTAAT GCAGCTGGCA CGACAGGTTT CCCGACTGGA
     7081 AAGCGGGCAG TGAGCGCAAC GCAATTAATG TGAGTTACCT CACTCATTAG GCACCCCAGG
     7141 CTTTACACTT TATGCTTCCG GCTCGTATGT TGTGTGGAAT TGTGAGCGGA TAACAATTTC
     7201 ACACAGGAAA CAGCTATGAC CATGATTACG CCAAGCTCGG AATTAACCCT CACTAAAGGG
     7261 AACAAAAGCT TGCATGCCTG CAGAATTAAA AGTTAGTGAA CAAGAAAACA GTGAAGCACC
     7321 AGTTTCTGAA CCTGATAAAC TGTCTAACAA AACCATTCTA TTTATTGAAA AATTCATAAC
     7381 TACTCCTTTT TTCTCTAAGT TTATTTTATA TAAATAAGAG ATTGTATTAT ATTACTATTT
     7441 CTAATATTAT TTCTAAATTA TTATTAGTAT GAAGTTAATT TGTGGATAAC TTACAAAAAC
     7501 CTAAATTAAT AAAGATTTTT TAttattttg ttaaaatttt attcttcaaa atatcaacag
     7561 tcttttttaa ttgtttgtct ttttttaaca tactttcaat ttttctttca gcattaataa
     7621 ctgttgtatg gtctctacca ccttaagcac caggttttct agtcatacac caagttctag
     7681 gaccttcagg aacttcaaca tcagcagtaa cagtaaaacc taatctttca taaaaaggta
     7741 aatttctagg agcactagtt tctaaaaaag caggaacacc agctctttca gcagcttcaa
     7801 caccaggtaa aacaacagca ctacctaaac ctttaccttg atgatcagga ctaacaccaa
     7861 cagtagctaa aaaccaagca ggttctttag gtctatgagg agctaataaa ccttccattt
     7921 gttgttgagc agctaatcta ctaccactta attcagccat tctaggacca atttcagcaa
     7981 aaacagcacc agcttcaaca ctttcaggag tagtccaaac agcaacagca gcaccatcat
     8041 cagcaaccca aactttacca atatctaaac caactctagt taaaaataat tcttgtaatt
     8101 cagtaactct ttcaatatgt ctatcaggat caacagtatg tctagtagca ggataatcag
     8161 caaaagcagc agctaaagtt ctaacagctc taggaacatc atctctagta gctaatctaa
     8221 cagtaggttt atattcagtc atTCAAAGGA TCTTATATTT CCTTTCTCTA TTAAGTAGTG
     8281 TTTTTATTAA AAGCAAATGT AATTAAAATT ACATTGAATA TATAAGAGAA AAATAACATT
     8341 AATAATAATT ATTAATTGCT TCTAACCCTA CTTTATACAA TTTATATCTT TCTTTTTTTC
     8401 TTTCCCTTAT AGTAGCAATT GTACATAATT TTTTAAAAAA AACAATAAAT ATTTCTTAAA
     8461 AAAACAAAAA AAGATTTTCC AAATAAATTG Cgattcatca atatttttgt taaccattaa
     8521 actaagttta agttctttta aaatatcgtt tacgttcatA TTTATCTCCA AAAATATTAT
     8581 AAATTAAACA CTTGTTAAAA ATGTGGAAAA CGTGGAAAAA ATCCATATAA TATAGTTATA
     8641 TTAACACTTT CTAGAAATTA AAAATCTTAA TTAAAAGGTG TTATTTATAA CTTATTCACT
     8701 TATCCACAAT TAGCTAATAT TTTTGTTAGT AATTTCTAGT TTTATCTACA TTTAATTGAG
     8761 AAGCTAAAAA TTAAGTTTAT AAGTGTATTT TTAAAGCAAA ATATTATATA ATTAGGTGTG
     8821 AATTATGTTA TTTTTTTGTA AAGGAGGTAA GTATTCGAAT TCGCCCTATA GTGAGTCGTA
     8881 TTACAATTCA CTGGCCGTCG TTTTACAACG TCGTGACTGG GAAAACCCTG GCGTTACCCA
     8941 ACTTAATCGC CTTGCAGCAC ATCCCCCCTT CGCCAGCTGG CGTAATAGCG AAGAGGCCCG
     9001 CACCGATCGC CCTTCCCAAC AGTTGCGTAG CCTGAATGGC GAATGGCGCG ACGCGCCCTG
     9061 TAGCGGCGCA TTAAGCGCGG CGGGTGTGGT GGTTACGCGC AGCGTGACCG CTACACTTGC
     9121 CAGCGCCCTA GCGCCCGCTC CTTTCGCTTT CTTCCCTTCC TTTCTCGCCA CGTTCGCCGG
     9181 CTTTCCCCGT CAAGCTCTAA ATCGGGGGCT CCCTTTAGGG TTCCGATTTA GTGCTTTACG
     9241 GCACCTCGAC CCCAAAAAAC TTGATTAGGG TGATGGTTCA CGTAGTGGGC CATCGCCCTG
     9301 ATAGACGGTT TTTCGCCCTT TGACGTTGGA GTCCACGTTC TTTAATAGTG GACTCTTGTT
     9361 CCAAACTGGA ACAACACTCA ACCCTATCTC GGTCTATTCT TTTGATTTAT AAGGGATTTT
     9421 GCCGATTTCG GCCTATTGGT TAAAAAATGA GCTGATTTAA CAAAAATTTA ACGCGAATTT
     9481 TAACAAAATA TTAACGTTTA CAATTTCCTG ATGCGGTATT TTCTCCTTAC GCATCTGTGC
     9541 GGTATTTCAC ACCGCATATG GTGCACTCTC AGTACAATCT GCTCTGATGC CGCATAGTTA
     9601 AGCCAGCCCC GACACCCGCC AACACCCGCT GACGCGCCCT GACGGGCTTG TCTGCTCCCG
     9661 GCATCCGCTT ACAGACAAGC TGTGACCGTC TCCGGGAGCT GCATGTGTCA GAGGTTTTCA
     9721 CCGTCATCAC CGAAACGCGC GA
//
