# Supplementary material for: Functional surface expression of immunoglobulin cleavage systems in a candidate Mycoplasma vaccine chassis
Source: Commun Biol. 2024 Jun 28;7:779. doi: 10.1038/s42003-024-06497-8 (PMC11213901; doi:10.1038/s42003-024-06497-8)
Supplement: Supplementary file 5 — Supplementary Data 3 [file 42003_2024_6497_MOESM5_ESM.zip › Plasmids GB/pIVB09_Pmm1MM4mmc.gb]

LOCUS       pIVB09_pMM1mmc:MM4mmc   9956 bp ds-DNA     circular     10-APR-2024
DEFINITION  .
FEATURES             Location/Qualifiers
     Promoter        1..351
                     /label="pMM1mmc"
     Pribnow Box     262..267
                     /label="Putative -10"
     Pribnow Box     278..283
                     /label="Putative -10"
     Pribnow Box     307..312
                     /label="Putative -10"
     Shine Delgarno  340..345
                     /label="RBS"
     CDS             352..2604
                     /label="MIB4mmc"
     CDS             352..2604
                     /transl_table=4
                     /translation="VYFLKKKKNKILTIALVASLAASVSFGSVLYYSFSDNHISFDTSSNGITDAELAPINNAINDAIVSNRDNKLKPSEEKIIKETEKKIEEKIIIPPAKKEEKIEAAKPIPKPVVRKPETKITSPKITRRKQTITIAGIEVEAEIEGPPGFVTHQRDKDRKISNPTKPYQNHTVNKILSVKVTDKLKEQVAKDALSGGNGYDEGVGLFNNSIFNVFKEEFNSGKELNDILSSLESVARQNSGAFQNTLERYKKMLDSNNVINFLKSEAQKEYPKLKSKFQTKNQEYIWLIANLDQSKFTKIASTSEKYLEKGLTISPRSAFINEAGEIDSNGWGPPDEYNTVTSRLRRDNSEYRVFDYDEYYSRSSDRIANGTYPGWVKEDVSEPYSKKYNFKASDGIRFSKLERINPNPAKGKLNSGLVLDLDVSNDEAYRRSKELIEKLQKDGEQITSYRIKNMGEKNSDQAFKDILGALPKDIQQLELFFSDKATNTASLIALENKNIKELSLYTSGNSLKKAWSYNPLALRNTTWINTIDYNVSAEYSSHDKITTRITFNTLAFDQEDFSNGSYERINDGLRMVYYARNNEPFFQGGHGPGLEPDKKLGQNSYPTGLDFSRVTGIKSLKGLRFDDDLDTSNEPRKITELTLYNNESYFEISSDELNEANLQHLSTGEGNPEKPKIHFSNGNNTTSIRISGKTLLSDEGRRNLDKYFEYNESLRNSGKQIQIPNGSDELKKQLEGWGYKVSTASDRSFT*"
     CDS             2627..5212
                     /label="MIP4mmc"
     CDS             2627..5212
                     /transl_table=4
                     /translation="MKRLNKLLMYISSSTLLLPITLLVACTPSKVVAKPINDDEFNKLIDSIKTENDLLKYADIRFKNPNGADTKKEDIIPSQLKSENISITFKGKYQGQISAVVTNVDVDRTNPFAVQNEATIFVQFKNLKTNTSKPISITIKGLNQKGNFDASGNIVVDDFAYFGGTSGYDEYTKKDQKSRFDYDNERYMTRLKSQFGNSSNSINLKEYRGLETKQENIKKFDDQAAISNFDTYYNAALKGFTLPVYGSDGKVSGLKIYEGAEIGKGPSVVDSLGRNEKAKTVGLARTLPNEEYKTSAIQTFQTNFTIYKDYEKEIEEAEDNIKLFDSWNEQQIQSYISAQLTQLRLNYEDEVSQIDREISQTQPDKTTILSNLNQKKSKIESEYQKELSTISKLNKDSLKEWQRKEIEKYNEKKKEKTFQISESGTMWIMDYLDENAGKNPTKFYFGTNSHVAKGIKDGMVSFSLTRLNSEVKVGQTFKLNGHDSNFTKFTFSPINGNKLEDAVTAIFHATDFINENSSPLKLLDSEQKSKYNGAGIFADFAIVEVDFAKLLDKGKYSYSVWSASNDITNQYETEQNKLISKITNNYSESDKKVKFFSDSLLNEQTYAKFDRPLDFDPKKEDELKKYNDLDSLYIVGYPTAYKDFYLDQYEDEKQLKNKKYDFSLWINSEYKFYNKLINKEGSTNSFKEYETGKGNFFSYQIGYRSFIDKPGLTDAFITVNKVGKKLYSLKDKNKNEVKKYFNYGLEILPRFYAPAGGASGSSVRTKDNKLLAVYHASNETARTGLAVAFRSDGYDYKNLFGDYKLGQYDLIYGGGKDQQKEKSYREVMNKMYSGKKSALFQNGFTDDKIPSEFKFNNGTQN*"
     CDS             5611..6273
                     /label="AmpR"
     CDS             5611..6273
                     /label="Translation 5611-6273"
                     /translation="MSTFKVLLCGAVLSRIDAGQEQLGRRIHYSQNDLVEYSPVTEKHLTDGMTVRELCSAAITMSDNTAANLLLTTIGGPKELTAFLHNMGDHVTRLDRWEPELNEAIPNDERDTTMPVAMATTLRKLLTGELLTLASRQQLIDWMEADKVAGPLLRSALPAGWFIADKSGAGERGSRGIIAALGPDGKPSRIVVIYTTGSQATMDERNRQIAEIGASLIKHW*"
     rep_origin      6368..7050
                     /label="ColE1 origin"
     misc_feature    7133..7152
                     /label="MT85.2"
     promoter        7356..7386
                     /label="lac promoter"
     misc_binding    7390..7412
                     /label="LacO"
     primer_bind     7418..7438
                     /label="M13-rev"
     promoter        7455..7473
                     /label="T3 promoter"
     primer_bind     7456..7475
                     /label="T3"
     misc_feature    complement(7547..7591)
                     /label="dnaN 5'"
     CDS             complement(7547..7591)
                     /label="Translation 7591-7547"
                     /translation="MNFSINRMVLLDSLS"
     misc_feature    7547..7736
                     /label="oriC_Mferi_Right"
     misc_feature    complement(7596..7601)
                     /label="Shine-Delgarno"
     misc_feature    complement(7596..7604)
                     /label="dnaA box"
     misc_feature    complement(7640..7645)
                     /label="Pribnow box (-10)"
     misc_feature    complement(7695..7703)
                     /label="dnaA_box"
     misc_feature    complement(7737..7856)
                     /label="dnaA_Mferi_3'"
     misc_feature    complement(7857..8456)
                     /label="pac"
                     /note="vntifkey: 21 note: Pac"
     CDS             complement(7857..8456)
                     /label="Translation 8456-7857"
                     /translation="MTEYKPTVRLATRDDVPRAVRTLAAAFADYPATRHTVDPDRHIERVTELQELFLTRVGLDIGKVWVADDGAAVAVWTTPESVEAGAVFAEIGPRMAELSGSRLAAQQQMEGLLAPHRPKEPAWFLATVGVSPDHQGKGLGSAVVLPGVEAAERAGVPAFLETSAPRNLPFYERLGFTVTADVEVPEGPRTWCMTRKPGA*"
     misc_feature    complement(8457..8705)
                     /label="PS'"
     misc_feature    complement(8706..8773)
                     /label="dnaA_Mferi_5'"
     misc_feature    8774..9070
                     /label="oriC_Mferi_Left"
     RBS             complement(8779..8784)
                     /label="Shine-Delgarno"
     -10_region      complement(8790..8795)
                     /label=-10
     misc_feature    complement(8816..8824)
                     /label="dnaA_box"
     misc_feature    8887..8895
                     /label="dnaA_box"
     misc_feature    8914..8922
                     /label="dnaA_box"
     misc_feature    9021..9026
                     /label="Pribnow box (-10)"
     misc_feature    9025..9033
                     /label="dnaA box"
     misc_feature    9056..9061
                     /label="Shine-Delgarno"
     primer_bind     complement(9078..9105)
                     /label="T7"
     primer_bind     complement(9104..9121)
                     /label="M13-fwd"
     rep_origin      9265..9720
                     /label="M13 origin"
     rep_origin      9282..9588
                     /label="F1 ori"
ORIGIN
        1 CAGGAATTTC ATTTGCTGCT CCTTGAATGG CAAGAAAACT AGCGTATTTA ATTCATATTG
       61 TTGGTTTATC AAAATAAGTG GCTAAAGCTT TAATTATTGA TTCAGCTTGC AGTTGAAATA
      121 CTGATTTTTA AAATGGAGAT ATTATGGGAT GTCGGGTTGT GTCAATTCAT ATAAATATTA
      181 AAATTTTTTA CAATATTTAT TTATCTTTTT TATAAATTTT AAGAAATGTT TTAATTAATA
      241 TGAAACAATA CTTTATTTGT ATATAATAAA AATACTTTAA AATATATTAG TTAAGTAGGT
      301 ATATTTTTTA ATAGATATAA ACATATGAAA TTCTATTCAA GGAGTAAAAT AGTGTATTTT
      361 TTAAAAAAGA AAAAAAATAA AATCTTAACA ATAGCTTTAG TAGCTAGTTT AGCTGCTTCT
      421 GTTTCATTTG GTTCAGTTCT TTACTATTCA TTTTCTGATA ATCATATTTC ATTTGATACA
      481 TCATCAAATG GAATAACTGA TGCTGAATTA GCTCCAATCA ATAATGCAAT TAATGATGCA
      541 ATAGTTTCAA ATAGAGATAA TAAATTAAAA CCAAGTGAAG AAAAAATCAT TAAAGAAACT
      601 GAAAAGAAAA TTGAAGAAAA AATAATAATT CCACCTGCTA AAAAAGAAGA AAAAATAGAA
      661 GCAGCAAAAC CAATACCAAA ACCAGTAGTG AGAAAGCCTG AAACAAAAAT AACTTCACCA
      721 AAAATAACTA GAAGAAAACA AACTATTACA ATTGCTGGAA TTGAAGTTGA AGCCGAAATT
      781 GAAGGACCAC CAGGATTTGT AACTCATCAA AGAGATAAAG ACAGAAAAAT ATCAAATCCA
      841 ACAAAACCAT ATCAAAACCA CACTGTTAAT AAAATACTTA GTGTTAAAGT AACTGATAAA
      901 CTAAAAGAAC AAGTTGCTAA AGATGCTTTA AGTGGTGGTA ATGGTTATGA TGAAGGAGTT
      961 GGACTATTTA ATAATAGTAT TTTTAATGTA TTTAAAGAAG AATTTAATTC TGGTAAAGAA
     1021 TTAAATGATA TTTTAAGTAG TCTTGAATCA GTAGCACGCC AAAACTCTGG TGCTTTTCAA
     1081 AATACTTTAG AACGTTATAA AAAAATGTTA GATTCTAATA ATGTTATAAA TTTCTTAAAA
     1141 TCTGAAGCAC AAAAAGAATA TCCAAAACTA AAATCTAAAT TTCAAACTAA AAATCAAGAA
     1201 TACATTTGAT TAATTGCTAA TTTAGATCAA TCTAAATTCA CAAAAATAGC ATCAACTTCA
     1261 GAAAAATATT TAGAAAAAGG ATTAACAATT TCTCCAAGAA GTGCATTTAT CAACGAAGCT
     1321 GGTGAAATCG ATTCTAATGG TTGAGGACCA CCAGATGAAT ATAATACTGT AACTTCAAGA
     1381 TTAAGAAGAG ATAATTCTGA ATATAGAGTC TTTGATTATG ATGAATATTA CAGTAGATCA
     1441 TCAGATAGAA TAGCAAATGG AACTTATCCA GGTTGGGTTA AAGAAGATGT TAGTGAACCA
     1501 TATAGTAAAA AATATAATTT TAAAGCAAGC GATGGTATTA GATTTAGTAA ATTAGAAAGA
     1561 ATAAATCCAA ATCCAGCAAA AGGTAAACTT AATTCAGGAT TAGTACTAGA TTTAGATGTT
     1621 TCAAATGATG AAGCTTATAG AAGATCTAAA GAATTAATAG AAAAACTTCA AAAAGACGGT
     1681 GAACAAATCA CTTCTTATAG AATAAAAAAC ATGGGTGAGA AAAACTCAGA TCAAGCGTTT
     1741 AAAGATATAC TAGGTGCACT TCCAAAAGAC ATTCAACAAT TAGAGTTATT CTTTTCAGAT
     1801 AAAGCGACAA ATACGGCTAG TTTAATTGCT TTAGAAAATA AAAATATTAA AGAATTATCA
     1861 TTATACACTA GTGGAAATTC ATTAAAAAAA GCTTGATCAT ATAACCCATT AGCTTTAAGA
     1921 AACACCACTT GAATAAATAC AATTGATTAT AATGTAAGTG CTGAATATTC TAGTCATGAC
     1981 AAAATTACAA CTAGAATTAC TTTTAACACT TTAGCATTTG ATCAAGAAGA TTTTAGTAAT
     2041 GGTAGTTATG AAAGAATTAA TGATGGATTA AGAATGGTAT ATTATGCAAG AAATAATGAG
     2101 CCATTTTTCC AAGGTGGACA CGGACCCGGA TTAGAACCTG ATAAAAAATT AGGACAAAAT
     2161 AGTTATCCAA CAGGTTTAGA CTTTTCTAGA GTTACAGGTA TTAAATCATT AAAAGGACTA
     2221 AGATTTGATG ATGATTTAGA TACTTCAAAT GAACCAAGAA AAATTACTGA ATTAACTTTA
     2281 TATAATAATG AATCTTACTT TGAAATTTCT TCTGATGAAT TAAATGAAGC TAACTTACAA
     2341 CATTTATCAA CTGGAGAAGG AAATCCTGAA AAACCAAAAA TTCATTTTAG TAATGGAAAT
     2401 AATACAACAA GTATAAGAAT TTCTGGAAAA ACTCTATTAT CTGATGAAGG AAGAAGAAAT
     2461 CTAGATAAAT ACTTTGAATA CAATGAATCA CTTAGAAATT CTGGAAAACA AATTCAAATA
     2521 CCAAATGGAT CTGATGAATT AAAAAAACAA TTAGAAGGTT GAGGTTATAA AGTTTCAACT
     2581 GCTTCTGATA GATCATTTAC ATAATAAAAA AAGGAATATA TAACCTATGA AAAGATTGAA
     2641 TAAATTATTG ATGTATATAT CATCATCAAC ACTTCTACTC CCGATTACTT TATTAGTTGC
     2701 TTGTACTCCT TCTAAAGTAG TTGCTAAACC AATTAATGAT GATGAATTTA ACAAGCTTAT
     2761 TGATTCTATA AAAACTGAAA ATGATCTTTT AAAATATGCT GATATTAGAT TTAAAAATCC
     2821 TAATGGTGCA GATACTAAAA AAGAAGACAT AATACCTTCA CAACTAAAAA GTGAAAATAT
     2881 AAGTATAACT TTCAAAGGTA AATATCAAGG ACAAATTAGT GCAGTAGTTA CAAATGTAGA
     2941 TGTTGATAGA ACAAACCCTT TTGCAGTACA AAATGAAGCT ACAATATTTG TTCAATTTAA
     3001 AAATCTTAAA ACAAATACAT CAAAACCTAT AAGTATTACT ATTAAAGGAT TGAATCAAAA
     3061 AGGTAATTTT GATGCTTCTG GGAATATAGT GGTGGATGAT TTTGCATATT TTGGTGGGAC
     3121 TAGTGGATAT GATGAGTATA CTAAGAAAGA CCAAAAATCA AGGTTTGATT ATGATAATGA
     3181 AAGATATATG ACTAGATTGA AAAGTCAATT TGGTAATAGT TCAAATTCAA TAAATCTAAA
     3241 AGAGTATAGA GGTCTAGAAA CAAAGCAAGA AAACATTAAA AAATTTGATG ATCAAGCAGC
     3301 AATTAGTAAC TTTGACACCT ATTATAATGC TGCGTTAAAA GGATTTACTT TACCTGTATA
     3361 TGGTAGTGAT GGAAAAGTAA GCGGTTTAAA AATTTATGAA GGAGCAGAAA TAGGAAAAGG
     3421 TCCTTCAGTT GTTGACTCAC TAGGTAGAAA TGAAAAAGCT AAAACTGTTG GATTAGCTAG
     3481 AACTTTACCT AATGAAGAGT ATAAAACATC AGCTATTCAG ACTTTTCAAA CAAACTTTAC
     3541 AATCTATAAA GATTATGAAA AAGAGATAGA AGAAGCAGAA GATAACATAA AATTATTTGA
     3601 TTCTTGAAAT GAACAACAAA TTCAAAGTTA TATTTCAGCA CAGTTAACAC AATTAAGGCT
     3661 AAATTATGAG GATGAAGTTT CTCAAATAGA TAGAGAAATA TCTCAAACAC AACCTGATAA
     3721 AACAACTATA CTATCAAATC TTAATCAAAA GAAATCAAAG ATAGAATCTG AGTATCAAAA
     3781 AGAGTTGTCA ACAATATCAA AATTAAACAA AGATAGTCTT AAAGAATGGC AAAGAAAAGA
     3841 AATTGAAAAA TATAATGAAA AGAAAAAAGA AAAAACATTT CAAATTTCTG AATCTGGAAC
     3901 AATGTGAATA ATGGATTATT TAGATGAAAA TGCTGGGAAG AATCCAACTA AATTTTACTT
     3961 TGGAACTAAC TCACACGTTG CTAAAGGAAT TAAAGATGGT ATGGTTTCTT TCTCTTTAAC
     4021 TAGATTAAAT TCAGAGGTTA AAGTAGGTCA AACATTTAAA TTAAATGGGC ATGATAGCAA
     4081 TTTTACTAAA TTTACATTTT CTCCAATTAA TGGTAATAAA CTTGAAGATG CTGTTACTGC
     4141 AATTTTTCAT GCAACTGATT TTATAAATGA AAATAGCAGT CCACTTAAAT TACTAGATTC
     4201 TGAGCAAAAG TCTAAATATA ATGGCGCTGG GATATTTGCT GATTTTGCTA TTGTTGAAGT
     4261 TGATTTTGCA AAACTACTAG ACAAAGGCAA ATATTCATAT TCTGTGTGAA GCGCTTCTAA
     4321 TGATATAACA AATCAATATG AAACTGAGCA AAATAAATTA ATTAGCAAAA TAACTAATAA
     4381 TTACTCAGAA AGTGATAAAA AGGTTAAGTT TTTCTCTGAT TCTTTATTAA ACGAACAAAC
     4441 TTATGCTAAA TTTGATAGAC CACTTGATTT TGATCCTAAA AAAGAAGATG AATTGAAAAA
     4501 ATATAACGAT TTAGATAGTC TATACATAGT TGGTTATCCT ACAGCTTATA AAGATTTTTA
     4561 TTTAGATCAG TATGAAGATG AAAAACAACT AAAAAATAAA AAATATGATT TTTCATTGTG
     4621 AATTAATAGT GAGTATAAAT TCTATAATAA ACTAATTAAT AAGGAAGGTT CAACTAATTC
     4681 ATTTAAAGAA TATGAAACAG GAAAAGGTAA TTTCTTTTCA TACCAAATTG GATATCGTTC
     4741 ATTTATTGAT AAGCCAGGAT TGACTGATGC TTTTATAACT GTTAACAAAG TCGGTAAAAA
     4801 ATTATATTCA TTAAAAGATA AAAATAAAAA TGAAGTTAAA AAATACTTCA ATTATGGTTT
     4861 AGAAATACTT CCAAGATTTT ATGCACCAGC TGGTGGAGCT TCTGGTTCTA GTGTTAGAAC
     4921 TAAAGATAAT AAATTACTAG CTGTATATCA CGCATCAAAC GAAACAGCTA GAACTGGTTT
     4981 AGCTGTTGCA TTTAGATCTG ATGGTTATGA TTATAAAAAC TTATTTGGTG ATTATAAATT
     5041 AGGTCAATAT GATTTAATTT ATGGTGGTGG AAAAGACCAA CAAAAAGAAA AATCATATAG
     5101 AGAAGTTATG AATAAAATGT ATAGCGGTAA GAAAAGCGCA TTATTCCAAA ATGGATTTAC
     5161 TGATGACAAA ATCCCATCTG AATTTAAATT CAATAATGGT ACACAAAACT AAGACGAAAG
     5221 GGCCTCGTGA TACGCCTATT TTTATAGGTT AATGTCATGA TAATAATGGT TTCTTAGACG
     5281 TCAGGTGGCA CTTTTCGGGG AAATGTGCGC GGAACCCCTA TTTGTTTATT TTTCTAAATA
     5341 CATTCAAATA TGTATCCGCT CATGAGACAA TAACCCTGAT AAATGCTTCA ATAATATTGA
     5401 AAAAGGAAGA GTATGAGTAT TCAACATTTC CGTGTCGCCC TTATTCCCTT TTTTGCGGCA
     5461 TTTTGCCTTC CTGTTTTTGC TCACCCAGAA ACGCTGGTGA AAGTAAAAGA TGCTGAAGAT
     5521 CAGTTGGGTG CACGAGTGGG TTACATCGAA CTGGATCTCA ACAGCGGTAA GATCCTTGAG
     5581 AGTTTTCGCC CCGAAGAACG TTTTCCAATG ATGAGCACTT TTAAAGTTCT GCTATGTGGC
     5641 GCGGTATTAT CCCGTATTGA CGCCGGGCAA GAGCAACTCG GTCGCCGCAT ACACTATTCT
     5701 CAGAATGACT TGGTTGAGTA CTCACCAGTC ACAGAAAAGC ATCTTACGGA TGGCATGACA
     5761 GTAAGAGAAT TATGCAGTGC TGCCATAACC ATGAGTGATA ACACTGCGGC CAACTTACTT
     5821 CTGACAACGA TCGGAGGACC GAAGGAGCTA ACCGCTTTTT TGCACAACAT GGGGGATCAT
     5881 GTAACTCGCC TTGATCGTTG GGAACCGGAG CTGAATGAAG CCATACCAAA CGACGAGCGT
     5941 GACACCACGA TGCCTGTAGC AATGGCAACA ACGTTGCGCA AACTATTAAC TGGCGAACTA
     6001 CTTACTCTAG CTTCCCGGCA ACAATTAATA GACTGGATGG AGGCGGATAA AGTTGCAGGA
     6061 CCACTTCTGC GCTCGGCCCT TCCGGCTGGC TGGTTTATTG CTGATAAATC TGGAGCCGGT
     6121 GAGCGTGGGT CTCGCGGTAT CATTGCAGCA CTGGGGCCAG ATGGTAAGCC CTCCCGTATC
     6181 GTAGTTATCT ACACGACGGG GAGTCAGGCA ACTATGGATG AACGAAATAG ACAGATCGCT
     6241 GAGATAGGTG CCTCACTGAT TAAGCATTGG TAACTGTCAG ACCAAGTTTA CTCATATATA
     6301 CTTTAGATTG ATTTAAAACT TCATTTTTAA TTTAAAAGGA TCTAGGTGAA GATCCTTTTT
     6361 GATAATCTCA TGACCAAAAT CCCTTAACGT GAGTTTTCGT TCCACTGAGC GTCAGACCCC
     6421 GTAGAAAAGA TCAAAGGATC TTCTTGAGAT CCTTTTTTTC TGCGCGTAAT CTGCTGCTTG
     6481 CAAACAAAAA AACCACCGCT ACCAGCGGTG GTTTGTTTGC CGGATCAAGA GCTACCAACT
     6541 CTTTTTCCGA AGGTAACTGG CTTCAGCAGA GCGCAGATAC CAAATACTGT CCTTCTAGTG
     6601 TAGCCGTAGT TAGGCCACCA CTTCAAGAAC TCTGTAGCAC CGCCTACATA CCTCGCTCTG
     6661 CTAATCCTGT TACCAGTGGC TGCTGCCAGT GGCGATAAGT CGTGTCTTAC CGGGTTGGAC
     6721 TCAAGACGAT AGTTACCGGA TAAGGCGCAG CGGTCGGGCT GAACGGGGGG TTCGTGCACA
     6781 CAGCCCAGCT TGGAGCGAAC GACCTACACC GAACTGAGAT ACCTACAGCG TGAGCATTGA
     6841 GAAAGCGCCA CGCTTCCCGA AGGGAGAAAG GCGGACAGGT ATCCGGTAAG CGGCAGGGTC
     6901 GGAACAGGAG AGCGCACGAG GGAGCTTCCA GGGGGAAACG CCTGGTATCT TTATAGTCCT
     6961 GTCGGGTTTC GCCACCTCTG ACTTGAGCGT CGATTTTTGT GATGCTCGTC AGGGGGGCGG
     7021 AGCCTATGGA AAAACGCCAG CAACGCGGCC TTTTTACGGT TCCTGGCCTT TTGCTGGCCT
     7081 TTTGCTCACA TGTTCTTTCC TGCGTTATCC CCTGATTCTG TGGATAACCG TATTACCGCC
     7141 TTTGAGTGAG CTGATACCGC TCGCCGCAGC CGAACGACCG AGCGCAGCGA GTCAGTGAGC
     7201 GAGGAAGCGG AAGAGCGCCC AATACGCAAA CCGCCTCTCC CCGCGCGTTG GCCGATTCAT
     7261 TAATGCAGCT GGCACGACAG GTTTCCCGAC TGGAAAGCGG GCAGTGAGCG CAACGCAATT
     7321 AATGTGAGTT ACCTCACTCA TTAGGCACCC CAGGCTTTAC ACTTTATGCT TCCGGCTCGT
     7381 ATGTTGTGTG GAATTGTGAG CGGATAACAA TTTCACACAG GAAACAGCTA TGACCATGAT
     7441 TACGCCAAGC TCGGAATTAA CCCTCACTAA AGGGAACAAA AGCTTGCATG CCTGCAGAAT
     7501 TAAAAGTTAG TGAACAAGAA AACAGTGAAG CACCAGTTTC TGAACCTGAT AAACTGTCTA
     7561 ACAAAACCAT TCTATTTATT GAAAAATTCA TAACTACTCC TTTTTTCTCT AAGTTTATTT
     7621 TATATAAATA AGAGATTGTA TTATATTACT ATTTCTAATA TTATTTCTAA ATTATTATTA
     7681 GTATGAAGTT AATTTGTGGA TAACTTACAA AAACCTAAAT TAATAAAGAT TTTTTAttat
     7741 tttgttaaaa ttttattctt caaaatatca acagtctttt ttaattgttt gtcttttttt
     7801 aacatacttt caatttttct ttcagcatta ataactgttg tatggtctct accaccttaa
     7861 gcaccaggtt ttctagtcat acaccaagtt ctaggacctt caggaacttc aacatcagca
     7921 gtaacagtaa aacctaatct ttcataaaaa ggtaaatttc taggagcact agtttctaaa
     7981 aaagcaggaa caccagctct ttcagcagct tcaacaccag gtaaaacaac agcactacct
     8041 aaacctttac cttgatgatc aggactaaca ccaacagtag ctaaaaacca agcaggttct
     8101 ttaggtctat gaggagctaa taaaccttcc atttgttgtt gagcagctaa tctactacca
     8161 cttaattcag ccattctagg accaatttca gcaaaaacag caccagcttc aacactttca
     8221 ggagtagtcc aaacagcaac agcagcacca tcatcagcaa cccaaacttt accaatatct
     8281 aaaccaactc tagttaaaaa taattcttgt aattcagtaa ctctttcaat atgtctatca
     8341 ggatcaacag tatgtctagt agcaggataa tcagcaaaag cagcagctaa agttctaaca
     8401 gctctaggaa catcatctct agtagctaat ctaacagtag gtttatattc agtcatTCAA
     8461 AGGATCTTAT ATTTCCTTTC TCTATTAAGT AGTGTTTTTA TTAAAAGCAA ATGTAATTAA
     8521 AATTACATTG AATATATAAG AGAAAAATAA CATTAATAAT AATTATTAAT TGCTTCTAAC
     8581 CCTACTTTAT ACAATTTATA TCTTTCTTTT TTTCTTTCCC TTATAGTAGC AATTGTACAT
     8641 AATTTTTTAA AAAAAACAAT AAATATTTCT TAAAAAAACA AAAAAAGATT TTCCAAATAA
     8701 ATTGCgattc atcaatattt ttgttaacca ttaaactaag tttaagttct tttaaaatat
     8761 cgtttacgtt catATTTATC TCCAAAAATA TTATAAATTA AACACTTGTT AAAAATGTGG
     8821 AAAACGTGGA AAAAATCCAT ATAATATAGT TATATTAACA CTTTCTAGAA ATTAAAAATC
     8881 TTAATTAAAA GGTGTTATTT ATAACTTATT CACTTATCCA CAATTAGCTA ATATTTTTGT
     8941 TAGTAATTTC TAGTTTTATC TACATTTAAT TGAGAAGCTA AAAATTAAGT TTATAAGTGT
     9001 ATTTTTAAAG CAAAATATTA TATAATTAGG TGTGAATTAT GTTATTTTTT TGTAAAGGAG
     9061 GTAAGTATTC GAATTCGCCC TATAGTGAGT CGTATTACAA TTCACTGGCC GTCGTTTTAC
     9121 AACGTCGTGA CTGGGAAAAC CCTGGCGTTA CCCAACTTAA TCGCCTTGCA GCACATCCCC
     9181 CCTTCGCCAG CTGGCGTAAT AGCGAAGAGG CCCGCACCGA TCGCCCTTCC CAACAGTTGC
     9241 GTAGCCTGAA TGGCGAATGG CGCGACGCGC CCTGTAGCGG CGCATTAAGC GCGGCGGGTG
     9301 TGGTGGTTAC GCGCAGCGTG ACCGCTACAC TTGCCAGCGC CCTAGCGCCC GCTCCTTTCG
     9361 CTTTCTTCCC TTCCTTTCTC GCCACGTTCG CCGGCTTTCC CCGTCAAGCT CTAAATCGGG
     9421 GGCTCCCTTT AGGGTTCCGA TTTAGTGCTT TACGGCACCT CGACCCCAAA AAACTTGATT
     9481 AGGGTGATGG TTCACGTAGT GGGCCATCGC CCTGATAGAC GGTTTTTCGC CCTTTGACGT
     9541 TGGAGTCCAC GTTCTTTAAT AGTGGACTCT TGTTCCAAAC TGGAACAACA CTCAACCCTA
     9601 TCTCGGTCTA TTCTTTTGAT TTATAAGGGA TTTTGCCGAT TTCGGCCTAT TGGTTAAAAA
     9661 ATGAGCTGAT TTAACAAAAA TTTAACGCGA ATTTTAACAA AATATTAACG TTTACAATTT
     9721 CCTGATGCGG TATTTTCTCC TTACGCATCT GTGCGGTATT TCACACCGCA TATGGTGCAC
     9781 TCTCAGTACA ATCTGCTCTG ATGCCGCATA GTTAAGCCAG CCCCGACACC CGCCAACACC
     9841 CGCTGACGCG CCCTGACGGG CTTGTCTGCT CCCGGCATCC GCTTACAGAC AAGCTGTGAC
     9901 CGTCTCCGGG AGCTGCATGT GTCAGAGGTT TTCACCGTCA TCACCGAAAC GCGCGA
//
