# Supplementary material for: Functional surface expression of immunoglobulin cleavage systems in a candidate Mycoplasma vaccine chassis
Source: Commun Biol. 2024 Jun 28;7:779. doi: 10.1038/s42003-024-06497-8 (PMC11213901; doi:10.1038/s42003-024-06497-8)
Supplement: Supplementary file 5 — Supplementary Data 3 [file 42003_2024_6497_MOESM5_ESM.zip › Plasmids GB/pIVB09_Pmm1MM4mmcHF.gb]

LOCUS       pIVB09_pMM1mmc:MM4mmc_H 9998 bp ds-DNA     circular     11-APR-2024
DEFINITION  .
FEATURES             Location/Qualifiers
     Promoter        1..351
                     /label="pMM1mmc"
     Pribnow Box     262..267
                     /label="Putative -10"
     Pribnow Box     278..283
                     /label="Putative -10"
     Pribnow Box     307..312
                     /label="Putative -10"
     Shine Delgarno  340..345
                     /label="RBS"
     CDS             352..2622
                     /label="MIB4mmc"
     CDS             352..2622
                     /transl_table=4
                     /translation="VYFLKKKKNKILTIALVASLAASVSFGSVLYYSFSDNHISFDTSSNGITDAELAPINNAINDAIVSNRDNKLKPSEEKIIKETEKKIEEKIIIPPAKKEEKIEAAKPIPKPVVRKPETKITSPKITRRKQTITIAGIEVEAEIEGPPGFVTHQRDKDRKISNPTKPYQNHTVNKILSVKVTDKLKEQVAKDALSGGNGYDEGVGLFNNSIFNVFKEEFNSGKELNDILSSLESVARQNSGAFQNTLERYKKMLDSNNVINFLKSEAQKEYPKLKSKFQTKNQEYIWLIANLDQSKFTKIASTSEKYLEKGLTISPRSAFINEAGEIDSNGWGPPDEYNTVTSRLRRDNSEYRVFDYDEYYSRSSDRIANGTYPGWVKEDVSEPYSKKYNFKASDGIRFSKLERINPNPAKGKLNSGLVLDLDVSNDEAYRRSKELIEKLQKDGEQITSYRIKNMGEKNSDQAFKDILGALPKDIQQLELFFSDKATNTASLIALENKNIKELSLYTSGNSLKKAWSYNPLALRNTTWINTIDYNVSAEYSSHDKITTRITFNTLAFDQEDFSNGSYERINDGLRMVYYARNNEPFFQGGHGPGLEPDKKLGQNSYPTGLDFSRVTGIKSLKGLRFDDDLDTSNEPRKITELTLYNNESYFEISSDELNEANLQHLSTGEGNPEKPKIHFSNGNNTTSIRISGKTLLSDEGRRNLDKYFEYNESLRNSGKQIQIPNGSDELKKQLEGWGYKVSTASDRSFTHHHHHH*"
     misc_feature    2602..2619
                     /label="His tag"
     CDS             2645..5254
                     /label="MIP4mmc"
     CDS             2645..5254
                     /transl_table=4
                     /translation="MKRLNKLLMYISSSTLLLPITLLVACTPSKVVAKPINDDEFNKLIDSIKTENDLLKYADIRFKNPNGADTKKEDIIPSQLKSENISITFKGKYQGQISAVVTNVDVDRTNPFAVQNEATIFVQFKNLKTNTSKPISITIKGLNQKGNFDASGNIVVDDFAYFGGTSGYDEYTKKDQKSRFDYDNERYMTRLKSQFGNSSNSINLKEYRGLETKQENIKKFDDQAAISNFDTYYNAALKGFTLPVYGSDGKVSGLKIYEGAEIGKGPSVVDSLGRNEKAKTVGLARTLPNEEYKTSAIQTFQTNFTIYKDYEKEIEEAEDNIKLFDSWNEQQIQSYISAQLTQLRLNYEDEVSQIDREISQTQPDKTTILSNLNQKKSKIESEYQKELSTISKLNKDSLKEWQRKEIEKYNEKKKEKTFQISESGTMWIMDYLDENAGKNPTKFYFGTNSHVAKGIKDGMVSFSLTRLNSEVKVGQTFKLNGHDSNFTKFTFSPINGNKLEDAVTAIFHATDFINENSSPLKLLDSEQKSKYNGAGIFADFAIVEVDFAKLLDKGKYSYSVWSASNDITNQYETEQNKLISKITNNYSESDKKVKFFSDSLLNEQTYAKFDRPLDFDPKKEDELKKYNDLDSLYIVGYPTAYKDFYLDQYEDEKQLKNKKYDFSLWINSEYKFYNKLINKEGSTNSFKEYETGKGNFFSYQIGYRSFIDKPGLTDAFITVNKVGKKLYSLKDKNKNEVKKYFNYGLEILPRFYAPAGGASGSSVRTKDNKLLAVYHASNETARTGLAVAFRSDGYDYKNLFGDYKLGQYDLIYGGGKDQQKEKSYREVMNKMYSGKKSALFQNGFTDDKIPSEFKFNNGTQNDYKDDDDK*"
     misc_feature    5228..5251
                     /label="FLAG tag"
     CDS             5653..6315
                     /label="AmpR"
     CDS             5653..6315
                     /label="Translation 5653-6315"
                     /translation="MSTFKVLLCGAVLSRIDAGQEQLGRRIHYSQNDLVEYSPVTEKHLTDGMTVRELCSAAITMSDNTAANLLLTTIGGPKELTAFLHNMGDHVTRLDRWEPELNEAIPNDERDTTMPVAMATTLRKLLTGELLTLASRQQLIDWMEADKVAGPLLRSALPAGWFIADKSGAGERGSRGIIAALGPDGKPSRIVVIYTTGSQATMDERNRQIAEIGASLIKHW*"
     rep_origin      6410..7092
                     /label="ColE1 origin"
     misc_feature    7175..7194
                     /label="MT85.2"
     promoter        7398..7428
                     /label="lac promoter"
     misc_binding    7432..7454
                     /label="LacO"
     primer_bind     7460..7480
                     /label="M13-rev"
     promoter        7497..7515
                     /label="T3 promoter"
     primer_bind     7498..7517
                     /label="T3"
     misc_feature    complement(7589..7633)
                     /label="dnaN 5'"
     CDS             complement(7589..7633)
                     /label="Translation 7633-7589"
                     /translation="MNFSINRMVLLDSLS"
     misc_feature    7589..7778
                     /label="oriC_Mferi_Right"
     misc_feature    complement(7638..7643)
                     /label="Shine-Delgarno"
     misc_feature    complement(7638..7646)
                     /label="dnaA box"
     misc_feature    complement(7682..7687)
                     /label="Pribnow box (-10)"
     misc_feature    complement(7737..7745)
                     /label="dnaA_box"
     misc_feature    complement(7779..7898)
                     /label="dnaA_Mferi_3'"
     misc_feature    complement(7899..8498)
                     /label="pac"
                     /note="vntifkey: 21 note: Pac"
     CDS             complement(7899..8498)
                     /label="Translation 8498-7899"
                     /translation="MTEYKPTVRLATRDDVPRAVRTLAAAFADYPATRHTVDPDRHIERVTELQELFLTRVGLDIGKVWVADDGAAVAVWTTPESVEAGAVFAEIGPRMAELSGSRLAAQQQMEGLLAPHRPKEPAWFLATVGVSPDHQGKGLGSAVVLPGVEAAERAGVPAFLETSAPRNLPFYERLGFTVTADVEVPEGPRTWCMTRKPGA*"
     misc_feature    complement(8499..8747)
                     /label="PS'"
     misc_feature    complement(8748..8815)
                     /label="dnaA_Mferi_5'"
     misc_feature    8816..9112
                     /label="oriC_Mferi_Left"
     RBS             complement(8821..8826)
                     /label="Shine-Delgarno"
     -10_region      complement(8832..8837)
                     /label=-10
     misc_feature    complement(8858..8866)
                     /label="dnaA_box"
     misc_feature    8929..8937
                     /label="dnaA_box"
     misc_feature    8956..8964
                     /label="dnaA_box"
     misc_feature    9063..9068
                     /label="Pribnow box (-10)"
     misc_feature    9067..9075
                     /label="dnaA box"
     misc_feature    9098..9103
                     /label="Shine-Delgarno"
     primer_bind     complement(9120..9147)
                     /label="T7"
     primer_bind     complement(9146..9163)
                     /label="M13-fwd"
     rep_origin      9307..9762
                     /label="M13 origin"
     rep_origin      9324..9630
                     /label="F1 ori"
ORIGIN
        1 CAGGAATTTC ATTTGCTGCT CCTTGAATGG CAAGAAAACT AGCGTATTTA ATTCATATTG
       61 TTGGTTTATC AAAATAAGTG GCTAAAGCTT TAATTATTGA TTCAGCTTGC AGTTGAAATA
      121 CTGATTTTTA AAATGGAGAT ATTATGGGAT GTCGGGTTGT GTCAATTCAT ATAAATATTA
      181 AAATTTTTTA CAATATTTAT TTATCTTTTT TATAAATTTT AAGAAATGTT TTAATTAATA
      241 TGAAACAATA CTTTATTTGT ATATAATAAA AATACTTTAA AATATATTAG TTAAGTAGGT
      301 ATATTTTTTA ATAGATATAA ACATATGAAA TTCTATTCAA GGAGTAAAAT AGTGTATTTT
      361 TTAAAAAAGA AAAAAAATAA AATCTTAACA ATAGCTTTAG TAGCTAGTTT AGCTGCTTCT
      421 GTTTCATTTG GTTCAGTTCT TTACTATTCA TTTTCTGATA ATCATATTTC ATTTGATACA
      481 TCATCAAATG GAATAACTGA TGCTGAATTA GCTCCAATCA ATAATGCAAT TAATGATGCA
      541 ATAGTTTCAA ATAGAGATAA TAAATTAAAA CCAAGTGAAG AAAAAATCAT TAAAGAAACT
      601 GAAAAGAAAA TTGAAGAAAA AATAATAATT CCACCTGCTA AAAAAGAAGA AAAAATAGAA
      661 GCAGCAAAAC CAATACCAAA ACCAGTAGTG AGAAAGCCTG AAACAAAAAT AACTTCACCA
      721 AAAATAACTA GAAGAAAACA AACTATTACA ATTGCTGGAA TTGAAGTTGA AGCCGAAATT
      781 GAAGGACCAC CAGGATTTGT AACTCATCAA AGAGATAAAG ACAGAAAAAT ATCAAATCCA
      841 ACAAAACCAT ATCAAAACCA CACTGTTAAT AAAATACTTA GTGTTAAAGT AACTGATAAA
      901 CTAAAAGAAC AAGTTGCTAA AGATGCTTTA AGTGGTGGTA ATGGTTATGA TGAAGGAGTT
      961 GGACTATTTA ATAATAGTAT TTTTAATGTA TTTAAAGAAG AATTTAATTC TGGTAAAGAA
     1021 TTAAATGATA TTTTAAGTAG TCTTGAATCA GTAGCACGCC AAAACTCTGG TGCTTTTCAA
     1081 AATACTTTAG AACGTTATAA AAAAATGTTA GATTCTAATA ATGTTATAAA TTTCTTAAAA
     1141 TCTGAAGCAC AAAAAGAATA TCCAAAACTA AAATCTAAAT TTCAAACTAA AAATCAAGAA
     1201 TACATTTGAT TAATTGCTAA TTTAGATCAA TCTAAATTCA CAAAAATAGC ATCAACTTCA
     1261 GAAAAATATT TAGAAAAAGG ATTAACAATT TCTCCAAGAA GTGCATTTAT CAACGAAGCT
     1321 GGTGAAATCG ATTCTAATGG TTGAGGACCA CCAGATGAAT ATAATACTGT AACTTCAAGA
     1381 TTAAGAAGAG ATAATTCTGA ATATAGAGTC TTTGATTATG ATGAATATTA CAGTAGATCA
     1441 TCAGATAGAA TAGCAAATGG AACTTATCCA GGTTGGGTTA AAGAAGATGT TAGTGAACCA
     1501 TATAGTAAAA AATATAATTT TAAAGCAAGC GATGGTATTA GATTTAGTAA ATTAGAAAGA
     1561 ATAAATCCAA ATCCAGCAAA AGGTAAACTT AATTCAGGAT TAGTACTAGA TTTAGATGTT
     1621 TCAAATGATG AAGCTTATAG AAGATCTAAA GAATTAATAG AAAAACTTCA AAAAGACGGT
     1681 GAACAAATCA CTTCTTATAG AATAAAAAAC ATGGGTGAGA AAAACTCAGA TCAAGCGTTT
     1741 AAAGATATAC TAGGTGCACT TCCAAAAGAC ATTCAACAAT TAGAGTTATT CTTTTCAGAT
     1801 AAAGCGACAA ATACGGCTAG TTTAATTGCT TTAGAAAATA AAAATATTAA AGAATTATCA
     1861 TTATACACTA GTGGAAATTC ATTAAAAAAA GCTTGATCAT ATAACCCATT AGCTTTAAGA
     1921 AACACCACTT GAATAAATAC AATTGATTAT AATGTAAGTG CTGAATATTC TAGTCATGAC
     1981 AAAATTACAA CTAGAATTAC TTTTAACACT TTAGCATTTG ATCAAGAAGA TTTTAGTAAT
     2041 GGTAGTTATG AAAGAATTAA TGATGGATTA AGAATGGTAT ATTATGCAAG AAATAATGAG
     2101 CCATTTTTCC AAGGTGGACA CGGACCCGGA TTAGAACCTG ATAAAAAATT AGGACAAAAT
     2161 AGTTATCCAA CAGGTTTAGA CTTTTCTAGA GTTACAGGTA TTAAATCATT AAAAGGACTA
     2221 AGATTTGATG ATGATTTAGA TACTTCAAAT GAACCAAGAA AAATTACTGA ATTAACTTTA
     2281 TATAATAATG AATCTTACTT TGAAATTTCT TCTGATGAAT TAAATGAAGC TAACTTACAA
     2341 CATTTATCAA CTGGAGAAGG AAATCCTGAA AAACCAAAAA TTCATTTTAG TAATGGAAAT
     2401 AATACAACAA GTATAAGAAT TTCTGGAAAA ACTCTATTAT CTGATGAAGG AAGAAGAAAT
     2461 CTAGATAAAT ACTTTGAATA CAATGAATCA CTTAGAAATT CTGGAAAACA AATTCAAATA
     2521 CCAAATGGAT CTGATGAATT AAAAAAACAA TTAGAAGGTT GAGGTTATAA AGTTTCAACT
     2581 GCTTCTGATA GATCATTTAC ACATCATCAC CATCATCATT AATAAAAAAA GGAATATATA
     2641 ACCTATGAAA AGATTGAATA AATTATTGAT GTATATATCA TCATCAACAC TTCTACTCCC
     2701 GATTACTTTA TTAGTTGCTT GTACTCCTTC TAAAGTAGTT GCTAAACCAA TTAATGATGA
     2761 TGAATTTAAC AAGCTTATTG ATTCTATAAA AACTGAAAAT GATCTTTTAA AATATGCTGA
     2821 TATTAGATTT AAAAATCCTA ATGGTGCAGA TACTAAAAAA GAAGACATAA TACCTTCACA
     2881 ACTAAAAAGT GAAAATATAA GTATAACTTT CAAAGGTAAA TATCAAGGAC AAATTAGTGC
     2941 AGTAGTTACA AATGTAGATG TTGATAGAAC AAACCCTTTT GCAGTACAAA ATGAAGCTAC
     3001 AATATTTGTT CAATTTAAAA ATCTTAAAAC AAATACATCA AAACCTATAA GTATTACTAT
     3061 TAAAGGATTG AATCAAAAAG GTAATTTTGA TGCTTCTGGG AATATAGTGG TGGATGATTT
     3121 TGCATATTTT GGTGGGACTA GTGGATATGA TGAGTATACT AAGAAAGACC AAAAATCAAG
     3181 GTTTGATTAT GATAATGAAA GATATATGAC TAGATTGAAA AGTCAATTTG GTAATAGTTC
     3241 AAATTCAATA AATCTAAAAG AGTATAGAGG TCTAGAAACA AAGCAAGAAA ACATTAAAAA
     3301 ATTTGATGAT CAAGCAGCAA TTAGTAACTT TGACACCTAT TATAATGCTG CGTTAAAAGG
     3361 ATTTACTTTA CCTGTATATG GTAGTGATGG AAAAGTAAGC GGTTTAAAAA TTTATGAAGG
     3421 AGCAGAAATA GGAAAAGGTC CTTCAGTTGT TGACTCACTA GGTAGAAATG AAAAAGCTAA
     3481 AACTGTTGGA TTAGCTAGAA CTTTACCTAA TGAAGAGTAT AAAACATCAG CTATTCAGAC
     3541 TTTTCAAACA AACTTTACAA TCTATAAAGA TTATGAAAAA GAGATAGAAG AAGCAGAAGA
     3601 TAACATAAAA TTATTTGATT CTTGAAATGA ACAACAAATT CAAAGTTATA TTTCAGCACA
     3661 GTTAACACAA TTAAGGCTAA ATTATGAGGA TGAAGTTTCT CAAATAGATA GAGAAATATC
     3721 TCAAACACAA CCTGATAAAA CAACTATACT ATCAAATCTT AATCAAAAGA AATCAAAGAT
     3781 AGAATCTGAG TATCAAAAAG AGTTGTCAAC AATATCAAAA TTAAACAAAG ATAGTCTTAA
     3841 AGAATGGCAA AGAAAAGAAA TTGAAAAATA TAATGAAAAG AAAAAAGAAA AAACATTTCA
     3901 AATTTCTGAA TCTGGAACAA TGTGAATAAT GGATTATTTA GATGAAAATG CTGGGAAGAA
     3961 TCCAACTAAA TTTTACTTTG GAACTAACTC ACACGTTGCT AAAGGAATTA AAGATGGTAT
     4021 GGTTTCTTTC TCTTTAACTA GATTAAATTC AGAGGTTAAA GTAGGTCAAA CATTTAAATT
     4081 AAATGGGCAT GATAGCAATT TTACTAAATT TACATTTTCT CCAATTAATG GTAATAAACT
     4141 TGAAGATGCT GTTACTGCAA TTTTTCATGC AACTGATTTT ATAAATGAAA ATAGCAGTCC
     4201 ACTTAAATTA CTAGATTCTG AGCAAAAGTC TAAATATAAT GGCGCTGGGA TATTTGCTGA
     4261 TTTTGCTATT GTTGAAGTTG ATTTTGCAAA ACTACTAGAC AAAGGCAAAT ATTCATATTC
     4321 TGTGTGAAGC GCTTCTAATG ATATAACAAA TCAATATGAA ACTGAGCAAA ATAAATTAAT
     4381 TAGCAAAATA ACTAATAATT ACTCAGAAAG TGATAAAAAG GTTAAGTTTT TCTCTGATTC
     4441 TTTATTAAAC GAACAAACTT ATGCTAAATT TGATAGACCA CTTGATTTTG ATCCTAAAAA
     4501 AGAAGATGAA TTGAAAAAAT ATAACGATTT AGATAGTCTA TACATAGTTG GTTATCCTAC
     4561 AGCTTATAAA GATTTTTATT TAGATCAGTA TGAAGATGAA AAACAACTAA AAAATAAAAA
     4621 ATATGATTTT TCATTGTGAA TTAATAGTGA GTATAAATTC TATAATAAAC TAATTAATAA
     4681 GGAAGGTTCA ACTAATTCAT TTAAAGAATA TGAAACAGGA AAAGGTAATT TCTTTTCATA
     4741 CCAAATTGGA TATCGTTCAT TTATTGATAA GCCAGGATTG ACTGATGCTT TTATAACTGT
     4801 TAACAAAGTC GGTAAAAAAT TATATTCATT AAAAGATAAA AATAAAAATG AAGTTAAAAA
     4861 ATACTTCAAT TATGGTTTAG AAATACTTCC AAGATTTTAT GCACCAGCTG GTGGAGCTTC
     4921 TGGTTCTAGT GTTAGAACTA AAGATAATAA ATTACTAGCT GTATATCACG CATCAAACGA
     4981 AACAGCTAGA ACTGGTTTAG CTGTTGCATT TAGATCTGAT GGTTATGATT ATAAAAACTT
     5041 ATTTGGTGAT TATAAATTAG GTCAATATGA TTTAATTTAT GGTGGTGGAA AAGACCAACA
     5101 AAAAGAAAAA TCATATAGAG AAGTTATGAA TAAAATGTAT AGCGGTAAGA AAAGCGCATT
     5161 ATTCCAAAAT GGATTTACTG ATGACAAAAT CCCATCTGAA TTTAAATTCA ATAATGGTAC
     5221 ACAAAACGAT TATAAAGATG ATGATGATAA ATAAGACGAA AGGGCCTCGT GATACGCCTA
     5281 TTTTTATAGG TTAATGTCAT GATAATAATG GTTTCTTAGA CGTCAGGTGG CACTTTTCGG
     5341 GGAAATGTGC GCGGAACCCC TATTTGTTTA TTTTTCTAAA TACATTCAAA TATGTATCCG
     5401 CTCATGAGAC AATAACCCTG ATAAATGCTT CAATAATATT GAAAAAGGAA GAGTATGAGT
     5461 ATTCAACATT TCCGTGTCGC CCTTATTCCC TTTTTTGCGG CATTTTGCCT TCCTGTTTTT
     5521 GCTCACCCAG AAACGCTGGT GAAAGTAAAA GATGCTGAAG ATCAGTTGGG TGCACGAGTG
     5581 GGTTACATCG AACTGGATCT CAACAGCGGT AAGATCCTTG AGAGTTTTCG CCCCGAAGAA
     5641 CGTTTTCCAA TGATGAGCAC TTTTAAAGTT CTGCTATGTG GCGCGGTATT ATCCCGTATT
     5701 GACGCCGGGC AAGAGCAACT CGGTCGCCGC ATACACTATT CTCAGAATGA CTTGGTTGAG
     5761 TACTCACCAG TCACAGAAAA GCATCTTACG GATGGCATGA CAGTAAGAGA ATTATGCAGT
     5821 GCTGCCATAA CCATGAGTGA TAACACTGCG GCCAACTTAC TTCTGACAAC GATCGGAGGA
     5881 CCGAAGGAGC TAACCGCTTT TTTGCACAAC ATGGGGGATC ATGTAACTCG CCTTGATCGT
     5941 TGGGAACCGG AGCTGAATGA AGCCATACCA AACGACGAGC GTGACACCAC GATGCCTGTA
     6001 GCAATGGCAA CAACGTTGCG CAAACTATTA ACTGGCGAAC TACTTACTCT AGCTTCCCGG
     6061 CAACAATTAA TAGACTGGAT GGAGGCGGAT AAAGTTGCAG GACCACTTCT GCGCTCGGCC
     6121 CTTCCGGCTG GCTGGTTTAT TGCTGATAAA TCTGGAGCCG GTGAGCGTGG GTCTCGCGGT
     6181 ATCATTGCAG CACTGGGGCC AGATGGTAAG CCCTCCCGTA TCGTAGTTAT CTACACGACG
     6241 GGGAGTCAGG CAACTATGGA TGAACGAAAT AGACAGATCG CTGAGATAGG TGCCTCACTG
     6301 ATTAAGCATT GGTAACTGTC AGACCAAGTT TACTCATATA TACTTTAGAT TGATTTAAAA
     6361 CTTCATTTTT AATTTAAAAG GATCTAGGTG AAGATCCTTT TTGATAATCT CATGACCAAA
     6421 ATCCCTTAAC GTGAGTTTTC GTTCCACTGA GCGTCAGACC CCGTAGAAAA GATCAAAGGA
     6481 TCTTCTTGAG ATCCTTTTTT TCTGCGCGTA ATCTGCTGCT TGCAAACAAA AAAACCACCG
     6541 CTACCAGCGG TGGTTTGTTT GCCGGATCAA GAGCTACCAA CTCTTTTTCC GAAGGTAACT
     6601 GGCTTCAGCA GAGCGCAGAT ACCAAATACT GTCCTTCTAG TGTAGCCGTA GTTAGGCCAC
     6661 CACTTCAAGA ACTCTGTAGC ACCGCCTACA TACCTCGCTC TGCTAATCCT GTTACCAGTG
     6721 GCTGCTGCCA GTGGCGATAA GTCGTGTCTT ACCGGGTTGG ACTCAAGACG ATAGTTACCG
     6781 GATAAGGCGC AGCGGTCGGG CTGAACGGGG GGTTCGTGCA CACAGCCCAG CTTGGAGCGA
     6841 ACGACCTACA CCGAACTGAG ATACCTACAG CGTGAGCATT GAGAAAGCGC CACGCTTCCC
     6901 GAAGGGAGAA AGGCGGACAG GTATCCGGTA AGCGGCAGGG TCGGAACAGG AGAGCGCACG
     6961 AGGGAGCTTC CAGGGGGAAA CGCCTGGTAT CTTTATAGTC CTGTCGGGTT TCGCCACCTC
     7021 TGACTTGAGC GTCGATTTTT GTGATGCTCG TCAGGGGGGC GGAGCCTATG GAAAAACGCC
     7081 AGCAACGCGG CCTTTTTACG GTTCCTGGCC TTTTGCTGGC CTTTTGCTCA CATGTTCTTT
     7141 CCTGCGTTAT CCCCTGATTC TGTGGATAAC CGTATTACCG CCTTTGAGTG AGCTGATACC
     7201 GCTCGCCGCA GCCGAACGAC CGAGCGCAGC GAGTCAGTGA GCGAGGAAGC GGAAGAGCGC
     7261 CCAATACGCA AACCGCCTCT CCCCGCGCGT TGGCCGATTC ATTAATGCAG CTGGCACGAC
     7321 AGGTTTCCCG ACTGGAAAGC GGGCAGTGAG CGCAACGCAA TTAATGTGAG TTACCTCACT
     7381 CATTAGGCAC CCCAGGCTTT ACACTTTATG CTTCCGGCTC GTATGTTGTG TGGAATTGTG
     7441 AGCGGATAAC AATTTCACAC AGGAAACAGC TATGACCATG ATTACGCCAA GCTCGGAATT
     7501 AACCCTCACT AAAGGGAACA AAAGCTTGCA TGCCTGCAGA ATTAAAAGTT AGTGAACAAG
     7561 AAAACAGTGA AGCACCAGTT TCTGAACCTG ATAAACTGTC TAACAAAACC ATTCTATTTA
     7621 TTGAAAAATT CATAACTACT CCTTTTTTCT CTAAGTTTAT TTTATATAAA TAAGAGATTG
     7681 TATTATATTA CTATTTCTAA TATTATTTCT AAATTATTAT TAGTATGAAG TTAATTTGTG
     7741 GATAACTTAC AAAAACCTAA ATTAATAAAG ATTTTTTAtt attttgttaa aattttattc
     7801 ttcaaaatat caacagtctt ttttaattgt ttgtcttttt ttaacatact ttcaattttt
     7861 ctttcagcat taataactgt tgtatggtct ctaccacctt aagcaccagg ttttctagtc
     7921 atacaccaag ttctaggacc ttcaggaact tcaacatcag cagtaacagt aaaacctaat
     7981 ctttcataaa aaggtaaatt tctaggagca ctagtttcta aaaaagcagg aacaccagct
     8041 ctttcagcag cttcaacacc aggtaaaaca acagcactac ctaaaccttt accttgatga
     8101 tcaggactaa caccaacagt agctaaaaac caagcaggtt ctttaggtct atgaggagct
     8161 aataaacctt ccatttgttg ttgagcagct aatctactac cacttaattc agccattcta
     8221 ggaccaattt cagcaaaaac agcaccagct tcaacacttt caggagtagt ccaaacagca
     8281 acagcagcac catcatcagc aacccaaact ttaccaatat ctaaaccaac tctagttaaa
     8341 aataattctt gtaattcagt aactctttca atatgtctat caggatcaac agtatgtcta
     8401 gtagcaggat aatcagcaaa agcagcagct aaagttctaa cagctctagg aacatcatct
     8461 ctagtagcta atctaacagt aggtttatat tcagtcatTC AAAGGATCTT ATATTTCCTT
     8521 TCTCTATTAA GTAGTGTTTT TATTAAAAGC AAATGTAATT AAAATTACAT TGAATATATA
     8581 AGAGAAAAAT AACATTAATA ATAATTATTA ATTGCTTCTA ACCCTACTTT ATACAATTTA
     8641 TATCTTTCTT TTTTTCTTTC CCTTATAGTA GCAATTGTAC ATAATTTTTT AAAAAAAACA
     8701 ATAAATATTT CTTAAAAAAA CAAAAAAAGA TTTTCCAAAT AAATTGCgat tcatcaatat
     8761 ttttgttaac cattaaacta agtttaagtt cttttaaaat atcgtttacg ttcatATTTA
     8821 TCTCCAAAAA TATTATAAAT TAAACACTTG TTAAAAATGT GGAAAACGTG GAAAAAATCC
     8881 ATATAATATA GTTATATTAA CACTTTCTAG AAATTAAAAA TCTTAATTAA AAGGTGTTAT
     8941 TTATAACTTA TTCACTTATC CACAATTAGC TAATATTTTT GTTAGTAATT TCTAGTTTTA
     9001 TCTACATTTA ATTGAGAAGC TAAAAATTAA GTTTATAAGT GTATTTTTAA AGCAAAATAT
     9061 TATATAATTA GGTGTGAATT ATGTTATTTT TTTGTAAAGG AGGTAAGTAT TCGAATTCGC
     9121 CCTATAGTGA GTCGTATTAC AATTCACTGG CCGTCGTTTT ACAACGTCGT GACTGGGAAA
     9181 ACCCTGGCGT TACCCAACTT AATCGCCTTG CAGCACATCC CCCCTTCGCC AGCTGGCGTA
     9241 ATAGCGAAGA GGCCCGCACC GATCGCCCTT CCCAACAGTT GCGTAGCCTG AATGGCGAAT
     9301 GGCGCGACGC GCCCTGTAGC GGCGCATTAA GCGCGGCGGG TGTGGTGGTT ACGCGCAGCG
     9361 TGACCGCTAC ACTTGCCAGC GCCCTAGCGC CCGCTCCTTT CGCTTTCTTC CCTTCCTTTC
     9421 TCGCCACGTT CGCCGGCTTT CCCCGTCAAG CTCTAAATCG GGGGCTCCCT TTAGGGTTCC
     9481 GATTTAGTGC TTTACGGCAC CTCGACCCCA AAAAACTTGA TTAGGGTGAT GGTTCACGTA
     9541 GTGGGCCATC GCCCTGATAG ACGGTTTTTC GCCCTTTGAC GTTGGAGTCC ACGTTCTTTA
     9601 ATAGTGGACT CTTGTTCCAA ACTGGAACAA CACTCAACCC TATCTCGGTC TATTCTTTTG
     9661 ATTTATAAGG GATTTTGCCG ATTTCGGCCT ATTGGTTAAA AAATGAGCTG ATTTAACAAA
     9721 AATTTAACGC GAATTTTAAC AAAATATTAA CGTTTACAAT TTCCTGATGC GGTATTTTCT
     9781 CCTTACGCAT CTGTGCGGTA TTTCACACCG CATATGGTGC ACTCTCAGTA CAATCTGCTC
     9841 TGATGCCGCA TAGTTAAGCC AGCCCCGACA CCCGCCAACA CCCGCTGACG CGCCCTGACG
     9901 GGCTTGTCTG CTCCCGGCAT CCGCTTACAG ACAAGCTGTG ACCGTCTCCG GGAGCTGCAT
     9961 GTGTCAGAGG TTTTCACCGT CATCACCGAA ACGCGCGA
//
