# Supplementary material for: Functional surface expression of immunoglobulin cleavage systems in a candidate Mycoplasma vaccine chassis
Source: Commun Biol. 2024 Jun 28;7:779. doi: 10.1038/s42003-024-06497-8 (PMC11213901; doi:10.1038/s42003-024-06497-8)
Supplement: Supplementary file 5 — Supplementary Data 3 [file 42003_2024_6497_MOESM5_ESM.zip › Plasmids GB/pIVB09_Pmm1MMmhr.gb]

LOCUS       pIVB09_pMM1mfe:MMmhr    9919 bp ds-DNA     circular     10-APR-2024
DEFINITION  .
FEATURES             Location/Qualifiers
     Promoter        1..108
                     /label="M/M1mfe promoter"
     Promoter        60..65
                     /label="Putative -10"
     RBS             97..101
                     /label="Putative SD"
     CDS             109..2628
                     /label="MIBmhyor"
     CDS             109..2628
                     /transl_table=4
                     /translation="MNFLKKTKKFLKKSKNQQVLFSFVTVLSVPSVVGIIYYVASKNTDSKEDVKILDKLNANSVTLQSIENADTNKALDALNDKNLKPNPKPEEKKPDPVPTPPVVVNPPKTPPKTPKPEPAPEPETPPVVEPAPSIQQTFKDDETGYVTLKWEGHDVRALVRKKPNRQYSTYDNQNGLANRIPYQSQVIDEIINIEVTPEIQAQNLKNTATALKNSVQGSAFSIYADTISQGDKAVAAVVAQNYENYYKNMFSKWQQLFDNGDKVREFLTKEGYDLYPTIKQTYENDLKKAKEAIEKANQEMEQLQRERPPRNGFDSNGRETFTDENKLKLEKWQVKYNEQSDKVKAAKQLEQDAKNVKYAKLIYYLDYSKLVKGSKENEEYLKKGFTINPDNTNITVDADGTLHSYSWSPILNQVTSLLQRDNEERRAFGYSSYYGRSGGDILNGTYEGWTKTDVTNGEEYKKYNVSKSDGINISKLTKNADNKAKTSRNEGIVVTVDFSNPSGYERVRKLIKELTADHKEITSYRFFHIGKNDANQKFKDILAELPTKLPQLELLMDSTNTSALLALENKQIDELSIYTEGNSLSDDWAINPWALKNVAWYNTNDYNVSFDYAPGAKVATRVTFNSLAFDDSDYTGGHEPKDYKRINDGLRMAYWTRNNEKVFQGGWGPGLQPDVNESENSYPTGLDLTRVTKMKSLRGLNFTDTQKSSNSKPRKLTRIGLYNNSNTFEIDVDELNNAHFDVLDTSVPMAQPKPKIFFSNDGATKRIKVVAKGSVHTLTSTGASNLNILLENGRQKHDDTKLFTNRSIIVDKSDSQLINSLKNQGFNVDESGTSSFHFN*"
     CDS             2638..5175
                     /label="MIPmhyor"
     CDS             2638..5175
                     /transl_table=4
                     /translation="MKKNRKSRNLLLKNLLISSAFIMPILVVSCSDTSNNPAKSETSSQSSDKTNPDTSDPNTTTPSILFNADKTPKEITTINLEKLPIILKRVDHFSNYSNLSTNSINTSLADLNKQLEFATTNKDDNDQIQIQVENKKYLNNNPETSLEQGKLIFSLKISSKKNPNISITKDVEVGGFRQSRSSEINLNWANRFAPGSEDEFKQYFAENNYQRYETDAKKYFQALNGQLSLIEGKSPFDINSWRPDVKRTPEEVKKYDELAKQLKLDTYDDALKKGFTMPVYDDKGNVEGLKLYDPAEIPKGPAWWDVIGRNENQTNGLARYIPNEKYKQAALQTYSIQLSHPARIDEINPDELKAFLESQKEGNNRLQKTARGTMWILDYAIPTDGHQPTKWYFGTNNHVVEEYKKDATGFSMSVLKPNVAIRTKLRTTKGATDESYITASFSRDDLVSGAKNDHADKTADYISPADYGIPGIRIVYRATDYLNTSPKDYLSKVDQENEKYKNAEEFLDFAVLEIDFSKFKVPDGYSSRDEFIKTITNDYYHNTSQHIKFLKTSYLKDYSRADTQLAKEDTSKKSNTDQFFIVGYPQATGDYFLDQYQDAYDYKNNKIGYSLWMNSESSFYNNLSNDENNANSPENQRANKGNYFSLNIGYRSFADKPGLTDAFIATPKVGKKLHKSTVMSDPIHTKKVTKEVEENGKKVTKELGELQVANTKNYIAFGLEYLPRHYAPVGGASGSSIRNQNNELVGVYFASNETAKTGLAVAFRSEGFDYKGLYGKYNLPQYDLIYGGGKEQKTSFRQALETIYGTNFKTSLFKNGVNQIPDDYKFKNTDITTNTNPSTQKKVVN*"
     CDS             5574..6236
                     /label="AmpR"
     CDS             5574..6236
                     /label="Translation 5574-6236"
                     /translation="MSTFKVLLCGAVLSRIDAGQEQLGRRIHYSQNDLVEYSPVTEKHLTDGMTVRELCSAAITMSDNTAANLLLTTIGGPKELTAFLHNMGDHVTRLDRWEPELNEAIPNDERDTTMPVAMATTLRKLLTGELLTLASRQQLIDWMEADKVAGPLLRSALPAGWFIADKSGAGERGSRGIIAALGPDGKPSRIVVIYTTGSQATMDERNRQIAEIGASLIKHW*"
     rep_origin      6331..7013
                     /label="ColE1 origin"
     misc_feature    7096..7115
                     /label="MT85.2"
     promoter        7319..7349
                     /label="lac promoter"
     misc_binding    7353..7375
                     /label="LacO"
     primer_bind     7381..7401
                     /label="M13-rev"
     promoter        7418..7436
                     /label="T3 promoter"
     primer_bind     7419..7438
                     /label="T3"
     misc_feature    complement(7510..7554)
                     /label="dnaN 5'"
     CDS             complement(7510..7554)
                     /label="Translation 7554-7510"
                     /translation="MNFSINRMVLLDSLS"
     misc_feature    7510..7699
                     /label="oriC_Mferi_Right"
     misc_feature    complement(7559..7564)
                     /label="Shine-Delgarno"
     misc_feature    complement(7559..7567)
                     /label="dnaA box"
     misc_feature    complement(7603..7608)
                     /label="Pribnow box (-10)"
     misc_feature    complement(7658..7666)
                     /label="dnaA_box"
     misc_feature    complement(7700..7819)
                     /label="dnaA_Mferi_3'"
     misc_feature    complement(7820..8419)
                     /label="pac"
                     /note="vntifkey: 21 note: Pac"
     CDS             complement(7820..8419)
                     /label="Translation 8419-7820"
                     /translation="MTEYKPTVRLATRDDVPRAVRTLAAAFADYPATRHTVDPDRHIERVTELQELFLTRVGLDIGKVWVADDGAAVAVWTTPESVEAGAVFAEIGPRMAELSGSRLAAQQQMEGLLAPHRPKEPAWFLATVGVSPDHQGKGLGSAVVLPGVEAAERAGVPAFLETSAPRNLPFYERLGFTVTADVEVPEGPRTWCMTRKPGA*"
     misc_feature    complement(8420..8668)
                     /label="PS'"
     misc_feature    complement(8669..8736)
                     /label="dnaA_Mferi_5'"
     misc_feature    8737..9033
                     /label="oriC_Mferi_Left"
     RBS             complement(8742..8747)
                     /label="Shine-Delgarno"
     -10_region      complement(8753..8758)
                     /label=-10
     misc_feature    complement(8779..8787)
                     /label="dnaA_box"
     misc_feature    8850..8858
                     /label="dnaA_box"
     misc_feature    8877..8885
                     /label="dnaA_box"
     misc_feature    8984..8989
                     /label="Pribnow box (-10)"
     misc_feature    8988..8996
                     /label="dnaA box"
     misc_feature    9019..9024
                     /label="Shine-Delgarno"
     primer_bind     complement(9041..9068)
                     /label="T7"
     primer_bind     complement(9067..9084)
                     /label="M13-fwd"
     rep_origin      9228..9683
                     /label="M13 origin"
     rep_origin      9245..9551
                     /label="F1 ori"
ORIGIN
        1 AAGTAGAAAA ATTTTAATTA ACATAAAATT TAGTTTGTTG TATATAATAA AAAATATTTT
       61 AAAATATATA AGATATAAGT GCATAAAATT CTATTTAGGA GCAATACAAT GAATTTTTTA
      121 AAGAAAACAA AAAAATTTCT CAAAAAATCT AAAAACCAAC AAGTATTATT TTCTTTTGTA
      181 ACTGTCTTAA GTGTTCCATC TGTTGTTGGA ATCATTTATT ATGTTGCATC AAAAAACACA
      241 GATTCTAAAG AAGATGTAAA AATTTTAGAT AAGCTCAATG CTAACAGTGT AACCTTACAA
      301 TCCATAGAAA ATGCCGATAC TAATAAGGCA TTGGATGCTT TAAACGACAA AAATTTAAAA
      361 CCTAATCCTA AACCTGAAGA GAAAAAACCT GATCCAGTGC CAACTCCTCC GGTTGTAGTT
      421 AATCCGCCAA AAACCCCGCC AAAAACTCCA AAACCAGAAC CTGCTCCTGA ACCTGAAACA
      481 CCTCCAGTAG TAGAACCAGC TCCTTCAATA CAACAAACTT TTAAAGATGA TGAAACAGGT
      541 TATGTTACTT TAAAATGAGA AGGACACGAT GTAAGAGCTT TAGTTCGTAA AAAACCAAAT
      601 AGACAATATT CAACCTATGA TAACCAAAAT GGTCTAGCTA ACAGAATTCC ATATCAATCA
      661 CAAGTAATAG ATGAAATTAT TAATATTGAA GTAACTCCAG AGATACAAGC ACAAAACCTT
      721 AAAAATACAG CAACTGCATT AAAAAACTCA GTTCAAGGTT CTGCTTTTAG TATCTATGCA
      781 GATACAATTT CACAAGGTGA TAAAGCAGTG GCTGCTGTAG TGGCTCAAAA TTATGAAAAT
      841 TACTACAAAA ATATGTTTTC TAAATGACAG CAATTATTTG ATAATGGAGA TAAAGTTAGA
      901 GAGTTTTTAA CAAAAGAGGG GTATGATTTA TATCCAACTA TCAAACAAAC ATATGAAAAT
      961 GATCTTAAAA AAGCAAAAGA AGCAATAGAA AAAGCAAATC AAGAGATGGA ACAATTGCAA
     1021 CGAGAACGTC CACCAAGAAA TGGTTTTGAT TCAAATGGTC GAGAAACTTT CACAGATGAA
     1081 AATAAACTTA AATTAGAGAA ATGACAAGTC AAATATAATG AGCAAAGTGA TAAAGTAAAA
     1141 GCAGCTAAAC AATTAGAACA AGATGCTAAA AATGTTAAAT ATGCAAAACT TATTTATTAC
     1201 CTTGATTATA GTAAATTAGT TAAAGGTTCA AAGGAAAACG AAGAATATCT GAAAAAAGGA
     1261 TTCACAATAA ATCCAGATAA TACTAATATT ACTGTTGATG CTGATGGAAC ATTACATTCT
     1321 TATTCTTGAA GCCCTATTTT AAATCAAGTA ACATCTTTAC TTCAAAGAGA CAATGAAGAA
     1381 CGCCGTGCCT TTGGTTATTC TAGTTATTAT GGAAGATCAG GGGGTGACAT TTTAAACGGA
     1441 ACATATGAAG GTTGAACTAA AACAGATGTT ACAAATGGAG AAGAATATAA AAAATATAAT
     1501 GTTTCTAAAT CAGATGGAAT TAATATTTCA AAACTAACTA AAAATGCAGA TAACAAAGCA
     1561 AAAACAAGCA GAAATGAAGG AATAGTTGTA ACTGTAGATT TTTCAAATCC TTCTGGTTAT
     1621 GAAAGAGTTA GAAAATTAAT TAAAGAATTA ACAGCAGATC ATAAAGAAAT AACTTCATAT
     1681 AGATTTTTCC ACATTGGTAA AAATGATGCT AATCAGAAAT TTAAAGACAT TTTAGCTGAG
     1741 TTACCAACAA AACTTCCACA ACTAGAACTC TTGATGGATT CTACTAACAC CTCAGCTCTA
     1801 CTAGCTTTAG AAAATAAACA AATTGATGAG CTCTCTATTT ATACAGAAGG TAACTCACTT
     1861 TCTGATGATT GAGCAATAAA TCCATGAGCT TTAAAAAATG TAGCTTGATA TAATACGAAT
     1921 GATTACAATG TAAGTTTTGA TTACGCGCCA GGAGCTAAAG TAGCTACAAG AGTAACCTTT
     1981 AATTCACTTG CTTTTGATGA TTCCGATTAC ACAGGAGGTC ACGAACCAAA AGATTATAAA
     2041 AGAATTAATG ATGGTCTTCG TATGGCTTAC TGAACAAGAA ATAATGAAAA AGTATTTCAA
     2101 GGTGGATGAG GACCTGGACT TCAACCAGAT GTTAATGAAT CAGAAAATTC ATATCCAACT
     2161 GGTTTAGATT TAACAAGAGT TACTAAAATG AAATCATTAA GAGGATTAAA CTTTACTGAT
     2221 ACTCAAAAAT CCTCTAACTC AAAACCAAGA AAATTAACAA GAATTGGACT ATATAACAAT
     2281 AGTAATACAT TTGAAATCGA TGTTGATGAA TTAAATAATG CACATTTTGA TGTTTTAGAC
     2341 ACTTCAGTTC CAATGGCTCA GCCAAAACCA AAAATATTCT TTTCAAATGA TGGTGCAACC
     2401 AAAAGAATTA AAGTAGTGGC TAAAGGTTCA GTTCATACTC TAACATCAAC AGGTGCCTCT
     2461 AATTTAAATA TTCTTTTAGA AAATGGAAGA CAAAAACACG ATGATACTAA ATTGTTTACA
     2521 AATAGATCTA TTATTGTTGA TAAATCAGAT TCACAATTAA TAAATTCATT AAAAAATCAA
     2581 GGATTTAATG TTGATGAGTC AGGAACATCA AGTTTCCATT TCAACTAGGA GGTTATTATG
     2641 AAAAAAAATC GCAAATCAAG AAATTTACTG TTAAAAAATT TACTAATATC ATCAGCTTTT
     2701 ATTATGCCAA TATTGGTAGT GTCTTGTAGT GATACAAGTA ATAATCCAGC TAAATCAGAA
     2761 ACAAGTTCAC AATCATCAGA CAAAACAAAT CCAGATACTT CTGATCCAAA TACAACAACT
     2821 CCTTCAATTT TGTTTAATGC AGATAAAACA CCAAAAGAAA TCACAACTAT TAATTTAGAA
     2881 AAATTACCTA TTATTTTAAA AAGAGTCGAT CATTTTTCAA ATTATTCTAA TTTATCTACA
     2941 AACTCTATAA ATACAAGTTT AGCTGATTTA AATAAACAAT TAGAATTTGC TACAACAAAC
     3001 AAAGATGATA ATGATCAAAT TCAAATCCAA GTAGAAAATA AGAAATATTT AAACAATAAT
     3061 CCTGAAACTT CGCTTGAACA AGGTAAATTA ATTTTTTCAT TAAAAATATC ATCTAAAAAA
     3121 AATCCAAATA TTTCAATTAC AAAAGATGTT GAAGTTGGAG GATTTAGACA ATCTAGAAGC
     3181 TCAGAAATTA ATTTGAACTG AGCAAATAGA TTTGCTCCAG GCTCAGAAGA TGAGTTCAAA
     3241 CAATATTTTG CAGAAAATAA TTATCAAAGA TACGAAACTG ATGCAAAAAA ATATTTCCAA
     3301 GCTTTAAATG GTCAACTTTC ACTAATTGAA GGAAAAAGTC CTTTTGATAT TAATTCTTGA
     3361 AGACCTGACG TAAAAAGAAC TCCAGAAGAA GTTAAAAAAT ATGACGAACT AGCAAAACAA
     3421 CTTAAACTAG ATACATATGA TGATGCTCTA AAAAAAGGCT TTACAATGCC AGTTTATGAT
     3481 GATAAAGGAA ATGTAGAAGG ACTCAAACTT TATGATCCAG CTGAAATTCC TAAAGGTCCT
     3541 GCTTGATGAG ATGTAATTGG TAGAAATGAA AACCAAACAA ATGGACTTGC TAGATATATT
     3601 CCAAATGAAA AATATAAACA AGCTGCCTTA CAAACTTATT CAATTCAATT AAGTCATCCA
     3661 GCAAGAATAG ATGAAATTAA TCCTGATGAA TTAAAAGCCT TTTTAGAAAG CCAAAAAGAA
     3721 GGCAATAATC GACTGCAAAA AACTGCTCGT GGAACTATGT GAATTTTAGA TTATGCAATT
     3781 CCAACTGATG GTCACCAGCC AACAAAATGA TATTTTGGAA CAAATAATCA CGTAGTTGAA
     3841 GAGTATAAAA AAGATGCTAC TGGTTTTAGC ATGTCAGTAC TTAAACCTAA TGTTGCTATT
     3901 AGAACAAAAC TAAGAACAAC AAAAGGTGCA ACCGATGAAT CTTATATCAC AGCAAGTTTT
     3961 TCTCGTGATG ATTTAGTATC TGGTGCAAAA AATGATCACG CTGACAAAAC AGCAGATTAC
     4021 ATATCACCTG CAGATTATGG AATTCCAGGT ATTAGAATAG TTTATCGGGC AACAGATTAT
     4081 TTAAATACCT CTCCTAAAGA TTACCTTTCT AAAGTAGATC AAGAAAATGA AAAATACAAA
     4141 AATGCAGAAG AATTTTTAGA TTTTGCTGTT CTTGAAATAG ATTTTAGTAA ATTTAAAGTA
     4201 CCTGATGGGT ACAGTTCAAG AGATGAGTTT ATTAAAACGA TAACAAATGA TTATTATCAT
     4261 AATACTTCCC AACACATTAA ATTCTTAAAA ACCTCATATT TAAAAGATTA TTCTAGAGCT
     4321 GATACTCAAT TAGCAAAAGA AGATACAAGT AAAAAATCAA ATACTGATCA ATTCTTTATT
     4381 GTTGGTTATC CACAAGCAAC TGGGGATTAT TTCCTAGATC AATATCAAGA TGCATATGAC
     4441 TATAAAAACA ATAAAATAGG ATATTCTCTT TGAATGAATT CAGAATCTTC TTTTTACAAT
     4501 AATTTAAGCA ATGATGAAAA CAATGCAAAT AGTCCTGAAA ACCAAAGAGC TAACAAAGGA
     4561 AATTATTTTT CTTTAAACAT TGGATATAGA AGTTTTGCTG ACAAACCAGG ATTAACAGAT
     4621 GCTTTTATTG CTACACCAAA AGTAGGAAAA AAGCTTCATA AATCAACAGT TATGTCTGAT
     4681 CCTATTCATA CTAAAAAAGT CACAAAAGAA GTAGAAGAAA ACGGTAAAAA AGTCACAAAA
     4741 GAATTAGGTG AACTTCAAGT TGCCAATACA AAAAATTACA TAGCTTTTGG ACTTGAATAC
     4801 TTACCAAGAC ATTATGCACC TGTTGGAGGC GCTTCAGGAT CATCTATACG TAATCAAAAC
     4861 AATGAATTAG TTGGTGTTTA CTTTGCTTCT AATGAAACAG CCAAAACAGG TTTAGCTGTT
     4921 GCCTTTAGAT CTGAAGGTTT TGATTACAAA GGTTTATATG GTAAATATAA TTTACCTCAA
     4981 TATGACTTAA TTTACGGTGG TGGAAAAGAG CAAAAAACTT CATTTAGACA AGCATTAGAA
     5041 ACCATTTATG GTACTAATTT CAAAACCTCA TTGTTTAAAA ATGGAGTAAA TCAAATTCCT
     5101 GACGATTATA AATTTAAAAA CACCGACATA ACAACAAACA CAAATCCTTC TACACAAAAA
     5161 AAAGTAGTAA ATTAGGACGA AAGGGCCTCG TGATACGCCT ATTTTTATAG GTTAATGTCA
     5221 TGATAATAAT GGTTTCTTAG ACGTCAGGTG GCACTTTTCG GGGAAATGTG CGCGGAACCC
     5281 CTATTTGTTT ATTTTTCTAA ATACATTCAA ATATGTATCC GCTCATGAGA CAATAACCCT
     5341 GATAAATGCT TCAATAATAT TGAAAAAGGA AGAGTATGAG TATTCAACAT TTCCGTGTCG
     5401 CCCTTATTCC CTTTTTTGCG GCATTTTGCC TTCCTGTTTT TGCTCACCCA GAAACGCTGG
     5461 TGAAAGTAAA AGATGCTGAA GATCAGTTGG GTGCACGAGT GGGTTACATC GAACTGGATC
     5521 TCAACAGCGG TAAGATCCTT GAGAGTTTTC GCCCCGAAGA ACGTTTTCCA ATGATGAGCA
     5581 CTTTTAAAGT TCTGCTATGT GGCGCGGTAT TATCCCGTAT TGACGCCGGG CAAGAGCAAC
     5641 TCGGTCGCCG CATACACTAT TCTCAGAATG ACTTGGTTGA GTACTCACCA GTCACAGAAA
     5701 AGCATCTTAC GGATGGCATG ACAGTAAGAG AATTATGCAG TGCTGCCATA ACCATGAGTG
     5761 ATAACACTGC GGCCAACTTA CTTCTGACAA CGATCGGAGG ACCGAAGGAG CTAACCGCTT
     5821 TTTTGCACAA CATGGGGGAT CATGTAACTC GCCTTGATCG TTGGGAACCG GAGCTGAATG
     5881 AAGCCATACC AAACGACGAG CGTGACACCA CGATGCCTGT AGCAATGGCA ACAACGTTGC
     5941 GCAAACTATT AACTGGCGAA CTACTTACTC TAGCTTCCCG GCAACAATTA ATAGACTGGA
     6001 TGGAGGCGGA TAAAGTTGCA GGACCACTTC TGCGCTCGGC CCTTCCGGCT GGCTGGTTTA
     6061 TTGCTGATAA ATCTGGAGCC GGTGAGCGTG GGTCTCGCGG TATCATTGCA GCACTGGGGC
     6121 CAGATGGTAA GCCCTCCCGT ATCGTAGTTA TCTACACGAC GGGGAGTCAG GCAACTATGG
     6181 ATGAACGAAA TAGACAGATC GCTGAGATAG GTGCCTCACT GATTAAGCAT TGGTAACTGT
     6241 CAGACCAAGT TTACTCATAT ATACTTTAGA TTGATTTAAA ACTTCATTTT TAATTTAAAA
     6301 GGATCTAGGT GAAGATCCTT TTTGATAATC TCATGACCAA AATCCCTTAA CGTGAGTTTT
     6361 CGTTCCACTG AGCGTCAGAC CCCGTAGAAA AGATCAAAGG ATCTTCTTGA GATCCTTTTT
     6421 TTCTGCGCGT AATCTGCTGC TTGCAAACAA AAAAACCACC GCTACCAGCG GTGGTTTGTT
     6481 TGCCGGATCA AGAGCTACCA ACTCTTTTTC CGAAGGTAAC TGGCTTCAGC AGAGCGCAGA
     6541 TACCAAATAC TGTCCTTCTA GTGTAGCCGT AGTTAGGCCA CCACTTCAAG AACTCTGTAG
     6601 CACCGCCTAC ATACCTCGCT CTGCTAATCC TGTTACCAGT GGCTGCTGCC AGTGGCGATA
     6661 AGTCGTGTCT TACCGGGTTG GACTCAAGAC GATAGTTACC GGATAAGGCG CAGCGGTCGG
     6721 GCTGAACGGG GGGTTCGTGC ACACAGCCCA GCTTGGAGCG AACGACCTAC ACCGAACTGA
     6781 GATACCTACA GCGTGAGCAT TGAGAAAGCG CCACGCTTCC CGAAGGGAGA AAGGCGGACA
     6841 GGTATCCGGT AAGCGGCAGG GTCGGAACAG GAGAGCGCAC GAGGGAGCTT CCAGGGGGAA
     6901 ACGCCTGGTA TCTTTATAGT CCTGTCGGGT TTCGCCACCT CTGACTTGAG CGTCGATTTT
     6961 TGTGATGCTC GTCAGGGGGG CGGAGCCTAT GGAAAAACGC CAGCAACGCG GCCTTTTTAC
     7021 GGTTCCTGGC CTTTTGCTGG CCTTTTGCTC ACATGTTCTT TCCTGCGTTA TCCCCTGATT
     7081 CTGTGGATAA CCGTATTACC GCCTTTGAGT GAGCTGATAC CGCTCGCCGC AGCCGAACGA
     7141 CCGAGCGCAG CGAGTCAGTG AGCGAGGAAG CGGAAGAGCG CCCAATACGC AAACCGCCTC
     7201 TCCCCGCGCG TTGGCCGATT CATTAATGCA GCTGGCACGA CAGGTTTCCC GACTGGAAAG
     7261 CGGGCAGTGA GCGCAACGCA ATTAATGTGA GTTACCTCAC TCATTAGGCA CCCCAGGCTT
     7321 TACACTTTAT GCTTCCGGCT CGTATGTTGT GTGGAATTGT GAGCGGATAA CAATTTCACA
     7381 CAGGAAACAG CTATGACCAT GATTACGCCA AGCTCGGAAT TAACCCTCAC TAAAGGGAAC
     7441 AAAAGCTTGC ATGCCTGCAG AATTAAAAGT TAGTGAACAA GAAAACAGTG AAGCACCAGT
     7501 TTCTGAACCT GATAAACTGT CTAACAAAAC CATTCTATTT ATTGAAAAAT TCATAACTAC
     7561 TCCTTTTTTC TCTAAGTTTA TTTTATATAA ATAAGAGATT GTATTATATT ACTATTTCTA
     7621 ATATTATTTC TAAATTATTA TTAGTATGAA GTTAATTTGT GGATAACTTA CAAAAACCTA
     7681 AATTAATAAA GATTTTTTAt tattttgtta aaattttatt cttcaaaata tcaacagtct
     7741 tttttaattg tttgtctttt tttaacatac tttcaatttt tctttcagca ttaataactg
     7801 ttgtatggtc tctaccacct taagcaccag gttttctagt catacaccaa gttctaggac
     7861 cttcaggaac ttcaacatca gcagtaacag taaaacctaa tctttcataa aaaggtaaat
     7921 ttctaggagc actagtttct aaaaaagcag gaacaccagc tctttcagca gcttcaacac
     7981 caggtaaaac aacagcacta cctaaacctt taccttgatg atcaggacta acaccaacag
     8041 tagctaaaaa ccaagcaggt tctttaggtc tatgaggagc taataaacct tccatttgtt
     8101 gttgagcagc taatctacta ccacttaatt cagccattct aggaccaatt tcagcaaaaa
     8161 cagcaccagc ttcaacactt tcaggagtag tccaaacagc aacagcagca ccatcatcag
     8221 caacccaaac tttaccaata tctaaaccaa ctctagttaa aaataattct tgtaattcag
     8281 taactctttc aatatgtcta tcaggatcaa cagtatgtct agtagcagga taatcagcaa
     8341 aagcagcagc taaagttcta acagctctag gaacatcatc tctagtagct aatctaacag
     8401 taggtttata ttcagtcatT CAAAGGATCT TATATTTCCT TTCTCTATTA AGTAGTGTTT
     8461 TTATTAAAAG CAAATGTAAT TAAAATTACA TTGAATATAT AAGAGAAAAA TAACATTAAT
     8521 AATAATTATT AATTGCTTCT AACCCTACTT TATACAATTT ATATCTTTCT TTTTTTCTTT
     8581 CCCTTATAGT AGCAATTGTA CATAATTTTT TAAAAAAAAC AATAAATATT TCTTAAAAAA
     8641 ACAAAAAAAG ATTTTCCAAA TAAATTGCga ttcatcaata tttttgttaa ccattaaact
     8701 aagtttaagt tcttttaaaa tatcgtttac gttcatATTT ATCTCCAAAA ATATTATAAA
     8761 TTAAACACTT GTTAAAAATG TGGAAAACGT GGAAAAAATC CATATAATAT AGTTATATTA
     8821 ACACTTTCTA GAAATTAAAA ATCTTAATTA AAAGGTGTTA TTTATAACTT ATTCACTTAT
     8881 CCACAATTAG CTAATATTTT TGTTAGTAAT TTCTAGTTTT ATCTACATTT AATTGAGAAG
     8941 CTAAAAATTA AGTTTATAAG TGTATTTTTA AAGCAAAATA TTATATAATT AGGTGTGAAT
     9001 TATGTTATTT TTTTGTAAAG GAGGTAAGTA TTCGAATTCG CCCTATAGTG AGTCGTATTA
     9061 CAATTCACTG GCCGTCGTTT TACAACGTCG TGACTGGGAA AACCCTGGCG TTACCCAACT
     9121 TAATCGCCTT GCAGCACATC CCCCCTTCGC CAGCTGGCGT AATAGCGAAG AGGCCCGCAC
     9181 CGATCGCCCT TCCCAACAGT TGCGTAGCCT GAATGGCGAA TGGCGCGACG CGCCCTGTAG
     9241 CGGCGCATTA AGCGCGGCGG GTGTGGTGGT TACGCGCAGC GTGACCGCTA CACTTGCCAG
     9301 CGCCCTAGCG CCCGCTCCTT TCGCTTTCTT CCCTTCCTTT CTCGCCACGT TCGCCGGCTT
     9361 TCCCCGTCAA GCTCTAAATC GGGGGCTCCC TTTAGGGTTC CGATTTAGTG CTTTACGGCA
     9421 CCTCGACCCC AAAAAACTTG ATTAGGGTGA TGGTTCACGT AGTGGGCCAT CGCCCTGATA
     9481 GACGGTTTTT CGCCCTTTGA CGTTGGAGTC CACGTTCTTT AATAGTGGAC TCTTGTTCCA
     9541 AACTGGAACA ACACTCAACC CTATCTCGGT CTATTCTTTT GATTTATAAG GGATTTTGCC
     9601 GATTTCGGCC TATTGGTTAA AAAATGAGCT GATTTAACAA AAATTTAACG CGAATTTTAA
     9661 CAAAATATTA ACGTTTACAA TTTCCTGATG CGGTATTTTC TCCTTACGCA TCTGTGCGGT
     9721 ATTTCACACC GCATATGGTG CACTCTCAGT ACAATCTGCT CTGATGCCGC ATAGTTAAGC
     9781 CAGCCCCGAC ACCCGCCAAC ACCCGCTGAC GCGCCCTGAC GGGCTTGTCT GCTCCCGGCA
     9841 TCCGCTTACA GACAAGCTGT GACCGTCTCC GGGAGCTGCA TGTGTCAGAG GTTTTCACCG
     9901 TCATCACCGA AACGCGCGA
//
