# Supplementary material for: Functional surface expression of immunoglobulin cleavage systems in a candidate Mycoplasma vaccine chassis
Source: Commun Biol. 2024 Jun 28;7:779. doi: 10.1038/s42003-024-06497-8 (PMC11213901; doi:10.1038/s42003-024-06497-8)
Supplement: Supplementary file 5 — Supplementary Data 3 [file 42003_2024_6497_MOESM5_ESM.zip › Plasmids GB/pIVB09_Pmm1MMmhrHF.gb]

LOCUS       pIVB09_pMM1mfe:MMmhr_Hi 9961 bp ds-DNA     circular     11-APR-2024
DEFINITION  .
FEATURES             Location/Qualifiers
     Promoter        1..108
                     /label="M/M1mfe promoter"
     Promoter        60..65
                     /label="Putative -10"
     RBS             97..101
                     /label="Putative SD"
     CDS             109..2646
                     /label="MIBmhyor"
     CDS             109..2646
                     /label="Translation 109-2646"
                     /translation="MNFLKKTKKFLKKSKNQQVLFSFVTVLSVPSVVGIIYYVASKNTDSKEDVKILDKLNANSVTLQSIENADTNKALDALNDKNLKPNPKPEEKKPDPVPTPPVVVNPPKTPPKTPKPEPAPEPETPPVVEPAPSIQQTFKDDETGYVTLK*EGHDVRALVRKKPNRQYSTYDNQNGLANRIPYQSQVIDEIINIEVTPEIQAQNLKNTATALKNSVQGSAFSIYADTISQGDKAVAAVVAQNYENYYKNMFSK*QQLFDNGDKVREFLTKEGYDLYPTIKQTYENDLKKAKEAIEKANQEMEQLQRERPPRNGFDSNGRETFTDENKLKLEK*QVKYNEQSDKVKAAKQLEQDAKNVKYAKLIYYLDYSKLVKGSKENEEYLKKGFTINPDNTNITVDADGTLHSYS*SPILNQVTSLLQRDNEERRAFGYSSYYGRSGGDILNGTYEG*TKTDVTNGEEYKKYNVSKSDGINISKLTKNADNKAKTSRNEGIVVTVDFSNPSGYERVRKLIKELTADHKEITSYRFFHIGKNDANQKFKDILAELPTKLPQLELLMDSTNTSALLALENKQIDELSIYTEGNSLSDD*AINP*ALKNVA*YNTNDYNVSFDYAPGAKVATRVTFNSLAFDDSDYTGGHEPKDYKRINDGLRMAY*TRNNEKVFQGG*GPGLQPDVNESENSYPTGLDLTRVTKMKSLRGLNFTDTQKSSNSKPRKLTRIGLYNNSNTFEIDVDELNNAHFDVLDTSVPMAQPKPKIFFSNDGATKRIKVVAKGSVHTLTSTGASNLNILLENGRQKHDDTKLFTNRSIIVDKSDSQLINSLKNQGFNVDESGTSSFHFNHHHHHH*"
     misc_feature    2626..2643
                     /label="His Tag"
     CDS             2656..5217
                     /label="MIPmhyor"
     CDS             2656..5217
                     /label="Translation 2656-5217"
                     /translation="MKKNRKSRNLLLKNLLISSAFIMPILVVSCSDTSNNPAKSETSSQSSDKTNPDTSDPNTTTPSILFNADKTPKEITTINLEKLPIILKRVDHFSNYSNLSTNSINTSLADLNKQLEFATTNKDDNDQIQIQVENKKYLNNNPETSLEQGKLIFSLKISSKKNPNISITKDVEVGGFRQSRSSEINLN*ANRFAPGSEDEFKQYFAENNYQRYETDAKKYFQALNGQLSLIEGKSPFDINS*RPDVKRTPEEVKKYDELAKQLKLDTYDDALKKGFTMPVYDDKGNVEGLKLYDPAEIPKGPA**DVIGRNENQTNGLARYIPNEKYKQAALQTYSIQLSHPARIDEINPDELKAFLESQKEGNNRLQKTARGTM*ILDYAIPTDGHQPTK*YFGTNNHVVEEYKKDATGFSMSVLKPNVAIRTKLRTTKGATDESYITASFSRDDLVSGAKNDHADKTADYISPADYGIPGIRIVYRATDYLNTSPKDYLSKVDQENEKYKNAEEFLDFAVLEIDFSKFKVPDGYSSRDEFIKTITNDYYHNTSQHIKFLKTSYLKDYSRADTQLAKEDTSKKSNTDQFFIVGYPQATGDYFLDQYQDAYDYKNNKIGYSL*MNSESSFYNNLSNDENNANSPENQRANKGNYFSLNIGYRSFADKPGLTDAFIATPKVGKKLHKSTVMSDPIHTKKVTKEVEENGKKVTKELGELQVANTKNYIAFGLEYLPRHYAPVGGASGSSIRNQNNELVGVYFASNETAKTGLAVAFRSEGFDYKGLYGKYNLPQYDLIYGGGKEQKTSFRQALETIYGTNFKTSLFKNGVNQIPDDYKFKNTDITTNTNPSTQKKVVNDYKDDDDK*"
     misc_feature    5191..5214
                     /label="FLAG tag"
     CDS             5616..6278
                     /label="AmpR"
     CDS             5616..6278
                     /label="Translation 5616-6278"
                     /translation="MSTFKVLLCGAVLSRIDAGQEQLGRRIHYSQNDLVEYSPVTEKHLTDGMTVRELCSAAITMSDNTAANLLLTTIGGPKELTAFLHNMGDHVTRLDRWEPELNEAIPNDERDTTMPVAMATTLRKLLTGELLTLASRQQLIDWMEADKVAGPLLRSALPAGWFIADKSGAGERGSRGIIAALGPDGKPSRIVVIYTTGSQATMDERNRQIAEIGASLIKHW*"
     rep_origin      6373..7055
                     /label="ColE1 origin"
     misc_feature    7138..7157
                     /label="MT85.2"
     promoter        7361..7391
                     /label="lac promoter"
     misc_binding    7395..7417
                     /label="LacO"
     primer_bind     7423..7443
                     /label="M13-rev"
     promoter        7460..7478
                     /label="T3 promoter"
     primer_bind     7461..7480
                     /label="T3"
     misc_feature    complement(7552..7596)
                     /label="dnaN 5'"
     CDS             complement(7552..7596)
                     /label="Translation 7596-7552"
                     /translation="MNFSINRMVLLDSLS"
     misc_feature    7552..7741
                     /label="oriC_Mferi_Right"
     misc_feature    complement(7601..7606)
                     /label="Shine-Delgarno"
     misc_feature    complement(7601..7609)
                     /label="dnaA box"
     misc_feature    complement(7645..7650)
                     /label="Pribnow box (-10)"
     misc_feature    complement(7700..7708)
                     /label="dnaA_box"
     misc_feature    complement(7742..7861)
                     /label="dnaA_Mferi_3'"
     misc_feature    complement(7862..8461)
                     /label="pac"
                     /note="vntifkey: 21 note: Pac"
     CDS             complement(7862..8461)
                     /label="Translation 8461-7862"
                     /translation="MTEYKPTVRLATRDDVPRAVRTLAAAFADYPATRHTVDPDRHIERVTELQELFLTRVGLDIGKVWVADDGAAVAVWTTPESVEAGAVFAEIGPRMAELSGSRLAAQQQMEGLLAPHRPKEPAWFLATVGVSPDHQGKGLGSAVVLPGVEAAERAGVPAFLETSAPRNLPFYERLGFTVTADVEVPEGPRTWCMTRKPGA*"
     misc_feature    complement(8462..8710)
                     /label="PS'"
     misc_feature    complement(8711..8778)
                     /label="dnaA_Mferi_5'"
     misc_feature    8779..9075
                     /label="oriC_Mferi_Left"
     RBS             complement(8784..8789)
                     /label="Shine-Delgarno"
     -10_region      complement(8795..8800)
                     /label=-10
     misc_feature    complement(8821..8829)
                     /label="dnaA_box"
     misc_feature    8892..8900
                     /label="dnaA_box"
     misc_feature    8919..8927
                     /label="dnaA_box"
     misc_feature    9026..9031
                     /label="Pribnow box (-10)"
     misc_feature    9030..9038
                     /label="dnaA box"
     misc_feature    9061..9066
                     /label="Shine-Delgarno"
     primer_bind     complement(9083..9110)
                     /label="T7"
     primer_bind     complement(9109..9126)
                     /label="M13-fwd"
     rep_origin      9270..9725
                     /label="M13 origin"
     rep_origin      9287..9593
                     /label="F1 ori"
ORIGIN
        1 AAGTAGAAAA ATTTTAATTA ACATAAAATT TAGTTTGTTG TATATAATAA AAAATATTTT
       61 AAAATATATA AGATATAAGT GCATAAAATT CTATTTAGGA GCAATACAAT GAATTTTTTA
      121 AAGAAAACAA AAAAATTTCT CAAAAAATCT AAAAACCAAC AAGTATTATT TTCTTTTGTA
      181 ACTGTCTTAA GTGTTCCATC TGTTGTTGGA ATCATTTATT ATGTTGCATC AAAAAACACA
      241 GATTCTAAAG AAGATGTAAA AATTTTAGAT AAGCTCAATG CTAACAGTGT AACCTTACAA
      301 TCCATAGAAA ATGCCGATAC TAATAAGGCA TTGGATGCTT TAAACGACAA AAATTTAAAA
      361 CCTAATCCTA AACCTGAAGA GAAAAAACCT GATCCAGTGC CAACTCCTCC GGTTGTAGTT
      421 AATCCGCCAA AAACCCCGCC AAAAACTCCA AAACCAGAAC CTGCTCCTGA ACCTGAAACA
      481 CCTCCAGTAG TAGAACCAGC TCCTTCAATA CAACAAACTT TTAAAGATGA TGAAACAGGT
      541 TATGTTACTT TAAAATGAGA AGGACACGAT GTAAGAGCTT TAGTTCGTAA AAAACCAAAT
      601 AGACAATATT CAACCTATGA TAACCAAAAT GGTCTAGCTA ACAGAATTCC ATATCAATCA
      661 CAAGTAATAG ATGAAATTAT TAATATTGAA GTAACTCCAG AGATACAAGC ACAAAACCTT
      721 AAAAATACAG CAACTGCATT AAAAAACTCA GTTCAAGGTT CTGCTTTTAG TATCTATGCA
      781 GATACAATTT CACAAGGTGA TAAAGCAGTG GCTGCTGTAG TGGCTCAAAA TTATGAAAAT
      841 TACTACAAAA ATATGTTTTC TAAATGACAG CAATTATTTG ATAATGGAGA TAAAGTTAGA
      901 GAGTTTTTAA CAAAAGAGGG GTATGATTTA TATCCAACTA TCAAACAAAC ATATGAAAAT
      961 GATCTTAAAA AAGCAAAAGA AGCAATAGAA AAAGCAAATC AAGAGATGGA ACAATTGCAA
     1021 CGAGAACGTC CACCAAGAAA TGGTTTTGAT TCAAATGGTC GAGAAACTTT CACAGATGAA
     1081 AATAAACTTA AATTAGAGAA ATGACAAGTC AAATATAATG AGCAAAGTGA TAAAGTAAAA
     1141 GCAGCTAAAC AATTAGAACA AGATGCTAAA AATGTTAAAT ATGCAAAACT TATTTATTAC
     1201 CTTGATTATA GTAAATTAGT TAAAGGTTCA AAGGAAAACG AAGAATATCT GAAAAAAGGA
     1261 TTCACAATAA ATCCAGATAA TACTAATATT ACTGTTGATG CTGATGGAAC ATTACATTCT
     1321 TATTCTTGAA GCCCTATTTT AAATCAAGTA ACATCTTTAC TTCAAAGAGA CAATGAAGAA
     1381 CGCCGTGCCT TTGGTTATTC TAGTTATTAT GGAAGATCAG GGGGTGACAT TTTAAACGGA
     1441 ACATATGAAG GTTGAACTAA AACAGATGTT ACAAATGGAG AAGAATATAA AAAATATAAT
     1501 GTTTCTAAAT CAGATGGAAT TAATATTTCA AAACTAACTA AAAATGCAGA TAACAAAGCA
     1561 AAAACAAGCA GAAATGAAGG AATAGTTGTA ACTGTAGATT TTTCAAATCC TTCTGGTTAT
     1621 GAAAGAGTTA GAAAATTAAT TAAAGAATTA ACAGCAGATC ATAAAGAAAT AACTTCATAT
     1681 AGATTTTTCC ACATTGGTAA AAATGATGCT AATCAGAAAT TTAAAGACAT TTTAGCTGAG
     1741 TTACCAACAA AACTTCCACA ACTAGAACTC TTGATGGATT CTACTAACAC CTCAGCTCTA
     1801 CTAGCTTTAG AAAATAAACA AATTGATGAG CTCTCTATTT ATACAGAAGG TAACTCACTT
     1861 TCTGATGATT GAGCAATAAA TCCATGAGCT TTAAAAAATG TAGCTTGATA TAATACGAAT
     1921 GATTACAATG TAAGTTTTGA TTACGCGCCA GGAGCTAAAG TAGCTACAAG AGTAACCTTT
     1981 AATTCACTTG CTTTTGATGA TTCCGATTAC ACAGGAGGTC ACGAACCAAA AGATTATAAA
     2041 AGAATTAATG ATGGTCTTCG TATGGCTTAC TGAACAAGAA ATAATGAAAA AGTATTTCAA
     2101 GGTGGATGAG GACCTGGACT TCAACCAGAT GTTAATGAAT CAGAAAATTC ATATCCAACT
     2161 GGTTTAGATT TAACAAGAGT TACTAAAATG AAATCATTAA GAGGATTAAA CTTTACTGAT
     2221 ACTCAAAAAT CCTCTAACTC AAAACCAAGA AAATTAACAA GAATTGGACT ATATAACAAT
     2281 AGTAATACAT TTGAAATCGA TGTTGATGAA TTAAATAATG CACATTTTGA TGTTTTAGAC
     2341 ACTTCAGTTC CAATGGCTCA GCCAAAACCA AAAATATTCT TTTCAAATGA TGGTGCAACC
     2401 AAAAGAATTA AAGTAGTGGC TAAAGGTTCA GTTCATACTC TAACATCAAC AGGTGCCTCT
     2461 AATTTAAATA TTCTTTTAGA AAATGGAAGA CAAAAACACG ATGATACTAA ATTGTTTACA
     2521 AATAGATCTA TTATTGTTGA TAAATCAGAT TCACAATTAA TAAATTCATT AAAAAATCAA
     2581 GGATTTAATG TTGATGAGTC AGGAACATCA AGTTTCCATT TCAACCATCA TCACCATCAT
     2641 CATTAGGAGG TTATTATGAA AAAAAATCGC AAATCAAGAA ATTTACTGTT AAAAAATTTA
     2701 CTAATATCAT CAGCTTTTAT TATGCCAATA TTGGTAGTGT CTTGTAGTGA TACAAGTAAT
     2761 AATCCAGCTA AATCAGAAAC AAGTTCACAA TCATCAGACA AAACAAATCC AGATACTTCT
     2821 GATCCAAATA CAACAACTCC TTCAATTTTG TTTAATGCAG ATAAAACACC AAAAGAAATC
     2881 ACAACTATTA ATTTAGAAAA ATTACCTATT ATTTTAAAAA GAGTCGATCA TTTTTCAAAT
     2941 TATTCTAATT TATCTACAAA CTCTATAAAT ACAAGTTTAG CTGATTTAAA TAAACAATTA
     3001 GAATTTGCTA CAACAAACAA AGATGATAAT GATCAAATTC AAATCCAAGT AGAAAATAAG
     3061 AAATATTTAA ACAATAATCC TGAAACTTCG CTTGAACAAG GTAAATTAAT TTTTTCATTA
     3121 AAAATATCAT CTAAAAAAAA TCCAAATATT TCAATTACAA AAGATGTTGA AGTTGGAGGA
     3181 TTTAGACAAT CTAGAAGCTC AGAAATTAAT TTGAACTGAG CAAATAGATT TGCTCCAGGC
     3241 TCAGAAGATG AGTTCAAACA ATATTTTGCA GAAAATAATT ATCAAAGATA CGAAACTGAT
     3301 GCAAAAAAAT ATTTCCAAGC TTTAAATGGT CAACTTTCAC TAATTGAAGG AAAAAGTCCT
     3361 TTTGATATTA ATTCTTGAAG ACCTGACGTA AAAAGAACTC CAGAAGAAGT TAAAAAATAT
     3421 GACGAACTAG CAAAACAACT TAAACTAGAT ACATATGATG ATGCTCTAAA AAAAGGCTTT
     3481 ACAATGCCAG TTTATGATGA TAAAGGAAAT GTAGAAGGAC TCAAACTTTA TGATCCAGCT
     3541 GAAATTCCTA AAGGTCCTGC TTGATGAGAT GTAATTGGTA GAAATGAAAA CCAAACAAAT
     3601 GGACTTGCTA GATATATTCC AAATGAAAAA TATAAACAAG CTGCCTTACA AACTTATTCA
     3661 ATTCAATTAA GTCATCCAGC AAGAATAGAT GAAATTAATC CTGATGAATT AAAAGCCTTT
     3721 TTAGAAAGCC AAAAAGAAGG CAATAATCGA CTGCAAAAAA CTGCTCGTGG AACTATGTGA
     3781 ATTTTAGATT ATGCAATTCC AACTGATGGT CACCAGCCAA CAAAATGATA TTTTGGAACA
     3841 AATAATCACG TAGTTGAAGA GTATAAAAAA GATGCTACTG GTTTTAGCAT GTCAGTACTT
     3901 AAACCTAATG TTGCTATTAG AACAAAACTA AGAACAACAA AAGGTGCAAC CGATGAATCT
     3961 TATATCACAG CAAGTTTTTC TCGTGATGAT TTAGTATCTG GTGCAAAAAA TGATCACGCT
     4021 GACAAAACAG CAGATTACAT ATCACCTGCA GATTATGGAA TTCCAGGTAT TAGAATAGTT
     4081 TATCGGGCAA CAGATTATTT AAATACCTCT CCTAAAGATT ACCTTTCTAA AGTAGATCAA
     4141 GAAAATGAAA AATACAAAAA TGCAGAAGAA TTTTTAGATT TTGCTGTTCT TGAAATAGAT
     4201 TTTAGTAAAT TTAAAGTACC TGATGGGTAC AGTTCAAGAG ATGAGTTTAT TAAAACGATA
     4261 ACAAATGATT ATTATCATAA TACTTCCCAA CACATTAAAT TCTTAAAAAC CTCATATTTA
     4321 AAAGATTATT CTAGAGCTGA TACTCAATTA GCAAAAGAAG ATACAAGTAA AAAATCAAAT
     4381 ACTGATCAAT TCTTTATTGT TGGTTATCCA CAAGCAACTG GGGATTATTT CCTAGATCAA
     4441 TATCAAGATG CATATGACTA TAAAAACAAT AAAATAGGAT ATTCTCTTTG AATGAATTCA
     4501 GAATCTTCTT TTTACAATAA TTTAAGCAAT GATGAAAACA ATGCAAATAG TCCTGAAAAC
     4561 CAAAGAGCTA ACAAAGGAAA TTATTTTTCT TTAAACATTG GATATAGAAG TTTTGCTGAC
     4621 AAACCAGGAT TAACAGATGC TTTTATTGCT ACACCAAAAG TAGGAAAAAA GCTTCATAAA
     4681 TCAACAGTTA TGTCTGATCC TATTCATACT AAAAAAGTCA CAAAAGAAGT AGAAGAAAAC
     4741 GGTAAAAAAG TCACAAAAGA ATTAGGTGAA CTTCAAGTTG CCAATACAAA AAATTACATA
     4801 GCTTTTGGAC TTGAATACTT ACCAAGACAT TATGCACCTG TTGGAGGCGC TTCAGGATCA
     4861 TCTATACGTA ATCAAAACAA TGAATTAGTT GGTGTTTACT TTGCTTCTAA TGAAACAGCC
     4921 AAAACAGGTT TAGCTGTTGC CTTTAGATCT GAAGGTTTTG ATTACAAAGG TTTATATGGT
     4981 AAATATAATT TACCTCAATA TGACTTAATT TACGGTGGTG GAAAAGAGCA AAAAACTTCA
     5041 TTTAGACAAG CATTAGAAAC CATTTATGGT ACTAATTTCA AAACCTCATT GTTTAAAAAT
     5101 GGAGTAAATC AAATTCCTGA CGATTATAAA TTTAAAAACA CCGACATAAC AACAAACACA
     5161 AATCCTTCTA CACAAAAAAA AGTAGTAAAT GATTATAAAG ATGATGATGA TAAATAGGAC
     5221 GAAAGGGCCT CGTGATACGC CTATTTTTAT AGGTTAATGT CATGATAATA ATGGTTTCTT
     5281 AGACGTCAGG TGGCACTTTT CGGGGAAATG TGCGCGGAAC CCCTATTTGT TTATTTTTCT
     5341 AAATACATTC AAATATGTAT CCGCTCATGA GACAATAACC CTGATAAATG CTTCAATAAT
     5401 ATTGAAAAAG GAAGAGTATG AGTATTCAAC ATTTCCGTGT CGCCCTTATT CCCTTTTTTG
     5461 CGGCATTTTG CCTTCCTGTT TTTGCTCACC CAGAAACGCT GGTGAAAGTA AAAGATGCTG
     5521 AAGATCAGTT GGGTGCACGA GTGGGTTACA TCGAACTGGA TCTCAACAGC GGTAAGATCC
     5581 TTGAGAGTTT TCGCCCCGAA GAACGTTTTC CAATGATGAG CACTTTTAAA GTTCTGCTAT
     5641 GTGGCGCGGT ATTATCCCGT ATTGACGCCG GGCAAGAGCA ACTCGGTCGC CGCATACACT
     5701 ATTCTCAGAA TGACTTGGTT GAGTACTCAC CAGTCACAGA AAAGCATCTT ACGGATGGCA
     5761 TGACAGTAAG AGAATTATGC AGTGCTGCCA TAACCATGAG TGATAACACT GCGGCCAACT
     5821 TACTTCTGAC AACGATCGGA GGACCGAAGG AGCTAACCGC TTTTTTGCAC AACATGGGGG
     5881 ATCATGTAAC TCGCCTTGAT CGTTGGGAAC CGGAGCTGAA TGAAGCCATA CCAAACGACG
     5941 AGCGTGACAC CACGATGCCT GTAGCAATGG CAACAACGTT GCGCAAACTA TTAACTGGCG
     6001 AACTACTTAC TCTAGCTTCC CGGCAACAAT TAATAGACTG GATGGAGGCG GATAAAGTTG
     6061 CAGGACCACT TCTGCGCTCG GCCCTTCCGG CTGGCTGGTT TATTGCTGAT AAATCTGGAG
     6121 CCGGTGAGCG TGGGTCTCGC GGTATCATTG CAGCACTGGG GCCAGATGGT AAGCCCTCCC
     6181 GTATCGTAGT TATCTACACG ACGGGGAGTC AGGCAACTAT GGATGAACGA AATAGACAGA
     6241 TCGCTGAGAT AGGTGCCTCA CTGATTAAGC ATTGGTAACT GTCAGACCAA GTTTACTCAT
     6301 ATATACTTTA GATTGATTTA AAACTTCATT TTTAATTTAA AAGGATCTAG GTGAAGATCC
     6361 TTTTTGATAA TCTCATGACC AAAATCCCTT AACGTGAGTT TTCGTTCCAC TGAGCGTCAG
     6421 ACCCCGTAGA AAAGATCAAA GGATCTTCTT GAGATCCTTT TTTTCTGCGC GTAATCTGCT
     6481 GCTTGCAAAC AAAAAAACCA CCGCTACCAG CGGTGGTTTG TTTGCCGGAT CAAGAGCTAC
     6541 CAACTCTTTT TCCGAAGGTA ACTGGCTTCA GCAGAGCGCA GATACCAAAT ACTGTCCTTC
     6601 TAGTGTAGCC GTAGTTAGGC CACCACTTCA AGAACTCTGT AGCACCGCCT ACATACCTCG
     6661 CTCTGCTAAT CCTGTTACCA GTGGCTGCTG CCAGTGGCGA TAAGTCGTGT CTTACCGGGT
     6721 TGGACTCAAG ACGATAGTTA CCGGATAAGG CGCAGCGGTC GGGCTGAACG GGGGGTTCGT
     6781 GCACACAGCC CAGCTTGGAG CGAACGACCT ACACCGAACT GAGATACCTA CAGCGTGAGC
     6841 ATTGAGAAAG CGCCACGCTT CCCGAAGGGA GAAAGGCGGA CAGGTATCCG GTAAGCGGCA
     6901 GGGTCGGAAC AGGAGAGCGC ACGAGGGAGC TTCCAGGGGG AAACGCCTGG TATCTTTATA
     6961 GTCCTGTCGG GTTTCGCCAC CTCTGACTTG AGCGTCGATT TTTGTGATGC TCGTCAGGGG
     7021 GGCGGAGCCT ATGGAAAAAC GCCAGCAACG CGGCCTTTTT ACGGTTCCTG GCCTTTTGCT
     7081 GGCCTTTTGC TCACATGTTC TTTCCTGCGT TATCCCCTGA TTCTGTGGAT AACCGTATTA
     7141 CCGCCTTTGA GTGAGCTGAT ACCGCTCGCC GCAGCCGAAC GACCGAGCGC AGCGAGTCAG
     7201 TGAGCGAGGA AGCGGAAGAG CGCCCAATAC GCAAACCGCC TCTCCCCGCG CGTTGGCCGA
     7261 TTCATTAATG CAGCTGGCAC GACAGGTTTC CCGACTGGAA AGCGGGCAGT GAGCGCAACG
     7321 CAATTAATGT GAGTTACCTC ACTCATTAGG CACCCCAGGC TTTACACTTT ATGCTTCCGG
     7381 CTCGTATGTT GTGTGGAATT GTGAGCGGAT AACAATTTCA CACAGGAAAC AGCTATGACC
     7441 ATGATTACGC CAAGCTCGGA ATTAACCCTC ACTAAAGGGA ACAAAAGCTT GCATGCCTGC
     7501 AGAATTAAAA GTTAGTGAAC AAGAAAACAG TGAAGCACCA GTTTCTGAAC CTGATAAACT
     7561 GTCTAACAAA ACCATTCTAT TTATTGAAAA ATTCATAACT ACTCCTTTTT TCTCTAAGTT
     7621 TATTTTATAT AAATAAGAGA TTGTATTATA TTACTATTTC TAATATTATT TCTAAATTAT
     7681 TATTAGTATG AAGTTAATTT GTGGATAACT TACAAAAACC TAAATTAATA AAGATTTTTT
     7741 Attattttgt taaaatttta ttcttcaaaa tatcaacagt cttttttaat tgtttgtctt
     7801 tttttaacat actttcaatt tttctttcag cattaataac tgttgtatgg tctctaccac
     7861 cttaagcacc aggttttcta gtcatacacc aagttctagg accttcagga acttcaacat
     7921 cagcagtaac agtaaaacct aatctttcat aaaaaggtaa atttctagga gcactagttt
     7981 ctaaaaaagc aggaacacca gctctttcag cagcttcaac accaggtaaa acaacagcac
     8041 tacctaaacc tttaccttga tgatcaggac taacaccaac agtagctaaa aaccaagcag
     8101 gttctttagg tctatgagga gctaataaac cttccatttg ttgttgagca gctaatctac
     8161 taccacttaa ttcagccatt ctaggaccaa tttcagcaaa aacagcacca gcttcaacac
     8221 tttcaggagt agtccaaaca gcaacagcag caccatcatc agcaacccaa actttaccaa
     8281 tatctaaacc aactctagtt aaaaataatt cttgtaattc agtaactctt tcaatatgtc
     8341 tatcaggatc aacagtatgt ctagtagcag gataatcagc aaaagcagca gctaaagttc
     8401 taacagctct aggaacatca tctctagtag ctaatctaac agtaggttta tattcagtca
     8461 tTCAAAGGAT CTTATATTTC CTTTCTCTAT TAAGTAGTGT TTTTATTAAA AGCAAATGTA
     8521 ATTAAAATTA CATTGAATAT ATAAGAGAAA AATAACATTA ATAATAATTA TTAATTGCTT
     8581 CTAACCCTAC TTTATACAAT TTATATCTTT CTTTTTTTCT TTCCCTTATA GTAGCAATTG
     8641 TACATAATTT TTTAAAAAAA ACAATAAATA TTTCTTAAAA AAACAAAAAA AGATTTTCCA
     8701 AATAAATTGC gattcatcaa tatttttgtt aaccattaaa ctaagtttaa gttcttttaa
     8761 aatatcgttt acgttcatAT TTATCTCCAA AAATATTATA AATTAAACAC TTGTTAAAAA
     8821 TGTGGAAAAC GTGGAAAAAA TCCATATAAT ATAGTTATAT TAACACTTTC TAGAAATTAA
     8881 AAATCTTAAT TAAAAGGTGT TATTTATAAC TTATTCACTT ATCCACAATT AGCTAATATT
     8941 TTTGTTAGTA ATTTCTAGTT TTATCTACAT TTAATTGAGA AGCTAAAAAT TAAGTTTATA
     9001 AGTGTATTTT TAAAGCAAAA TATTATATAA TTAGGTGTGA ATTATGTTAT TTTTTTGTAA
     9061 AGGAGGTAAG TATTCGAATT CGCCCTATAG TGAGTCGTAT TACAATTCAC TGGCCGTCGT
     9121 TTTACAACGT CGTGACTGGG AAAACCCTGG CGTTACCCAA CTTAATCGCC TTGCAGCACA
     9181 TCCCCCCTTC GCCAGCTGGC GTAATAGCGA AGAGGCCCGC ACCGATCGCC CTTCCCAACA
     9241 GTTGCGTAGC CTGAATGGCG AATGGCGCGA CGCGCCCTGT AGCGGCGCAT TAAGCGCGGC
     9301 GGGTGTGGTG GTTACGCGCA GCGTGACCGC TACACTTGCC AGCGCCCTAG CGCCCGCTCC
     9361 TTTCGCTTTC TTCCCTTCCT TTCTCGCCAC GTTCGCCGGC TTTCCCCGTC AAGCTCTAAA
     9421 TCGGGGGCTC CCTTTAGGGT TCCGATTTAG TGCTTTACGG CACCTCGACC CCAAAAAACT
     9481 TGATTAGGGT GATGGTTCAC GTAGTGGGCC ATCGCCCTGA TAGACGGTTT TTCGCCCTTT
     9541 GACGTTGGAG TCCACGTTCT TTAATAGTGG ACTCTTGTTC CAAACTGGAA CAACACTCAA
     9601 CCCTATCTCG GTCTATTCTT TTGATTTATA AGGGATTTTG CCGATTTCGG CCTATTGGTT
     9661 AAAAAATGAG CTGATTTAAC AAAAATTTAA CGCGAATTTT AACAAAATAT TAACGTTTAC
     9721 AATTTCCTGA TGCGGTATTT TCTCCTTACG CATCTGTGCG GTATTTCACA CCGCATATGG
     9781 TGCACTCTCA GTACAATCTG CTCTGATGCC GCATAGTTAA GCCAGCCCCG ACACCCGCCA
     9841 ACACCCGCTG ACGCGCCCTG ACGGGCTTGT CTGCTCCCGG CATCCGCTTA CAGACAAGCT
     9901 GTGACCGTCT CCGGGAGCTG CATGTGTCAG AGGTTTTCAC CGTCATCACC GAAACGCGCG
     9961 A
//
