# Supplementary material for: Functional surface expression of immunoglobulin cleavage systems in a candidate Mycoplasma vaccine chassis
Source: Commun Biol. 2024 Jun 28;7:779. doi: 10.1038/s42003-024-06497-8 (PMC11213901; doi:10.1038/s42003-024-06497-8)
Supplement: Supplementary file 5 — Supplementary Data 3 [file 42003_2024_6497_MOESM5_ESM.zip › Plasmids GB/pIVB09_Pmm2mko2.gb]

LOCUS       pIVB09_Pmm2:mKO2        5549 bp ds-DNA     circular     10-APR-2024
DEFINITION  .
FEATURES             Location/Qualifiers
     Promoter        1..148
                     /label="M/M2mfe Promoter"
     Promoter        43..48
                     /label="Pribnow box"
     primer          complement(115..148)
                     /label="bbk-Pivb20-MIBMIP2-R"
                     /note="sequence: tatttttctccttaaagatatagatattcttttg"
     RBS             137..141
                     /label="Putative SD"
     misc_feature    149..805
                     /label="mKO2"
     CDS             149..805
                     /transl_table=4
                     /translation="MVSVIKPEMKMRYYMDGSVNGHEFTIEGEGTGRPYEGHQEMTLRVTMAEGGPMPFAFDLVSHVFCYGHRVFTKYPEEIPDYFKQAFPEGLSWERSLEFEDGGSASVSAHISLRGNTFYHKSKFTGVNFPADGPIMQNQSVDWEPSTEKITASDGVLKGDVTMYLKLEGGGNHKCQMKTTYKAAKEILEMPGDHYIGHRLVRKTEGNITEQVEDAVAHS*"
     primer          806..826
                     /label="pIVB0X_scaff-F"
                     /note="sequence: GACGAAAGGGCCTCGTGATAC"
     CDS             1204..1866
                     /label="AmpR"
     CDS             1204..1866
                     /label="Translation 1204-1866"
                     /translation="MSTFKVLLCGAVLSRIDAGQEQLGRRIHYSQNDLVEYSPVTEKHLTDGMTVRELCSAAITMSDNTAANLLLTTIGGPKELTAFLHNMGDHVTRLDRWEPELNEAIPNDERDTTMPVAMATTLRKLLTGELLTLASRQQLIDWMEADKVAGPLLRSALPAGWFIADKSGAGERGSRGIIAALGPDGKPSRIVVIYTTGSQATMDERNRQIAEIGASLIKHW*"
     rep_origin      1961..2643
                     /label="ColE1 origin"
     misc_feature    2726..2745
                     /label="MT85.2"
     promoter        2949..2979
                     /label="lac promoter"
     misc_binding    2983..3005
                     /label="LacO"
     primer_bind     3011..3031
                     /label="M13-rev"
     promoter        3048..3066
                     /label="T3 promoter"
     primer_bind     3049..3068
                     /label="T3"
     misc_feature    complement(3140..3184)
                     /label="dnaN 5'"
     CDS             complement(3140..3184)
                     /label="Translation 3184-3140"
                     /translation="MNFSINRMVLLDSLS"
     misc_feature    3140..3329
                     /label="oriC_Mferi_Right"
     misc_feature    complement(3189..3194)
                     /label="Shine-Delgarno"
     misc_feature    complement(3189..3197)
                     /label="dnaA box"
     misc_feature    complement(3233..3238)
                     /label="Pribnow box (-10)"
     misc_feature    complement(3288..3296)
                     /label="dnaA_box"
     misc_feature    complement(3330..3449)
                     /label="dnaA_Mferi_3'"
     misc_feature    complement(3450..4049)
                     /label="pac"
                     /note="vntifkey: 21 note: Pac"
     CDS             complement(3450..4049)
                     /label="Translation 4049-3450"
                     /translation="MTEYKPTVRLATRDDVPRAVRTLAAAFADYPATRHTVDPDRHIERVTELQELFLTRVGLDIGKVWVADDGAAVAVWTTPESVEAGAVFAEIGPRMAELSGSRLAAQQQMEGLLAPHRPKEPAWFLATVGVSPDHQGKGLGSAVVLPGVEAAERAGVPAFLETSAPRNLPFYERLGFTVTADVEVPEGPRTWCMTRKPGA*"
     misc_feature    complement(4050..4298)
                     /label="PS'"
     misc_feature    complement(4299..4366)
                     /label="dnaA_Mferi_5'"
     misc_feature    4367..4663
                     /label="oriC_Mferi_Left"
     RBS             complement(4372..4377)
                     /label="Shine-Delgarno"
     -10_region      complement(4383..4388)
                     /label=-10
     misc_feature    complement(4409..4417)
                     /label="dnaA_box"
     misc_feature    4480..4488
                     /label="dnaA_box"
     misc_feature    4507..4515
                     /label="dnaA_box"
     misc_feature    4614..4619
                     /label="Pribnow box (-10)"
     misc_feature    4618..4626
                     /label="dnaA box"
     misc_feature    4649..4654
                     /label="Shine-Delgarno"
     primer_bind     complement(4671..4698)
                     /label="T7"
     primer_bind     complement(4697..4714)
                     /label="M13-fwd"
     rep_origin      4858..5313
                     /label="M13 origin"
     rep_origin      4875..5181
                     /label="F1 ori"
ORIGIN
        1 TTTTAACTAA AATTTTAATA TTGAATATAT AAAAAAATAC TTTAAAATAT CTTAGGTTAG
       61 TTAATGTAAT AAATTTTTAT GTGTTTTTTA ATTTTTATAT TAATATAAAT TAAACAAAAG
      121 AATATCTATA TCTTTAAGGA GAAAAATAat ggtttcagtt attaaaccag aaatgaaaat
      181 gagatattat atggatggat cagttaatgg acatgaattt actattgaag gagaaggaac
      241 tggaagacca tatgaaggac atcaagaaat gactttaaga gttactatgg ctgaaggagg
      301 accaatgcca tttgcttttg atttagtttc acatgttttt tgttatggac atagagtttt
      361 tactaaatat ccagaagaaa ttccagatta ttttaaacaa gcttttccag aaggattatc
      421 atgagaaaga tcattagaat ttgaagatgg aggatcagct tcagtttcag ctcatatttc
      481 attaagagga aatacttttt atcataaatc aaaatttact ggagttaatt ttccagctga
      541 tggaccaatt atgcaaaatc aatcagttga ttgagaacca tcaactgaaa aaattactgc
      601 ttcagatgga gttttaaaag gagatgttac tatgtattta aaattagaag gaggaggaaa
      661 tcataaatgt caaatgaaaa ctacttataa agctgctaaa gaaattttag aaatgccagg
      721 agatcattat attggacata gattagttag aaaaactgaa ggaaatatta ctgaacaagt
      781 tgaagatgct gttgctcatt cataaGACGA AAGGGCCTCG TGATACGCCT ATTTTTATAG
      841 GTTAATGTCA TGATAATAAT GGTTTCTTAG ACGTCAGGTG GCACTTTTCG GGGAAATGTG
      901 CGCGGAACCC CTATTTGTTT ATTTTTCTAA ATACATTCAA ATATGTATCC GCTCATGAGA
      961 CAATAACCCT GATAAATGCT TCAATAATAT TGAAAAAGGA AGAGTATGAG TATTCAACAT
     1021 TTCCGTGTCG CCCTTATTCC CTTTTTTGCG GCATTTTGCC TTCCTGTTTT TGCTCACCCA
     1081 GAAACGCTGG TGAAAGTAAA AGATGCTGAA GATCAGTTGG GTGCACGAGT GGGTTACATC
     1141 GAACTGGATC TCAACAGCGG TAAGATCCTT GAGAGTTTTC GCCCCGAAGA ACGTTTTCCA
     1201 ATGATGAGCA CTTTTAAAGT TCTGCTATGT GGCGCGGTAT TATCCCGTAT TGACGCCGGG
     1261 CAAGAGCAAC TCGGTCGCCG CATACACTAT TCTCAGAATG ACTTGGTTGA GTACTCACCA
     1321 GTCACAGAAA AGCATCTTAC GGATGGCATG ACAGTAAGAG AATTATGCAG TGCTGCCATA
     1381 ACCATGAGTG ATAACACTGC GGCCAACTTA CTTCTGACAA CGATCGGAGG ACCGAAGGAG
     1441 CTAACCGCTT TTTTGCACAA CATGGGGGAT CATGTAACTC GCCTTGATCG TTGGGAACCG
     1501 GAGCTGAATG AAGCCATACC AAACGACGAG CGTGACACCA CGATGCCTGT AGCAATGGCA
     1561 ACAACGTTGC GCAAACTATT AACTGGCGAA CTACTTACTC TAGCTTCCCG GCAACAATTA
     1621 ATAGACTGGA TGGAGGCGGA TAAAGTTGCA GGACCACTTC TGCGCTCGGC CCTTCCGGCT
     1681 GGCTGGTTTA TTGCTGATAA ATCTGGAGCC GGTGAGCGTG GGTCTCGCGG TATCATTGCA
     1741 GCACTGGGGC CAGATGGTAA GCCCTCCCGT ATCGTAGTTA TCTACACGAC GGGGAGTCAG
     1801 GCAACTATGG ATGAACGAAA TAGACAGATC GCTGAGATAG GTGCCTCACT GATTAAGCAT
     1861 TGGTAACTGT CAGACCAAGT TTACTCATAT ATACTTTAGA TTGATTTAAA ACTTCATTTT
     1921 TAATTTAAAA GGATCTAGGT GAAGATCCTT TTTGATAATC TCATGACCAA AATCCCTTAA
     1981 CGTGAGTTTT CGTTCCACTG AGCGTCAGAC CCCGTAGAAA AGATCAAAGG ATCTTCTTGA
     2041 GATCCTTTTT TTCTGCGCGT AATCTGCTGC TTGCAAACAA AAAAACCACC GCTACCAGCG
     2101 GTGGTTTGTT TGCCGGATCA AGAGCTACCA ACTCTTTTTC CGAAGGTAAC TGGCTTCAGC
     2161 AGAGCGCAGA TACCAAATAC TGTCCTTCTA GTGTAGCCGT AGTTAGGCCA CCACTTCAAG
     2221 AACTCTGTAG CACCGCCTAC ATACCTCGCT CTGCTAATCC TGTTACCAGT GGCTGCTGCC
     2281 AGTGGCGATA AGTCGTGTCT TACCGGGTTG GACTCAAGAC GATAGTTACC GGATAAGGCG
     2341 CAGCGGTCGG GCTGAACGGG GGGTTCGTGC ACACAGCCCA GCTTGGAGCG AACGACCTAC
     2401 ACCGAACTGA GATACCTACA GCGTGAGCAT TGAGAAAGCG CCACGCTTCC CGAAGGGAGA
     2461 AAGGCGGACA GGTATCCGGT AAGCGGCAGG GTCGGAACAG GAGAGCGCAC GAGGGAGCTT
     2521 CCAGGGGGAA ACGCCTGGTA TCTTTATAGT CCTGTCGGGT TTCGCCACCT CTGACTTGAG
     2581 CGTCGATTTT TGTGATGCTC GTCAGGGGGG CGGAGCCTAT GGAAAAACGC CAGCAACGCG
     2641 GCCTTTTTAC GGTTCCTGGC CTTTTGCTGG CCTTTTGCTC ACATGTTCTT TCCTGCGTTA
     2701 TCCCCTGATT CTGTGGATAA CCGTATTACC GCCTTTGAGT GAGCTGATAC CGCTCGCCGC
     2761 AGCCGAACGA CCGAGCGCAG CGAGTCAGTG AGCGAGGAAG CGGAAGAGCG CCCAATACGC
     2821 AAACCGCCTC TCCCCGCGCG TTGGCCGATT CATTAATGCA GCTGGCACGA CAGGTTTCCC
     2881 GACTGGAAAG CGGGCAGTGA GCGCAACGCA ATTAATGTGA GTTACCTCAC TCATTAGGCA
     2941 CCCCAGGCTT TACACTTTAT GCTTCCGGCT CGTATGTTGT GTGGAATTGT GAGCGGATAA
     3001 CAATTTCACA CAGGAAACAG CTATGACCAT GATTACGCCA AGCTCGGAAT TAACCCTCAC
     3061 TAAAGGGAAC AAAAGCTTGC ATGCCTGCAG AATTAAAAGT TAGTGAACAA GAAAACAGTG
     3121 AAGCACCAGT TTCTGAACCT GATAAACTGT CTAACAAAAC CATTCTATTT ATTGAAAAAT
     3181 TCATAACTAC TCCTTTTTTC TCTAAGTTTA TTTTATATAA ATAAGAGATT GTATTATATT
     3241 ACTATTTCTA ATATTATTTC TAAATTATTA TTAGTATGAA GTTAATTTGT GGATAACTTA
     3301 CAAAAACCTA AATTAATAAA GATTTTTTAt tattttgtta aaattttatt cttcaaaata
     3361 tcaacagtct tttttaattg tttgtctttt tttaacatac tttcaatttt tctttcagca
     3421 ttaataactg ttgtatggtc tctaccacct taagcaccag gttttctagt catacaccaa
     3481 gttctaggac cttcaggaac ttcaacatca gcagtaacag taaaacctaa tctttcataa
     3541 aaaggtaaat ttctaggagc actagtttct aaaaaagcag gaacaccagc tctttcagca
     3601 gcttcaacac caggtaaaac aacagcacta cctaaacctt taccttgatg atcaggacta
     3661 acaccaacag tagctaaaaa ccaagcaggt tctttaggtc tatgaggagc taataaacct
     3721 tccatttgtt gttgagcagc taatctacta ccacttaatt cagccattct aggaccaatt
     3781 tcagcaaaaa cagcaccagc ttcaacactt tcaggagtag tccaaacagc aacagcagca
     3841 ccatcatcag caacccaaac tttaccaata tctaaaccaa ctctagttaa aaataattct
     3901 tgtaattcag taactctttc aatatgtcta tcaggatcaa cagtatgtct agtagcagga
     3961 taatcagcaa aagcagcagc taaagttcta acagctctag gaacatcatc tctagtagct
     4021 aatctaacag taggtttata ttcagtcatT CAAAGGATCT TATATTTCCT TTCTCTATTA
     4081 AGTAGTGTTT TTATTAAAAG CAAATGTAAT TAAAATTACA TTGAATATAT AAGAGAAAAA
     4141 TAACATTAAT AATAATTATT AATTGCTTCT AACCCTACTT TATACAATTT ATATCTTTCT
     4201 TTTTTTCTTT CCCTTATAGT AGCAATTGTA CATAATTTTT TAAAAAAAAC AATAAATATT
     4261 TCTTAAAAAA ACAAAAAAAG ATTTTCCAAA TAAATTGCga ttcatcaata tttttgttaa
     4321 ccattaaact aagtttaagt tcttttaaaa tatcgtttac gttcatATTT ATCTCCAAAA
     4381 ATATTATAAA TTAAACACTT GTTAAAAATG TGGAAAACGT GGAAAAAATC CATATAATAT
     4441 AGTTATATTA ACACTTTCTA GAAATTAAAA ATCTTAATTA AAAGGTGTTA TTTATAACTT
     4501 ATTCACTTAT CCACAATTAG CTAATATTTT TGTTAGTAAT TTCTAGTTTT ATCTACATTT
     4561 AATTGAGAAG CTAAAAATTA AGTTTATAAG TGTATTTTTA AAGCAAAATA TTATATAATT
     4621 AGGTGTGAAT TATGTTATTT TTTTGTAAAG GAGGTAAGTA TTCGAATTCG CCCTATAGTG
     4681 AGTCGTATTA CAATTCACTG GCCGTCGTTT TACAACGTCG TGACTGGGAA AACCCTGGCG
     4741 TTACCCAACT TAATCGCCTT GCAGCACATC CCCCCTTCGC CAGCTGGCGT AATAGCGAAG
     4801 AGGCCCGCAC CGATCGCCCT TCCCAACAGT TGCGTAGCCT GAATGGCGAA TGGCGCGACG
     4861 CGCCCTGTAG CGGCGCATTA AGCGCGGCGG GTGTGGTGGT TACGCGCAGC GTGACCGCTA
     4921 CACTTGCCAG CGCCCTAGCG CCCGCTCCTT TCGCTTTCTT CCCTTCCTTT CTCGCCACGT
     4981 TCGCCGGCTT TCCCCGTCAA GCTCTAAATC GGGGGCTCCC TTTAGGGTTC CGATTTAGTG
     5041 CTTTACGGCA CCTCGACCCC AAAAAACTTG ATTAGGGTGA TGGTTCACGT AGTGGGCCAT
     5101 CGCCCTGATA GACGGTTTTT CGCCCTTTGA CGTTGGAGTC CACGTTCTTT AATAGTGGAC
     5161 TCTTGTTCCA AACTGGAACA ACACTCAACC CTATCTCGGT CTATTCTTTT GATTTATAAG
     5221 GGATTTTGCC GATTTCGGCC TATTGGTTAA AAAATGAGCT GATTTAACAA AAATTTAACG
     5281 CGAATTTTAA CAAAATATTA ACGTTTACAA TTTCCTGATG CGGTATTTTC TCCTTACGCA
     5341 TCTGTGCGGT ATTTCACACC GCATATGGTG CACTCTCAGT ACAATCTGCT CTGATGCCGC
     5401 ATAGTTAAGC CAGCCCCGAC ACCCGCCAAC ACCCGCTGAC GCGCCCTGAC GGGCTTGTCT
     5461 GCTCCCGGCA TCCGCTTACA GACAAGCTGT GACCGTCTCC GGGAGCTGCA TGTGTCAGAG
     5521 GTTTTCACCG TCATCACCGA AACGCGCGA
//
