# Supplementary material for: Functional surface expression of immunoglobulin cleavage systems in a candidate Mycoplasma vaccine chassis
Source: Commun Biol. 2024 Jun 28;7:779. doi: 10.1038/s42003-024-06497-8 (PMC11213901; doi:10.1038/s42003-024-06497-8)
Supplement: Supplementary file 5 — Supplementary Data 3 [file 42003_2024_6497_MOESM5_ESM.zip › Plasmids GB/pIVB09_Pmm3mko2.gb]

LOCUS       pIVB09_Pmm3:mKO2        5520 bp ds-DNA     circular     10-APR-2024
DEFINITION  .
FEATURES             Location/Qualifiers
     Promoter        1..119
                     /label="M/M3mfe Promoter"
     Promoter        66..71
                     /label="Pribnow Box"
     RBS             107..111
                     /label="Putative SD"
     misc_feature    120..776
                     /label="mKO2"
     CDS             120..776
                     /transl_table=4
                     /translation="MVSVIKPEMKMRYYMDGSVNGHEFTIEGEGTGRPYEGHQEMTLRVTMAEGGPMPFAFDLVSHVFCYGHRVFTKYPEEIPDYFKQAFPEGLSWERSLEFEDGGSASVSAHISLRGNTFYHKSKFTGVNFPADGPIMQNQSVDWEPSTEKITASDGVLKGDVTMYLKLEGGGNHKCQMKTTYKAAKEILEMPGDHYIGHRLVRKTEGNITEQVEDAVAHS*"
     primer          777..797
                     /label="pIVB0X_scaff-F"
                     /note="sequence: GACGAAAGGGCCTCGTGATAC"
     CDS             1175..1837
                     /label="AmpR"
     CDS             1175..1837
                     /label="Translation 1175-1837"
                     /translation="MSTFKVLLCGAVLSRIDAGQEQLGRRIHYSQNDLVEYSPVTEKHLTDGMTVRELCSAAITMSDNTAANLLLTTIGGPKELTAFLHNMGDHVTRLDRWEPELNEAIPNDERDTTMPVAMATTLRKLLTGELLTLASRQQLIDWMEADKVAGPLLRSALPAGWFIADKSGAGERGSRGIIAALGPDGKPSRIVVIYTTGSQATMDERNRQIAEIGASLIKHW*"
     primer          complement(1812..1832)
                     /label="p414-R2"
                     /note="sequence: AATGCTTAATCAGTGAGGCAC"
     rep_origin      1932..2614
                     /label="ColE1 origin"
     misc_feature    2697..2716
                     /label="MT85.2"
     promoter        2920..2950
                     /label="lac promoter"
     misc_binding    2954..2976
                     /label="LacO"
     primer          2962..2983
                     /label="p414-F1"
                     /note="sequence: GAGCGGATAACAATTTCACACA"
     primer_bind     2982..3002
                     /label="M13-rev"
     promoter        3019..3037
                     /label="T3 promoter"
     primer_bind     3020..3039
                     /label="T3"
     misc_feature    complement(3111..3155)
                     /label="dnaN 5'"
     CDS             complement(3111..3155)
                     /label="Translation 3155-3111"
                     /translation="MNFSINRMVLLDSLS"
     misc_feature    3111..3300
                     /label="oriC_Mferi_Right"
     misc_feature    complement(3160..3165)
                     /label="Shine-Delgarno"
     misc_feature    complement(3160..3168)
                     /label="dnaA box"
     misc_feature    complement(3204..3209)
                     /label="Pribnow box (-10)"
     misc_feature    complement(3259..3267)
                     /label="dnaA_box"
     misc_feature    complement(3301..3420)
                     /label="dnaA_Mferi_3'"
     misc_feature    complement(3421..4020)
                     /label="pac"
                     /note="vntifkey: 21 note: Pac"
     CDS             complement(3421..4020)
                     /label="Translation 4020-3421"
                     /translation="MTEYKPTVRLATRDDVPRAVRTLAAAFADYPATRHTVDPDRHIERVTELQELFLTRVGLDIGKVWVADDGAAVAVWTTPESVEAGAVFAEIGPRMAELSGSRLAAQQQMEGLLAPHRPKEPAWFLATVGVSPDHQGKGLGSAVVLPGVEAAERAGVPAFLETSAPRNLPFYERLGFTVTADVEVPEGPRTWCMTRKPGA*"
     primer          3467..3489
                     /label="YCP.puro-R"
                     /note="sequence: GGAACTTCAACATCAGCAGTAAC"
     primer          complement(3770..3796)
                     /label="YCP.puro-F2"
                     /note="sequence: TTGGACTACTCCTGAAAGTGTTGAAGC"
     misc_feature    complement(4021..4269)
                     /label="PS'"
     misc_feature    complement(4270..4337)
                     /label="dnaA_Mferi_5'"
     misc_feature    4338..4634
                     /label="oriC_Mferi_Left"
     RBS             complement(4343..4348)
                     /label="Shine-Delgarno"
     -10_region      complement(4354..4359)
                     /label=-10
     misc_feature    complement(4380..4388)
                     /label="dnaA_box"
     misc_feature    4451..4459
                     /label="dnaA_box"
     misc_feature    4478..4486
                     /label="dnaA_box"
     misc_feature    4585..4590
                     /label="Pribnow box (-10)"
     misc_feature    4589..4597
                     /label="dnaA box"
     misc_feature    4620..4625
                     /label="Shine-Delgarno"
     primer_bind     complement(4642..4669)
                     /label="T7"
     primer_bind     complement(4668..4685)
                     /label="M13-fwd"
     rep_origin      4829..5284
                     /label="M13 origin"
     rep_origin      4846..5152
                     /label="F1 ori"
     primer          5481..5500
                     /label="SCRpIVBX-F"
                     /note="sequence: ATGTGTCAGAGGTTTTCACC"
ORIGIN
        1 GTAATTTATA TTTTTTAGAC AAAATGTGTT AAACCTGTAA CTTTTTGGTA ATCTTTTTAT
       61 AATGATATAA TCATTAATGA TTAGTATAAG TTATTTTGAT ATTTAAAGGA GTTGAAACTa
      121 tggtttcagt tattaaacca gaaatgaaaa tgagatatta tatggatgga tcagttaatg
      181 gacatgaatt tactattgaa ggagaaggaa ctggaagacc atatgaagga catcaagaaa
      241 tgactttaag agttactatg gctgaaggag gaccaatgcc atttgctttt gatttagttt
      301 cacatgtttt ttgttatgga catagagttt ttactaaata tccagaagaa attccagatt
      361 attttaaaca agcttttcca gaaggattat catgagaaag atcattagaa tttgaagatg
      421 gaggatcagc ttcagtttca gctcatattt cattaagagg aaatactttt tatcataaat
      481 caaaatttac tggagttaat tttccagctg atggaccaat tatgcaaaat caatcagttg
      541 attgagaacc atcaactgaa aaaattactg cttcagatgg agttttaaaa ggagatgtta
      601 ctatgtattt aaaattagaa ggaggaggaa atcataaatg tcaaatgaaa actacttata
      661 aagctgctaa agaaatttta gaaatgccag gagatcatta tattggacat agattagtta
      721 gaaaaactga aggaaatatt actgaacaag ttgaagatgc tgttgctcat tcataaGACG
      781 AAAGGGCCTC GTGATACGCC TATTTTTATA GGTTAATGTC ATGATAATAA TGGTTTCTTA
      841 GACGTCAGGT GGCACTTTTC GGGGAAATGT GCGCGGAACC CCTATTTGTT TATTTTTCTA
      901 AATACATTCA AATATGTATC CGCTCATGAG ACAATAACCC TGATAAATGC TTCAATAATA
      961 TTGAAAAAGG AAGAGTATGA GTATTCAACA TTTCCGTGTC GCCCTTATTC CCTTTTTTGC
     1021 GGCATTTTGC CTTCCTGTTT TTGCTCACCC AGAAACGCTG GTGAAAGTAA AAGATGCTGA
     1081 AGATCAGTTG GGTGCACGAG TGGGTTACAT CGAACTGGAT CTCAACAGCG GTAAGATCCT
     1141 TGAGAGTTTT CGCCCCGAAG AACGTTTTCC AATGATGAGC ACTTTTAAAG TTCTGCTATG
     1201 TGGCGCGGTA TTATCCCGTA TTGACGCCGG GCAAGAGCAA CTCGGTCGCC GCATACACTA
     1261 TTCTCAGAAT GACTTGGTTG AGTACTCACC AGTCACAGAA AAGCATCTTA CGGATGGCAT
     1321 GACAGTAAGA GAATTATGCA GTGCTGCCAT AACCATGAGT GATAACACTG CGGCCAACTT
     1381 ACTTCTGACA ACGATCGGAG GACCGAAGGA GCTAACCGCT TTTTTGCACA ACATGGGGGA
     1441 TCATGTAACT CGCCTTGATC GTTGGGAACC GGAGCTGAAT GAAGCCATAC CAAACGACGA
     1501 GCGTGACACC ACGATGCCTG TAGCAATGGC AACAACGTTG CGCAAACTAT TAACTGGCGA
     1561 ACTACTTACT CTAGCTTCCC GGCAACAATT AATAGACTGG ATGGAGGCGG ATAAAGTTGC
     1621 AGGACCACTT CTGCGCTCGG CCCTTCCGGC TGGCTGGTTT ATTGCTGATA AATCTGGAGC
     1681 CGGTGAGCGT GGGTCTCGCG GTATCATTGC AGCACTGGGG CCAGATGGTA AGCCCTCCCG
     1741 TATCGTAGTT ATCTACACGA CGGGGAGTCA GGCAACTATG GATGAACGAA ATAGACAGAT
     1801 CGCTGAGATA GGTGCCTCAC TGATTAAGCA TTGGTAACTG TCAGACCAAG TTTACTCATA
     1861 TATACTTTAG ATTGATTTAA AACTTCATTT TTAATTTAAA AGGATCTAGG TGAAGATCCT
     1921 TTTTGATAAT CTCATGACCA AAATCCCTTA ACGTGAGTTT TCGTTCCACT GAGCGTCAGA
     1981 CCCCGTAGAA AAGATCAAAG GATCTTCTTG AGATCCTTTT TTTCTGCGCG TAATCTGCTG
     2041 CTTGCAAACA AAAAAACCAC CGCTACCAGC GGTGGTTTGT TTGCCGGATC AAGAGCTACC
     2101 AACTCTTTTT CCGAAGGTAA CTGGCTTCAG CAGAGCGCAG ATACCAAATA CTGTCCTTCT
     2161 AGTGTAGCCG TAGTTAGGCC ACCACTTCAA GAACTCTGTA GCACCGCCTA CATACCTCGC
     2221 TCTGCTAATC CTGTTACCAG TGGCTGCTGC CAGTGGCGAT AAGTCGTGTC TTACCGGGTT
     2281 GGACTCAAGA CGATAGTTAC CGGATAAGGC GCAGCGGTCG GGCTGAACGG GGGGTTCGTG
     2341 CACACAGCCC AGCTTGGAGC GAACGACCTA CACCGAACTG AGATACCTAC AGCGTGAGCA
     2401 TTGAGAAAGC GCCACGCTTC CCGAAGGGAG AAAGGCGGAC AGGTATCCGG TAAGCGGCAG
     2461 GGTCGGAACA GGAGAGCGCA CGAGGGAGCT TCCAGGGGGA AACGCCTGGT ATCTTTATAG
     2521 TCCTGTCGGG TTTCGCCACC TCTGACTTGA GCGTCGATTT TTGTGATGCT CGTCAGGGGG
     2581 GCGGAGCCTA TGGAAAAACG CCAGCAACGC GGCCTTTTTA CGGTTCCTGG CCTTTTGCTG
     2641 GCCTTTTGCT CACATGTTCT TTCCTGCGTT ATCCCCTGAT TCTGTGGATA ACCGTATTAC
     2701 CGCCTTTGAG TGAGCTGATA CCGCTCGCCG CAGCCGAACG ACCGAGCGCA GCGAGTCAGT
     2761 GAGCGAGGAA GCGGAAGAGC GCCCAATACG CAAACCGCCT CTCCCCGCGC GTTGGCCGAT
     2821 TCATTAATGC AGCTGGCACG ACAGGTTTCC CGACTGGAAA GCGGGCAGTG AGCGCAACGC
     2881 AATTAATGTG AGTTACCTCA CTCATTAGGC ACCCCAGGCT TTACACTTTA TGCTTCCGGC
     2941 TCGTATGTTG TGTGGAATTG TGAGCGGATA ACAATTTCAC ACAGGAAACA GCTATGACCA
     3001 TGATTACGCC AAGCTCGGAA TTAACCCTCA CTAAAGGGAA CAAAAGCTTG CATGCCTGCA
     3061 GAATTAAAAG TTAGTGAACA AGAAAACAGT GAAGCACCAG TTTCTGAACC TGATAAACTG
     3121 TCTAACAAAA CCATTCTATT TATTGAAAAA TTCATAACTA CTCCTTTTTT CTCTAAGTTT
     3181 ATTTTATATA AATAAGAGAT TGTATTATAT TACTATTTCT AATATTATTT CTAAATTATT
     3241 ATTAGTATGA AGTTAATTTG TGGATAACTT ACAAAAACCT AAATTAATAA AGATTTTTTA
     3301 ttattttgtt aaaattttat tcttcaaaat atcaacagtc ttttttaatt gtttgtcttt
     3361 ttttaacata ctttcaattt ttctttcagc attaataact gttgtatggt ctctaccacc
     3421 ttaagcacca ggttttctag tcatacacca agttctagga ccttcaggaa cttcaacatc
     3481 agcagtaaca gtaaaaccta atctttcata aaaaggtaaa tttctaggag cactagtttc
     3541 taaaaaagca ggaacaccag ctctttcagc agcttcaaca ccaggtaaaa caacagcact
     3601 acctaaacct ttaccttgat gatcaggact aacaccaaca gtagctaaaa accaagcagg
     3661 ttctttaggt ctatgaggag ctaataaacc ttccatttgt tgttgagcag ctaatctact
     3721 accacttaat tcagccattc taggaccaat ttcagcaaaa acagcaccag cttcaacact
     3781 ttcaggagta gtccaaacag caacagcagc accatcatca gcaacccaaa ctttaccaat
     3841 atctaaacca actctagtta aaaataattc ttgtaattca gtaactcttt caatatgtct
     3901 atcaggatca acagtatgtc tagtagcagg ataatcagca aaagcagcag ctaaagttct
     3961 aacagctcta ggaacatcat ctctagtagc taatctaaca gtaggtttat attcagtcat
     4021 TCAAAGGATC TTATATTTCC TTTCTCTATT AAGTAGTGTT TTTATTAAAA GCAAATGTAA
     4081 TTAAAATTAC ATTGAATATA TAAGAGAAAA ATAACATTAA TAATAATTAT TAATTGCTTC
     4141 TAACCCTACT TTATACAATT TATATCTTTC TTTTTTTCTT TCCCTTATAG TAGCAATTGT
     4201 ACATAATTTT TTAAAAAAAA CAATAAATAT TTCTTAAAAA AACAAAAAAA GATTTTCCAA
     4261 ATAAATTGCg attcatcaat atttttgtta accattaaac taagtttaag ttcttttaaa
     4321 atatcgttta cgttcatATT TATCTCCAAA AATATTATAA ATTAAACACT TGTTAAAAAT
     4381 GTGGAAAACG TGGAAAAAAT CCATATAATA TAGTTATATT AACACTTTCT AGAAATTAAA
     4441 AATCTTAATT AAAAGGTGTT ATTTATAACT TATTCACTTA TCCACAATTA GCTAATATTT
     4501 TTGTTAGTAA TTTCTAGTTT TATCTACATT TAATTGAGAA GCTAAAAATT AAGTTTATAA
     4561 GTGTATTTTT AAAGCAAAAT ATTATATAAT TAGGTGTGAA TTATGTTATT TTTTTGTAAA
     4621 GGAGGTAAGT ATTCGAATTC GCCCTATAGT GAGTCGTATT ACAATTCACT GGCCGTCGTT
     4681 TTACAACGTC GTGACTGGGA AAACCCTGGC GTTACCCAAC TTAATCGCCT TGCAGCACAT
     4741 CCCCCCTTCG CCAGCTGGCG TAATAGCGAA GAGGCCCGCA CCGATCGCCC TTCCCAACAG
     4801 TTGCGTAGCC TGAATGGCGA ATGGCGCGAC GCGCCCTGTA GCGGCGCATT AAGCGCGGCG
     4861 GGTGTGGTGG TTACGCGCAG CGTGACCGCT ACACTTGCCA GCGCCCTAGC GCCCGCTCCT
     4921 TTCGCTTTCT TCCCTTCCTT TCTCGCCACG TTCGCCGGCT TTCCCCGTCA AGCTCTAAAT
     4981 CGGGGGCTCC CTTTAGGGTT CCGATTTAGT GCTTTACGGC ACCTCGACCC CAAAAAACTT
     5041 GATTAGGGTG ATGGTTCACG TAGTGGGCCA TCGCCCTGAT AGACGGTTTT TCGCCCTTTG
     5101 ACGTTGGAGT CCACGTTCTT TAATAGTGGA CTCTTGTTCC AAACTGGAAC AACACTCAAC
     5161 CCTATCTCGG TCTATTCTTT TGATTTATAA GGGATTTTGC CGATTTCGGC CTATTGGTTA
     5221 AAAAATGAGC TGATTTAACA AAAATTTAAC GCGAATTTTA ACAAAATATT AACGTTTACA
     5281 ATTTCCTGAT GCGGTATTTT CTCCTTACGC ATCTGTGCGG TATTTCACAC CGCATATGGT
     5341 GCACTCTCAG TACAATCTGC TCTGATGCCG CATAGTTAAG CCAGCCCCGA CACCCGCCAA
     5401 CACCCGCTGA CGCGCCCTGA CGGGCTTGTC TGCTCCCGGC ATCCGCTTAC AGACAAGCTG
     5461 TGACCGTCTC CGGGAGCTGC ATGTGTCAGA GGTTTTCACC GTCATCACCG AAACGCGCGA
//
